# Supplementary material for: HuR controls glutaminase RNA metabolism
Source: Nat Commun. 2024 Jul 4;15:5620. doi: 10.1038/s41467-024-49874-x (PMC11224379; doi:10.1038/s41467-024-49874-x)
Supplement: Supplementary file 4 — Supplementary Data 1 [file 41467_2024_49874_MOESM4_ESM.csv]

Number	Tumor	NormalSamples	TumorSamples	normal_mean	normal_median	primary_mean	primary_median	MeanRatioPriNor	MedianRatioPriNor	Kolgomorov-Smirnov_pvalue	PairedSampleSize	paired_normal_mean	paired_normal_median	paired_primary_mean	paired_primary_median	PairedMeanRatio	PairedMedianRatio	WilcoxPaired_pvalue	Kolgomorov_Smirnov_fdr	WilcoxPaired_fdr	Summary_pooled	Summary_paired
1	GBM	5	156	254507,1982	238378,7206	303920,4536	294480,1428	1,194152683	1,235345764	0,021694417	0	NA	NA	NA	NA	NA	NA	NA	0,025310153	NA	higher_in_tumor	ns
2	HNSC	44	500	251907,9832	251972,1698	308182,8675	300302,0119	1,223394605	1,19180627	1,30E-06	43	252366,5361	253527,0958	307486,4673	308866,5094	1,218412203	1,218278103	3,85E-05	2,49E-06	7,00E-05	higher_in_tumor	higher_in_tumor
3	THCA	58	502	238297,148	232078,6236	281082,1317	279147,3364	1,179544674	1,20281365	4,44E-16	58	238297,148	232078,6236	282154,0761	282458,3794	1,184043026	1,217080552	1,08E-10	2,33E-15	5,40E-10	higher_in_tumor	higher_in_tumor
4	ESCA	11	161	213867,2862	199324,3051	284683,675	278183,0039	1,331123054	1,395630121	0,001358386	8	218103,9445	207372,081	282056,3051	286741,1862	1,293219642	1,382737661	0,078125	0,001782882	0,091911765	higher_in_tumor	ns
5	LUAD	59	533	210500,6516	210722,7346	252519,1047	249455,5801	1,199611986	1,183809524	4,72E-13	57	210702,7102	210953,349	258773,9924	254508,7963	1,228147432	1,206469571	4,62E-07	1,42E-12	1,36E-06	higher_in_tumor	higher_in_tumor
5	LUSC	49	502	211612,9695	210462,4167	317419,0647	309456,7086	1,499998159	1,470365652	0	49	211612,9695	210462,4167	315647,1386	305763,5096	1,491624731	1,452817631	2,04E-11	0	1,36E-10	higher_in_tumor	higher_in_tumor
6	LIHC	50	371	230871,9359	220083,4709	282098,0707	269519,2493	1,221881168	1,224622859	2,46E-07	50	230871,9359	220083,4709	283921,169	286998,369	1,229777746	1,30404327	1,37E-05	5,17E-07	2,74E-05	higher_in_tumor	higher_in_tumor
7	CHOL	9	36	234077,7039	221473,3372	280557,51	278033,7433	1,198565713	1,255382462	0,000857258	9	234077,7039	221473,3372	303534,3175	286380,4102	1,296724603	1,293069468	0,01953125	0,001200161	0,024414063	higher_in_tumor	higher_in_tumor
8	STAD	32	375	232041,2729	222392,2166	287254,1593	271153,8927	1,237944249	1,219259814	5,91E-06	27	232134,6328	219752,7482	282314,2347	270598,323	1,216165944	1,231376286	0,00059849	9,55E-06	0,000920754	higher_in_tumor	higher_in_tumor
9	PAAD	4	177	240917,9983	243790,8406	250180,0014	247299,5206	1,038444629	1,014392173	0,874170412	4	240917,9983	243790,8406	230673,2901	221093,3653	0,957476368	0,906897752	0,625	0,874170412	0,625	ns	ns
10	PCPG	3	178	298605,0456	291028,7627	241885,0122	235391,5988	0,810049984	0,808825893	0,02725187	3	298605,0456	291028,7627	214148,3008	221445,4966	0,717162365	0,76090588	0,25	0,030120488	0,263157895	higher_in_normal	ns
11	KIRC	72	538	232705,1463	229913,3994	244420,3002	232886,6057	1,050343338	1,012931853	0,014081422	72	232705,1463	229913,3994	248217,8657	238163,8456	1,066662554	1,035885017	0,018787378	0,017394697	0,024414063	higher_in_tumor	higher_in_tumor
11	KICH	24	65	223884,9552	223328,7876	362341,1514	348357,9184	1,618425638	1,559843324	1,05E-14	23	223524,0669	222922,9888	346009,4529	337543,3684	1,54797404	1,514170298	4,77E-07	4,43E-14	1,36E-06	higher_in_tumor	higher_in_tumor
11	KIRP	32	288	230664,3453	227616,8535	280396,2068	269427,0443	1,215602726	1,183686709	3,07E-09	31	229806,4001	227032,5042	286960,7978	260548,242	1,248706727	1,147625283	9,16E-06	8,07E-09	2,04E-05	higher_in_tumor	higher_in_tumor
12	COAD	41	478	229146,8503	223414,3719	347564,5029	349108,7883	1,516776261	1,562606673	0	41	229146,8503	223414,3719	344013,7503	340006,4314	1,501280728	1,521864635	9,09E-13	0	9,09E-12	higher_in_tumor	higher_in_tumor
13	BLCA	19	414	282742,6898	271769,0279	362343,1461	350247,4943	1,281529671	1,288768985	3,56E-06	19	282742,6898	271769,0279	348049,722	341005,8885	1,230976908	1,254763617	0,000335693	6,23E-06	0,000559489	higher_in_tumor	higher_in_tumor
14	READ	10	166	234186,9849	227186,1264	350566,2484	346169,4004	1,496950176	1,523725968	2,08E-05	9	228705,9076	225933,6943	338544,0305	340633,6814	1,480259229	1,507671011	0,00390625	3,12E-05	0,005580357	higher_in_tumor	higher_in_tumor
15	BRCA	113	1102	216541,2363	213308,6	331637,8799	314594,85	1,531522982	1,474834348	0	112	216317,9098	212512,55	322568,9625	317692,85	1,4911801	1,494936887	4,24E-32	0	8,47E-31	higher_in_tumor	higher_in_tumor
16	UCEC	35	551	309416,59	297011,0007	430737,9795	422047,5591	1,392097235	1,42098292	1,05E-13	23	294350,6754	292499,1912	434474,3073	412142,3778	1,476043181	1,409037666	2,38E-06	3,68E-13	5,96E-06	higher_in_tumor	higher_in_tumor
17	CESC	3	304	277032,7141	274111,4571	341115,2663	333211,655	1,231317635	1,215606449	0,049202316	3	277032,7141	274111,4571	361530,0051	359035,1968	1,30500835	1,30981463	0,25	0,051662431	0,263157895	ns	ns
18	PRAD	52	498	276005,7055	262628,7877	317535,0599	307962,7294	1,150465565	1,172616041	3,94E-09	52	276005,7055	262628,7877	313771,3149	295445,9267	1,13682909	1,124956366	2,50E-08	9,19E-09	1,00E-07	higher_in_tumor	higher_in_tumor
