# Supplementary material for: HuR controls glutaminase RNA metabolism
Source: Nat Commun. 2024 Jul 4;15:5620. doi: 10.1038/s41467-024-49874-x (PMC11224379; doi:10.1038/s41467-024-49874-x)
Supplement: Supplementary file 5 — Supplementary Data 2 [file 41467_2024_49874_MOESM5_ESM.csv]

Ensembl ID	Gene ID	HUGO
ENSG00000126070	192669	AGO03
ENSG00000117528	5825	ABCD3
ENSG00000138443	10152	ABI2
ENSG00000123983	2181	ACSL3
ENSG00000008277	53616	ADAM22
ENSG00000101126	23394	ADNP
ENSG00000173744	3267	AGFG1
ENSG00000004455	204	AK2
ENSG00000131503	54882	ANKHD1
ENSG00000084234	334	APLP2
ENSG00000100852	394	ARHGAP5
ENSG00000162980	26225	ARL5A
ENSG00000113966	84100	ARL6
ENSG00000114098	25852	ARMC8
ENSG00000112249	10973	ASCC3
ENSG00000066279	259266	ASPM
ENSG00000017260	27032	ATP2C1
ENSG00000033627	535	ATP6V0A1
ENSG00000085224	546	ATRX
ENSG00000029363	9774	BCLAF1
ENSG00000148120	84909	C9orf3
ENSG00000128595	813	CALU
ENSG00000153113	831	CAST
ENSG00000175455	64770	CCDC14
ENSG00000152492	152137	CCDC50
ENSG00000149231	79780	CCDC82
ENSG00000196776	961	CD47
ENSG00000188419	1121	CHM
ENSG00000141367	1213	CLTC
ENSG00000143771	29097	CNIH4
ENSG00000125107	23019	CNOT1
ENSG00000214078	8904	CPNE1
ENSG00000009307	7812	CSDE1
ENSG00000113712	1452	CSNK1A1
ENSG00000044115	1495	CTNNA1
ENSG00000109861	1075	CTSC
ENSG00000158290	8450	CUL4B
ENSG00000257923	1523	CUX1
ENSG00000055163	26999	CYFIP2
ENSG00000100523	80821	DDHD1
ENSG00000198563	7919	DDX39B
ENSG00000198947	1756	DMD
ENSG00000119661	83544	DNAL1
ENSG00000188641	1806	DPYD
ENSG00000151914	667	DST
ENSG00000104047	56986	DTWD1
ENSG00000135930	9470	EIF4E2
ENSG00000134759	55250	ELP2
ENSG00000132199	55556	ENOSF1
ENSG00000112851	55914	ERBIN
ENSG00000120705	2107	ETF1
ENSG00000166801	63901	FAM111A
ENSG00000113391	83989	FAM172A
ENSG00000172775	80011	FAM192A
ENSG00000158169	2176	FANCC
ENSG00000145907	10146	G3BP1
ENSG00000159131	2618	GART
ENSG00000090863	2734	GLG1
ENSG00000115419	2744	GLS
ENSG00000141404	2774	GNAL
ENSG00000087460	2778	GNAS
ENSG00000089916	55668	GPATCH2L
ENSG00000151233	283464	GXYLT1
ENSG00000105968	94239	H2AFV
ENSG00000048052	9734	HDAC9
ENSG00000100644	3091	HIF1A
ENSG00000092199	3183	HNRNPC
ENSG00000138668	3184	HNRNPD
ENSG00000125944	10236	HNRNPR
ENSG00000166130	121457	IKBIP
ENSG00000115604	8809	IL18R1
ENSG00000071243	54556	ING3
ENSG00000068745	51447	IP6K2
ENSG00000090376	11213	IRAK3
ENSG00000102781	84056	KATNAL1
ENSG00000121774	10657	KHDRBS1
ENSG00000115919	8942	KYNU
ENSG00000073803	9175	MAP3K13
ENSG00000152601	4154	MBNL1
ENSG00000175471	79772	MCTP1
ENSG00000185787	10933	MORF4L1
ENSG00000198015	28977	MRPL42
ENSG00000057935	57504	MTA3
ENSG00000100330	8897	MTMR3
ENSG00000197535	4644	MYO5A
ENSG00000244754	10443	N4BP2L2
ENSG00000132780	4678	NASP
ENSG00000158092	4690	NCK1
ENSG00000196712	4763	NF1
ENSG00000181163	4869	NPM1
ENSG00000110713	4928	NUP98
ENSG00000109180	54940	OCIAD1
ENSG00000115947	5000	ORC4
ENSG00000197111	5094	PCBP2
ENSG00000100731	22990	PCNX1
ENSG00000170248	10015	PDCD6IP
ENSG00000113448	5144	PDE4D
ENSG00000204138	65979	PHACTR4
ENSG00000118482	23469	PHF3
ENSG00000115762	55041	PLEKHB2
ENSG00000135241	50640	PNPLA8
ENSG00000145725	23262	PPIP5K2
ENSG00000100614	5494	PPM1A
ENSG00000138814	5530	PPP3CA
ENSG00000080815	5663	PSEN1
ENSG00000100902	5687	PSMA6
ENSG00000197170	5718	PSMD12
ENSG00000117569	58155	PTBP2
ENSG00000110958	10728	PTGES3
ENSG00000184007	8073	PTP4A2
ENSG00000112531	9444	QKI
ENSG00000161800	29127	RACGAP1
ENSG00000116473	5906	RAP1A
ENSG00000162521	5928	RBBP4
ENSG00000117625	55758	RCOR3
ENSG00000137075	152006	RNF38
ENSG00000008988	6224	RPS20
ENSG00000143252	6391	SDHC
ENSG00000138674	22872	SEC31A
ENSG00000183291	9403	SEP15
ENSG00000168385	4735	SEPT2
ENSG00000097033	51100	SH3GLB1
ENSG00000136603	6498	SKIL
ENSG00000111371	81539	SLC38A1
ENSG00000113658	4090	SMAD5
ENSG00000159140	6651	SON
ENSG00000153914	140890	SREK1
ENSG00000188529	10772	SRSF10
ENSG00000141380	6760	SS18
ENSG00000114850	6747	SSR3
ENSG00000165209	55342	STRBP
ENSG00000113387	10923	SUB1
ENSG00000165416	10910	SUGT1
ENSG00000102710	55578	SUPT20H
ENSG00000135316	10492	SYNCRIP
ENSG00000179152	285343	TCAIM
ENSG00000108064	7019	TFAM
ENSG00000114126	7029	TFDP2
ENSG00000151923	7073	TIAL1
ENSG00000143183	54499	TMCO1
ENSG00000117500	50999	TMED5
ENSG00000106460	54664	TMEM106B
ENSG00000109133	55161	TMEM33
ENSG00000103978	25963	TMEM87A
ENSG00000120802	7112	TMPO
ENSG00000083312	3842	TNPO1
ENSG00000076554	7163	TPD52
ENSG00000153827	9320	TRIP12
ENSG00000135451	10024	TROAP
ENSG00000163728	151613	TTC14
ENSG00000182670	7267	TTC3
ENSG00000101019	55245	UQCC1
ENSG00000101558	9218	VAPA
ENSG00000196715	154807	VKORC1L1
ENSG00000197969	23230	VPS13A
ENSG00000118965	57539	WDR35
ENSG00000133316	54663	WDR74
ENSG00000109685	7468	WHSC1
ENSG00000060237	65125	WNK1
ENSG00000198373	11060	WWP2
ENSG00000143324	9213	XPR1
ENSG00000079246	7520	XRCC5
ENSG00000015153	10138	YAF2
ENSG00000058673	9877	ZC3H11A
ENSG00000121741	7750	ZMYM2
ENSG00000010244	7756	ZNF207
ENSG00000167380	7769	ZNF226
ENSG00000112200	26036	ZNF451
ENSG00000171466	54811	ZNF562
ENSG00000179195	144348	ZNF664
ENSG00000197472	57116	ZNF695
ENSG00000120963	51123	ZNF706
ENSG00000160352	148206	ZNF714
ENSG00000198040	7637	ZNF84
ENSG00000036549	26009	ZZZ3
