# Supplementary material for: HuR controls glutaminase RNA metabolism
Source: Nat Commun. 2024 Jul 4;15:5620. doi: 10.1038/s41467-024-49874-x (PMC11224379; doi:10.1038/s41467-024-49874-x)
Supplement: Supplementary file 6 — Supplementary Data 3 [file 41467_2024_49874_MOESM6_ESM.csv]

	ENSG	DESeq2 baseMean	log2FoldChange	lfcStdError	Stat	p-value	FDR
GLS Intron 14	ENSG00000115419.12:001	23,62141947	1,967951254	0,7778626	2,529947132	0,011407971	0,038608968
GLS Intron 15	ENSG00000115419.12:002	1148,893771	2,794675396	0,285319363	9,794902701	1,18411E-22	1,41086E-20
