# Supplementary material for: HuR controls glutaminase RNA metabolism
Source: Nat Commun. 2024 Jul 4;15:5620. doi: 10.1038/s41467-024-49874-x (PMC11224379; doi:10.1038/s41467-024-49874-x)
Supplement: Supplementary file 7 — Supplementary Data 4 [file 41467_2024_49874_MOESM7_ESM.csv]

GeneSymbol	ENSGene	TCGA_ENSGene	Median low ELAVL1	Medial High ELAVL1	p-value	ratio	log2ratio	foldchange
HK1	ENSG00000156515	ENSG00000156515.20	809290,6	735945,7	5,08E-05	0,909371368	-0,137058514	-1,099660749
HK3	ENSG00000160883	ENSG00000160883.9	17047,07	19778,13	0,556610711	1,160207003	0,214382233	1,160207003
SLC2A1	ENSG00000117394	ENSG00000117394.18	346193,153	450859,9148	3,79E-09	1,302336314	0,381102057	1,302336314
SLC2A3	ENSG00000059804	ENSG00000059804.14	98139,6796	83730,32428	1,07E-05	0,853175032	-0,229086349	-1,172092434
GPI	ENSG00000105220	ENSG00000105220.13	661138,6	880595,6	8,03E-23	1,331937963	0,413526888	1,331937963
HK2	ENSG00000159399	ENSG00000159399.8	332477,6	367496,4	0,114161422	1,105326795	0,144472972	1,105326795
GCK	ENSG00000106633	ENSG00000106633.14	841,3675328	667,0351369	0,001050377	0,79279876	-0,334973388	-1,261354142
SLC2A2	ENSG00000163581	ENSG00000163581.12	0	0	0,015331244	NA	NA	NA
SLC2A4	ENSG00000181856	ENSG00000181856.13	6406,879214	4171,437749	2,65E-07	0,651087309	-0,619077076	-1,535892323
PFKM	ENSG00000152556	ENSG00000152556.14	129239,2664	132273,5664	0,215947829	1,023478159	0,033480315	1,023478159
SLC2A5	ENSG00000142583	ENSG00000142583.16	12042,82	11622,2	0,501208151	0,965072965	-0,051290073	-1,036191083
FBP1	ENSG00000165140	ENSG00000165140.8	1025179,856	965758,0058	3,53E-05	0,942037634	-0,086143399	-1,061528716
G6PC	ENSG00000131482	ENSG00000131482.8	0	0	0,177796991	NA	NA	NA
PFKL	ENSG00000141959	ENSG00000141959.15	388319,2	447030,6	1,49E-05	1,151193657	0,203130548	1,151193657
FBP2	ENSG00000130957	ENSG00000130957.4	1344,357061	1626,928928	0,831758824	1,210191083	0,275234859	1,210191083
PFKP	ENSG00000067057	ENSG00000067057.15	190590	233009,4	0,000510884	1,222568865	0,289915732	1,222568865
ALDOA	ENSG00000149925	ENSG00000149925.15	4569312,636	5267610,142	0,000117657	1,152823315	0,205171419	1,152823315
PGAM1	ENSG00000171314	ENSG00000171314.8	298943,5	323305,6	0,001245136	1,081493995	0,113025654	1,081493995
PGK1	ENSG00000102144	ENSG00000102144.12	1496299,835	1741954,441	4,02E-06	1,16417472	0,219307595	1,16417472
GAPDH	ENSG00000111640	ENSG00000111640.13	11674141,33	17242486,91	7,63E-30	1,476981169	0,562651432	1,476981169
ALDOB	ENSG00000136872	ENSG00000136872.16	1161,556544	1127,374236	0,017088567	0,970571981	-0,043092882	-1,030320285
PGK2	ENSG00000170950	ENSG00000170950.4	0	0	0,745382033	NA	NA	NA
GAPDHS	ENSG00000105679	ENSG00000105679.7	177,6024	172,0669	0,484996144	0,968832065	-0,04568148	-1,032170627
PGAM2	ENSG00000164708	ENSG00000164708.5	0	0	NA	NA	NA	NA
ALDOC	ENSG00000109107	ENSG00000109107.12	74963,03	85040,53	0,058956572	1,134432933	0,18197132	1,134432933
ENO1	ENSG00000074800	ENSG00000074800.12	3712672,272	4815174,719	3,59E-10	1,296956577	0,375130177	1,296956577
ENO2	ENSG00000111674	ENSG00000111674.7	163245,2	205293,9	0,062634224	1,257580008	0,330650189	1,257580008
PDHA1	ENSG00000131828	ENSG00000131828.12	253790,4654	329386,8071	6,63E-29	1,297869116	0,376144902	1,297869116
ENO3	ENSG00000108515	ENSG00000108515.16	19452,22733	19989,29067	0,589098812	1,02760935	0,039291922	1,02760935
SLC25A1	ENSG00000100075	ENSG00000100075.8	645207,8595	857671,1811	2,38E-16	1,329294379	0,410660632	1,329294379
ACLY	ENSG00000131473	ENSG00000131473.15	962226,3135	918033,5113	0,316884282	0,954072341	-0,067829435	-1,04813855
PDHA2	ENSG00000163114	ENSG00000163114.5	0	0	0,258736681	NA	NA	NA
MPC1	ENSG00000060762	ENSG00000060762.17	326207,5758	367694,9008	2,53E-05	1,127180753	0,172718882	1,127180753
ACACA	ENSG00000278540	ENSG00000278540.3	197343	171307,2	0,001032941	0,868068287	-0,204119557	-1,151983104
PDHB	ENSG00000168291	ENSG00000168291.11	307666,0633	312078,5004	0,606924476	1,014341644	0,020543653	1,014341644
PKM	ENSG00000067225	ENSG00000067225.16	2547697,783	2711999,482	0,00016523	1,064490263	0,090162753	1,064490263
MPC2	ENSG00000143158	ENSG00000143158.9	539327,7819	691432,5758	3,43E-14	1,282026625	0,358426224	1,282026625
ACACB	ENSG00000076555	ENSG00000076555.14	42497,12393	23821,46419	5,31E-26	0,560542973	-0,835103116	-1,783984544
DLAT	ENSG00000150768	ENSG00000150768.14	201847,3	204616,2	0,046406333	1,013717796	0,019656083	1,013717796
LDHA	ENSG00000134333	ENSG00000134333.12	1899460,035	2299543,493	6,65E-08	1,2106301	0,275758127	1,2106301
PC	ENSG00000173599	ENSG00000173599.12	121885,2359	131112,6593	0,283357314	1,075705834	0,105283608	1,075705834
LDHB	ENSG00000111716	ENSG00000111716.11	705993,4	866862,2	7,63E-09	1,22786162	0,296147978	1,22786162
FASN	ENSG00000169710	ENSG00000169710.6	1836116	1392457	0,00010258	0,758370931	-0,39902443	-1,318615943
LDHC	ENSG00000166796	ENSG00000166796.10	2492,226549	3629,653776	0,007820594	1,456389981	0,542396721	1,456389981
SLC16A3	ENSG00000141526	ENSG00000141526.13	79178,17	87263,47	0,017262755	1,102115267	0,14027512	1,102115267
CS	ENSG00000062485	ENSG00000062485.17	593762,2075	633536,8966	2,64E-05	1,066987573	0,093543373	1,066987573
ME2	ENSG00000082212	ENSG00000082212.10	78792,27	91604,83	3,44E-06	1,162611891	0,217369569	1,162611891
LDHAL6B	ENSG00000171989	ENSG00000171989.5	716,0328771	493,972364	7,23E-08	0,689873859	-0,535595501	-1,449540358
SLC16A4	ENSG00000168679	ENSG00000168679.16	72066,18504	44136,47609	1,20E-15	0,612443632	-0,707351028	-1,632803328
ME3	ENSG00000151376	ENSG00000151376.15	64787,89	46461,13	4,33E-06	0,717126766	-0,47969993	-1,3944536
ACO1	ENSG00000122729	ENSG00000122729.17	145568,8	127975,5	9,69E-08	0,879140997	-0,185833531	-1,13747397
SLC16A7	ENSG00000118596	ENSG00000118596.10	9776,901629	6605,204042	2,42E-15	0,675592769	-0,565774208	-1,480181621
ACO2	ENSG00000100412	ENSG00000100412.14	444289,8679	440071,0211	0,544430472	0,990504292	-0,013764868	-1,009586741
SLC16A8	ENSG00000100156	ENSG00000100156.9	8049,093	7330,489	0,006077946	0,910722363	-0,134916784	-1,098029477
MDH2	ENSG00000146701	ENSG00000146701.10	1140286,44	1381643,484	2,86E-18	1,211663522	0,276989119	1,211663522
ME1	ENSG00000065833	ENSG00000065833.8	73986,65	101688,7	0,036642504	1,374419574	0,458822488	1,374419574
ELOVL1	ENSG00000066322	ENSG00000066322.11	690086,7992	868345,0417	7,15E-25	1,258312784	0,331490584	1,258312784
SLC25A11	ENSG00000108528	ENSG00000108528.12	415792,1	491218,5	1,37E-14	1,18140412	0,240502548	1,18140412
IDH3A	ENSG00000166411	ENSG00000166411.12	63843,41204	60366,89322	0,018777125	0,945546162	-0,080780202	-1,057589825
ELOVL2	ENSG00000197977	ENSG00000197977.3	103805	63567,12	0,041416291	0,612370502	-0,707523304	-1,632998317
ELOVL5	ENSG00000012660	ENSG00000012660.12	1926133	1382829	4,10E-10	0,717930174	-0,478084561	-1,39289312
IDH2	ENSG00000182054	ENSG00000182054.8	1366985	1712402	1,92E-10	1,252685289	0,325024013	1,252685289
IDH3B	ENSG00000101365	ENSG00000101365.19	548334,7	601898,1	0,000642597	1,097683769	0,134462489	1,097683769
GPT	ENSG00000167701	ENSG00000167701.12	21284,52426	20886,21489	0,151675442	0,981286433	-0,027253781	-1,019070443
MDH1	ENSG00000014641	ENSG00000014641.16	509434,1099	612543,4555	1,69E-28	1,202399768	0,265916636	1,202399768
ELOVL3	ENSG00000119915	ENSG00000119915.4	6051,273739	6719,950272	0,123677289	1,110501782	0,151211708	1,110501782
ELOVL6	ENSG00000170522	ENSG00000170522.8	50231,27	65014,14	5,12E-07	1,294296163	0,372167774	1,294296163
FH	ENSG00000091483	ENSG00000091483.6	880269,4486	1070445,815	5,60E-17	1,216043357	0,282194667	1,216043357
GOT2	ENSG00000125166	ENSG00000125166.11	586982,7	734311,2	2,35E-10	1,250992917	0,323073621	1,250992917
SLC25A22	ENSG00000177542	ENSG00000177542.9	137494,8008	172690,1178	2,57E-17	1,25597562	0,32880846	1,25597562
IDH3G	ENSG00000067829	ENSG00000067829.17	369321,8905	455746,6332	2,10E-15	1,234009261	0,303353222	1,234009261
ELOVL4	ENSG00000118402	ENSG00000118402.5	12094,91	11735,41	0,002221506	0,970276753	-0,043531788	-1,030633783
ELOVL7	ENSG00000164181	ENSG00000164181.12	36485,92	43092,97	0,047656048	1,181084923	0,240112701	1,181084923
OGDH	ENSG00000105953	ENSG00000105953.13	523660,3	534186,6	0,696990623	1,02010139	0,028712552	1,02010139
GOT1	ENSG00000120053	ENSG00000120053.10	347223,6	442686,1	4,77E-23	1,274930909	0,350419067	1,274930909
SDHC	ENSG00000143252	ENSG00000143252.13	190215,2	198053,1	0,019396894	1,041205435	0,058254747	1,041205435
GLUD1	ENSG00000148672	ENSG00000148672.8	1276467,517	1173312,243	0,008712158	0,919186918	-0,121569829	-1,087918007
SDHA	ENSG00000073578	ENSG00000073578.15	272045,7	290339	0,014526736	1,067243482	0,093889351	1,067243482
DLD	ENSG00000091140	ENSG00000091140.11	343442,8	345551,5	0,306719798	1,006139887	0,008830902	1,006139887
SDHD	ENSG00000204370	ENSG00000204370.7	440383,7	450917,4	0,066422054	1,023919368	0,034102111	1,023919368
ACSL1	ENSG00000151726	ENSG00000151726.12	332196,2711	281571,4541	0,00019172	0,847605704	-0,238534799	-1,179793854
SLC1A3	ENSG00000079215	ENSG00000079215.12	56647,64	42929,3	2,06E-09	0,757830335	-0,400053205	-1,319556573
GLUD2	ENSG00000182890	ENSG00000182890.4	19578	17392,45	0,000701992	0,888367045	-0,17077222	-1,125660847
SDHB	ENSG00000117118	ENSG00000117118.8	518237,8	605559,6	5,29E-15	1,168497551	0,22465471	1,168497551
SUCLG1	ENSG00000163541	ENSG00000163541.10	345200,5487	389050,8089	6,91E-11	1,127028362	0,172523822	1,127028362
ACSL3	ENSG00000123983	ENSG00000123983.12	525066	509615,4	0,121446809	0,970573985	-0,043089904	-1,030318158
ASS1	ENSG00000130707	ENSG00000130707.16	497234,7	578826	0,134068303	1,164090117	0,219202747	1,164090117
SUCLG2	ENSG00000172340	ENSG00000172340.13	575928,6712	489478,6268	1,14E-08	0,849894529	-0,234644279	-1,176616587
ACSL4	ENSG00000068366	ENSG00000068366.18	128070,8648	102237,2317	4,37E-07	0,798286417	-0,325021632	-1,252683221
SLC25A15	ENSG00000102743	ENSG00000102743.13	101192,5	93966,64	0,011418678	0,928592929	-0,106881799	-1,076898142
SUCLA2	ENSG00000136143	ENSG00000136143.12	246310,1	218641,2	4,89E-06	0,887666401	-0,171910504	-1,126549342
ACSL5	ENSG00000197142	ENSG00000197142.9	119430,792	81932,35665	9,37E-07	0,686023723	-0,543669628	-1,457675538
ACSL6	ENSG00000164398	ENSG00000164398.11	1775,196	1771,633	0,473906638	0,997992898	-0,002898546	-1,002011139
NOS1	ENSG00000089250	ENSG00000089250.17	160,8501	115,2112	0,000553684	0,716264398	-0,481435861	-1,396132494
GLS	ENSG00000115419	ENSG00000115419.11	135864,5192	134850,8546	0,277712996	0,992539152	-0,010804083	-1,007516931
ASL	ENSG00000126522	ENSG00000126522.15	147839,1	138738	0,000234826	0,938439154	-0,091664887	-1,065599187
GLUL	ENSG00000135821	ENSG00000135821.15	2945031,879	2305419,226	1,77E-08	0,782816391	-0,353254131	-1,277438761
ACSBG1	ENSG00000103740	ENSG00000103740.8	580,82319	555,3744932	0,302360837	0,956185123	-0,064638136	-1,045822588
NOS2	ENSG00000007171	ENSG00000007171.15	3617,578538	3690,405296	0,705091435	1,020131355	0,02875493	1,020131355
GLS2	ENSG00000135423	ENSG00000135423.11	3325,487694	2631,675574	5,23E-05	0,791365302	-0,337584284	-1,263638925
OTC	ENSG00000036473	ENSG00000036473.6	0	0	0,00025509	NA	NA	NA
ACSBG2	ENSG00000130377	ENSG00000130377.12	1387,292	1271,587	0,014049205	0,916596506	-0,125641309	-1,090992594
NOS3	ENSG00000164867	ENSG00000164867.9	39514,17978	34436,06287	6,70E-05	0,871486212	-0,198450255	-1,147465084
SLC38A1	ENSG00000111371	ENSG00000111371.14	867974,2	702712,9	0,000559529	0,809601138	-0,304716777	-1,23517613
ARG1	ENSG00000118520	ENSG00000118520.12	1987,913486	1570,697075	0,000105887	0,790123457	-0,339850003	-1,265625
SLC1A5	ENSG00000105281	ENSG00000105281.11	853009,9	1126811	1,03E-10	1,320982324	0,401611162	1,320982324
SLC38A2	ENSG00000134294	ENSG00000134294.12	716961,2	624819,5	2,25E-07	0,871483004	-0,198455567	-1,147469309
SLC7A5	ENSG00000103257	ENSG00000103257.7	214460,6	470232,7	9,31E-22	2,192629788	1,132662243	2,192629788
SLC38A3	ENSG00000188338	ENSG00000188338.13	7508,664	9905,396	1,77E-06	1,319195532	0,399658418	1,319195532
NAGS	ENSG00000161653	ENSG00000161653.9	29239,15402	23364,30402	0,0378946	0,799075924	-0,323595508	-1,251445538
SLC6A14	ENSG00000268104	ENSG00000268104.2	6374,587	4870,972	0,328395049	0,764123542	-0,388122185	-1,308688902
SLC38A5	ENSG00000017483	ENSG00000017483.13	38684,6055	31563,73507	0,075894911	0,815924957	-0,293491626	-1,225602908
SLC25A2	ENSG00000120329	ENSG00000120329.6	495,2395	425,1943	0,101310298	0,858562978	-0,220004131	-1,164736921
ARG2	ENSG00000081181	ENSG00000081181.6	18851,3	22001,79	0,000594882	1,167123222	0,222956886	1,167123222
CPT1A	ENSG00000110090	ENSG00000110090.11	331496,1	283289,1	6,20E-05	0,854577475	-0,226716805	-1,170168919
SLC6A19	ENSG00000174358	ENSG00000174358.14	0	0	0,004106293	NA	NA	NA
CPS1	ENSG00000021826	ENSG00000021826.13	6624,057822	5124,64936	0,002337408	0,773642003	-0,370261971	-1,292587523
CPT1B	ENSG00000205560	ENSG00000205560.11	10708,58372	10535,57327	0,557921782	0,98384376	-0,023498869	-1,016421551
CPT1C	ENSG00000169169	ENSG00000169169.13	12945,90734	11739,52587	0,11021908	0,906813679	-0,14112194	-1,102762367
ACADS	ENSG00000122971	ENSG00000122971.7	129273,2873	118635,9177	0,001643774	0,917714093	-0,123883332	-1,089663989
ACADM	ENSG00000117054	ENSG00000117054.12	243902,5723	210568,4192	2,15E-09	0,863330047	-0,212015895	-1,158305568
ACADVL	ENSG00000072778	ENSG00000072778.18	825734,7	805530,7	0,219964148	0,975532093	-0,03573876	-1,025081601
ACAD8	ENSG00000151498	ENSG00000151498.10	78802,15126	68143,04447	2,61E-07	0,86473584	-0,20966861	-1,156422521
IVD	ENSG00000128928	ENSG00000128928.7	348192,1909	297328,1125	1,99E-09	0,853919531	-0,22782797	-1,171070532
CPT2	ENSG00000157184	ENSG00000157184.5	188164,3383	184322,4469	0,414639183	0,979582256	-0,029761454	-1,020843318
ACAD10	ENSG00000111271	ENSG00000111271.13	79066,81	70204,48	2,26E-07	0,887913399	-0,171509122	-1,126235961
GCDH	ENSG00000105607	ENSG00000105607.11	121223,5137	149120,3593	1,93E-11	1,230127346	0,298807675	1,230127346
ACAD9	ENSG00000177646	ENSG00000177646.16	230929,9769	261883,4142	2,13E-11	1,134038195	0,181469232	1,134038195
SLC25A20	ENSG00000178537	ENSG00000178537.8	210819,5	188589,4	1,99E-05	0,894553872	-0,160759728	-1,11787566
ACADSB	ENSG00000196177	ENSG00000196177.11	388236,8	233807,8	3,26E-17	0,602229876	-0,731613814	-1,660495501
ACADL	ENSG00000115361	ENSG00000115361.6	1706,89	879,4895	1,46E-06	0,515258453	-0,956631828	-1,940773597
CRAT	ENSG00000095321	ENSG00000095321.15	553773,3	402225,9	8,42E-08	0,726336752	-0,461289514	-1,376771859
ACAD11	ENSG00000240303	ENSG00000240303.6	2519,035361	1881,59263	7,25E-18	0,74694967	-0,420917059	-1,338778288
HADHA	ENSG00000084754	ENSG00000084754.9	1375395	1315425	0,010999015	0,95639798	-0,064317012	-1,045589828
HADHB	ENSG00000138029	ENSG00000138029.12	736447	719426,1	0,096282436	0,976887814	-0,033735202	-1,023658997
ECHS1	ENSG00000127884	ENSG00000127884.4	1610389,61	1865268,673	7,25E-08	1,158271676	0,211973682	1,158271676
ACAA2	ENSG00000167315	ENSG00000167315.16	191630,8	208693,6	0,001471503	1,089039966	0,1230569	1,089039966
