# Supplementary material for: HuR controls glutaminase RNA metabolism
Source: Nat Commun. 2024 Jul 4;15:5620. doi: 10.1038/s41467-024-49874-x (PMC11224379; doi:10.1038/s41467-024-49874-x)
Supplement: Supplementary file 9 — Source Data [file 41467_2024_49874_MOESM9_ESM.zip]

Archive with 8 entries (8 files):
- Source_Data_Figure_01.xlsx
- Source_Data_Figure_02.xlsx
- Source_Data_Figure_03.xlsx
- Source_Data_Figure_04.xlsx
- Source_Data_Figure_05.xlsx
- Source_Data_Figure_06.xlsx
- Source_Data_Figure_07.xlsx
- Source_Data_Figure_08.xlsx
