# Supplementary material for: HuR controls glutaminase RNA metabolism
Source: Nat Commun. 2024 Jul 4;15:5620. doi: 10.1038/s41467-024-49874-x (PMC11224379; doi:10.1038/s41467-024-49874-x)
Supplement: Supplementary file 9 — Source Data [file 41467_2024_49874_MOESM9_ESM.zip › Source_Data_Figure_01.xlsx]

## Sheet: F01a
Polygon_x_position	Polygon_y_position	organ	log2PrimaryNormal_medianRatio
1342	-14	brain	0.304915
1342	-15	brain	0.304915
1341	-15	brain	0.304915
1328	-15	brain	0.304915
1328	-16	brain	0.304915
1327	-16	brain	0.304915
1320	-16	brain	0.304915
1320	-17	brain	0.304915
1319	-17	brain	0.304915
1315	-17	brain	0.304915
1315	-18	brain	0.304915
1314	-18	brain	0.304915
1310	-18	brain	0.304915
1310	-19	brain	0.304915
1309	-19	brain	0.304915
1306	-19	brain	0.304915
1306	-20	brain	0.304915
1305	-20	brain	0.304915
1302	-20	brain	0.304915
1302	-21	brain	0.304915
1301	-21	brain	0.304915
1299	-21	brain	0.304915
1299	-22	brain	0.304915
1298	-22	brain	0.304915
1296	-22	brain	0.304915
1296	-23	brain	0.304915
1295	-23	brain	0.304915
1293	-23	brain	0.304915
1293	-24	brain	0.304915
1292	-24	brain	0.304915
1290	-24	brain	0.304915
1290	-25	brain	0.304915
1289	-25	brain	0.304915
1288	-25	brain	0.304915
1288	-26	brain	0.304915
1287	-26	brain	0.304915
1285	-26	brain	0.304915
1285	-27	brain	0.304915
1284	-27	brain	0.304915
1283	-27	brain	0.304915
1283	-28	brain	0.304915
1282	-28	brain	0.304915
1281	-28	brain	0.304915
1281	-29	brain	0.304915
1280	-29	brain	0.304915
1279	-29	brain	0.304915
1279	-30	brain	0.304915
1278	-30	brain	0.304915
1277	-30	brain	0.304915
1277	-31	brain	0.304915
1276	-31	brain	0.304915
1275	-31	brain	0.304915
1275	-32	brain	0.304915
1274	-32	brain	0.304915
1273	-32	brain	0.304915
1273	-33	brain	0.304915
1272	-33	brain	0.304915
1272	-34	brain	0.304915
1271	-34	brain	0.304915
1270	-34	brain	0.304915
1270	-35	brain	0.304915
1269	-35	brain	0.304915
1269	-36	brain	0.304915
1268	-36	brain	0.304915
1267	-36	brain	0.304915
1267	-37	brain	0.304915
1266	-37	brain	0.304915
1266	-38	brain	0.304915
1265	-38	brain	0.304915
1265	-39	brain	0.304915
1264	-39	brain	0.304915
1263	-39	brain	0.304915
1263	-40	brain	0.304915
1262	-40	brain	0.304915
1262	-41	brain	0.304915
1261	-41	brain	0.304915
1261	-42	brain	0.304915
1260	-42	brain	0.304915
1260	-43	brain	0.304915
1259	-43	brain	0.304915
1259	-44	brain	0.304915
1258	-44	brain	0.304915
1258	-45	brain	0.304915
1257	-45	brain	0.304915
1257	-46	brain	0.304915
1256	-46	brain	0.304915
1256	-47	brain	0.304915
1255	-47	brain	0.304915
1255	-48	brain	0.304915
1254	-48	brain	0.304915
1254	-49	brain	0.304915
1253	-49	brain	0.304915
1253	-50	brain	0.304915
1252	-50	brain	0.304915
1252	-52	brain	0.304915
1251	-52	brain	0.304915
1251	-53	brain	0.304915
1250	-53	brain	0.304915
1250	-54	brain	0.304915
1249	-54	brain	0.304915
1249	-56	brain	0.304915
1248	-56	brain	0.304915
1248	-58	brain	0.304915
1247	-58	brain	0.304915
1247	-59	brain	0.304915
1246	-59	brain	0.304915
1246	-61	brain	0.304915
1245	-61	brain	0.304915
1245	-63	brain	0.304915
1244	-63	brain	0.304915
1244	-66	brain	0.304915
1243	-66	brain	0.304915
1243	-68	brain	0.304915
1242	-68	brain	0.304915
1242	-71	brain	0.304915
1241	-71	brain	0.304915
1241	-74	brain	0.304915
1240	-74	brain	0.304915
1240	-79	brain	0.304915
1239	-79	brain	0.304915
1239	-85	brain	0.304915
1238	-85	brain	0.304915
1238	-106	brain	0.304915
1239	-106	brain	0.304915
1239	-116	brain	0.304915
1240	-116	brain	0.304915
1240	-120	brain	0.304915
1241	-120	brain	0.304915
1241	-124	brain	0.304915
1242	-124	brain	0.304915
1242	-127	brain	0.304915
1243	-127	brain	0.304915
1243	-129	brain	0.304915
1244	-129	brain	0.304915
1244	-131	brain	0.304915
1245	-131	brain	0.304915
1245	-133	brain	0.304915
1246	-133	brain	0.304915
1246	-135	brain	0.304915
1247	-135	brain	0.304915
1247	-137	brain	0.304915
1248	-137	brain	0.304915
1248	-138	brain	0.304915
1249	-138	brain	0.304915
1249	-140	brain	0.304915
1250	-140	brain	0.304915
1250	-141	brain	0.304915
1251	-141	brain	0.304915
1251	-142	brain	0.304915
1252	-142	brain	0.304915
1252	-143	brain	0.304915
1253	-143	brain	0.304915
1253	-144	brain	0.304915
1254	-144	brain	0.304915
1254	-145	brain	0.304915
1255	-145	brain	0.304915
1255	-146	brain	0.304915
1256	-146	brain	0.304915
1256	-147	brain	0.304915
1257	-147	brain	0.304915
1257	-148	brain	0.304915
1258	-148	brain	0.304915
1258	-149	brain	0.304915
1259	-149	brain	0.304915
1259	-150	brain	0.304915
1260	-150	brain	0.304915
1260	-151	brain	0.304915
1262	-151	brain	0.304915
1262	-152	brain	0.304915
1263	-152	brain	0.304915
1263	-153	brain	0.304915
1265	-153	brain	0.304915
1265	-154	brain	0.304915
1267	-154	brain	0.304915
1267	-155	brain	0.304915
1269	-155	brain	0.304915
1269	-156	brain	0.304915
1271	-156	brain	0.304915
1271	-157	brain	0.304915
1274	-157	brain	0.304915
1274	-158	brain	0.304915
1277	-158	brain	0.304915
1277	-159	brain	0.304915
1281	-159	brain	0.304915
1281	-160	brain	0.304915
1286	-160	brain	0.304915
1286	-161	brain	0.304915
1294	-161	brain	0.304915
1294	-162	brain	0.304915
1350	-162	brain	0.304915
1350	-163	brain	0.304915
1370	-163	brain	0.304915
1370	-162	brain	0.304915
1381	-162	brain	0.304915
1382	-162	brain	0.304915
1382	-161	brain	0.304915
1389	-161	brain	0.304915
1390	-161	brain	0.304915
1390	-160	brain	0.304915
1395	-160	brain	0.304915
1396	-160	brain	0.304915
1396	-159	brain	0.304915
1401	-159	brain	0.304915
1402	-159	brain	0.304915
1402	-158	brain	0.304915
1406	-158	brain	0.304915
1407	-158	brain	0.304915
1407	-157	brain	0.304915
1410	-157	brain	0.304915
1411	-157	brain	0.304915
1411	-156	brain	0.304915
1414	-156	brain	0.304915
1415	-156	brain	0.304915
1415	-155	brain	0.304915
1418	-155	brain	0.304915
1419	-155	brain	0.304915
1419	-154	brain	0.304915
1421	-154	brain	0.304915
1422	-154	brain	0.304915
1422	-153	brain	0.304915
1424	-153	brain	0.304915
1425	-153	brain	0.304915
1425	-152	brain	0.304915
1428	-152	brain	0.304915
1429	-152	brain	0.304915
1429	-151	brain	0.304915
1430	-151	brain	0.304915
1431	-151	brain	0.304915
1431	-150	brain	0.304915
1433	-150	brain	0.304915
1434	-150	brain	0.304915
1434	-149	brain	0.304915
1435	-149	brain	0.304915
1436	-149	brain	0.304915
1436	-148	brain	0.304915
1437	-148	brain	0.304915
1438	-148	brain	0.304915
1438	-147	brain	0.304915
1439	-147	brain	0.304915
1440	-147	brain	0.304915
1440	-146	brain	0.304915
1441	-146	brain	0.304915
1441	-145	brain	0.304915
1442	-145	brain	0.304915
1442	-144	brain	0.304915
1443	-144	brain	0.304915
1444	-144	brain	0.304915
1444	-143	brain	0.304915
1445	-143	brain	0.304915
1445	-142	brain	0.304915
1446	-142	brain	0.304915
1446	-141	brain	0.304915
1447	-141	brain	0.304915
1447	-139	brain	0.304915
1448	-139	brain	0.304915
1448	-138	brain	0.304915
1449	-138	brain	0.304915
1449	-136	brain	0.304915
1450	-136	brain	0.304915
1450	-135	brain	0.304915
1451	-135	brain	0.304915
1451	-133	brain	0.304915
1452	-133	brain	0.304915
1452	-130	brain	0.304915
1453	-130	brain	0.304915
1453	-127	brain	0.304915
1454	-127	brain	0.304915
1454	-123	brain	0.304915
1455	-123	brain	0.304915
1455	-115	brain	0.304915
1456	-115	brain	0.304915
1456	-105	brain	0.304915
1455	-105	brain	0.304915
1455	-95	brain	0.304915
1454	-95	brain	0.304915
1454	-90	brain	0.304915
1453	-90	brain	0.304915
1453	-85	brain	0.304915
1452	-85	brain	0.304915
1452	-81	brain	0.304915
1451	-81	brain	0.304915
1451	-77	brain	0.304915
1450	-77	brain	0.304915
1450	-74	brain	0.304915
1449	-74	brain	0.304915
1449	-71	brain	0.304915
1448	-71	brain	0.304915
1448	-68	brain	0.304915
1447	-68	brain	0.304915
1447	-65	brain	0.304915
1446	-65	brain	0.304915
1446	-63	brain	0.304915
1445	-63	brain	0.304915
1445	-60	brain	0.304915
1444	-60	brain	0.304915
1444	-58	brain	0.304915
1443	-58	brain	0.304915
1443	-57	brain	0.304915
1442	-57	brain	0.304915
1442	-55	brain	0.304915
1441	-55	brain	0.304915
1441	-54	brain	0.304915
1440	-54	brain	0.304915
1440	-52	brain	0.304915
1439	-52	brain	0.304915
1439	-51	brain	0.304915
1438	-51	brain	0.304915
1438	-49	brain	0.304915
1437	-49	brain	0.304915
1437	-48	brain	0.304915
1436	-48	brain	0.304915
1436	-47	brain	0.304915
1435	-47	brain	0.304915
1435	-46	brain	0.304915
1434	-46	brain	0.304915
1434	-45	brain	0.304915
1433	-45	brain	0.304915
1433	-44	brain	0.304915
1432	-44	brain	0.304915
1432	-43	brain	0.304915
1431	-43	brain	0.304915
1431	-42	brain	0.304915
1430	-42	brain	0.304915
1430	-41	brain	0.304915
1429	-41	brain	0.304915
1429	-40	brain	0.304915
1428	-40	brain	0.304915
1428	-39	brain	0.304915
1427	-39	brain	0.304915
1427	-38	brain	0.304915
1426	-38	brain	0.304915
1426	-37	brain	0.304915
1425	-37	brain	0.304915
1425	-36	brain	0.304915
1424	-36	brain	0.304915
1424	-35	brain	0.304915
1422	-35	brain	0.304915
1422	-34	brain	0.304915
1421	-34	brain	0.304915
1421	-33	brain	0.304915
1420	-33	brain	0.304915
1420	-32	brain	0.304915
1418	-32	brain	0.304915
1418	-31	brain	0.304915
1417	-31	brain	0.304915
1417	-30	brain	0.304915
1415	-30	brain	0.304915
1415	-29	brain	0.304915
1413	-29	brain	0.304915
1413	-28	brain	0.304915
1412	-28	brain	0.304915
1412	-27	brain	0.304915
1410	-27	brain	0.304915
1410	-26	brain	0.304915
1408	-26	brain	0.304915
1408	-25	brain	0.304915
1406	-25	brain	0.304915
1406	-24	brain	0.304915
1404	-24	brain	0.304915
1404	-23	brain	0.304915
1401	-23	brain	0.304915
1401	-22	brain	0.304915
1399	-22	brain	0.304915
1399	-21	brain	0.304915
1396	-21	brain	0.304915
1396	-20	brain	0.304915
1393	-20	brain	0.304915
1393	-19	brain	0.304915
1389	-19	brain	0.304915
1389	-18	brain	0.304915
1385	-18	brain	0.304915
1385	-17	brain	0.304915
1381	-17	brain	0.304915
1381	-16	brain	0.304915
1375	-16	brain	0.304915
1375	-15	brain	0.304915
1365	-15	brain	0.304915
1365	-14	brain	0.304915
1342	-14	brain	0.304915
1230	-245	headneck	0.25315
1230	-259	headneck	0.25315
1231	-259	headneck	0.25315
1231	-271	headneck	0.25315
1232	-271	headneck	0.25315
1232	-277	headneck	0.25315
1233	-277	headneck	0.25315
1233	-283	headneck	0.25315
1234	-283	headneck	0.25315
1234	-289	headneck	0.25315
1235	-289	headneck	0.25315
1235	-294	headneck	0.25315
1236	-294	headneck	0.25315
1236	-299	headneck	0.25315
1237	-299	headneck	0.25315
1237	-303	headneck	0.25315
1238	-303	headneck	0.25315
1238	-307	headneck	0.25315
1239	-307	headneck	0.25315
1239	-311	headneck	0.25315
1240	-311	headneck	0.25315
1240	-314	headneck	0.25315
1241	-314	headneck	0.25315
1241	-318	headneck	0.25315
1242	-318	headneck	0.25315
1242	-321	headneck	0.25315
1243	-321	headneck	0.25315
1243	-323	headneck	0.25315
1244	-323	headneck	0.25315
1244	-326	headneck	0.25315
1245	-326	headneck	0.25315
1245	-329	headneck	0.25315
1246	-329	headneck	0.25315
1246	-331	headneck	0.25315
1247	-331	headneck	0.25315
1247	-333	headneck	0.25315
1248	-333	headneck	0.25315
1248	-336	headneck	0.25315
1249	-336	headneck	0.25315
1249	-338	headneck	0.25315
1250	-338	headneck	0.25315
1250	-340	headneck	0.25315
1251	-340	headneck	0.25315
1251	-341	headneck	0.25315
1252	-341	headneck	0.25315
1252	-343	headneck	0.25315
1253	-343	headneck	0.25315
1253	-345	headneck	0.25315
1254	-345	headneck	0.25315
1254	-346	headneck	0.25315
1255	-346	headneck	0.25315
1255	-348	headneck	0.25315
1256	-348	headneck	0.25315
1256	-349	headneck	0.25315
1257	-349	headneck	0.25315
1257	-351	headneck	0.25315
1258	-351	headneck	0.25315
1258	-352	headneck	0.25315
1259	-352	headneck	0.25315
1259	-353	headneck	0.25315
1260	-353	headneck	0.25315
1260	-355	headneck	0.25315
1261	-355	headneck	0.25315
1261	-356	headneck	0.25315
1262	-356	headneck	0.25315
1262	-357	headneck	0.25315
1263	-357	headneck	0.25315
1263	-358	headneck	0.25315
1264	-358	headneck	0.25315
1264	-359	headneck	0.25315
1265	-359	headneck	0.25315
1265	-360	headneck	0.25315
1266	-360	headneck	0.25315
1266	-361	headneck	0.25315
1267	-361	headneck	0.25315
1267	-362	headneck	0.25315
1268	-362	headneck	0.25315
1268	-363	headneck	0.25315
1269	-363	headneck	0.25315
1269	-364	headneck	0.25315
1270	-364	headneck	0.25315
1270	-365	headneck	0.25315
1271	-365	headneck	0.25315
1271	-366	headneck	0.25315
1272	-366	headneck	0.25315
1272	-367	headneck	0.25315
1273	-367	headneck	0.25315
1273	-368	headneck	0.25315
1274	-368	headneck	0.25315
1274	-369	headneck	0.25315
1276	-369	headneck	0.25315
1276	-370	headneck	0.25315
1277	-370	headneck	0.25315
1277	-371	headneck	0.25315
1278	-371	headneck	0.25315
1278	-372	headneck	0.25315
1279	-372	headneck	0.25315
1279	-373	headneck	0.25315
1280	-373	headneck	0.25315
1280	-374	headneck	0.25315
1282	-374	headneck	0.25315
1282	-375	headneck	0.25315
1283	-375	headneck	0.25315
1283	-376	headneck	0.25315
1284	-376	headneck	0.25315
1284	-377	headneck	0.25315
1285	-377	headneck	0.25315
1285	-378	headneck	0.25315
1286	-378	headneck	0.25315
1286	-379	headneck	0.25315
1287	-379	headneck	0.25315
1287	-380	headneck	0.25315
1288	-380	headneck	0.25315
1288	-381	headneck	0.25315
1290	-381	headneck	0.25315
1290	-382	headneck	0.25315
1291	-382	headneck	0.25315
1291	-383	headneck	0.25315
1292	-383	headneck	0.25315
1292	-384	headneck	0.25315
1293	-384	headneck	0.25315
1293	-385	headneck	0.25315
1294	-385	headneck	0.25315
1294	-386	headneck	0.25315
1295	-386	headneck	0.25315
1295	-387	headneck	0.25315
1296	-387	headneck	0.25315
1296	-388	headneck	0.25315
1297	-388	headneck	0.25315
1297	-389	headneck	0.25315
1299	-389	headneck	0.25315
1299	-390	headneck	0.25315
1300	-390	headneck	0.25315
1300	-391	headneck	0.25315
1301	-391	headneck	0.25315
1301	-392	headneck	0.25315
1302	-392	headneck	0.25315
1302	-393	headneck	0.25315
1303	-393	headneck	0.25315
1303	-394	headneck	0.25315
1305	-394	headneck	0.25315
1305	-395	headneck	0.25315
1306	-395	headneck	0.25315
1306	-396	headneck	0.25315
1308	-396	headneck	0.25315
1308	-397	headneck	0.25315
1309	-397	headneck	0.25315
1309	-398	headneck	0.25315
1310	-398	headneck	0.25315
1310	-399	headneck	0.25315
1312	-399	headneck	0.25315
1312	-400	headneck	0.25315
1314	-400	headneck	0.25315
1314	-401	headneck	0.25315
1315	-401	headneck	0.25315
1315	-402	headneck	0.25315
1317	-402	headneck	0.25315
1317	-403	headneck	0.25315
1319	-403	headneck	0.25315
1319	-404	headneck	0.25315
1321	-404	headneck	0.25315
1321	-405	headneck	0.25315
1324	-405	headneck	0.25315
1324	-406	headneck	0.25315
1346	-406	headneck	0.25315
1346	-407	headneck	0.25315
1348	-407	headneck	0.25315
1348	-406	headneck	0.25315
1369	-406	headneck	0.25315
1370	-406	headneck	0.25315
1370	-405	headneck	0.25315
1372	-405	headneck	0.25315
1373	-405	headneck	0.25315
1373	-404	headneck	0.25315
1374	-404	headneck	0.25315
1375	-404	headneck	0.25315
1375	-403	headneck	0.25315
1376	-403	headneck	0.25315
1377	-403	headneck	0.25315
1377	-402	headneck	0.25315
1378	-402	headneck	0.25315
1379	-402	headneck	0.25315
1379	-401	headneck	0.25315
1380	-401	headneck	0.25315
1380	-400	headneck	0.25315
1381	-400	headneck	0.25315
1382	-400	headneck	0.25315
1382	-399	headneck	0.25315
1383	-399	headneck	0.25315
1384	-399	headneck	0.25315
1384	-398	headneck	0.25315
1385	-398	headneck	0.25315
1385	-397	headneck	0.25315
1386	-397	headneck	0.25315
1386	-396	headneck	0.25315
1387	-396	headneck	0.25315
1388	-396	headneck	0.25315
1388	-395	headneck	0.25315
1389	-395	headneck	0.25315
1389	-394	headneck	0.25315
1390	-394	headneck	0.25315
1391	-394	headneck	0.25315
1391	-393	headneck	0.25315
1392	-393	headneck	0.25315
1392	-392	headneck	0.25315
1393	-392	headneck	0.25315
1393	-391	headneck	0.25315
1394	-391	headneck	0.25315
1394	-390	headneck	0.25315
1395	-390	headneck	0.25315
1395	-389	headneck	0.25315
1396	-389	headneck	0.25315
1397	-389	headneck	0.25315
1397	-388	headneck	0.25315
1398	-388	headneck	0.25315
1398	-387	headneck	0.25315
1399	-387	headneck	0.25315
1399	-386	headneck	0.25315
1400	-386	headneck	0.25315
1400	-385	headneck	0.25315
1401	-385	headneck	0.25315
1401	-384	headneck	0.25315
1402	-384	headneck	0.25315
1402	-383	headneck	0.25315
1403	-383	headneck	0.25315
1403	-382	headneck	0.25315
1404	-382	headneck	0.25315
1404	-381	headneck	0.25315
1405	-381	headneck	0.25315
1406	-381	headneck	0.25315
1406	-380	headneck	0.25315
1407	-380	headneck	0.25315
1407	-379	headneck	0.25315
1408	-379	headneck	0.25315
1408	-378	headneck	0.25315
1409	-378	headneck	0.25315
1409	-377	headneck	0.25315
1410	-377	headneck	0.25315
1410	-376	headneck	0.25315
1411	-376	headneck	0.25315
1411	-375	headneck	0.25315
1412	-375	headneck	0.25315
1412	-374	headneck	0.25315
1413	-374	headneck	0.25315
1414	-374	headneck	0.25315
1414	-373	headneck	0.25315
1415	-373	headneck	0.25315
1415	-372	headneck	0.25315
1416	-372	headneck	0.25315
1416	-371	headneck	0.25315
1417	-371	headneck	0.25315
1417	-370	headneck	0.25315
1418	-370	headneck	0.25315
1418	-369	headneck	0.25315
1419	-369	headneck	0.25315
1420	-369	headneck	0.25315
1420	-368	headneck	0.25315
1421	-368	headneck	0.25315
1421	-367	headneck	0.25315
1422	-367	headneck	0.25315
1422	-366	headneck	0.25315
1423	-366	headneck	0.25315
1423	-365	headneck	0.25315
1424	-365	headneck	0.25315
1424	-364	headneck	0.25315
1425	-364	headneck	0.25315
1425	-363	headneck	0.25315
1426	-363	headneck	0.25315
1426	-362	headneck	0.25315
1427	-362	headneck	0.25315
1427	-361	headneck	0.25315
1428	-361	headneck	0.25315
1428	-360	headneck	0.25315
1429	-360	headneck	0.25315
1429	-359	headneck	0.25315
1430	-359	headneck	0.25315
1430	-358	headneck	0.25315
1431	-358	headneck	0.25315
1431	-357	headneck	0.25315
1432	-357	headneck	0.25315
1432	-356	headneck	0.25315
1433	-356	headneck	0.25315
1433	-355	headneck	0.25315
1434	-355	headneck	0.25315
1434	-353	headneck	0.25315
1435	-353	headneck	0.25315
1435	-352	headneck	0.25315
1436	-352	headneck	0.25315
1436	-351	headneck	0.25315
1437	-351	headneck	0.25315
1437	-349	headneck	0.25315
1438	-349	headneck	0.25315
1438	-348	headneck	0.25315
1439	-348	headneck	0.25315
1439	-346	headneck	0.25315
1440	-346	headneck	0.25315
1440	-345	headneck	0.25315
1441	-345	headneck	0.25315
1441	-343	headneck	0.25315
1442	-343	headneck	0.25315
1442	-341	headneck	0.25315
1443	-341	headneck	0.25315
1443	-340	headneck	0.25315
1444	-340	headneck	0.25315
1444	-338	headneck	0.25315
1445	-338	headneck	0.25315
1445	-336	headneck	0.25315
1446	-336	headneck	0.25315
1446	-333	headneck	0.25315
1447	-333	headneck	0.25315
1447	-331	headneck	0.25315
1448	-331	headneck	0.25315
1448	-329	headneck	0.25315
1449	-329	headneck	0.25315
1449	-326	headneck	0.25315
1450	-326	headneck	0.25315
1450	-323	headneck	0.25315
1451	-323	headneck	0.25315
1451	-321	headneck	0.25315
1452	-321	headneck	0.25315
1452	-318	headneck	0.25315
1453	-318	headneck	0.25315
1453	-314	headneck	0.25315
1454	-314	headneck	0.25315
1454	-311	headneck	0.25315
1455	-311	headneck	0.25315
1455	-307	headneck	0.25315
1456	-307	headneck	0.25315
1456	-303	headneck	0.25315
1457	-303	headneck	0.25315
1457	-299	headneck	0.25315
1458	-299	headneck	0.25315
1458	-294	headneck	0.25315
1459	-294	headneck	0.25315
1459	-289	headneck	0.25315
1460	-289	headneck	0.25315
1460	-283	headneck	0.25315
1461	-283	headneck	0.25315
1461	-277	headneck	0.25315
1462	-277	headneck	0.25315
1462	-271	headneck	0.25315
1463	-271	headneck	0.25315
1463	-256	headneck	0.25315
1464	-256	headneck	0.25315
1464	-245	headneck	0.25315
1459	-245	headneck	0.25315
1459	-246	headneck	0.25315
1458	-246	headneck	0.25315
1455	-246	headneck	0.25315
1455	-247	headneck	0.25315
1454	-247	headneck	0.25315
1450	-247	headneck	0.25315
1450	-248	headneck	0.25315
1449	-248	headneck	0.25315
1445	-248	headneck	0.25315
1445	-249	headneck	0.25315
1444	-249	headneck	0.25315
1440	-249	headneck	0.25315
1440	-250	headneck	0.25315
1439	-250	headneck	0.25315
1435	-250	headneck	0.25315
1435	-251	headneck	0.25315
1434	-251	headneck	0.25315
1429	-251	headneck	0.25315
1429	-252	headneck	0.25315
1428	-252	headneck	0.25315
1422	-252	headneck	0.25315
1422	-253	headneck	0.25315
1421	-253	headneck	0.25315
1414	-253	headneck	0.25315
1414	-254	headneck	0.25315
1413	-254	headneck	0.25315
1405	-254	headneck	0.25315
1405	-255	headneck	0.25315
1404	-255	headneck	0.25315
1394	-255	headneck	0.25315
1394	-256	headneck	0.25315
1393	-256	headneck	0.25315
1379	-256	headneck	0.25315
1379	-257	headneck	0.25315
1326	-257	headneck	0.25315
1326	-256	headneck	0.25315
1309	-256	headneck	0.25315
1309	-255	headneck	0.25315
1297	-255	headneck	0.25315
1297	-254	headneck	0.25315
1287	-254	headneck	0.25315
1287	-253	headneck	0.25315
1278	-253	headneck	0.25315
1278	-252	headneck	0.25315
1271	-252	headneck	0.25315
1271	-251	headneck	0.25315
1264	-251	headneck	0.25315
1264	-250	headneck	0.25315
1257	-250	headneck	0.25315
1257	-249	headneck	0.25315
1251	-249	headneck	0.25315
1251	-248	headneck	0.25315
1245	-248	headneck	0.25315
1245	-247	headneck	0.25315
1240	-247	headneck	0.25315
1240	-246	headneck	0.25315
1235	-246	headneck	0.25315
1235	-245	headneck	0.25315
1230	-245	headneck	0.25315
1421	-382	headneck	0.25315
1421	-383	headneck	0.25315
1420	-383	headneck	0.25315
1420	-384	headneck	0.25315
1419	-384	headneck	0.25315
1419	-385	headneck	0.25315
1418	-385	headneck	0.25315
1417	-385	headneck	0.25315
1417	-386	headneck	0.25315
1416	-386	headneck	0.25315
1416	-387	headneck	0.25315
1415	-387	headneck	0.25315
1415	-388	headneck	0.25315
1414	-388	headneck	0.25315
1414	-389	headneck	0.25315
1413	-389	headneck	0.25315
1412	-389	headneck	0.25315
1412	-390	headneck	0.25315
1411	-390	headneck	0.25315
1411	-391	headneck	0.25315
1410	-391	headneck	0.25315
1410	-392	headneck	0.25315
1409	-392	headneck	0.25315
1409	-393	headneck	0.25315
1408	-393	headneck	0.25315
1408	-394	headneck	0.25315
1407	-394	headneck	0.25315
1406	-394	headneck	0.25315
1406	-395	headneck	0.25315
1405	-395	headneck	0.25315
1405	-396	headneck	0.25315
1404	-396	headneck	0.25315
1404	-397	headneck	0.25315
1403	-397	headneck	0.25315
1403	-398	headneck	0.25315
1402	-398	headneck	0.25315
1402	-399	headneck	0.25315
1401	-399	headneck	0.25315
1400	-399	headneck	0.25315
1400	-400	headneck	0.25315
1399	-400	headneck	0.25315
1399	-401	headneck	0.25315
1398	-401	headneck	0.25315
1398	-402	headneck	0.25315
1397	-402	headneck	0.25315
1396	-402	headneck	0.25315
1396	-403	headneck	0.25315
1395	-403	headneck	0.25315
1395	-404	headneck	0.25315
1394	-404	headneck	0.25315
1394	-405	headneck	0.25315
1393	-405	headneck	0.25315
1392	-405	headneck	0.25315
1392	-406	headneck	0.25315
1391	-406	headneck	0.25315
1391	-407	headneck	0.25315
1390	-407	headneck	0.25315
1389	-407	headneck	0.25315
1389	-408	headneck	0.25315
1388	-408	headneck	0.25315
1388	-409	headneck	0.25315
1387	-409	headneck	0.25315
1386	-409	headneck	0.25315
1386	-410	headneck	0.25315
1385	-410	headneck	0.25315
1385	-411	headneck	0.25315
1384	-411	headneck	0.25315
1383	-411	headneck	0.25315
1383	-412	headneck	0.25315
1382	-412	headneck	0.25315
1381	-412	headneck	0.25315
1381	-413	headneck	0.25315
1380	-413	headneck	0.25315
1379	-413	headneck	0.25315
1379	-414	headneck	0.25315
1378	-414	headneck	0.25315
1377	-414	headneck	0.25315
1377	-415	headneck	0.25315
1376	-415	headneck	0.25315
1375	-415	headneck	0.25315
1375	-416	headneck	0.25315
1374	-416	headneck	0.25315
1373	-416	headneck	0.25315
1373	-417	headneck	0.25315
1372	-417	headneck	0.25315
1370	-417	headneck	0.25315
1370	-418	headneck	0.25315
1321	-418	headneck	0.25315
1321	-417	headneck	0.25315
1318	-417	headneck	0.25315
1318	-416	headneck	0.25315
1315	-416	headneck	0.25315
1315	-415	headneck	0.25315
1313	-415	headneck	0.25315
1313	-414	headneck	0.25315
1311	-414	headneck	0.25315
1311	-413	headneck	0.25315
1309	-413	headneck	0.25315
1309	-412	headneck	0.25315
1307	-412	headneck	0.25315
1307	-411	headneck	0.25315
1306	-411	headneck	0.25315
1306	-410	headneck	0.25315
1304	-410	headneck	0.25315
1304	-409	headneck	0.25315
1303	-409	headneck	0.25315
1303	-408	headneck	0.25315
1301	-408	headneck	0.25315
1301	-407	headneck	0.25315
1300	-407	headneck	0.25315
1300	-406	headneck	0.25315
1298	-406	headneck	0.25315
1298	-405	headneck	0.25315
1297	-405	headneck	0.25315
1297	-404	headneck	0.25315
1295	-404	headneck	0.25315
1295	-403	headneck	0.25315
1294	-403	headneck	0.25315
1294	-402	headneck	0.25315
1293	-402	headneck	0.25315
1293	-401	headneck	0.25315
1291	-401	headneck	0.25315
1291	-400	headneck	0.25315
1290	-400	headneck	0.25315
1290	-399	headneck	0.25315
1289	-399	headneck	0.25315
1289	-398	headneck	0.25315
1288	-398	headneck	0.25315
1288	-397	headneck	0.25315
1287	-397	headneck	0.25315
1287	-396	headneck	0.25315
1285	-396	headneck	0.25315
1285	-395	headneck	0.25315
1284	-395	headneck	0.25315
1284	-394	headneck	0.25315
1283	-394	headneck	0.25315
1283	-393	headneck	0.25315
1282	-393	headneck	0.25315
1282	-392	headneck	0.25315
1281	-392	headneck	0.25315
1281	-391	headneck	0.25315
1279	-391	headneck	0.25315
1279	-390	headneck	0.25315
1278	-390	headneck	0.25315
1278	-389	headneck	0.25315
1277	-389	headneck	0.25315
1277	-388	headneck	0.25315
1276	-388	headneck	0.25315
1276	-387	headneck	0.25315
1274	-387	headneck	0.25315
1274	-386	headneck	0.25315
1273	-386	headneck	0.25315
1273	-385	headneck	0.25315
1272	-385	headneck	0.25315
1272	-384	headneck	0.25315
1271	-384	headneck	0.25315
1271	-386	headneck	0.25315
1270	-386	headneck	0.25315
1270	-430	headneck	0.25315
1271	-430	headneck	0.25315
1271	-431	headneck	0.25315
1274	-431	headneck	0.25315
1274	-432	headneck	0.25315
1277	-432	headneck	0.25315
1277	-433	headneck	0.25315
1281	-433	headneck	0.25315
1281	-434	headneck	0.25315
1284	-434	headneck	0.25315
1284	-435	headneck	0.25315
1288	-435	headneck	0.25315
1288	-436	headneck	0.25315
1292	-436	headneck	0.25315
1292	-437	headneck	0.25315
1296	-437	headneck	0.25315
1296	-438	headneck	0.25315
1301	-438	headneck	0.25315
1301	-439	headneck	0.25315
1306	-439	headneck	0.25315
1306	-440	headneck	0.25315
1312	-440	headneck	0.25315
1312	-441	headneck	0.25315
1319	-441	headneck	0.25315
1319	-442	headneck	0.25315
1328	-442	headneck	0.25315
1328	-443	headneck	0.25315
1372	-443	headneck	0.25315
1372	-442	headneck	0.25315
1379	-442	headneck	0.25315
1380	-442	headneck	0.25315
1380	-441	headneck	0.25315
1385	-441	headneck	0.25315
1386	-441	headneck	0.25315
1386	-440	headneck	0.25315
1391	-440	headneck	0.25315
1392	-440	headneck	0.25315
1392	-439	headneck	0.25315
1395	-439	headneck	0.25315
1396	-439	headneck	0.25315
1396	-438	headneck	0.25315
1399	-438	headneck	0.25315
1400	-438	headneck	0.25315
1400	-437	headneck	0.25315
1403	-437	headneck	0.25315
1404	-437	headneck	0.25315
1404	-436	headneck	0.25315
1407	-436	headneck	0.25315
1408	-436	headneck	0.25315
1408	-435	headneck	0.25315
1410	-435	headneck	0.25315
1411	-435	headneck	0.25315
1411	-434	headneck	0.25315
1413	-434	headneck	0.25315
1414	-434	headneck	0.25315
1414	-433	headneck	0.25315
1416	-433	headneck	0.25315
1417	-433	headneck	0.25315
1417	-432	headneck	0.25315
1418	-432	headneck	0.25315
1419	-432	headneck	0.25315
1419	-431	headneck	0.25315
1421	-431	headneck	0.25315
1422	-431	headneck	0.25315
1422	-430	headneck	0.25315
1423	-430	headneck	0.25315
1423	-382	headneck	0.25315
1421	-382	headneck	0.25315
1313	-451	thyroid	0.266413
1313	-452	thyroid	0.266413
1312	-452	thyroid	0.266413
1312	-453	thyroid	0.266413
1311	-453	thyroid	0.266413
1311	-454	thyroid	0.266413
1310	-454	thyroid	0.266413
1310	-456	thyroid	0.266413
1309	-456	thyroid	0.266413
1309	-458	thyroid	0.266413
1308	-458	thyroid	0.266413
1308	-461	thyroid	0.266413
1307	-461	thyroid	0.266413
1307	-463	thyroid	0.266413
1306	-463	thyroid	0.266413
1306	-466	thyroid	0.266413
1305	-466	thyroid	0.266413
1305	-468	thyroid	0.266413
1304	-468	thyroid	0.266413
1304	-472	thyroid	0.266413
1303	-472	thyroid	0.266413
1303	-475	thyroid	0.266413
1302	-475	thyroid	0.266413
1302	-479	thyroid	0.266413
1301	-479	thyroid	0.266413
1301	-498	thyroid	0.266413
1302	-498	thyroid	0.266413
1302	-501	thyroid	0.266413
1303	-501	thyroid	0.266413
1303	-503	thyroid	0.266413
1304	-503	thyroid	0.266413
1304	-505	thyroid	0.266413
1305	-505	thyroid	0.266413
1305	-506	thyroid	0.266413
1306	-506	thyroid	0.266413
1306	-507	thyroid	0.266413
1307	-507	thyroid	0.266413
1307	-508	thyroid	0.266413
1308	-508	thyroid	0.266413
1308	-509	thyroid	0.266413
1309	-509	thyroid	0.266413
1309	-510	thyroid	0.266413
1310	-510	thyroid	0.266413
1310	-511	thyroid	0.266413
1312	-511	thyroid	0.266413
1312	-512	thyroid	0.266413
1314	-512	thyroid	0.266413
1314	-513	thyroid	0.266413
1316	-513	thyroid	0.266413
1316	-514	thyroid	0.266413
1319	-514	thyroid	0.266413
1319	-515	thyroid	0.266413
1322	-515	thyroid	0.266413
1322	-516	thyroid	0.266413
1325	-516	thyroid	0.266413
1325	-517	thyroid	0.266413
1328	-517	thyroid	0.266413
1328	-518	thyroid	0.266413
1331	-518	thyroid	0.266413
1331	-519	thyroid	0.266413
1334	-519	thyroid	0.266413
1334	-520	thyroid	0.266413
1343	-520	thyroid	0.266413
1343	-521	thyroid	0.266413
1363	-521	thyroid	0.266413
1363	-520	thyroid	0.266413
1366	-520	thyroid	0.266413
1367	-520	thyroid	0.266413
1367	-519	thyroid	0.266413
1369	-519	thyroid	0.266413
1370	-519	thyroid	0.266413
1370	-518	thyroid	0.266413
1371	-518	thyroid	0.266413
1372	-518	thyroid	0.266413
1372	-517	thyroid	0.266413
1373	-517	thyroid	0.266413
1374	-517	thyroid	0.266413
1374	-516	thyroid	0.266413
1375	-516	thyroid	0.266413
1376	-516	thyroid	0.266413
1376	-515	thyroid	0.266413
1377	-515	thyroid	0.266413
1377	-514	thyroid	0.266413
1378	-514	thyroid	0.266413
1379	-514	thyroid	0.266413
1379	-513	thyroid	0.266413
1380	-513	thyroid	0.266413
1380	-512	thyroid	0.266413
1381	-512	thyroid	0.266413
1381	-511	thyroid	0.266413
1382	-511	thyroid	0.266413
1382	-510	thyroid	0.266413
1383	-510	thyroid	0.266413
1383	-509	thyroid	0.266413
1384	-509	thyroid	0.266413
1384	-508	thyroid	0.266413
1385	-508	thyroid	0.266413
1385	-507	thyroid	0.266413
1386	-507	thyroid	0.266413
1386	-506	thyroid	0.266413
1387	-506	thyroid	0.266413
1387	-504	thyroid	0.266413
1388	-504	thyroid	0.266413
1388	-503	thyroid	0.266413
1389	-503	thyroid	0.266413
1389	-501	thyroid	0.266413
1390	-501	thyroid	0.266413
1390	-498	thyroid	0.266413
1391	-498	thyroid	0.266413
1391	-495	thyroid	0.266413
1392	-495	thyroid	0.266413
1392	-476	thyroid	0.266413
1391	-476	thyroid	0.266413
1391	-472	thyroid	0.266413
1390	-472	thyroid	0.266413
1390	-468	thyroid	0.266413
1389	-468	thyroid	0.266413
1389	-466	thyroid	0.266413
1388	-466	thyroid	0.266413
1388	-463	thyroid	0.266413
1387	-463	thyroid	0.266413
1387	-461	thyroid	0.266413
1386	-461	thyroid	0.266413
1386	-459	thyroid	0.266413
1385	-459	thyroid	0.266413
1385	-457	thyroid	0.266413
1384	-457	thyroid	0.266413
1384	-455	thyroid	0.266413
1383	-455	thyroid	0.266413
1383	-454	thyroid	0.266413
1382	-454	thyroid	0.266413
1382	-453	thyroid	0.266413
1375	-453	thyroid	0.266413
1375	-454	thyroid	0.266413
1374	-454	thyroid	0.266413
1373	-454	thyroid	0.266413
1373	-455	thyroid	0.266413
1372	-455	thyroid	0.266413
1372	-456	thyroid	0.266413
1371	-456	thyroid	0.266413
1371	-457	thyroid	0.266413
1370	-457	thyroid	0.266413
1370	-459	thyroid	0.266413
1369	-459	thyroid	0.266413
1369	-460	thyroid	0.266413
1368	-460	thyroid	0.266413
1368	-461	thyroid	0.266413
1367	-461	thyroid	0.266413
1367	-462	thyroid	0.266413
1366	-462	thyroid	0.266413
1366	-463	thyroid	0.266413
1365	-463	thyroid	0.266413
1365	-464	thyroid	0.266413
1364	-464	thyroid	0.266413
1363	-464	thyroid	0.266413
1363	-465	thyroid	0.266413
1362	-465	thyroid	0.266413
1361	-465	thyroid	0.266413
1361	-466	thyroid	0.266413
1360	-466	thyroid	0.266413
1359	-466	thyroid	0.266413
1359	-467	thyroid	0.266413
1358	-467	thyroid	0.266413
1357	-467	thyroid	0.266413
1357	-468	thyroid	0.266413
1356	-468	thyroid	0.266413
1353	-468	thyroid	0.266413
1353	-469	thyroid	0.266413
1352	-469	thyroid	0.266413
1347	-469	thyroid	0.266413
1347	-470	thyroid	0.266413
1335	-470	thyroid	0.266413
1335	-469	thyroid	0.266413
1332	-469	thyroid	0.266413
1332	-468	thyroid	0.266413
1330	-468	thyroid	0.266413
1330	-467	thyroid	0.266413
1328	-467	thyroid	0.266413
1328	-466	thyroid	0.266413
1327	-466	thyroid	0.266413
1327	-465	thyroid	0.266413
1326	-465	thyroid	0.266413
1326	-464	thyroid	0.266413
1325	-464	thyroid	0.266413
1325	-462	thyroid	0.266413
1324	-462	thyroid	0.266413
1324	-460	thyroid	0.266413
1323	-460	thyroid	0.266413
1323	-458	thyroid	0.266413
1322	-458	thyroid	0.266413
1322	-455	thyroid	0.266413
1321	-455	thyroid	0.266413
1321	-454	thyroid	0.266413
1320	-454	thyroid	0.266413
1320	-452	thyroid	0.266413
1319	-452	thyroid	0.266413
1319	-451	thyroid	0.266413
1313	-451	thyroid	0.266413
1341	-528	esophagus	0.480917
1341	-529	esophagus	0.480917
1340	-529	esophagus	0.480917
1337	-529	esophagus	0.480917
1337	-530	esophagus	0.480917
1336	-530	esophagus	0.480917
1335	-530	esophagus	0.480917
1335	-531	esophagus	0.480917
1334	-531	esophagus	0.480917
1332	-531	esophagus	0.480917
1332	-532	esophagus	0.480917
1331	-532	esophagus	0.480917
1330	-532	esophagus	0.480917
1330	-533	esophagus	0.480917
1329	-533	esophagus	0.480917
1329	-534	esophagus	0.480917
1328	-534	esophagus	0.480917
1327	-534	esophagus	0.480917
1327	-535	esophagus	0.480917
1326	-535	esophagus	0.480917
1326	-536	esophagus	0.480917
1325	-536	esophagus	0.480917
1325	-637	esophagus	0.480917
1324	-637	esophagus	0.480917
1324	-739	esophagus	0.480917
1325	-739	esophagus	0.480917
1325	-740	esophagus	0.480917
1326	-740	esophagus	0.480917
1326	-741	esophagus	0.480917
1328	-741	esophagus	0.480917
1328	-742	esophagus	0.480917
1330	-742	esophagus	0.480917
1330	-743	esophagus	0.480917
1332	-743	esophagus	0.480917
1332	-744	esophagus	0.480917
1335	-744	esophagus	0.480917
1335	-745	esophagus	0.480917
1352	-745	esophagus	0.480917
1352	-744	esophagus	0.480917
1354	-744	esophagus	0.480917
1355	-744	esophagus	0.480917
1355	-743	esophagus	0.480917
1357	-743	esophagus	0.480917
1358	-743	esophagus	0.480917
1358	-742	esophagus	0.480917
1360	-742	esophagus	0.480917
1361	-742	esophagus	0.480917
1361	-741	esophagus	0.480917
1362	-741	esophagus	0.480917
1363	-741	esophagus	0.480917
1363	-740	esophagus	0.480917
1364	-740	esophagus	0.480917
1365	-740	esophagus	0.480917
1365	-535	esophagus	0.480917
1364	-535	esophagus	0.480917
1364	-534	esophagus	0.480917
1363	-534	esophagus	0.480917
1363	-533	esophagus	0.480917
1362	-533	esophagus	0.480917
1362	-532	esophagus	0.480917
1360	-532	esophagus	0.480917
1360	-531	esophagus	0.480917
1359	-531	esophagus	0.480917
1359	-530	esophagus	0.480917
1356	-530	esophagus	0.480917
1356	-529	esophagus	0.480917
1353	-529	esophagus	0.480917
1353	-528	esophagus	0.480917
1341	-528	esophagus	0.480917
1461	-604	lung	0.408264
1461	-605	lung	0.408264
1460	-605	lung	0.408264
1457	-605	lung	0.408264
1457	-606	lung	0.408264
1456	-606	lung	0.408264
1454	-606	lung	0.408264
1454	-607	lung	0.408264
1453	-607	lung	0.408264
1452	-607	lung	0.408264
1452	-608	lung	0.408264
1451	-608	lung	0.408264
1449	-608	lung	0.408264
1449	-609	lung	0.408264
1448	-609	lung	0.408264
1448	-610	lung	0.408264
1447	-610	lung	0.408264
1446	-610	lung	0.408264
1446	-611	lung	0.408264
1445	-611	lung	0.408264
1444	-611	lung	0.408264
1444	-612	lung	0.408264
1443	-612	lung	0.408264
1443	-613	lung	0.408264
1442	-613	lung	0.408264
1442	-614	lung	0.408264
1441	-614	lung	0.408264
1440	-614	lung	0.408264
1440	-615	lung	0.408264
1439	-615	lung	0.408264
1439	-616	lung	0.408264
1438	-616	lung	0.408264
1438	-617	lung	0.408264
1437	-617	lung	0.408264
1437	-618	lung	0.408264
1436	-618	lung	0.408264
1436	-619	lung	0.408264
1435	-619	lung	0.408264
1435	-620	lung	0.408264
1434	-620	lung	0.408264
1434	-622	lung	0.408264
1433	-622	lung	0.408264
1433	-623	lung	0.408264
1432	-623	lung	0.408264
1432	-624	lung	0.408264
1431	-624	lung	0.408264
1431	-625	lung	0.408264
1430	-625	lung	0.408264
1430	-627	lung	0.408264
1429	-627	lung	0.408264
1429	-628	lung	0.408264
1428	-628	lung	0.408264
1428	-630	lung	0.408264
1427	-630	lung	0.408264
1427	-632	lung	0.408264
1426	-632	lung	0.408264
1426	-633	lung	0.408264
1425	-633	lung	0.408264
1425	-635	lung	0.408264
1424	-635	lung	0.408264
1424	-637	lung	0.408264
1423	-637	lung	0.408264
1423	-639	lung	0.408264
1422	-639	lung	0.408264
1422	-641	lung	0.408264
1421	-641	lung	0.408264
1421	-643	lung	0.408264
1420	-643	lung	0.408264
1420	-645	lung	0.408264
1419	-645	lung	0.408264
1419	-648	lung	0.408264
1418	-648	lung	0.408264
1418	-650	lung	0.408264
1417	-650	lung	0.408264
1417	-653	lung	0.408264
1416	-653	lung	0.408264
1416	-656	lung	0.408264
1415	-656	lung	0.408264
1415	-658	lung	0.408264
1414	-658	lung	0.408264
1414	-661	lung	0.408264
1413	-661	lung	0.408264
1413	-665	lung	0.408264
1412	-665	lung	0.408264
1412	-668	lung	0.408264
1411	-668	lung	0.408264
1411	-671	lung	0.408264
1410	-671	lung	0.408264
1410	-675	lung	0.408264
1409	-675	lung	0.408264
1409	-679	lung	0.408264
1408	-679	lung	0.408264
1408	-683	lung	0.408264
1407	-683	lung	0.408264
1407	-687	lung	0.408264
1406	-687	lung	0.408264
1406	-693	lung	0.408264
1405	-693	lung	0.408264
1405	-700	lung	0.408264
1404	-700	lung	0.408264
1404	-710	lung	0.408264
1403	-710	lung	0.408264
1403	-747	lung	0.408264
1404	-747	lung	0.408264
1404	-759	lung	0.408264
1405	-759	lung	0.408264
1405	-768	lung	0.408264
1406	-768	lung	0.408264
1406	-776	lung	0.408264
1407	-776	lung	0.408264
1407	-783	lung	0.408264
1408	-783	lung	0.408264
1408	-789	lung	0.408264
1409	-789	lung	0.408264
1409	-795	lung	0.408264
1410	-795	lung	0.408264
1410	-800	lung	0.408264
1411	-800	lung	0.408264
1411	-805	lung	0.408264
1412	-805	lung	0.408264
1412	-810	lung	0.408264
1413	-810	lung	0.408264
1413	-815	lung	0.408264
1414	-815	lung	0.408264
1414	-819	lung	0.408264
1415	-819	lung	0.408264
1415	-823	lung	0.408264
1416	-823	lung	0.408264
1416	-827	lung	0.408264
1417	-827	lung	0.408264
1417	-831	lung	0.408264
1418	-831	lung	0.408264
1418	-835	lung	0.408264
1419	-835	lung	0.408264
1419	-839	lung	0.408264
1420	-839	lung	0.408264
1420	-843	lung	0.408264
1421	-843	lung	0.408264
1421	-846	lung	0.408264
1422	-846	lung	0.408264
1422	-850	lung	0.408264
1423	-850	lung	0.408264
1423	-853	lung	0.408264
1424	-853	lung	0.408264
1424	-856	lung	0.408264
1425	-856	lung	0.408264
1425	-859	lung	0.408264
1426	-859	lung	0.408264
1426	-863	lung	0.408264
1427	-863	lung	0.408264
1427	-866	lung	0.408264
1428	-866	lung	0.408264
1428	-869	lung	0.408264
1429	-869	lung	0.408264
1429	-872	lung	0.408264
1430	-872	lung	0.408264
1430	-875	lung	0.408264
1431	-875	lung	0.408264
1431	-877	lung	0.408264
1432	-877	lung	0.408264
1432	-880	lung	0.408264
1433	-880	lung	0.408264
1433	-882	lung	0.408264
1434	-882	lung	0.408264
1434	-884	lung	0.408264
1435	-884	lung	0.408264
1435	-886	lung	0.408264
1436	-886	lung	0.408264
1436	-888	lung	0.408264
1437	-888	lung	0.408264
1437	-890	lung	0.408264
1438	-890	lung	0.408264
1438	-891	lung	0.408264
1439	-891	lung	0.408264
1439	-893	lung	0.408264
1440	-893	lung	0.408264
1440	-894	lung	0.408264
1441	-894	lung	0.408264
1441	-896	lung	0.408264
1442	-896	lung	0.408264
1442	-897	lung	0.408264
1443	-897	lung	0.408264
1443	-898	lung	0.408264
1444	-898	lung	0.408264
1444	-899	lung	0.408264
1445	-899	lung	0.408264
1445	-900	lung	0.408264
1446	-900	lung	0.408264
1446	-902	lung	0.408264
1447	-902	lung	0.408264
1447	-903	lung	0.408264
1448	-903	lung	0.408264
1448	-904	lung	0.408264
1449	-904	lung	0.408264
1449	-905	lung	0.408264
1450	-905	lung	0.408264
1450	-906	lung	0.408264
1451	-906	lung	0.408264
1451	-907	lung	0.408264
1453	-907	lung	0.408264
1453	-908	lung	0.408264
1454	-908	lung	0.408264
1454	-909	lung	0.408264
1455	-909	lung	0.408264
1455	-910	lung	0.408264
1456	-910	lung	0.408264
1456	-911	lung	0.408264
1458	-911	lung	0.408264
1458	-912	lung	0.408264
1459	-912	lung	0.408264
1459	-913	lung	0.408264
1460	-913	lung	0.408264
1460	-914	lung	0.408264
1462	-914	lung	0.408264
1462	-915	lung	0.408264
1464	-915	lung	0.408264
1464	-916	lung	0.408264
1465	-916	lung	0.408264
1465	-917	lung	0.408264
1467	-917	lung	0.408264
1467	-918	lung	0.408264
1469	-918	lung	0.408264
1469	-919	lung	0.408264
1471	-919	lung	0.408264
1471	-920	lung	0.408264
1473	-920	lung	0.408264
1473	-921	lung	0.408264
1475	-921	lung	0.408264
1475	-922	lung	0.408264
1477	-922	lung	0.408264
1477	-923	lung	0.408264
1480	-923	lung	0.408264
1480	-924	lung	0.408264
1483	-924	lung	0.408264
1483	-925	lung	0.408264
1485	-925	lung	0.408264
1485	-926	lung	0.408264
1489	-926	lung	0.408264
1489	-927	lung	0.408264
1492	-927	lung	0.408264
1492	-928	lung	0.408264
1496	-928	lung	0.408264
1496	-929	lung	0.408264
1501	-929	lung	0.408264
1501	-930	lung	0.408264
1506	-930	lung	0.408264
1506	-931	lung	0.408264
1513	-931	lung	0.408264
1513	-932	lung	0.408264
1526	-932	lung	0.408264
1526	-933	lung	0.408264
1541	-933	lung	0.408264
1541	-932	lung	0.408264
1546	-932	lung	0.408264
1546	-933	lung	0.408264
1557	-933	lung	0.408264
1557	-932	lung	0.408264
1560	-932	lung	0.408264
1561	-932	lung	0.408264
1561	-931	lung	0.408264
1563	-931	lung	0.408264
1564	-931	lung	0.408264
1564	-930	lung	0.408264
1565	-930	lung	0.408264
1566	-930	lung	0.408264
1566	-929	lung	0.408264
1567	-929	lung	0.408264
1568	-929	lung	0.408264
1568	-928	lung	0.408264
1569	-928	lung	0.408264
1569	-927	lung	0.408264
1570	-927	lung	0.408264
1571	-927	lung	0.408264
1571	-926	lung	0.408264
1572	-926	lung	0.408264
1572	-925	lung	0.408264
1573	-925	lung	0.408264
1573	-924	lung	0.408264
1574	-924	lung	0.408264
1574	-923	lung	0.408264
1575	-923	lung	0.408264
1575	-922	lung	0.408264
1576	-922	lung	0.408264
1576	-921	lung	0.408264
1577	-921	lung	0.408264
1577	-920	lung	0.408264
1578	-920	lung	0.408264
1578	-918	lung	0.408264
1579	-918	lung	0.408264
1579	-917	lung	0.408264
1580	-917	lung	0.408264
1580	-915	lung	0.408264
1581	-915	lung	0.408264
1581	-914	lung	0.408264
1582	-914	lung	0.408264
1582	-912	lung	0.408264
1583	-912	lung	0.408264
1583	-910	lung	0.408264
1584	-910	lung	0.408264
1584	-908	lung	0.408264
1585	-908	lung	0.408264
1585	-906	lung	0.408264
1586	-906	lung	0.408264
1586	-903	lung	0.408264
1587	-903	lung	0.408264
1587	-901	lung	0.408264
1588	-901	lung	0.408264
1588	-898	lung	0.408264
1589	-898	lung	0.408264
1589	-895	lung	0.408264
1590	-895	lung	0.408264
1590	-891	lung	0.408264
1591	-891	lung	0.408264
1591	-887	lung	0.408264
1592	-887	lung	0.408264
1592	-883	lung	0.408264
1593	-883	lung	0.408264
1593	-878	lung	0.408264
1594	-878	lung	0.408264
1594	-871	lung	0.408264
1595	-871	lung	0.408264
1595	-864	lung	0.408264
1596	-864	lung	0.408264
1596	-853	lung	0.408264
1597	-853	lung	0.408264
1597	-789	lung	0.408264
1596	-789	lung	0.408264
1596	-778	lung	0.408264
1595	-778	lung	0.408264
1595	-770	lung	0.408264
1594	-770	lung	0.408264
1594	-763	lung	0.408264
1593	-763	lung	0.408264
1593	-757	lung	0.408264
1592	-757	lung	0.408264
1592	-752	lung	0.408264
1591	-752	lung	0.408264
1591	-747	lung	0.408264
1590	-747	lung	0.408264
1590	-743	lung	0.408264
1589	-743	lung	0.408264
1589	-738	lung	0.408264
1588	-738	lung	0.408264
1588	-734	lung	0.408264
1587	-734	lung	0.408264
1587	-731	lung	0.408264
1586	-731	lung	0.408264
1586	-727	lung	0.408264
1585	-727	lung	0.408264
1585	-724	lung	0.408264
1584	-724	lung	0.408264
1584	-720	lung	0.408264
1583	-720	lung	0.408264
1583	-717	lung	0.408264
1582	-717	lung	0.408264
1582	-714	lung	0.408264
1581	-714	lung	0.408264
1581	-711	lung	0.408264
1580	-711	lung	0.408264
1580	-709	lung	0.408264
1579	-709	lung	0.408264
1579	-706	lung	0.408264
1578	-706	lung	0.408264
1578	-703	lung	0.408264
1577	-703	lung	0.408264
1577	-701	lung	0.408264
1576	-701	lung	0.408264
1576	-698	lung	0.408264
1575	-698	lung	0.408264
1575	-696	lung	0.408264
1574	-696	lung	0.408264
1574	-693	lung	0.408264
1573	-693	lung	0.408264
1573	-691	lung	0.408264
1572	-691	lung	0.408264
1572	-689	lung	0.408264
1571	-689	lung	0.408264
1571	-686	lung	0.408264
1570	-686	lung	0.408264
1570	-684	lung	0.408264
1569	-684	lung	0.408264
1569	-682	lung	0.408264
1568	-682	lung	0.408264
1568	-680	lung	0.408264
1567	-680	lung	0.408264
1567	-678	lung	0.408264
1566	-678	lung	0.408264
1566	-676	lung	0.408264
1565	-676	lung	0.408264
1565	-674	lung	0.408264
1564	-674	lung	0.408264
1564	-672	lung	0.408264
1563	-672	lung	0.408264
1563	-670	lung	0.408264
1562	-670	lung	0.408264
1562	-668	lung	0.408264
1561	-668	lung	0.408264
1561	-667	lung	0.408264
1560	-667	lung	0.408264
1560	-665	lung	0.408264
1559	-665	lung	0.408264
1559	-663	lung	0.408264
1558	-663	lung	0.408264
1558	-661	lung	0.408264
1557	-661	lung	0.408264
1557	-660	lung	0.408264
1556	-660	lung	0.408264
1556	-658	lung	0.408264
1555	-658	lung	0.408264
1555	-656	lung	0.408264
1554	-656	lung	0.408264
1554	-655	lung	0.408264
1553	-655	lung	0.408264
1553	-653	lung	0.408264
1552	-653	lung	0.408264
1552	-652	lung	0.408264
1551	-652	lung	0.408264
1551	-650	lung	0.408264
1550	-650	lung	0.408264
1550	-649	lung	0.408264
1549	-649	lung	0.408264
1549	-648	lung	0.408264
1548	-648	lung	0.408264
1548	-646	lung	0.408264
1547	-646	lung	0.408264
1547	-645	lung	0.408264
1546	-645	lung	0.408264
1546	-644	lung	0.408264
1545	-644	lung	0.408264
1545	-643	lung	0.408264
1544	-643	lung	0.408264
1544	-642	lung	0.408264
1543	-642	lung	0.408264
1543	-640	lung	0.408264
1542	-640	lung	0.408264
1542	-639	lung	0.408264
1541	-639	lung	0.408264
1541	-638	lung	0.408264
1540	-638	lung	0.408264
1540	-637	lung	0.408264
1539	-637	lung	0.408264
1539	-636	lung	0.408264
1538	-636	lung	0.408264
1538	-635	lung	0.408264
1537	-635	lung	0.408264
1537	-634	lung	0.408264
1536	-634	lung	0.408264
1536	-633	lung	0.408264
1535	-633	lung	0.408264
1535	-632	lung	0.408264
1534	-632	lung	0.408264
1534	-631	lung	0.408264
1533	-631	lung	0.408264
1533	-630	lung	0.408264
1532	-630	lung	0.408264
1532	-629	lung	0.408264
1530	-629	lung	0.408264
1530	-628	lung	0.408264
1529	-628	lung	0.408264
1529	-627	lung	0.408264
1528	-627	lung	0.408264
1528	-626	lung	0.408264
1527	-626	lung	0.408264
1527	-625	lung	0.408264
1526	-625	lung	0.408264
1526	-624	lung	0.408264
1524	-624	lung	0.408264
1524	-623	lung	0.408264
1523	-623	lung	0.408264
1523	-622	lung	0.408264
1522	-622	lung	0.408264
1522	-621	lung	0.408264
1520	-621	lung	0.408264
1520	-620	lung	0.408264
1519	-620	lung	0.408264
1519	-619	lung	0.408264
1517	-619	lung	0.408264
1517	-618	lung	0.408264
1516	-618	lung	0.408264
1516	-617	lung	0.408264
1514	-617	lung	0.408264
1514	-616	lung	0.408264
1513	-616	lung	0.408264
1513	-615	lung	0.408264
1511	-615	lung	0.408264
1511	-614	lung	0.408264
1509	-614	lung	0.408264
1509	-613	lung	0.408264
1507	-613	lung	0.408264
1507	-612	lung	0.408264
1505	-612	lung	0.408264
1505	-611	lung	0.408264
1503	-611	lung	0.408264
1503	-610	lung	0.408264
1500	-610	lung	0.408264
1500	-609	lung	0.408264
1498	-609	lung	0.408264
1498	-608	lung	0.408264
1495	-608	lung	0.408264
1495	-607	lung	0.408264
1492	-607	lung	0.408264
1492	-606	lung	0.408264
1488	-606	lung	0.408264
1488	-605	lung	0.408264
1483	-605	lung	0.408264
1483	-604	lung	0.408264
1461	-604	lung	0.408264
743	-793	breast	0.560553
743	-794	breast	0.560553
742	-794	breast	0.560553
738	-794	breast	0.560553
738	-795	breast	0.560553
737	-795	breast	0.560553
734	-795	breast	0.560553
734	-796	breast	0.560553
733	-796	breast	0.560553
731	-796	breast	0.560553
731	-797	breast	0.560553
730	-797	breast	0.560553
728	-797	breast	0.560553
728	-798	breast	0.560553
727	-798	breast	0.560553
725	-798	breast	0.560553
725	-799	breast	0.560553
724	-799	breast	0.560553
723	-799	breast	0.560553
723	-800	breast	0.560553
722	-800	breast	0.560553
721	-800	breast	0.560553
721	-801	breast	0.560553
720	-801	breast	0.560553
719	-801	breast	0.560553
719	-802	breast	0.560553
718	-802	breast	0.560553
717	-802	breast	0.560553
717	-803	breast	0.560553
716	-803	breast	0.560553
715	-803	breast	0.560553
715	-804	breast	0.560553
714	-804	breast	0.560553
714	-805	breast	0.560553
713	-805	breast	0.560553
712	-805	breast	0.560553
712	-806	breast	0.560553
711	-806	breast	0.560553
711	-807	breast	0.560553
710	-807	breast	0.560553
709	-807	breast	0.560553
709	-808	breast	0.560553
708	-808	breast	0.560553
708	-809	breast	0.560553
707	-809	breast	0.560553
706	-809	breast	0.560553
706	-810	breast	0.560553
705	-810	breast	0.560553
705	-811	breast	0.560553
704	-811	breast	0.560553
704	-812	breast	0.560553
703	-812	breast	0.560553
703	-813	breast	0.560553
702	-813	breast	0.560553
702	-814	breast	0.560553
701	-814	breast	0.560553
701	-815	breast	0.560553
700	-815	breast	0.560553
700	-816	breast	0.560553
699	-816	breast	0.560553
699	-817	breast	0.560553
698	-817	breast	0.560553
698	-818	breast	0.560553
697	-818	breast	0.560553
697	-819	breast	0.560553
696	-819	breast	0.560553
696	-820	breast	0.560553
695	-820	breast	0.560553
695	-821	breast	0.560553
694	-821	breast	0.560553
694	-822	breast	0.560553
693	-822	breast	0.560553
693	-823	breast	0.560553
692	-823	breast	0.560553
692	-824	breast	0.560553
691	-824	breast	0.560553
691	-826	breast	0.560553
690	-826	breast	0.560553
690	-827	breast	0.560553
689	-827	breast	0.560553
689	-828	breast	0.560553
688	-828	breast	0.560553
688	-830	breast	0.560553
687	-830	breast	0.560553
687	-831	breast	0.560553
686	-831	breast	0.560553
686	-833	breast	0.560553
685	-833	breast	0.560553
685	-834	breast	0.560553
684	-834	breast	0.560553
684	-836	breast	0.560553
683	-836	breast	0.560553
683	-837	breast	0.560553
682	-837	breast	0.560553
682	-839	breast	0.560553
681	-839	breast	0.560553
681	-841	breast	0.560553
680	-841	breast	0.560553
680	-842	breast	0.560553
679	-842	breast	0.560553
679	-844	breast	0.560553
678	-844	breast	0.560553
678	-846	breast	0.560553
677	-846	breast	0.560553
677	-848	breast	0.560553
676	-848	breast	0.560553
676	-850	breast	0.560553
675	-850	breast	0.560553
675	-853	breast	0.560553
674	-853	breast	0.560553
674	-855	breast	0.560553
673	-855	breast	0.560553
673	-857	breast	0.560553
672	-857	breast	0.560553
672	-860	breast	0.560553
671	-860	breast	0.560553
671	-862	breast	0.560553
670	-862	breast	0.560553
670	-865	breast	0.560553
669	-865	breast	0.560553
669	-868	breast	0.560553
668	-868	breast	0.560553
668	-871	breast	0.560553
667	-871	breast	0.560553
667	-874	breast	0.560553
666	-874	breast	0.560553
666	-878	breast	0.560553
665	-878	breast	0.560553
665	-882	breast	0.560553
664	-882	breast	0.560553
664	-886	breast	0.560553
663	-886	breast	0.560553
663	-900	breast	0.560553
664	-900	breast	0.560553
664	-907	breast	0.560553
665	-907	breast	0.560553
665	-912	breast	0.560553
666	-912	breast	0.560553
666	-916	breast	0.560553
667	-916	breast	0.560553
667	-920	breast	0.560553
668	-920	breast	0.560553
668	-923	breast	0.560553
669	-923	breast	0.560553
669	-926	breast	0.560553
670	-926	breast	0.560553
670	-929	breast	0.560553
671	-929	breast	0.560553
671	-932	breast	0.560553
672	-932	breast	0.560553
672	-934	breast	0.560553
673	-934	breast	0.560553
673	-936	breast	0.560553
674	-936	breast	0.560553
674	-938	breast	0.560553
675	-938	breast	0.560553
675	-940	breast	0.560553
676	-940	breast	0.560553
676	-942	breast	0.560553
677	-942	breast	0.560553
677	-944	breast	0.560553
678	-944	breast	0.560553
678	-946	breast	0.560553
679	-946	breast	0.560553
679	-947	breast	0.560553
680	-947	breast	0.560553
680	-949	breast	0.560553
681	-949	breast	0.560553
681	-950	breast	0.560553
682	-950	breast	0.560553
682	-952	breast	0.560553
683	-952	breast	0.560553
683	-953	breast	0.560553
684	-953	breast	0.560553
684	-955	breast	0.560553
685	-955	breast	0.560553
685	-956	breast	0.560553
686	-956	breast	0.560553
686	-957	breast	0.560553
687	-957	breast	0.560553
687	-958	breast	0.560553
688	-958	breast	0.560553
688	-959	breast	0.560553
689	-959	breast	0.560553
689	-961	breast	0.560553
690	-961	breast	0.560553
690	-962	breast	0.560553
691	-962	breast	0.560553
691	-963	breast	0.560553
692	-963	breast	0.560553
692	-964	breast	0.560553
693	-964	breast	0.560553
693	-965	breast	0.560553
695	-965	breast	0.560553
695	-966	breast	0.560553
696	-966	breast	0.560553
696	-967	breast	0.560553
697	-967	breast	0.560553
697	-968	breast	0.560553
698	-968	breast	0.560553
698	-969	breast	0.560553
699	-969	breast	0.560553
699	-970	breast	0.560553
701	-970	breast	0.560553
701	-971	breast	0.560553
702	-971	breast	0.560553
702	-972	breast	0.560553
703	-972	breast	0.560553
703	-973	breast	0.560553
705	-973	breast	0.560553
705	-974	breast	0.560553
706	-974	breast	0.560553
706	-975	breast	0.560553
708	-975	breast	0.560553
708	-976	breast	0.560553
[truncated: 4,743 more rows]

## Sheet: F01b
PatientTag	Days	PFI.1	ELAVL1_Cat
TCGA-A2-A1G0	616	0	low
TCGA-C8-A26Z	470	0	low
TCGA-AC-A2B8	677	0	low
TCGA-AQ-A0Y5	172	0	low
TCGA-D8-A1XQ	499	0	low
TCGA-E2-A1B1	2653	0	low
TCGA-A7-A56D	448	0	low
TCGA-D8-A27M	410	0	low
TCGA-E2-A15P	595	0	low
TCGA-D8-A1Y2	433	0	low
TCGA-AC-A6IX	373	0	low
TCGA-B6-A0I8	746	1	low
TCGA-A7-A26I	661	0	low
TCGA-BH-A0HF	727	0	low
TCGA-E2-A3DX	1325	0	low
TCGA-BH-A8FZ	574	0	low
TCGA-MS-A51U	681	0	low
TCGA-C8-A12Q	385	1	low
TCGA-BH-A0BR	2330	0	low
TCGA-XX-A89A	488	0	low
TCGA-A8-A08I	365	0	low
TCGA-AR-A2LN	1161	0	low
TCGA-A2-A25D	552	0	low
TCGA-A7-A4SD	441	0	low
TCGA-A7-A13G	718	0	low
TCGA-A7-A13D	965	0	low
TCGA-A8-A096	0	0	low
TCGA-A7-A2KD	679	0	low
TCGA-AR-A1AK	3159	0	low
TCGA-A8-A08H	0	0	low
TCGA-E2-A152	54	1	low
TCGA-A8-A08O	762	1	low
TCGA-AC-A8OS	70	0	low
TCGA-D8-A1XY	503	0	low
TCGA-A7-A26F	738	0	low
TCGA-E2-A15E	630	0	low
TCGA-A7-A0DC	906	0	low
TCGA-D8-A1JU	447	0	low
TCGA-BH-A0B1	1148	0	low
TCGA-A8-A09A	304	0	low
TCGA-A1-A0SD	437	0	low
TCGA-A8-A09Z	0	0	low
TCGA-BH-A0H0	461	0	low
TCGA-AO-A0JF	1980	0	low
TCGA-AQ-A7U7	584	0	low
TCGA-AC-A2FK	2650	0	low
TCGA-AR-A24S	2976	0	low
TCGA-EW-A1PF	439	0	low
TCGA-BH-A8G0	662	0	low
TCGA-AC-A3QQ	734	0	low
TCGA-E9-A1NG	786	0	low
TCGA-AR-A1AO	2618	0	low
TCGA-BH-A28O	1120	0	low
TCGA-GM-A5PX	551	0	low
TCGA-BH-A1EW	1694	1	low
TCGA-D8-A4Z1	659	0	low
TCGA-BH-A1EU	1286	0	low
TCGA-AC-A2FG	1853	0	low
TCGA-BH-A1FH	1034	1	low
TCGA-AR-A2LQ	1233	0	low
TCGA-A7-A26J	627	0	low
TCGA-A7-A26E	954	0	low
TCGA-C8-A3M7	1034	1	low
TCGA-BH-A1FB	3669	1	low
TCGA-AC-A2FB	1234	0	low
TCGA-BH-A0AU	1914	0	low
TCGA-E9-A1RG	647	0	low
TCGA-A2-A0EP	3603	0	low
TCGA-LL-A6FP	677	0	low
TCGA-BH-A18L	811	0	low
TCGA-D8-A73U	492	0	low
TCGA-D8-A1XZ	466	0	low
TCGA-A8-A0A1	365	0	low
TCGA-BH-A0AY	777	0	low
TCGA-AR-A1AL	2971	0	low
TCGA-BH-A0C3	2674	1	low
TCGA-A2-A0CO	3492	0	low
TCGA-BH-A0BO	2197	0	low
TCGA-A7-A5ZW	326	0	low
TCGA-EW-A1J2	403	0	low
TCGA-E9-A1RC	1224	0	low
TCGA-AR-A0TT	3316	0	low
TCGA-A7-A425	419	1	low
TCGA-D8-A27I	439	0	low
TCGA-D8-A27V	381	0	low
TCGA-A2-A0EW	1353	1	low
TCGA-LL-A440	759	0	low
TCGA-S3-AA14	529	0	low
TCGA-E9-A1RI	1449	0	low
TCGA-E2-A1IL	118	0	low
TCGA-E2-A1IU	337	0	low
TCGA-LD-A9QF	323	0	low
TCGA-AC-A2FF	2759	0	low
TCGA-AO-A1KO	622	0	low
TCGA-BH-A0H3	1928	0	low
TCGA-A8-A0A4	396	0	low
TCGA-A2-A4RY	648	0	low
TCGA-A7-A26H	291	1	low
TCGA-AR-A24U	3128	0	low
TCGA-A8-A097	365	0	low
TCGA-A8-A06P	396	0	low
TCGA-D8-A73W	21	1	low
TCGA-B6-A0I9	362	1	low
TCGA-BH-A0BW	2371	0	low
TCGA-AN-A0XL	163	0	low
TCGA-E9-A1R3	78	0	low
TCGA-AR-A2LE	5062	0	low
TCGA-BH-A42V	635	0	low
TCGA-AC-A3HN	496	0	low
TCGA-LD-A74U	402	0	low
TCGA-AR-A252	2838	0	low
TCGA-AO-A12G	1639	0	low
TCGA-AN-A041	7	0	low
TCGA-EW-A1IX	1208	0	low
TCGA-AC-A6IV	568	0	low
TCGA-BH-A0W5	1288	0	low
TCGA-A8-A09G	0	0	low
TCGA-EW-A1PE	320	0	low
TCGA-BH-A1FU	1688	1	low
TCGA-BH-A1EV	365	1	low
TCGA-C8-A133	0	0	low
TCGA-A7-A26E	954	0	low
TCGA-AC-A3W7	471	0	low
TCGA-A8-A0AD	1157	0	low
TCGA-A2-A0YK	588	0	low
TCGA-AO-A03U	1793	0	low
TCGA-AR-A24V	3203	0	low
TCGA-BH-A1F0	785	1	low
TCGA-GM-A4E0	2191	0	low
TCGA-E9-A243	305	1	low
TCGA-D8-A1XS	496	0	low
TCGA-GM-A2DI	2590	0	low
TCGA-A8-A07J	365	0	low
TCGA-A8-A08J	1127	1	low
TCGA-A2-A4S1	820	0	low
TCGA-LL-A740	441	0	low
TCGA-A8-A06T	1614	0	low
TCGA-A2-A3XZ	1532	0	low
TCGA-E9-A1N4	1000	0	low
TCGA-AO-A1KT	541	0	low
TCGA-D8-A1XV	461	0	low
TCGA-AO-A0JC	1547	0	low
TCGA-5L-AAT1	1471	0	low
TCGA-AN-A0AS	10	0	low
TCGA-E2-A15I	1692	0	low
TCGA-AN-A03X	10	0	low
TCGA-AR-A2LM	1935	0	low
TCGA-D8-A1JH	426	0	low
TCGA-EW-A1J5	477	0	low
TCGA-OL-A5RU	1219	0	low
TCGA-BH-A0HP	414	0	low
TCGA-E2-A1IJ	865	0	low
TCGA-BH-A1EX	1508	1	low
TCGA-E9-A1R5	92	0	low
TCGA-D8-A73X	767	0	low
TCGA-OL-A5RX	878	0	low
TCGA-BH-A18F	1001	0	low
TCGA-A7-A0CG	1043	0	low
TCGA-EW-A1P7	729	1	low
TCGA-A2-A0T7	631	0	low
TCGA-D8-A27L	499	0	low
TCGA-A7-A6VX	317	0	low
TCGA-A8-A06Z	31	0	low
TCGA-D8-A1X6	541	0	low
TCGA-A2-A0YG	666	0	low
TCGA-AC-A8OR	40	0	low
TCGA-GI-A2C8	225	0	low
TCGA-AR-A0TQ	2991	0	low
TCGA-E9-A3Q9	1001	0	low
TCGA-E9-A24A	747	0	low
TCGA-BH-A0H5	1620	0	low
TCGA-A8-A0A7	30	0	low
TCGA-A2-A3KD	1206	0	low
TCGA-D8-A3Z5	1015	0	low
TCGA-E2-A1BC	501	0	low
TCGA-AO-A0JM	2184	0	low
TCGA-AR-A2LH	434	1	low
TCGA-S3-A6ZF	572	0	low
TCGA-BH-A1EN	2127	0	low
TCGA-BH-A208	1759	0	low
TCGA-D8-A27E	530	0	low
TCGA-A8-A09X	426	0	low
TCGA-A8-A07L	975	0	low
TCGA-D8-A27W	373	0	low
TCGA-XX-A899	467	0	low
TCGA-BH-A0B9	1572	0	low
TCGA-A8-A083	0	0	low
TCGA-E2-A1IO	1855	0	low
TCGA-A8-A07G	577	0	low
TCGA-W8-A86G	347	0	low
TCGA-AC-A8OQ	34	0	low
TCGA-AC-A3QP	675	0	low
TCGA-A2-A0YL	1474	0	low
TCGA-A2-A0T6	575	0	low
TCGA-D8-A1XG	448	0	low
TCGA-AR-A5QN	1013	0	low
TCGA-C8-A132	383	0	low
TCGA-BH-A0BP	2296	0	low
TCGA-D8-A1XB	552	0	low
TCGA-AO-A12E	2142	0	low
TCGA-BH-A0DP	476	0	low
TCGA-A2-A0CY	1673	0	low
TCGA-A2-A0ES	2190	0	low
TCGA-A8-A090	0	0	low
TCGA-AR-A0TX	1972	0	low
TCGA-GM-A2DM	3226	0	low
TCGA-B6-A0RO	4929	0	low
TCGA-AC-A3YI	707	0	low
TCGA-E9-A1N3	1059	0	low
TCGA-E2-A15H	393	0	low
TCGA-HN-A2OB	1543	1	low
TCGA-E2-A15A	710	0	low
TCGA-AN-A0AL	227	0	low
TCGA-E2-A15G	554	0	low
TCGA-D8-A1JF	366	0	low
TCGA-A7-A3IY	345	0	low
TCGA-D8-A1XO	1682	0	low
TCGA-A8-A09V	457	0	low
TCGA-EW-A1P1	1014	1	low
TCGA-E9-A1N5	1120	0	low
TCGA-A8-A07B	1308	0	low
TCGA-AC-A7VB	250	0	low
TCGA-D8-A13Y	1728	0	low
TCGA-D8-A1JL	611	0	low
TCGA-LL-A73Z	192	1	low
TCGA-C8-A26W	381	0	low
TCGA-BH-AB28	287	0	low
TCGA-E2-A153	707	0	low
TCGA-BH-A0EI	1926	0	low
TCGA-A8-A092	942	0	low
TCGA-E9-A22D	1248	0	low
TCGA-BH-A0EA	991	0	low
TCGA-EW-A3E8	1035	0	low
TCGA-BH-A0HO	76	0	low
TCGA-AC-A2FO	2255	0	low
TCGA-BH-A1ET	2520	0	low
TCGA-E2-A14U	1318	0	low
TCGA-BH-A0DI	912	0	low
TCGA-BH-A0DV	2064	0	low
TCGA-A8-A07P	334	0	low
TCGA-C8-A12Z	382	0	low
TCGA-BH-A0HX	829	0	low
TCGA-D8-A145	410	0	low
TCGA-LD-A7W6	404	0	low
TCGA-B6-A0IH	3418	0	low
TCGA-D8-A1JB	1688	0	low
TCGA-AR-A0TS	2558	0	low
TCGA-A2-A0CZ	1616	0	low
TCGA-C8-A138	380	0	low
TCGA-D8-A141	626	0	low
TCGA-A2-A1G6	501	0	low
TCGA-AC-A2FE	766	1	low
TCGA-A1-A0SQ	554	0	low
TCGA-A2-A0CV	3011	0	low
TCGA-E9-A2JT	288	0	low
TCGA-B6-A0RP	2787	1	low
TCGA-GM-A3XG	1330	0	low
TCGA-D8-A1XT	506	0	low
TCGA-A7-A0DB	1007	0	low
TCGA-E2-A108	837	0	low
TCGA-A8-A08S	1004	0	low
TCGA-BH-A0GY	923	0	low
TCGA-A2-A4S0	706	0	low
TCGA-A2-A0YD	769	0	low
TCGA-A8-A082	549	0	low
TCGA-A2-A3XW	1712	0	low
TCGA-A8-A084	458	0	low
TCGA-E9-A5FL	24	0	low
TCGA-A7-A13E	556	1	low
TCGA-AR-A0U3	4080	0	low
TCGA-A7-A5ZX	336	0	low
TCGA-D8-A146	643	0	low
TCGA-A2-A259	1596	0	low
TCGA-A7-A426	364	0	low
TCGA-OL-A66N	792	0	low
TCGA-A7-A26J	627	0	low
TCGA-BH-A1F8	763	1	low
TCGA-B6-A1KN	4233	0	low
TCGA-A8-A08Z	1217	0	low
TCGA-A8-A08G	607	0	low
TCGA-GM-A3XN	2019	0	low
TCGA-D8-A27P	49	0	low
TCGA-AR-A24R	3430	0	low
TCGA-A8-A08P	943	0	low
TCGA-D8-A1JN	620	0	low
TCGA-AC-A2BM	3022	0	low
TCGA-A8-A094	0	0	low
TCGA-AC-A23E	698	0	low
TCGA-A8-A09N	31	0	low
TCGA-BH-A18I	1093	0	low
TCGA-D8-A1XR	482	0	low
TCGA-AC-A3W6	602	0	low
TCGA-GM-A2DA	3014	1	low
TCGA-A7-A4SC	446	0	low
TCGA-BH-A28Q	1119	0	low
TCGA-A8-A0A6	640	0	low
TCGA-AR-A254	2605	0	low
TCGA-A1-A0SH	1437	0	low
TCGA-E9-A248	59	0	low
TCGA-AR-A1AM	2991	0	low
TCGA-D8-A1X5	565	0	low
TCGA-A2-A0CL	3015	0	low
TCGA-EW-A1P5	703	0	low
TCGA-BH-A0DL	2381	0	low
TCGA-E9-A1NI	300	0	low
TCGA-BH-A0DS	78	0	low
TCGA-BH-A0BA	1132	0	low
TCGA-AO-A12C	2372	0	low
TCGA-A8-A08F	1004	0	low
TCGA-E2-A1AZ	2329	0	low
TCGA-A8-A08C	881	0	low
TCGA-AR-A24N	3035	0	low
TCGA-A7-A13H	899	0	low
TCGA-E9-A3X8	926	0	low
TCGA-AR-A24O	2561	1	low
TCGA-AO-A0JJ	1887	0	low
TCGA-D8-A1JC	480	0	low
TCGA-AC-A62Y	530	0	low
TCGA-AC-A2QI	588	0	low
TCGA-D8-A1XC	377	1	low
TCGA-C8-A12O	385	0	low
TCGA-EW-A2FR	1673	0	low
TCGA-BH-A1FE	2273	1	low
TCGA-E2-A15D	526	0	low
TCGA-A8-A075	518	0	low
TCGA-BH-A5J0	715	0	low
TCGA-BH-A0BQ	1709	1	low
TCGA-E2-A1L6	1648	0	low
TCGA-D8-A27K	1461	0	low
TCGA-B6-A0RL	2469	0	low
TCGA-A7-A13E	556	1	low
TCGA-A2-A3KC	1102	0	low
TCGA-E2-A150	1935	0	low
TCGA-D8-A140	403	0	low
TCGA-E2-A10F	878	0	low
TCGA-A8-A099	304	0	low
TCGA-E9-A245	26	0	low
TCGA-A8-A09R	273	0	low
TCGA-B6-A0WS	2965	0	low
TCGA-A7-A0DB	1007	0	low
TCGA-OL-A6VQ	600	0	low
TCGA-D8-A1JS	371	0	low
TCGA-EW-A1P0	1094	1	low
TCGA-E2-A1B5	984	0	low
TCGA-BH-A0B4	1191	0	low
TCGA-BH-A6R9	160	0	low
TCGA-AO-A0J2	997	0	low
TCGA-D8-A1X8	783	0	low
TCGA-AR-A5QP	1185	0	low
TCGA-D8-A1X7	509	0	low
TCGA-A1-A0SN	1196	0	low
TCGA-E2-A15L	626	0	low
TCGA-BH-A0B5	2136	0	low
TCGA-E2-A15C	694	0	low
TCGA-B6-A0X7	1781	0	low
TCGA-AR-A1AV	1864	0	low
TCGA-E9-A229	1148	0	low
TCGA-BH-A0DT	2403	0	low
TCGA-PL-A8LV	0	0	low
TCGA-E2-A15J	1640	0	low
TCGA-A8-A07I	426	0	low
TCGA-A2-A25A	3276	0	low
TCGA-AN-A0FV	10	0	low
TCGA-B6-A0RQ	4267	0	low
TCGA-A7-A3J1	343	0	low
TCGA-OL-A5RV	1062	0	low
TCGA-AC-A3W5	504	0	low
TCGA-BH-A0W3	728	0	low
TCGA-D8-A27G	409	0	low
TCGA-A7-A0DC	906	0	low
TCGA-BH-A18S	2009	0	low
TCGA-A1-A0SJ	416	0	low
TCGA-AO-A03V	1351	0	low
TCGA-D8-A27T	398	0	low
TCGA-D8-A1Y0	472	0	low
TCGA-A2-A0CR	3283	0	low
TCGA-AO-A0JE	2335	0	low
TCGA-A7-A13D	965	0	low
TCGA-A7-A0D9	1139	0	low
TCGA-AQ-A1H3	989	0	low
TCGA-BH-A0EB	745	0	low
TCGA-BH-A1FL	1673	1	low
TCGA-BH-A0BF	1324	0	low
TCGA-A2-A0CW	3283	0	low
TCGA-A2-A0YH	659	0	low
TCGA-A8-A08R	30	0	low
TCGA-LL-A5YN	447	0	low
TCGA-AN-A0XP	9	0	low
TCGA-EW-A1PH	607	0	low
TCGA-B6-A0RI	1100	1	low
TCGA-LL-A73Y	477	0	low
TCGA-AR-A24H	4894	0	low
TCGA-OL-A6VR	1220	0	low
TCGA-OL-A66K	1275	0	low
TCGA-B6-A0WY	2011	1	low
TCGA-BH-A18N	1148	0	low
TCGA-BH-A0B0	2477	0	low
TCGA-B6-A0WT	3862	1	low
TCGA-A2-A25C	523	0	low
TCGA-A2-A4S2	643	0	low
TCGA-A8-A08B	1156	0	low
TCGA-AR-A1AX	2629	0	low
TCGA-A2-A25F	322	0	low
TCGA-A7-A0DA	1085	0	low
TCGA-AR-A255	2161	0	low
TCGA-BH-A0W4	759	0	low
TCGA-BH-A18M	2207	0	low
TCGA-BH-A18H	652	0	low
TCGA-A7-A0CH	1079	0	low
TCGA-BH-A0BL	2278	0	low
TCGA-A2-A0EN	4088	0	low
TCGA-BH-A201	856	0	low
TCGA-BH-A0H7	702	0	low
TCGA-A2-A0EV	968	0	low
TCGA-E9-A1QZ	755	0	low
TCGA-Z7-A8R5	181	1	low
TCGA-AR-A1AU	2868	0	low
TCGA-BH-A42U	3364	0	low
TCGA-B6-A3ZX	994	1	low
TCGA-BH-A1FD	1009	1	low
TCGA-D8-A3Z6	563	0	low
TCGA-AR-A24W	1550	0	low
TCGA-D8-A27H	397	0	low
TCGA-A2-A1FZ	683	0	low
TCGA-AR-A2LO	1198	0	low
TCGA-AR-A1AJ	3072	0	low
TCGA-S3-A6ZG	562	0	low
TCGA-C8-A27A	747	0	low
TCGA-D8-A1JI	577	0	low
TCGA-A8-A07U	760	0	low
TCGA-A2-A0D3	1873	0	low
TCGA-A7-A26J	627	0	low
TCGA-AO-A12A	3112	0	low
TCGA-B6-A0IC	1542	0	low
TCGA-AO-A0J5	792	1	low
TCGA-BH-A18K	2763	1	low
TCGA-AN-A049	19	0	low
TCGA-OL-A66L	1301	0	low
TCGA-BH-A0HQ	1121	0	low
TCGA-JL-A3YW	360	0	low
TCGA-A8-A07W	304	0	low
TCGA-A2-A0EX	752	0	low
TCGA-A8-A0A2	579	0	low
TCGA-A8-A06Q	31	0	low
TCGA-BH-A0DK	423	0	low
TCGA-EW-A6S9	463	0	low
TCGA-A8-A09K	912	0	low
TCGA-E2-A14T	2311	0	low
TCGA-D8-A1JG	1612	0	low
TCGA-AR-A1AP	2856	0	low
TCGA-AR-A24M	3660	0	low
TCGA-C8-A1HE	375	0	low
TCGA-E2-A154	591	0	low
TCGA-AR-A24P	84	0	low
TCGA-LL-A5YO	440	0	low
TCGA-B6-A40C	2164	0	low
TCGA-A2-A0YC	756	1	low
TCGA-A8-A06R	547	0	low
TCGA-BH-A203	1174	1	low
TCGA-AN-A0FS	210	0	low
TCGA-AC-A23G	2248	0	low
TCGA-E2-A159	762	0	low
TCGA-D8-A1XM	538	0	low
TCGA-AR-A2LK	1304	1	low
TCGA-GM-A2DO	2596	0	low
TCGA-A8-A086	396	0	low
TCGA-D8-A1XW	1309	0	low
TCGA-EW-A1P6	562	0	low
TCGA-B6-A1KI	2236	0	low
TCGA-BH-A0BG	1871	0	low
TCGA-A8-A076	1642	0	low
TCGA-A8-A07S	243	0	low
TCGA-BH-A18P	921	1	low
TCGA-LD-A66U	646	0	low
TCGA-AQ-A04L	3957	0	low
TCGA-A7-A4SA	454	0	low
TCGA-D8-A1JE	575	0	low
TCGA-B6-A0RV	5156	0	low
TCGA-A1-A0SB	259	0	low
TCGA-AN-A0FN	218	0	low
TCGA-GM-A2DN	3091	0	low
TCGA-A2-A0EO	2442	0	low
TCGA-A2-A4RX	742	0	low
TCGA-V7-A7HQ	2033	0	low
TCGA-A2-A0ER	2263	0	low
TCGA-E9-A1RA	1369	0	low
TCGA-A8-A09B	365	0	low
TCGA-BH-A0DE	2372	0	low
TCGA-A2-A0YT	723	0	low
TCGA-D8-A1J9	532	0	low
TCGA-E9-A1NH	576	0	low
TCGA-C8-A8HP	396	0	low
TCGA-BH-A0B7	2559	0	low
TCGA-A2-A0SY	1347	0	low
TCGA-E2-A156	726	0	low
TCGA-OK-A5Q2	64	0	low
TCGA-BH-A0E9	2489	0	low
TCGA-A8-A06N	0	0	low
TCGA-D8-A1JJ	611	0	low
TCGA-A8-A09I	1371	0	low
TCGA-C8-A12M	358	0	low
TCGA-A1-A0SE	1321	0	low
TCGA-AN-A04A	90	0	low
TCGA-AR-A24X	3004	0	low
TCGA-A7-A13D	965	0	low
TCGA-A8-A081	0	0	low
TCGA-A7-A26E	954	0	low
TCGA-B6-A0X4	716	1	low
TCGA-BH-A202	795	0	low
TCGA-EW-A1OX	911	0	low
TCGA-OL-A5D6	1104	0	low
TCGA-E9-A1ND	1266	0	low
TCGA-AC-A4ZE	890	0	low
TCGA-E9-A1RH	1417	0	low
TCGA-E2-A1IG	2140	0	low
TCGA-LL-A5YL	519	0	low
TCGA-E2-A576	1043	0	low
TCGA-A2-A1G4	595	0	low
TCGA-S3-AA11	421	0	low
TCGA-D8-A1JP	639	0	low
TCGA-AC-A2QH	1005	0	low
TCGA-OL-A66P	428	0	low
TCGA-C8-A135	393	0	low
TCGA-PL-A8LX	5	0	low
TCGA-B6-A0IP	3926	0	low
TCGA-AC-A5XS	588	0	low
TCGA-BH-A2L8	612	0	low
TCGA-A8-A07E	608	0	low
TCGA-GM-A2DC	2535	0	low
TCGA-BH-A0DO	1644	0	low
TCGA-5T-A9QA	303	0	low
TCGA-E9-A3QA	918	0	low
TCGA-AR-A250	2707	0	low
TCGA-B6-A408	2072	0	low
TCGA-BH-A6R8	293	0	low
TCGA-BH-A1EY	396	1	high
TCGA-AC-A2QJ	237	1	high
TCGA-E9-A227	975	0	high
TCGA-AN-A0XV	162	0	high
TCGA-B6-A402	1516	1	high
TCGA-C8-A1HO	375	0	high
TCGA-B6-A0RM	2373	0	high
TCGA-GM-A2DD	2282	0	high
TCGA-BH-A0W7	1363	0	high
TCGA-C8-A8HR	408	0	high
TCGA-S3-AA17	424	0	high
TCGA-BH-A0DH	1156	0	high
TCGA-A7-A3IZ	322	0	high
TCGA-D8-A1JD	552	0	high
TCGA-A8-A091	243	1	high
TCGA-AR-A1AT	1272	0	high
TCGA-AR-A5QM	2231	0	high
TCGA-EW-A6SA	510	0	high
TCGA-C8-A3M8	394	0	high
TCGA-E9-A2JS	524	1	high
TCGA-AR-A0TW	739	1	high
TCGA-C8-A26Y	394	0	high
TCGA-A8-A08T	2557	1	high
TCGA-A2-A1FW	528	0	high
TCGA-E2-A15R	1732	0	high
TCGA-B6-A401	2596	0	high
TCGA-AC-A3YJ	754	0	high
TCGA-EW-A1IY	258	0	high
TCGA-AO-A03M	1866	0	high
TCGA-BH-A1EO	2798	0	high
TCGA-E2-A1B0	1631	0	high
TCGA-E9-A1NE	1088	0	high
TCGA-LL-A442	889	0	high
TCGA-A7-A3J0	313	0	high
TCGA-C8-A12P	358	0	high
TCGA-AQ-A54N	78	0	high
TCGA-E2-A1IN	675	0	high
TCGA-A2-A0YI	1505	0	high
TCGA-BH-A18U	1563	0	high
TCGA-BH-A0HK	178	0	high
TCGA-E2-A1LB	2306	0	high
TCGA-A8-A07F	577	0	high
TCGA-E9-A22E	1269	0	high
TCGA-A1-A0SI	635	0	high
TCGA-EW-A1IW	371	0	high
TCGA-BH-A0H6	747	0	high
TCGA-AO-A0JG	798	0	high
TCGA-EW-A3U0	532	0	high
TCGA-BH-A0DQ	98	0	high
TCGA-B6-A0RU	3076	1	high
TCGA-PL-A8LY	8	0	high
TCGA-3C-AAAU	1808	1	high
TCGA-5L-AAT0	1477	0	high
TCGA-A8-A09T	579	0	high
TCGA-A1-A0SG	434	0	high
TCGA-A2-A04Y	1099	0	high
TCGA-PE-A5DE	2645	0	high
TCGA-E9-A1R4	186	0	high
TCGA-AR-A24T	3202	0	high
TCGA-A2-A0SW	653	1	high
TCGA-BH-A0AZ	1919	0	high
TCGA-AR-A0TV	2288	0	high
TCGA-C8-A12W	385	0	high
TCGA-A2-A1FX	1847	0	high
TCGA-A1-A0SM	242	0	high
TCGA-AN-A0AR	10	0	high
TCGA-D8-A1JA	431	1	high
TCGA-A7-A4SE	644	0	high
TCGA-AN-A0AM	5	0	high
TCGA-A8-A095	1277	0	high
TCGA-D8-A27R	307	0	high
TCGA-D8-A1XU	395	0	high
TCGA-BH-A8FY	295	0	high
TCGA-BH-A0E1	477	0	high
TCGA-C8-A1HM	375	0	high
TCGA-A8-A09D	1522	0	high
TCGA-BH-A0RX	170	0	high
TCGA-BH-A0BZ	2255	0	high
TCGA-AC-A62V	348	1	high
TCGA-BH-A1FJ	1927	0	high
TCGA-AN-A0FZ	10	0	high
TCGA-A2-A0ST	3017	0	high
TCGA-LL-A50Y	762	0	high
TCGA-A2-A0T2	255	1	high
TCGA-C8-A274	508	0	high
TCGA-BH-A0HL	72	0	high
TCGA-E9-A5FK	812	0	high
TCGA-AC-A3TN	456	0	high
TCGA-AR-A2LL	2012	0	high
TCGA-AO-A0J8	680	0	high
TCGA-C8-A1HN	394	0	high
TCGA-S3-A6ZH	641	0	high
TCGA-E2-A1B4	1004	0	high
TCGA-AR-A24L	1414	1	high
TCGA-OL-A66J	1996	0	high
TCGA-A2-A0CM	382	1	high
TCGA-B6-A0RN	8008	0	high
TCGA-AC-A3BB	987	0	high
TCGA-AC-A3OD	451	0	high
TCGA-A8-A093	546	0	high
TCGA-A7-A0DB	1007	0	high
TCGA-C8-A1HI	343	0	high
TCGA-AR-A1AN	2920	0	high
TCGA-C8-A12V	385	0	high
TCGA-AC-A6NO	51	0	high
TCGA-A7-A13E	556	1	high
TCGA-E2-A1IF	1138	0	high
TCGA-E2-A1L9	598	0	high
TCGA-E9-A1NF	90	1	high
TCGA-A2-A3XV	996	0	high
TCGA-LL-A5YM	258	1	high
TCGA-LL-A7SZ	594	0	high
TCGA-A7-A3RF	174	1	high
TCGA-BH-A1FR	1642	1	high
TCGA-EW-A1P3	1611	0	high
TCGA-BH-A0DG	2041	0	high
TCGA-E2-A14Q	1163	0	high
TCGA-D8-A1X9	727	0	high
TCGA-WT-AB44	883	0	high
TCGA-BH-A0BJ	660	0	high
TCGA-S3-AA0Z	629	0	high
TCGA-E9-A5UO	785	0	high
TCGA-AO-A03T	2124	0	high
TCGA-A2-A4RW	222	0	high
TCGA-E9-A1R0	860	0	high
TCGA-A7-A0CD	1165	0	high
TCGA-AR-A1AW	2632	0	high
TCGA-EW-A2FV	788	0	high
TCGA-D8-A13Z	635	0	high
TCGA-EW-A1PG	1051	0	high
TCGA-AC-A23C	585	0	high
TCGA-B6-A0X5	1343	1	high
TCGA-AR-A24Z	3001	0	high
TCGA-BH-A0HI	620	0	high
TCGA-PE-A5DD	1953	0	high
TCGA-AR-A24Q	3172	0	high
TCGA-A2-A0T4	624	0	high
TCGA-C8-A26V	616	0	high
TCGA-D8-A1XF	463	0	high
TCGA-A8-A06O	396	0	high
TCGA-C8-A8HQ	380	0	high
TCGA-AO-A12B	2989	0	high
TCGA-BH-A0AW	622	0	high
TCGA-E2-A15S	428	0	high
TCGA-AR-A2LJ	2632	0	high
TCGA-AC-A5EH	511	0	high
TCGA-E2-A106	2541	0	high
TCGA-BH-A1FN	2192	1	high
TCGA-BH-A0BM	1876	0	high
TCGA-AO-A128	3248	0	high
TCGA-A8-A06Y	791	1	high
TCGA-AC-A23H	174	1	high
TCGA-AO-A0J9	1066	1	high
TCGA-A8-A08A	30	0	high
TCGA-D8-A27N	519	0	high
TCGA-AN-A0XS	10	0	high
TCGA-GI-A2C9	3342	0	high
TCGA-D8-A1XJ	664	0	high
TCGA-LL-A441	996	0	high
TCGA-A2-A0T5	531	0	high
TCGA-BH-A0AV	1820	0	high
TCGA-BH-A0DZ	495	0	high
TCGA-OL-A97C	275	1	high
TCGA-AC-A3TM	762	0	high
TCGA-BH-A0DX	2156	0	high
TCGA-EW-A2FS	1604	0	high
TCGA-E2-A14X	972	0	high
TCGA-A2-A0CK	1364	1	high
TCGA-EW-A6SC	952	0	high
TCGA-AQ-A1H2	475	0	high
TCGA-BH-A0BD	554	0	high
TCGA-3C-AALI	4005	0	high
TCGA-B6-A0X0	3945	0	high
TCGA-E2-A15M	336	0	high
TCGA-A2-A0SU	1662	0	high
TCGA-A8-A09W	30	0	high
TCGA-C8-A278	297	0	high
TCGA-D8-A1Y1	302	1	high
TCGA-C8-A1HL	317	0	high
TCGA-E9-A1N9	1101	0	high
TCGA-BH-A1F6	2965	0	high
TCGA-BH-A18V	1556	0	high
TCGA-A2-A0T1	521	0	high
TCGA-E9-A1NC	1203	0	high
TCGA-E2-A1IK	1800	0	high
TCGA-GM-A2DK	2645	0	high
TCGA-EW-A424	715	0	high
TCGA-D8-A142	425	0	high
TCGA-E2-A572	1208	0	high
TCGA-AN-A0XN	10	0	high
TCGA-OL-A5RY	752	0	high
TCGA-AN-A046	10	0	high
TCGA-BH-A18J	612	1	high
TCGA-A8-A09Q	761	0	high
TCGA-D8-A1XD	522	0	high
TCGA-BH-A0BV	1519	0	high
TCGA-B6-A0IO	5042	0	high
TCGA-E9-A1RD	34	0	high
TCGA-A8-A09M	1006	0	high
TCGA-A2-A0CP	2813	0	high
TCGA-A2-A04X	1686	0	high
TCGA-E2-A10A	75	1	high
TCGA-A7-A4SF	545	0	high
TCGA-C8-A137	136	1	high
TCGA-B6-A0IN	1412	1	high
TCGA-AO-A0J3	651	0	high
TCGA-EW-A1P8	207	1	high
TCGA-E9-A1R6	339	0	high
TCGA-E2-A15F	658	0	high
TCGA-E2-A1LK	155	1	high
TCGA-BH-A204	2534	0	high
TCGA-E2-A109	1417	0	high
TCGA-BH-A0HY	1545	0	high
TCGA-UL-AAZ6	518	0	high
TCGA-GM-A2D9	536	1	high
TCGA-E9-A1RF	200	0	high
TCGA-B6-A0IM	3873	0	high
TCGA-A8-A07O	304	0	high
TCGA-BH-A0B8	1569	0	high
TCGA-EW-A1J3	504	0	high
TCGA-EW-A1OZ	1229	0	high
TCGA-GM-A3NW	3361	0	high
TCGA-E2-A2P6	1051	0	high
TCGA-A2-A0EM	3094	0	high
TCGA-EW-A1OV	789	0	high
TCGA-A7-A0CJ	931	0	high
TCGA-C8-A12N	358	0	high
TCGA-A8-A08X	366	1	high
TCGA-BH-A0E7	1363	0	high
TCGA-BH-A1FG	3736	0	high
TCGA-3C-AALK	1448	0	high
TCGA-LQ-A4E4	681	1	high
TCGA-A8-A0AB	518	0	high
TCGA-AN-A0XT	10	0	high
TCGA-A8-A06U	883	0	high
TCGA-GM-A2DH	2193	0	high
TCGA-S3-AA12	574	0	high
TCGA-E2-A15K	275	0	high
TCGA-D8-A1XA	839	0	high
TCGA-AC-A7VC	1	0	high
TCGA-C8-A12T	0	0	high
TCGA-BH-A1FM	1388	0	high
TCGA-AN-A0XO	375	0	high
TCGA-A8-A0A9	822	0	high
TCGA-E9-A1NA	1112	0	high
TCGA-A2-A3XS	682	1	high
TCGA-AO-A12D	2515	0	high
TCGA-BH-A0C1	1123	1	high
TCGA-BH-A1ES	3462	1	high
TCGA-AO-A03O	2483	0	high
TCGA-3C-AALJ	1474	0	high
TCGA-LL-A9Q3	532	0	high
TCGA-BH-A18R	1142	0	high
TCGA-A2-A04N	4354	0	high
TCGA-A2-A04Q	2385	0	high
TCGA-AR-A0TR	160	0	high
TCGA-E9-A249	217	0	high
TCGA-EW-A1PD	424	0	high
TCGA-A7-A26G	722	0	high
TCGA-OL-A66I	714	0	high
TCGA-A2-A0YF	1535	0	high
TCGA-E9-A228	1285	0	high
TCGA-AO-A0JI	1528	0	high
TCGA-JL-A3YX	352	0	high
TCGA-A2-A0CX	1728	0	high
TCGA-E9-A5UP	803	0	high
TCGA-B6-A0X1	490	1	high
TCGA-GM-A2DL	3519	0	high
TCGA-A2-A3XY	802	1	high
TCGA-OL-A5S0	620	0	high
TCGA-B6-A0IJ	7106	0	high
TCGA-AO-A0J4	1587	0	high
TCGA-B6-A0RT	2721	0	high
TCGA-AR-A24K	1548	0	high
TCGA-B6-A1KC	1326	0	high
TCGA-C8-A275	1	0	high
TCGA-EW-A1IZ	554	0	high
TCGA-E2-A570	931	0	high
TCGA-A2-A0CT	2289	0	high
TCGA-E9-A54X	727	0	high
TCGA-B6-A0RS	2041	1	high
TCGA-E9-A1RE	1419	0	high
TCGA-BH-A0HW	1561	0	high
TCGA-A2-A0CQ	2695	0	high
TCGA-GM-A5PV	412	0	high
TCGA-E2-A10B	1141	0	high
TCGA-BH-A0DD	2486	0	high
TCGA-E2-A1L8	2240	0	high
TCGA-E9-A6HE	847	0	high
TCGA-E2-A15O	1210	1	high
TCGA-AQ-A54O	1001	0	high
TCGA-AR-A1AS	1150	0	high
TCGA-A7-A13F	765	0	high
TCGA-A2-A0EU	1043	0	high
TCGA-E2-A1L7	1619	1	high
TCGA-AC-A8OP	614	0	high
TCGA-E2-A10E	865	0	high
TCGA-D8-A1XL	606	0	high
TCGA-BH-A1F2	959	0	high
TCGA-S3-AA15	525	0	high
TCGA-OL-A6VO	858	0	high
TCGA-UU-A93S	116	1	high
TCGA-A2-A0D4	767	0	high
TCGA-EW-A1PC	187	0	high
TCGA-E9-A1R2	1063	0	high
TCGA-AN-A0XR	10	0	high
TCGA-D8-A1J8	431	0	high
TCGA-B6-A0IA	8391	0	high
TCGA-AN-A0FW	11	0	high
TCGA-AN-A0XW	170	0	high
TCGA-A7-A6VV	313	0	high
TCGA-GM-A2DF	2155	0	high
TCGA-A1-A0SF	1463	0	high
TCGA-AN-A0FX	10	0	high
TCGA-E2-A1BD	1133	0	high
TCGA-OL-A5DA	1783	0	high
TCGA-LL-A6FQ	80	0	high
TCGA-A2-A25B	1290	1	high
TCGA-C8-A12Y	1476	0	high
TCGA-BH-A0BC	974	0	high
TCGA-B6-A409	456	1	high
TCGA-BH-A18Q	1692	0	high
TCGA-E2-A155	640	0	high
TCGA-LL-A6FR	489	0	high
TCGA-OL-A66O	528	0	high
TCGA-BH-A0E0	134	0	high
TCGA-C8-A273	513	0	high
TCGA-AN-A0FF	172	0	high
TCGA-A2-A04T	2246	0	high
TCGA-D8-A1JK	612	0	high
TCGA-A2-A0SV	825	1	high
TCGA-B6-A40B	3152	0	high
TCGA-AN-A0G0	16	0	high
TCGA-E2-A14O	1359	0	high
TCGA-C8-A1HK	366	0	high
TCGA-AR-A0TP	4275	0	high
TCGA-A2-A3XX	1439	0	high
TCGA-B6-A2IU	5176	0	high
TCGA-EW-A1PA	575	0	high
TCGA-E2-A1LH	3247	0	high
TCGA-A7-A4SB	418	0	high
TCGA-E9-A22H	1232	0	high
TCGA-AO-A0JA	143	1	high
TCGA-BH-A18G	149	0	high
TCGA-AO-A03R	2091	0	high
TCGA-C8-A12U	385	0	high
TCGA-E2-A15T	1563	0	high
TCGA-B6-A0WV	2417	0	high
TCGA-A1-A0SK	967	1	high
TCGA-E9-A1N6	443	1	high
TCGA-BH-A0B6	2483	0	high
TCGA-AR-A5QQ	301	1	high
TCGA-B6-A400	215	0	high
TCGA-A8-A079	274	0	high
TCGA-A2-A1FV	714	0	high
TCGA-B6-A0RG	2082	0	high
TCGA-AO-A1KQ	1882	0	high
TCGA-AC-A3EH	197	0	high
TCGA-A2-A04V	1470	1	high
TCGA-E2-A1IE	1810	1	high
TCGA-AO-A03L	2442	0	high
TCGA-B6-A0IK	489	1	high
TCGA-B6-A0IB	2717	1	high
TCGA-E9-A295	375	0	high
TCGA-E2-A14V	1042	0	high
TCGA-GM-A3NY	1162	0	high
TCGA-AR-A0U2	1609	1	high
TCGA-B6-A0WZ	6292	0	high
TCGA-AN-A0AK	224	0	high
TCGA-EW-A1OW	694	0	high
TCGA-BH-A0C7	2767	0	high
TCGA-BH-A0HA	1611	0	high
TCGA-LL-A5YP	450	0	high
TCGA-A2-A04W	3102	0	high
TCGA-BH-A0EE	943	0	high
TCGA-AO-A124	3506	0	high
TCGA-4H-AAAK	348	0	high
TCGA-E9-A226	790	1	high
TCGA-E2-A1IH	1026	0	high
TCGA-C8-A27B	439	0	high
TCGA-BH-A0C0	1270	0	high
TCGA-Z7-A8R6	3256	0	high
TCGA-A8-A07Z	1371	0	high
TCGA-BH-A0HB	806	0	high
TCGA-EW-A6SD	1010	0	high
TCGA-AO-A125	3456	0	high
TCGA-E9-A3HO	1158	0	high
TCGA-E2-A1LA	748	0	high
TCGA-EW-A2FW	672	0	high
TCGA-AQ-A04H	754	0	high
TCGA-AN-A03Y	10	0	high
TCGA-AO-A0J6	1140	0	high
TCGA-AN-A0FY	10	0	high
TCGA-A7-A6VW	285	0	high
TCGA-AO-A0J7	618	0	high
TCGA-WT-AB41	1611	0	high
TCGA-E2-A14R	1174	0	high
TCGA-AO-A12H	1234	0	high
TCGA-AO-A0JD	2190	0	high
TCGA-AQ-A04J	819	0	high
TCGA-A2-A0EY	1925	0	high
TCGA-AN-A0FT	214	0	high
TCGA-AO-A03P	1922	1	high
TCGA-B6-A0I6	859	1	high
TCGA-BH-A42T	320	0	high
TCGA-AN-A0FK	213	0	high
TCGA-C8-A26X	376	0	high
TCGA-OL-A5D8	973	0	high
TCGA-AC-A2FM	780	1	high
TCGA-BH-A0BT	2365	0	high
TCGA-E2-A1LL	1303	1	high
TCGA-E9-A247	1186	0	high
TCGA-E2-A14Z	188	1	high
TCGA-D8-A147	584	0	high
TCGA-BH-A0WA	701	0	high
TCGA-AN-A0XU	10	0	high
TCGA-EW-A423	533	0	high
TCGA-E9-A22B	1167	0	high
TCGA-E2-A56Z	252	0	high
TCGA-BH-A0B3	1203	0	high
TCGA-A2-A0ET	1066	0	high
TCGA-E2-A107	1047	0	high
TCGA-BH-A0HN	516	0	high
TCGA-A2-A0CU	158	0	high
TCGA-AN-A04C	54	0	high
TCGA-AO-A0JB	1542	0	high
TCGA-E9-A1RB	976	0	high
TCGA-E2-A105	1308	0	high
TCGA-E9-A22A	1189	0	high
TCGA-BH-A0E2	435	0	high
TCGA-D8-A1JT	405	0	high
TCGA-AN-A0FJ	242	0	high
TCGA-BH-A0GZ	328	0	high
TCGA-E2-A1LI	3121	0	high
TCGA-A8-A08L	304	0	high
TCGA-AN-A0AJ	303	0	high
TCGA-AR-A0U0	1988	0	high
TCGA-PL-A8LZ	302	0	high
TCGA-C8-A130	370	0	high
TCGA-B6-A0IG	4456	1	high
TCGA-BH-A0H9	1247	0	high
TCGA-AO-A126	267	1	high
TCGA-B6-A0RH	2165	1	high
TCGA-E2-A14Y	2109	0	high
TCGA-PE-A5DC	1430	0	high
TCGA-AR-A0TY	544	1	high
TCGA-A2-A0D0	2048	0	high
TCGA-B6-A1KF	3088	0	high
TCGA-B6-A0I5	8556	0	high
TCGA-AR-A251	3030	0	high
TCGA-A8-A09E	1492	0	high
TCGA-EW-A1OY	908	0	high
TCGA-E2-A14P	1246	0	high
TCGA-C8-A12X	385	0	high
TCGA-AO-A03N	1645	1	high
TCGA-E2-A9RU	538	0	high
TCGA-A7-A5ZV	368	0	high
TCGA-C8-A1HF	332	0	high
TCGA-C8-A1HG	345	0	high
TCGA-AO-A0JL	1683	0	high
TCGA-A2-A0SX	1239	1	high
TCGA-B6-A0IE	834	1	high
TCGA-E2-A1B6	867	0	high
TCGA-A2-A0YM	965	0	high
TCGA-A2-A4S3	666	0	high
TCGA-E2-A2P5	597	1	high
TCGA-AR-A1AY	1026	0	high
TCGA-EW-A6SB	760	0	high
TCGA-AO-A1KR	2513	0	high
TCGA-EW-A1PB	608	0	high
TCGA-E2-A10C	1220	0	high
TCGA-LL-A7T0	376	0	high
TCGA-E2-A573	1062	0	high
TCGA-AC-A5XU	455	0	high
TCGA-AN-A0FD	196	0	high
TCGA-A2-A0CS	2348	0	high
TCGA-AR-A0TZ	1313	1	high
TCGA-A2-A25E	2989	1	high
TCGA-EW-A1P4	907	0	high
TCGA-E9-A244	21	0	high
TCGA-BH-A1F5	2712	0	high
TCGA-A2-A04P	102	1	high
TCGA-LL-A8F5	596	0	high
TCGA-A2-A1G1	584	0	high
TCGA-E9-A1R7	1467	0	high
TCGA-AR-A1AQ	3021	0	high
TCGA-A2-A0D1	1051	0	high
TCGA-B6-A0I1	1120	1	high
TCGA-AC-A62X	417	0	high
TCGA-A2-A0YE	554	0	high
TCGA-A1-A0SP	584	0	high
TCGA-B6-A0RE	7777	0	high
TCGA-A8-A07R	273	0	high
TCGA-C8-A131	411	0	high
TCGA-A2-A3XT	2770	0	high
TCGA-A8-A06X	943	0	high
TCGA-C8-A12L	363	0	high
TCGA-AR-A1AI	588	1	high
TCGA-A2-A0EQ	2426	0	high
TCGA-E2-A1LS	1604	0	high
TCGA-B6-A0WX	563	1	high
TCGA-BH-A0HU	392	0	high
TCGA-AO-A12F	1842	0	high
TCGA-B6-A0WW	447	1	high
TCGA-C8-A134	383	0	high
TCGA-AR-A2LR	1742	0	high
TCGA-S3-AA10	586	0	high
TCGA-OL-A5RW	1106	0	high
TCGA-D8-A1XK	441	0	high
TCGA-E2-A1II	1025	0	high
TCGA-D8-A1JM	590	0	high
TCGA-AO-A129	3286	0	high
TCGA-GM-A2DB	2406	0	high
TCGA-A2-A0YJ	559	1	high
TCGA-AO-A1KP	2953	0	high
TCGA-GM-A3XL	2108	0	high
TCGA-B6-A0I2	4361	0	high
TCGA-D8-A1Y3	430	0	high
TCGA-AN-A0FL	231	0	high
TCGA-EW-A1J1	575	0	high
TCGA-A7-A0CE	1074	0	high
TCGA-AN-A04D	52	0	high
TCGA-A2-A3XU	574	1	high
TCGA-A8-A07C	1034	0	high
TCGA-A2-A04R	3709	0	high
TCGA-AC-A6IW	413	0	high
TCGA-E9-A54Y	725	0	high
TCGA-HN-A2NL	79	0	high
TCGA-E2-A1LE	361	1	high
TCGA-E2-A14W	974	0	high
TCGA-A2-A3Y0	1546	0	high
TCGA-AR-A0U4	3261	0	high
TCGA-A2-A0D2	1027	0	high
TCGA-AO-A1KS	350	0	high
TCGA-BH-A5IZ	567	0	high
TCGA-C8-A12K	0	0	high
TCGA-A2-A0T3	1516	0	high
TCGA-A8-A085	1124	0	high
TCGA-E2-A574	1179	0	high
TCGA-AR-A1AH	3807	0	high
TCGA-E2-A158	450	0	high
TCGA-OL-A5RZ	679	0	high
TCGA-D8-A27F	488	0	high
TCGA-E9-A1N8	1039	0	high
TCGA-AR-A256	1640	1	high
TCGA-E9-A22G	1239	0	high
TCGA-AN-A0AT	10	0	high
TCGA-BH-A0E6	293	0	high
TCGA-A7-A6VY	266	0	high
TCGA-AR-A1AR	268	1	high
TCGA-EW-A1J6	875	0	high
TCGA-A1-A0SO	852	0	high
TCGA-BH-A18T	224	1	high
TCGA-AC-A2BK	2222	0	high
TCGA-A2-A0T0	533	0	high
TCGA-D8-A143	431	0	high
TCGA-B6-A0IQ	4285	0	high
TCGA-BH-A1FC	3472	0	high
TCGA-C8-A1HJ	5	0	high
TCGA-BH-A209	3959	0	high
TCGA-E2-A14N	1434	0	high
TCGA-OL-A5D7	1780	0	high
TCGA-E2-A1LG	1523	0	high
TCGA-A2-A04U	2654	0	high
TCGA-AR-A0TU	709	0	high

## Sheet: F01c
Sample Barcode	ELAVL1_log2p1	SampleType	classification	umap_x_all	umap_y_all	umap_x_metabo	umap_y_metabo
TCGA-A2-A1G0-01A-11R-A13Q-07	17.2491	Tumor	02-low	-1.44888	1.10698	-1.00625	2.1143
TCGA-C8-A26Z-01A-11R-A16F-07	17.3358	Tumor	02-low	1.10143	2.24137	1.38213	1.18554
TCGA-AC-A2B8-01A-11R-A17B-07	17.3856	Tumor	02-low	-1.46506	-0.29369	-1.6621	1.73
TCGA-AQ-A0Y5-01A-11R-A14M-07	17.4092	Tumor	02-low	-0.078282	1.02316	-1.2303	0.530188
TCGA-D8-A1XQ-01A-11R-A14M-07	17.437	Tumor	02-low	-0.847762	-4.7734	-1.09855	-3.81468
TCGA-E2-A1B1-01A-21R-A12P-07	17.5181	Tumor	02-low	-1.70739	-1.09335	-1.01162	0.820473
TCGA-A7-A56D-01A-11R-A27Q-07	17.5436	Tumor	02-low	2.1725	1.93265	1.42106	0.080062
TCGA-D8-A27M-01A-11R-A16F-07	17.544	Tumor	02-low	-0.846807	-3.9905	-1.89712	-2.54942
TCGA-E2-A15P-01A-11R-A115-07	17.554	Tumor	02-low	-0.264287	2.0371	1.54626	1.01927
TCGA-D8-A1Y2-01A-11R-A157-07	17.5957	Tumor	02-low	-0.293644	-1.35152	0.989035	-1.38756
TCGA-AC-A6IX-01A-12R-A32P-07	17.5978	Tumor	02-low	-2.03142	-0.607107	-2.20506	1.65439
TCGA-B6-A0I8-01A-11R-A034-07	17.606	Tumor	02-low	1.52288	3.01808	2.61872	1.18102
TCGA-BH-A0HF-01A-11R-A056-07	17.6327	Tumor	02-low	-0.88303	0.193084	-3.84988	0.581376
TCGA-E2-A3DX-01A-21R-A213-07	17.6359	Tumor	02-low	-2.26018	-0.885494	-1.95652	1.69304
TCGA-BH-A8FZ-01A-11R-A352-07	17.645	Tumor	02-low	-2.47072	-0.943883	-2.05122	1.83103
TCGA-MS-A51U-01A-31R-A266-07	17.6544	Tumor	02-low	-2.08423	1.15936	-0.928122	2.5181
TCGA-C8-A12Q-01A-11R-A115-07	17.6646	Tumor	02-low	0.277699	-0.674036	-3.22597	0.438462
TCGA-BH-A0BR-01A-21R-A115-07	17.6711	Tumor	02-low	-0.629081	-0.357678	-1.05897	0.402732
TCGA-XX-A89A-01A-11R-A36F-07	17.6757	Tumor	02-low	-2.33149	-0.889239	-3.05114	1.08317
TCGA-A8-A08I-01A-11R-A00Z-07	17.6777	Tumor	02-low	0.452571	-1.32717	0.618839	0.623227
TCGA-AR-A2LN-01A-21R-A18M-07	17.6981	Tumor	02-low	-2.27391	-0.318402	-2.15125	1.94399
TCGA-A2-A25D-01A-12R-A16F-07	17.7085	Tumor	02-low	1.15343	-0.395873	0.728215	-0.859252
TCGA-A7-A4SD-01A-11R-A266-07	17.7153	Tumor	02-low	-1.02506	-4.65918	-2.76886	-0.420449
TCGA-A8-A096-01A-11R-A00Z-07	17.7318	Tumor	02-low	0.613495	1.42644	2.42596	-0.172888
TCGA-A7-A2KD-01A-31R-A21T-07	17.7318	Tumor	02-low	1.27694	0.0836914	1.54315	0.855519
TCGA-AR-A1AK-01A-21R-A12P-07	17.739	Tumor	02-low	-1.47686	-1.27933	-1.29132	2.09693
TCGA-A8-A08H-01A-21R-A00Z-07	17.7392	Tumor	02-low	-2.16221	-0.740872	-0.74573	1.45472
TCGA-E2-A152-01A-11R-A12D-07	17.7419	Tumor	02-low	1.03519	0.325904	0.486779	-0.803319
TCGA-A8-A08O-01A-21R-A056-07	17.7525	Tumor	02-low	0.0290164	1.88482	0.90552	1.14215
TCGA-AC-A8OS-01A-12R-A41B-07	17.7534	Tumor	02-low	-2.55946	0.27242	-2.14351	2.19923
TCGA-D8-A1XY-01A-11R-A14M-07	17.7539	Tumor	02-low	0.484622	1.6822	1.7728	-0.445362
TCGA-E2-A15E-01A-11R-A12D-07	17.7698	Tumor	02-low	-1.13362	1.71174	-1.59456	1.55297
TCGA-A7-A0DC-01A-11R-A00Z-07	17.7739	Tumor	02-low	2.35147	4.10811	3.25299	0.738548
TCGA-D8-A1JU-01A-11R-A13Q-07	17.7792	Tumor	02-low	-2.16832	-0.30702	-1.47701	2.15582
TCGA-BH-A0B1-01A-12R-A056-07	17.7795	Tumor	02-low	-0.785554	0.178733	-3.7561	0.514457
TCGA-A8-A09A-01A-11R-A00Z-07	17.783	Tumor	02-low	-0.729664	0.0201969	-1.313	-0.445055
TCGA-A1-A0SD-01A-11R-A115-07	17.7834	Tumor	02-low	-1.57541	-0.014953	-1.60678	1.45865
TCGA-A8-A09Z-01A-11R-A00Z-07	17.7872	Tumor	02-low	2.6976	1.54502	3.01305	-0.418867
TCGA-BH-A0H0-01A-11R-A056-07	17.7966	Tumor	02-low	2.56186	2.07252	3.29505	0.114794
TCGA-AO-A0JF-01A-11R-A056-07	17.8017	Tumor	02-low	-1.87343	-0.0431535	-3.67775	0.626374
TCGA-AQ-A7U7-01A-22R-A352-07	17.8028	Tumor	02-low	-1.39958	-1.5826	0.505645	0.749813
TCGA-AC-A2FK-01A-12R-A180-07	17.8132	Tumor	02-low	-2.20881	1.06696	-2.90403	1.12819
TCGA-AR-A24S-01A-11R-A169-07	17.8135	Tumor	02-low	-0.783455	-0.540173	-0.598877	0.902988
TCGA-EW-A1PF-01A-11R-A144-07	17.8174	Tumor	02-low	-1.02497	-0.007375	-1.0839	1.01215
TCGA-BH-A8G0-01A-11R-A352-07	17.8202	Tumor	02-low	-2.44114	-0.144401	-1.40937	2.42374
TCGA-E9-A1NG-01A-21R-A14M-07	17.8231	Tumor	02-low	-0.025039	0.546761	1.32588	-0.708003
TCGA-AR-A1AO-01A-11R-A12P-07	17.8235	Tumor	02-low	-1.946	-1.72574	-2.72484	1.40772
TCGA-BH-A28O-01A-11R-A22K-07	17.8306	Tumor	02-low	-2.3035	1.06793	-2.01578	2.03468
TCGA-GM-A5PX-01A-12R-A28M-07	17.833	Tumor	02-low	-1.34357	2.08494	0.49123	-0.422812
TCGA-BH-A1EW-01A-11R-A137-07	17.8346	Tumor	02-low	-1.20441	-0.520227	-0.390513	1.48131
TCGA-D8-A4Z1-01A-21R-A266-07	17.8416	Tumor	02-low	-2.22662	1.4689	-1.35564	2.65746
TCGA-BH-A1EU-01A-11R-A137-07	17.8424	Tumor	02-low	-1.8593	-1.06285	-2.20225	1.77579
TCGA-AC-A2FG-01A-11R-A17B-07	17.846	Tumor	02-low	-2.11941	1.20928	-1.99876	2.26816
TCGA-BH-A1FH-01A-12R-A13Q-07	17.8468	Tumor	02-low	-2.14775	-0.248518	-2.30632	1.74724
TCGA-AR-A2LQ-01A-22R-A18M-07	17.8509	Tumor	02-low	-2.43659	-0.54477	-1.98712	2.17818
TCGA-C8-A3M7-01A-12R-A21T-07	17.8573	Tumor	02-low	-1.89771	0.924682	0.0341421	0.0692729
TCGA-BH-A1FB-01A-11R-A13Q-07	17.8601	Tumor	02-low	-1.85487	-0.939983	-1.43824	1.23816
TCGA-AC-A2FB-01A-11R-A17B-07	17.8635	Tumor	02-low	-1.57399	-1.39242	-1.00078	1.64675
TCGA-BH-A0AU-01A-11R-A12P-07	17.8641	Tumor	02-low	-0.0107442	0.0645426	-1.23062	1.87599
TCGA-E9-A1RG-01A-11R-A14D-07	17.8655	Tumor	02-low	2.15828	1.4845	1.71832	1.46451
TCGA-A2-A0EP-01A-52R-A22U-07	17.8664	Tumor	02-low	-2.22824	-1.2177	-1.87187	1.27562
TCGA-LL-A6FP-01A-11R-A31O-07	17.8669	Tumor	02-low	1.66554	3.8166	3.25363	0.255589
TCGA-BH-A18L-01A-32R-A12D-07	17.8698	Tumor	02-low	1.55104	1.71086	2.19427	1.40341
TCGA-D8-A73U-01A-11R-A33J-07	17.8705	Tumor	02-low	-1.73416	-1.35774	-1.10873	1.36021
TCGA-D8-A1XZ-01A-11R-A14M-07	17.874	Tumor	02-low	2.27527	0.979992	2.37218	-0.670992
TCGA-A8-A0A1-01A-11R-A00Z-07	17.8741	Tumor	02-low	0.489499	1.11432	0.51485	1.1705
TCGA-BH-A0AY-01A-21R-A00Z-07	17.8756	Tumor	02-low	0.620666	1.21028	1.75268	0.220269
TCGA-AR-A1AL-01A-21R-A12P-07	17.8758	Tumor	02-low	-1.59559	0.86834	-1.0012	2.06955
TCGA-BH-A0C3-01A-21R-A12P-07	17.8826	Tumor	02-low	-2.00054	-0.550181	-1.44888	2.17588
TCGA-A2-A0CO-01A-13R-A22K-07	17.8827	Tumor	02-low	-2.52117	-0.419646	-1.86146	2.1621
TCGA-BH-A0BO-01A-23R-A12D-07	17.8849	Tumor	02-low	-2.26062	-0.292253	-1.15053	0.966712
TCGA-A7-A5ZW-01A-12R-A29R-07	17.8871	Tumor	02-low	-1.57435	0.794053	-0.458329	0.340445
TCGA-EW-A1J2-01A-21R-A13Q-07	17.8873	Tumor	02-low	-1.86492	0.0663095	-0.892931	1.66519
TCGA-E9-A1RC-01A-11R-A157-07	17.8874	Tumor	02-low	0.636405	2.22427	1.75392	1.21599
TCGA-AR-A0TT-01A-31R-A084-07	17.8877	Tumor	02-low	-0.142235	-1.76448	0.651832	0.912692
TCGA-A7-A425-01A-11R-A24H-07	17.888	Tumor	02-low	-2.77654	0.814907	-1.94589	1.02408
TCGA-D8-A27I-01A-11R-A16F-07	17.8903	Tumor	02-low	-2.26707	-0.6653	-2.97916	1.0672
TCGA-D8-A27V-01A-12R-A17B-07	17.8905	Tumor	02-low	-1.34641	1.00298	0.114371	1.10911
TCGA-A2-A0EW-01A-21R-A115-07	17.891	Tumor	02-low	-2.31986	-0.564703	-2.41678	1.78518
TCGA-LL-A440-01A-11R-A24H-07	17.8921	Tumor	02-low	-2.42768	-0.744301	-2.01924	2.16091
TCGA-S3-AA14-01A-11R-A41B-07	17.8928	Tumor	02-low	-1.00505	1.73881	-1.57846	1.10907
TCGA-E9-A1RI-01A-11R-A169-07	17.8952	Tumor	02-low	0.422121	1.64617	1.85326	-0.0174162
TCGA-E2-A1IL-01A-11R-A14D-07	17.8957	Tumor	02-low	-0.199103	2.14254	-1.06199	1.39918
TCGA-E2-A1IU-01A-11R-A14D-07	17.8962	Tumor	02-low	-0.61948	1.63941	-1.60489	1.316
TCGA-LD-A9QF-01A-32R-A41B-07	17.8968	Tumor	02-low	-1.96215	-1.53909	-1.56575	1.26814
TCGA-AC-A2FF-01A-11R-A17B-07	17.8969	Tumor	02-low	-2.04333	-0.758929	-1.89436	1.68131
TCGA-AO-A1KO-01A-31R-A13Q-07	17.8975	Tumor	02-low	-2.09968	0.991954	-1.24096	1.54699
TCGA-BH-A0H3-01A-11R-A12P-07	17.8985	Tumor	02-low	-1.59403	0.667034	-0.742044	0.838893
TCGA-A8-A0A4-01A-11R-A00Z-07	17.8993	Tumor	02-low	-1.78965	1.20279	-2.73362	0.994827
TCGA-A2-A4RY-01A-31R-A266-07	17.8995	Tumor	02-low	-2.27058	1.08568	-1.65505	1.48869
TCGA-A7-A26H-01A-11R-A169-07	17.8996	Tumor	02-low	0.245844	0.203407	-1.0591	1.50888
TCGA-AR-A24U-01A-11R-A169-07	17.9022	Tumor	02-low	-0.729184	-1.55594	-3.05083	0.768882
TCGA-A8-A097-01A-11R-A034-07	17.9027	Tumor	02-low	-0.116406	0.0943561	-1.42425	-0.626545
TCGA-A8-A06P-01A-11R-A00Z-07	17.9028	Tumor	02-low	-0.336199	1.80664	0.519884	1.38149
TCGA-D8-A73W-01A-22R-A352-07	17.9057	Tumor	02-low	0.388868	0.758454	0.515812	1.67422
TCGA-B6-A0I9-01A-11R-A034-07	17.909	Tumor	02-low	1.69492	0.0210813	0.268778	-1.20162
TCGA-BH-A0BW-01A-11R-A115-07	17.9119	Tumor	02-low	-1.06588	-4.54779	-1.61731	-3.87194
TCGA-AN-A0XL-01A-11R-A10J-07	17.9119	Tumor	02-low	-1.07559	1.35792	-1.2986	2.32682
TCGA-E9-A1R3-01A-31R-A14M-07	17.9143	Tumor	02-low	-1.77314	0.0806014	-1.03661	1.27659
TCGA-AR-A2LE-01A-11R-A180-07	17.9152	Tumor	02-low	1.99647	2.53505	2.32371	0.344856
TCGA-BH-A42V-01A-11R-A24H-07	17.9158	Tumor	02-low	-2.56418	0.567935	-1.39678	2.38568
TCGA-AC-A3HN-01A-11R-A213-07	17.9173	Tumor	02-low	-2.17175	-0.386058	-1.82374	0.901857
TCGA-LD-A74U-01A-13R-A33J-07	17.9175	Tumor	02-low	-2.48642	0.252449	-2.047	1.28995
TCGA-AR-A252-01A-11R-A169-07	17.918	Tumor	02-low	-1.44404	-1.42595	-1.25957	1.04229
TCGA-AO-A12G-01A-11R-A10J-07	17.9194	Tumor	02-low	-1.08217	1.43535	-0.0187847	-0.159098
TCGA-AN-A041-01A-11R-A034-07	17.9203	Tumor	02-low	1.3358	1.36073	2.41597	-0.0652787
TCGA-EW-A1IX-01A-12R-A144-07	17.9215	Tumor	02-low	-1.1351	0.566745	1.50813	0.162472
TCGA-AC-A6IV-01A-12R-A33J-07	17.9216	Tumor	02-low	-2.2944	-0.84627	-3.14929	0.984653
TCGA-BH-A0W5-01A-11R-A109-07	17.9235	Tumor	02-low	-1.47873	-1.37743	-1.27736	2.26589
TCGA-A8-A09G-01A-21R-A00Z-07	17.9246	Tumor	02-low	1.19443	-0.75348	-0.0378056	-1.01812
TCGA-EW-A1PE-01A-11R-A144-07	17.9277	Tumor	02-low	0.402251	-0.322538	1.05348	1.19154
TCGA-BH-A1FU-01A-11R-A14D-07	17.9301	Tumor	02-low	-0.45667	-1.19805	-1.53242	-0.936329
TCGA-BH-A1EV-01A-11R-A137-07	17.9314	Tumor	02-low	0.812582	1.27659	1.46869	1.31785
TCGA-C8-A133-01A-32R-A12D-07	17.9332	Tumor	02-low	2.37115	3.63339	3.37235	-0.307036
TCGA-AC-A3W7-01A-11R-A22K-07	17.9343	Tumor	02-low	-2.04176	1.45324	-0.196734	2.2916
TCGA-A8-A0AD-01A-11R-A056-07	17.9345	Tumor	02-low	0.505978	1.8477	1.80211	-0.849795
TCGA-A2-A0YK-01A-22R-A109-07	17.9377	Tumor	02-low	-2.19776	-1.01147	-2.55912	1.72517
TCGA-AO-A03U-01B-21R-A10J-07	17.9405	Tumor	02-low	-1.82004	-1.05138	-0.942416	0.801194
TCGA-AR-A24V-01A-21R-A169-07	17.9415	Tumor	02-low	0.413453	1.55699	1.20439	-0.128978
TCGA-BH-A1F0-01A-11R-A137-07	17.9416	Tumor	02-low	-1.25595	-3.72909	-1.9671	-2.65059
TCGA-GM-A4E0-01A-12R-A266-07	17.9453	Tumor	02-low	-2.63108	-0.0132656	-2.04965	1.11596
TCGA-E9-A243-01A-21R-A169-07	17.9462	Tumor	02-low	-1.36452	-3.85201	-1.98069	-2.45105
TCGA-D8-A1XS-01A-11R-A14M-07	17.9466	Tumor	02-low	1.64715	1.36541	1.70661	-0.131172
TCGA-GM-A2DI-01A-31R-A18M-07	17.9468	Tumor	02-low	-1.3791	-1.55908	-0.465866	0.352507
TCGA-A8-A07J-01A-11R-A00Z-07	17.947	Tumor	02-low	-0.882443	0.452392	0.3304	0.47963
TCGA-A8-A08J-01A-11R-A00Z-07	17.9474	Tumor	02-low	1.71122	0.477912	-2.49685	-0.459434
TCGA-A2-A4S1-01A-21R-A266-07	17.9489	Tumor	02-low	1.02262	-0.1237	-0.614457	-3.85866
TCGA-LL-A740-01A-21R-A32P-07	17.9495	Tumor	02-low	-1.0778	-0.906741	-3.19415	0.387116
TCGA-A8-A06T-01A-11R-A00Z-07	17.9504	Tumor	02-low	2.53247	1.56929	1.89697	1.60398
TCGA-A2-A3XZ-01A-42R-A239-07	17.9509	Tumor	02-low	-1.16199	-2.04278	-1.4622	0.233691
TCGA-E9-A1N4-01A-11R-A14M-07	17.9531	Tumor	02-low	-0.275528	0.00619257	-0.438846	-0.58134
TCGA-AO-A1KT-01A-11R-A13Q-07	17.9534	Tumor	02-low	0.436537	0.673056	0.681501	-0.633052
TCGA-D8-A1XV-01A-11R-A14M-07	17.955	Tumor	02-low	2.60513	3.48738	3.50138	0.424012
TCGA-AO-A0JC-01A-11R-A056-07	17.9571	Tumor	02-low	-0.647402	-2.1319	-3.79924	0.750147
TCGA-5L-AAT1-01A-12R-A41B-07	17.9572	Tumor	02-low	-1.84123	1.18202	0.726564	-0.275336
TCGA-AN-A0AS-01A-11R-A00Z-07	17.9578	Tumor	02-low	1.82971	1.53306	1.79443	-0.259938
TCGA-E2-A15I-01A-21R-A137-07	17.9579	Tumor	02-low	-0.552095	1.46959	1.25577	1.12712
TCGA-AN-A03X-01A-21R-A00Z-07	17.9594	Tumor	02-low	1.94743	2.79262	2.83796	-0.622608
TCGA-AR-A2LM-01A-11R-A180-07	17.9601	Tumor	02-low	-1.34066	1.05407	-0.522806	1.36445
TCGA-D8-A1JH-01A-11R-A13Q-07	17.9613	Tumor	02-low	-1.89067	-0.194001	-1.09157	0.683675
TCGA-EW-A1J5-01A-11R-A13Q-07	17.9615	Tumor	02-low	0.949655	-0.293206	0.812691	1.6615
TCGA-OL-A5RU-01A-11R-A28M-07	17.9646	Tumor	02-low	-2.91493	0.401345	-0.222073	0.8084
TCGA-BH-A0HP-01A-12R-A084-07	17.9649	Tumor	02-low	-1.75752	0.909856	-0.753257	0.675204
TCGA-E2-A1IJ-01A-11R-A144-07	17.9653	Tumor	02-low	-1.97597	-0.226662	-1.07126	-0.405779
TCGA-BH-A1EX-01A-11R-A13Q-07	17.9663	Tumor	02-low	0.509913	-0.634984	-2.45032	-0.182324
TCGA-E9-A1R5-01A-11R-A14M-07	17.9664	Tumor	02-low	1.75654	2.61444	2.21028	0.394424
TCGA-D8-A73X-01A-11R-A32P-07	17.9672	Tumor	02-low	-0.505471	2.32197	1.39138	0.807473
TCGA-OL-A5RX-01A-11R-A28M-07	17.9681	Tumor	02-low	-2.12731	1.21763	-3.35628	0.862566
TCGA-BH-A18F-01A-11R-A12D-07	17.9682	Tumor	02-low	-1.17684	-0.167406	-1.79105	1.25424
TCGA-A7-A0CG-01A-12R-A056-07	17.9721	Tumor	02-low	-2.02239	-0.792808	-1.60624	1.73959
TCGA-EW-A1P7-01A-21R-A144-07	17.9724	Tumor	02-low	-1.10869	-3.63781	-1.87721	-2.56782
TCGA-A2-A0T7-01A-21R-A084-07	17.9725	Tumor	02-low	-1.41019	-0.139745	-1.50754	1.17469
TCGA-D8-A27L-01A-11R-A16F-07	17.973	Tumor	02-low	-1.49514	-0.40374	-1.14364	1.23256
TCGA-A7-A6VX-01A-12R-A33J-07	17.9736	Tumor	02-low	0.891162	1.23881	-2.77455	-0.085504
TCGA-A8-A06Z-01A-11R-A00Z-07	17.9739	Tumor	02-low	1.915	3.18359	2.83093	1.05742
TCGA-D8-A1X6-01A-11R-A14M-07	17.9757	Tumor	02-low	2.56662	2.87237	2.60253	0.268852
TCGA-A2-A0YG-01A-21R-A109-07	17.9777	Tumor	02-low	1.254	0.512011	0.858606	0.061151
TCGA-AC-A8OR-01A-21R-A41B-07	17.9782	Tumor	02-low	2.50466	3.55624	3.17398	0.242588
TCGA-GI-A2C8-01A-11R-A16F-07	17.9793	Tumor	02-low	-1.94441	-0.140486	-0.0143723	1.64368
TCGA-AR-A0TQ-01A-11R-A084-07	17.9814	Tumor	02-low	-0.273738	-0.465233	0.273903	2.09751
TCGA-E9-A3Q9-01A-11R-A21T-07	17.9818	Tumor	02-low	0.8549	1.71128	2.94242	0.895301
TCGA-E9-A24A-01A-11R-A169-07	17.9847	Tumor	02-low	0.680568	1.69079	2.14865	1.43301
TCGA-BH-A0H5-01A-21R-A115-07	17.9849	Tumor	02-low	-1.19996	-1.67979	-0.801588	1.42258
TCGA-A8-A0A7-01A-11R-A00Z-07	17.9853	Tumor	02-low	-0.765141	-1.77503	-0.486724	0.550293
TCGA-A2-A3KD-01A-12R-A213-07	17.9858	Tumor	02-low	-1.19742	1.18382	-0.826238	0.670571
TCGA-D8-A3Z5-01A-41R-A24H-07	17.9864	Tumor	02-low	-1.72902	1.96472	-0.0845789	1.49373
TCGA-E2-A1BC-01A-11R-A12P-07	17.9866	Tumor	02-low	-0.0665714	2.25259	-0.800221	1.74108
TCGA-AO-A0JM-01A-21R-A056-07	17.988	Tumor	02-low	2.03514	0.883232	2.64575	-0.561236
TCGA-AR-A2LH-01A-31R-A18M-07	17.9882	Tumor	02-low	-1.92682	-1.56059	-1.89203	0.751495
TCGA-S3-A6ZF-01A-32R-A32P-07	17.9884	Tumor	02-low	0.68861	-0.00411281	1.59052	1.22552
TCGA-BH-A1EN-01A-11R-A13Q-07	17.9884	Tumor	02-low	1.88564	2.73474	1.91991	0.985898
TCGA-BH-A208-01A-11R-A157-07	17.9888	Tumor	02-low	-1.61947	0.511825	-1.47719	0.266367
TCGA-D8-A27E-01A-11R-A16F-07	17.9895	Tumor	02-low	2.45583	3.18387	2.44801	1.57162
TCGA-A8-A09X-01A-11R-A00Z-07	17.9921	Tumor	02-low	1.39742	-0.739584	1.15837	0.682042
TCGA-D8-A27W-01A-11R-A16F-07	17.9922	Tumor	02-low	-0.46242	-0.405144	0.12473	2.15057
TCGA-A8-A07L-01A-11R-A00Z-07	17.9922	Tumor	02-low	1.35839	1.90423	2.06875	1.20444
TCGA-XX-A899-01A-11R-A36F-07	17.9963	Tumor	02-low	-2.19113	-1.02287	-2.34663	1.27714
TCGA-BH-A0B9-01A-11R-A056-07	17.9977	Tumor	02-low	-0.979133	-4.78897	-2.01691	-2.40302
TCGA-A8-A083-01A-21R-A00Z-07	17.998	Tumor	02-low	2.16021	3.54445	2.87596	0.0267273
TCGA-E2-A1IO-01A-11R-A144-07	17.9995	Tumor	02-low	-1.88327	0.237347	0.130485	-0.0655373
TCGA-A8-A07G-01A-11R-A034-07	18	Tumor	02-low	-0.764689	0.830698	-2.73338	0.0490988
TCGA-W8-A86G-01A-21R-A36F-07	18.0014	Tumor	02-low	-1.3991	2.31126	0.737415	2.34572
TCGA-AC-A8OQ-01A-11R-A41B-07	18.0017	Tumor	02-low	-0.662316	-4.25206	-1.87266	-3.05155
TCGA-AC-A3QP-01A-11R-A22U-07	18.0024	Tumor	02-low	-2.96743	0.921239	0.374108	0.167266
TCGA-A2-A0YL-01A-21R-A109-07	18.0033	Tumor	02-low	-1.44211	0.709687	-0.748735	0.953592
TCGA-A2-A0T6-01A-11R-A084-07	18.0043	Tumor	02-low	-1.66634	-0.5866	-1.55753	1.21029
TCGA-D8-A1XG-01A-11R-A14D-07	18.0052	Tumor	02-low	0.312388	1.99723	2.86293	0.981627
TCGA-AR-A5QN-01A-12R-A28M-07	18.0061	Tumor	02-low	-1.98806	-0.554372	-1.83127	2.14315
TCGA-C8-A132-01A-31R-A115-07	18.007	Tumor	02-low	-1.35573	-0.516127	-0.538574	0.236725
TCGA-BH-A0BP-01A-11R-A115-07	18.0072	Tumor	02-low	-1.59184	0.0616884	-0.612494	2.14747
TCGA-D8-A1XB-01A-11R-A14D-07	18.0088	Tumor	02-low	-0.0579825	1.40181	1.632	-0.556694
TCGA-AO-A12E-01A-11R-A10J-07	18.0098	Tumor	02-low	-1.92145	0.654028	-2.05842	1.49392
TCGA-BH-A0DP-01A-21R-A056-07	18.0139	Tumor	02-low	-1.77334	0.146862	-1.39167	1.6614
TCGA-A2-A0CY-01A-12R-A034-07	18.0157	Tumor	02-low	1.25027	2.65638	1.94017	0.258456
TCGA-A2-A0ES-01A-11R-A115-07	18.0158	Tumor	02-low	-2.14264	0.193113	-1.42298	0.911778
TCGA-A8-A090-01A-11R-A00Z-07	18.0167	Tumor	02-low	0.779839	0.68468	1.16786	0.324224
TCGA-AR-A0TX-01A-11R-A084-07	18.0174	Tumor	02-low	-0.612676	-1.39559	-1.42468	0.378706
TCGA-GM-A2DM-01A-11R-A180-07	18.0178	Tumor	02-low	1.75033	2.71077	2.67875	-0.00516924
TCGA-B6-A0RO-01A-22R-A084-07	18.0182	Tumor	02-low	-0.346544	2.19207	-0.801769	0.432631
TCGA-AC-A3YI-01A-21R-A239-07	18.0195	Tumor	02-low	-2.29419	-0.227548	-0.663164	1.1369
TCGA-E9-A1N3-01A-12R-A157-07	18.0201	Tumor	02-low	1.12841	2.64501	-1.10378	0.680396
TCGA-E2-A15H-01A-11R-A12D-07	18.0227	Tumor	02-low	1.20273	0.521007	1.44254	1.05994
TCGA-HN-A2OB-01A-21R-A27Q-07	18.0233	Tumor	02-low	-2.26097	1.14276	-0.6262	2.20548
TCGA-E2-A15A-01A-11R-A12D-07	18.0239	Tumor	02-low	1.86575	0.00222942	1.24034	0.87629
TCGA-AN-A0AL-01A-11R-A00Z-07	18.0252	Tumor	02-low	-0.514023	-3.91582	-2.2901	-1.22587
TCGA-E2-A15G-01A-11R-A12D-07	18.0254	Tumor	02-low	2.34894	3.18029	3.02476	0.873779
TCGA-D8-A1JF-01A-11R-A13Q-07	18.026	Tumor	02-low	0.612732	-0.995982	-3.1415	0.231818
TCGA-A7-A3IY-01A-21R-A21T-07	18.0282	Tumor	02-low	0.0107073	0.423205	0.914458	-1.40126
TCGA-D8-A1XO-01A-11R-A14M-07	18.0285	Tumor	02-low	-0.251439	1.45817	1.46405	-0.113205
TCGA-A8-A09V-01A-11R-A034-07	18.0295	Tumor	02-low	1.55366	2.99994	2.77124	1.09437
TCGA-EW-A1P1-01A-31R-A14D-07	18.0298	Tumor	02-low	-2.31367	-0.786356	-2.57036	1.665
TCGA-E9-A1N5-01A-11R-A14D-07	18.0302	Tumor	02-low	0.443228	0.822852	0.80196	1.54072
TCGA-A8-A07B-01A-11R-A00Z-07	18.0314	Tumor	02-low	2.24205	3.3926	3.14845	-0.691378
TCGA-AC-A7VB-01A-11R-A352-07	18.0324	Tumor	02-low	1.88786	3.88409	1.60372	1.77002
TCGA-D8-A13Y-01A-11R-A115-07	18.0325	Tumor	02-low	1.03927	2.43458	1.93473	1.76308
TCGA-D8-A1JL-01A-11R-A13Q-07	18.0332	Tumor	02-low	-0.596839	-4.17134	-1.95131	-3.08546
TCGA-LL-A73Z-01A-11R-A32P-07	18.0343	Tumor	02-low	-1.68639	-0.947917	-3.05792	0.489433
TCGA-C8-A26W-01A-11R-A16F-07	18.0343	Tumor	02-low	-0.0469664	-0.518735	-0.47052	0.237547
TCGA-BH-AB28-01A-31R-A41B-07	18.0355	Tumor	02-low	-1.16099	1.50804	0.0691117	1.43068
TCGA-E2-A153-01A-12R-A12D-07	18.0356	Tumor	02-low	0.0446771	1.48637	1.52181	-0.152232
TCGA-BH-A0EI-01A-11R-A115-07	18.0369	Tumor	02-low	0.422275	1.9703	0.623505	0.242275
TCGA-A8-A092-01A-11R-A00Z-07	18.0373	Tumor	02-low	1.73357	1.2699	1.8577	0.479346
TCGA-E9-A22D-01A-11R-A157-07	18.0378	Tumor	02-low	0.152688	-1.68236	-1.55046	0.800121
TCGA-BH-A0EA-01A-11R-A115-07	18.0395	Tumor	02-low	-2.02479	0.664695	-1.82036	2.15098
TCGA-EW-A3E8-01B-11R-A24H-07	18.0403	Tumor	02-low	-2.98563	0.310351	-2.5912	0.799621
TCGA-BH-A0HO-01A-11R-A034-07	18.0404	Tumor	02-low	0.698635	1.62798	1.76949	-0.037503
TCGA-AC-A2FO-01A-11R-A180-07	18.0414	Tumor	02-low	-2.12551	-0.431753	-1.46894	2.22801
TCGA-BH-A1ET-01A-11R-A137-07	18.0434	Tumor	02-low	0.533514	1.63859	1.64869	-0.542722
TCGA-E2-A14U-01A-11R-A22K-07	18.0437	Tumor	02-low	-1.6336	2.01061	-1.22268	0.814941
TCGA-BH-A0DI-01A-21R-A12P-07	18.0442	Tumor	02-low	-2.00678	-0.191805	-1.3028	1.42684
TCGA-BH-A0DV-01A-21R-A12P-07	18.0444	Tumor	02-low	-2.41988	-0.441231	-0.930229	0.527964
TCGA-A8-A07P-01A-11R-A00Z-07	18.0458	Tumor	02-low	2.04259	1.99683	1.65425	0.495796
TCGA-C8-A12Z-01A-11R-A115-07	18.0462	Tumor	02-low	1.38731	0.850228	1.21497	-0.903215
TCGA-BH-A0HX-01A-21R-A056-07	18.0467	Tumor	02-low	-0.730003	0.21552	-3.74857	0.516311
TCGA-D8-A145-01A-11R-A115-07	18.0473	Tumor	02-low	-1.96607	0.567545	-0.710535	1.83525
TCGA-LD-A7W6-01A-81R-A352-07	18.0477	Tumor	02-low	-0.56902	2.30886	-0.526174	2.38764
TCGA-B6-A0IH-01A-11R-A115-07	18.049	Tumor	02-low	-1.75715	1.0917	0.336713	0.524177
TCGA-D8-A1JB-01A-11R-A13Q-07	18.0494	Tumor	02-low	-2.00649	-1.05389	0.311188	-0.281265
TCGA-AR-A0TS-01A-11R-A115-07	18.0518	Tumor	02-low	-0.804966	-4.06565	-1.36562	-3.02055
TCGA-A2-A0CZ-01A-11R-A034-07	18.0525	Tumor	02-low	-2.12557	-0.228532	-1.34701	0.103627
TCGA-C8-A138-01A-11R-A115-07	18.053	Tumor	02-low	-0.201152	-0.655763	0.38295	1.54573
TCGA-D8-A141-01A-11R-A115-07	18.0538	Tumor	02-low	-1.0644	-1.39173	-1.18968	1.46634
TCGA-A2-A1G6-01A-11R-A13Q-07	18.0542	Tumor	02-low	-2.1429	1.05313	-1.66785	2.29313
TCGA-AC-A2FE-01A-11R-A19W-07	18.0547	Tumor	02-low	-2.27391	-1.0578	-1.45512	1.65366
TCGA-A1-A0SQ-01A-21R-A144-07	18.0555	Tumor	02-low	1.36847	1.8456	1.39092	-0.278472
TCGA-A2-A0CV-01A-31R-A115-07	18.0556	Tumor	02-low	-1.87794	1.04654	-0.455179	0.407513
TCGA-E9-A2JT-01A-22R-A18M-07	18.056	Tumor	02-low	-0.944784	-1.82067	-2.1486	1.60814
TCGA-B6-A0RP-01A-21R-A084-07	18.0563	Tumor	02-low	0.671785	1.62547	1.58732	0.207154
TCGA-GM-A3XG-01A-31R-A24H-07	18.0564	Tumor	02-low	-1.69668	1.98103	-1.43482	0.601545
TCGA-D8-A1XT-01A-11R-A14M-07	18.0568	Tumor	02-low	0.868134	0.0391499	-2.59066	-0.453711
TCGA-E2-A108-01A-13R-A10J-07	18.0576	Tumor	02-low	-2.16063	-1.23157	-1.85236	1.17088
TCGA-A8-A08S-01A-11R-A034-07	18.0584	Tumor	02-low	1.35602	1.77332	1.04795	0.686924
TCGA-BH-A0GY-01A-11R-A056-07	18.0596	Tumor	02-low	-1.16145	-0.143403	-3.57739	0.372373
TCGA-A2-A4S0-01A-21R-A266-07	18.0599	Tumor	02-low	2.67763	3.51672	3.45966	-0.162677
TCGA-A2-A0YD-01A-11R-A109-07	18.0618	Tumor	02-low	-1.87836	-0.129292	-0.892723	1.20167
TCGA-A8-A082-01A-11R-A00Z-07	18.0645	Tumor	02-low	1.90322	3.1583	2.40917	-0.526845
TCGA-A2-A3XW-01A-11R-A239-07	18.0656	Tumor	02-low	-2.61659	0.635655	-2.47498	1.37719
TCGA-A8-A084-01A-21R-A00Z-07	18.0665	Tumor	02-low	1.66294	3.02119	1.86465	0.532876
TCGA-E9-A5FL-01A-11R-A27Q-07	18.0677	Tumor	02-low	-0.353484	-4.7188	-3.88621	0.471909
TCGA-A7-A13E-01A-11R-A12P-07	18.0687	Tumor	02-low	0.363721	-5.7951	-0.881189	-3.8641
TCGA-AR-A0U3-01A-11R-A109-07	18.0706	Tumor	02-low	0.958554	1.32217	0.667801	1.05419
TCGA-A7-A5ZX-01A-12R-A29R-07	18.0724	Tumor	02-low	-1.60395	2.07129	0.310785	-0.259381
TCGA-D8-A146-01A-31R-A115-07	18.0738	Tumor	02-low	-1.69166	0.193874	-1.00481	2.00287
TCGA-A2-A259-01A-11R-A16F-07	18.074	Tumor	02-low	-2.00147	-0.611653	-0.823241	1.11871
TCGA-A7-A426-01A-22R-A24H-07	18.0746	Tumor	02-low	-2.53835	0.727783	-2.55826	1.21961
TCGA-OL-A66N-01A-12R-A31O-07	18.0747	Tumor	02-low	-3.02798	0.838112	0.208365	-0.339428
TCGA-BH-A1F8-01A-11R-A13Q-07	18.0758	Tumor	02-low	1.81635	0.808859	0.467512	0.262964
TCGA-B6-A1KN-01A-11R-A13Q-07	18.0765	Tumor	02-low	1.48167	0.231609	-0.830591	-0.619522
TCGA-A8-A08Z-01A-21R-A00Z-07	18.0772	Tumor	02-low	0.234235	0.108766	1.50989	0.087873
TCGA-A8-A08G-01A-11R-A00Z-07	18.0786	Tumor	02-low	0.217502	-0.131329	-2.92251	0.981154
TCGA-GM-A3XN-01A-12R-A22U-07	18.0802	Tumor	02-low	-2.87664	0.561757	-1.13451	2.22537
TCGA-D8-A27P-01A-11R-A16F-07	18.0806	Tumor	02-low	-0.532451	2.14536	1.40551	-0.0443414
TCGA-AR-A24R-01A-11R-A169-07	18.0813	Tumor	02-low	1.36924	0.236752	0.589065	0.28633
TCGA-A8-A08P-01A-11R-A00Z-07	18.082	Tumor	02-low	1.82114	-0.256175	2.21367	-0.577525
TCGA-D8-A1JN-01A-11R-A13Q-07	18.0831	Tumor	02-low	2.54803	2.56758	2.98597	0.153139
TCGA-AC-A2BM-01A-11R-A21T-07	18.0832	Tumor	02-low	2.45037	1.54701	2.44398	0.22231
TCGA-A8-A094-01A-11R-A00Z-07	18.0832	Tumor	02-low	1.22697	-0.884678	0.709283	-0.193588
TCGA-AC-A23E-01A-11R-A157-07	18.0843	Tumor	02-low	-0.0861606	1.01064	-1.21671	0.809783
TCGA-A8-A09N-01A-11R-A00Z-07	18.0846	Tumor	02-low	1.75826	1.19024	2.44227	-0.222931
TCGA-BH-A18I-01A-11R-A12D-07	18.0847	Tumor	02-low	-0.305294	-0.459656	-0.502074	-0.224504
TCGA-D8-A1XR-01A-11R-A14M-07	18.0848	Tumor	02-low	2.01159	2.94727	1.41765	1.72277
TCGA-AC-A3W6-01A-12R-A22K-07	18.085	Tumor	02-low	-2.72784	-0.0238687	0.19402	0.0244983
TCGA-GM-A2DA-01A-11R-A18M-07	18.0898	Tumor	02-low	-2.9019	0.241091	-0.298566	0.788299
TCGA-A7-A4SC-01A-12R-A266-07	18.0913	Tumor	02-low	-1.98667	1.30838	0.272494	0.784985
TCGA-BH-A28Q-01A-11R-A16F-07	18.0913	Tumor	02-low	-0.199244	1.38103	0.480363	1.7358
TCGA-A8-A0A6-01A-12R-A056-07	18.0923	Tumor	02-low	-1.8735	-0.555533	-0.359673	0.445969
TCGA-AR-A254-01A-21R-A169-07	18.0927	Tumor	02-low	0.245202	-0.694873	-1.12464	1.96987
TCGA-A1-A0SH-01A-11R-A084-07	18.0927	Tumor	02-low	-0.867721	0.955408	0.890911	-0.469706
TCGA-E9-A248-01A-11R-A169-07	18.0936	Tumor	02-low	-0.626407	-1.82083	-2.77676	-0.000446782
TCGA-AR-A1AM-01A-41R-A22K-07	18.0939	Tumor	02-low	-2.07397	1.26714	-0.996114	0.132277
TCGA-D8-A1X5-01A-11R-A14D-07	18.094	Tumor	02-low	2.48225	1.333	2.62306	-0.848804
TCGA-A2-A0CL-01A-11R-A115-07	18.0944	Tumor	02-low	-0.913286	-1.8466	-1.50785	-2.79962
TCGA-EW-A1P5-01A-11R-A144-07	18.0944	Tumor	02-low	0.814001	0.455566	-2.69682	-0.265684
TCGA-BH-A0DL-01A-11R-A115-07	18.0953	Tumor	02-low	-1.56238	-4.83658	-1.21057	-2.3131
TCGA-E9-A1NI-01A-11R-A14D-07	18.0963	Tumor	02-low	0.481526	2.24371	1.50252	0.508954
TCGA-BH-A0DS-01A-11R-A056-07	18.0965	Tumor	02-low	-0.500617	1.02118	-0.0124821	1.01855
TCGA-BH-A0BA-01A-11R-A056-07	18.0968	Tumor	02-low	-1.98328	0.68001	-2.09037	2.20312
TCGA-AO-A12C-01A-11R-A10J-07	18.0977	Tumor	02-low	0.16017	1.8399	2.11675	-0.226917
TCGA-A8-A08F-01A-11R-A00Z-07	18.098	Tumor	02-low	2.3651	1.14695	1.17951	-1.15578
TCGA-E2-A1AZ-01A-11R-A12P-07	18.0981	Tumor	02-low	-1.12112	-4.723	-1.78858	-1.9141
TCGA-A8-A08C-01A-11R-A00Z-07	18.0994	Tumor	02-low	2.23756	2.91766	2.47304	0.641244
TCGA-AR-A24N-01A-11R-A169-07	18.1006	Tumor	02-low	1.02592	0.950687	1.73723	1.37583
TCGA-A7-A13H-01A-11R-A22K-07	18.1012	Tumor	02-low	-2.56387	0.150995	-0.900153	2.19614
TCGA-E9-A3X8-01A-31R-A22U-07	18.1014	Tumor	02-low	-3.32414	1.00015	-0.602471	2.66892
TCGA-AR-A24O-01A-11R-A169-07	18.1021	Tumor	02-low	-1.75154	-0.721433	-1.39403	0.782631
TCGA-AO-A0JJ-01A-11R-A056-07	18.1022	Tumor	02-low	-1.76081	-0.258076	-1.54687	1.83314
TCGA-D8-A1JC-01A-11R-A13Q-07	18.1023	Tumor	02-low	-0.6377	-0.376833	-1.35759	1.19986
TCGA-AC-A62Y-01A-11R-A29R-07	18.1027	Tumor	02-low	0.575135	0.853084	1.07958	-1.27834
TCGA-AC-A2QI-01A-12R-A19W-07	18.1033	Tumor	02-low	-1.23319	1.46893	1.70341	0.0613834
TCGA-D8-A1XC-01A-11R-A14D-07	18.1035	Tumor	02-low	2.63402	3.64969	3.43489	0.235221
TCGA-C8-A12O-01A-11R-A115-07	18.1035	Tumor	02-low	0.469167	-0.538393	0.764722	-0.826359
TCGA-EW-A2FR-01A-11R-A21T-07	18.1043	Tumor	02-low	-1.305	-0.465743	-1.11048	0.323391
TCGA-BH-A1FE-01A-11R-A13Q-07	18.1052	Tumor	02-low	-0.690535	-0.751652	-0.339259	0.509308
TCGA-E2-A15D-01A-11R-A115-07	18.1053	Tumor	02-low	-0.337617	1.53091	-0.427293	2.33687
TCGA-A8-A075-01A-11R-A084-07	18.1054	Tumor	02-low	1.36419	-0.0447315	0.293387	-1.21472
TCGA-BH-A5J0-01A-11R-A27Q-07	18.1075	Tumor	02-low	-3.10897	0.525867	-2.28098	0.789507
TCGA-BH-A0BQ-01A-21R-A115-07	18.1084	Tumor	02-low	-1.65818	0.51414	-0.819346	0.660696
TCGA-E2-A1L6-01A-11R-A13Q-07	18.1093	Tumor	02-low	-0.906853	1.35243	-0.719023	1.30886
TCGA-D8-A27K-01A-11R-A16F-07	18.111	Tumor	02-low	-0.770952	1.24666	0.187173	1.16998
TCGA-B6-A0RL-01A-11R-A084-07	18.1116	Tumor	02-low	2.21596	4.09671	2.72092	0.780805
TCGA-A2-A3KC-01A-11R-A213-07	18.1117	Tumor	02-low	-1.68369	0.798748	-0.0392095	1.09435
TCGA-E2-A150-01A-11R-A12D-07	18.1119	Tumor	02-low	-0.807542	-4.6203	-2.17908	-2.79479
TCGA-D8-A140-01A-11R-A115-07	18.1125	Tumor	02-low	0.989344	0.462452	0.715509	1.40259
TCGA-E2-A10F-01A-11R-A10J-07	18.1125	Tumor	02-low	-0.357291	-0.268859	0.165631	0.656407
TCGA-OL-A66H-01A-11R-A29R-07	18.1138	Tumor	02-low	1.21304	-0.134555	0.992126	-1.39681
TCGA-A8-A099-01A-11R-A00Z-07	18.114	Tumor	02-low	2.33726	2.70755	3.32783	-0.337288
TCGA-E9-A245-01A-22R-A16F-07	18.1155	Tumor	02-low	1.10134	2.61158	1.92251	-0.0301658
TCGA-A8-A09R-01A-11R-A00Z-07	18.116	Tumor	02-low	-0.234774	-0.0592299	-0.304976	1.12588
TCGA-B6-A0WS-01A-11R-A115-07	18.1169	Tumor	02-low	-0.0966762	-0.998531	-0.369612	1.03233
TCGA-OL-A6VQ-01A-12R-A41B-07	18.1184	Tumor	02-low	-1.5871	0.88103	-0.0402964	0.0198298
TCGA-D8-A1JS-01A-11R-A13Q-07	18.1184	Tumor	02-low	2.12742	3.82069	2.77666	0.353187
TCGA-EW-A1P0-01A-11R-A144-07	18.1186	Tumor	02-low	2.3602	1.69868	3.33399	-0.0707248
TCGA-E2-A1B5-01A-21R-A12P-07	18.119	Tumor	02-low	-1.17325	-1.64923	-1.48473	1.12553
TCGA-BH-A0B4-01A-11R-A00Z-07	18.1195	Tumor	02-low	1.43104	1.18808	2.37138	-0.836108
TCGA-BH-A6R9-01A-21R-A32P-07	18.1198	Tumor	02-low	-1.31955	-2.06517	-1.40613	-4.04885
TCGA-AO-A0J2-01A-11R-A034-07	18.1227	Tumor	02-low	1.42546	-0.829806	-2.74571	-0.0323334
TCGA-D8-A1X8-01A-11R-A14M-07	18.1232	Tumor	02-low	-1.18195	0.694166	-0.909104	2.08265
TCGA-AR-A5QP-01A-11R-A28M-07	18.1241	Tumor	02-low	-2.24502	1.15165	-2.22824	1.05664
TCGA-D8-A1X7-01A-11R-A14M-07	18.1246	Tumor	02-low	0.661595	1.53376	1.89382	0.144726
TCGA-A1-A0SN-01A-11R-A144-07	18.1256	Tumor	02-low	-0.153413	-0.150918	-0.488374	0.911045
TCGA-E2-A15L-01A-11R-A12D-07	18.1258	Tumor	02-low	1.53931	2.67975	2.06965	0.777658
TCGA-BH-A0B5-01A-11R-A12P-07	18.1263	Tumor	02-low	0.0652765	-0.0305698	0.925847	-0.631097
TCGA-E2-A15C-01A-31R-A12D-07	18.1265	Tumor	02-low	-0.137002	1.78683	1.32717	-0.0330073
TCGA-B6-A0X7-01A-11R-A10J-07	18.1266	Tumor	02-low	-0.864873	2.20274	1.4391	0.868063
TCGA-AR-A1AV-01A-21R-A12P-07	18.1271	Tumor	02-low	1.79637	2.66786	2.34675	0.438785
TCGA-E9-A229-01A-31R-A157-07	18.1279	Tumor	02-low	0.218286	0.00324495	1.15132	0.722361
TCGA-BH-A0DT-01A-21R-A12D-07	18.128	Tumor	02-low	-1.64357	0.803221	-0.301456	1.94551
TCGA-PL-A8LV-01A-21R-A41B-07	18.128	Tumor	02-low	-0.542219	-4.95875	-0.799266	-3.37605
TCGA-E2-A15J-01A-11R-A12P-07	18.1289	Tumor	02-low	2.30602	3.45084	2.14034	0.157081
TCGA-A8-A07I-01A-11R-A00Z-07	18.1297	Tumor	02-low	1.13849	-0.20019	1.72683	0.292062
TCGA-A2-A25A-01A-12R-A16F-07	18.1304	Tumor	02-low	-1.80652	-0.5129	-0.772383	0.709282
TCGA-AN-A0FV-01A-11R-A00Z-07	18.1311	Tumor	02-low	1.1177	1.08724	-2.50256	-0.392274
TCGA-B6-A0RQ-01A-11R-A115-07	18.1318	Tumor	02-low	-1.58726	2.0709	-1.37948	0.856315
TCGA-A7-A3J1-01A-11R-A213-07	18.1324	Tumor	02-low	-2.41136	-0.292564	-1.50683	2.05899
TCGA-OL-A5RV-01A-12R-A28M-07	18.1326	Tumor	02-low	-1.60532	1.61896	-1.0621	1.07319
TCGA-AC-A3W5-01A-11R-A22K-07	18.1332	Tumor	02-low	-1.45753	-1.19299	-1.77178	0.235554
TCGA-BH-A0W3-01A-11R-A109-07	18.1333	Tumor	02-low	2.23875	3.29433	3.10427	-0.050752
TCGA-D8-A27G-01A-11R-A16F-07	18.1343	Tumor	02-low	-1.05826	-0.297885	-0.243032	1.74809
TCGA-BH-A18S-01A-11R-A12D-07	18.1367	Tumor	02-low	2.46533	3.17004	2.34686	0.321748
TCGA-A1-A0SJ-01A-11R-A084-07	18.1373	Tumor	02-low	-1.13237	0.0582456	-1.52378	2.19284
TCGA-AO-A03V-01A-11R-A115-07	18.1375	Tumor	02-low	0.195517	1.02744	-0.670352	1.6297
TCGA-D8-A27T-01A-11R-A16F-07	18.1391	Tumor	02-low	-0.574037	-0.289144	-1.20928	2.14098
TCGA-D8-A1Y0-01A-11R-A14M-07	18.1398	Tumor	02-low	-0.511769	-0.487752	0.190113	0.485729
TCGA-A2-A0CR-01A-11R-A22K-07	18.1399	Tumor	02-low	-3.21408	0.618614	-1.48819	0.894262
TCGA-AO-A0JE-01A-11R-A056-07	18.1405	Tumor	02-low	0.0553266	-1.45373	-3.37156	0.300906
TCGA-A7-A0D9-01A-31R-A056-07	18.1421	Tumor	02-low	-0.461128	0.817744	-3.14623	0.974087
TCGA-AQ-A1H3-01A-31R-A13Q-07	18.1426	Tumor	02-low	-1.04805	0.0625005	-1.89613	2.19438
TCGA-BH-A0EB-01A-11R-A034-07	18.1431	Tumor	02-low	0.354203	1.54935	2.72655	-0.466016
TCGA-BH-A1FL-01A-11R-A13Q-07	18.1444	Tumor	02-low	1.17288	2.399	1.96809	0.156427
TCGA-BH-A0BF-01A-21R-A12P-07	18.1452	Tumor	02-low	-0.206234	-1.50889	-1.34491	-1.91693
TCGA-A2-A0CW-01A-21R-A115-07	18.1452	Tumor	02-low	2.39877	0.874343	2.41504	0.141399
TCGA-A2-A0YH-01A-11R-A109-07	18.1456	Tumor	02-low	-0.461869	-0.563446	-1.66829	0.752031
TCGA-A8-A08R-01A-11R-A034-07	18.1458	Tumor	02-low	-0.752874	-4.82118	-1.03397	-3.96364
TCGA-LL-A5YN-01A-11R-A28M-07	18.146	Tumor	02-low	-3.23652	0.773877	-2.3937	0.340162
TCGA-AN-A0XP-01A-11R-A109-07	18.1465	Tumor	02-low	2.08299	3.04307	2.89157	-0.564534
TCGA-EW-A1PH-01A-11R-A14M-07	18.1467	Tumor	02-low	-0.233382	-4.82794	-1.83743	-3.30691
TCGA-B6-A0RI-01A-11R-A056-07	18.1478	Tumor	02-low	-0.198651	0.41269	-3.52237	0.758913
TCGA-LL-A73Y-01A-11R-A33J-07	18.1488	Tumor	02-low	-0.122133	-4.02922	-1.58858	-3.73506
TCGA-AR-A24H-01A-11R-A169-07	18.1488	Tumor	02-low	2.3356	1.0139	1.93125	-1.12024
TCGA-OL-A6VR-01A-32R-A33J-07	18.1506	Tumor	02-low	0.0198468	3.09445	0.680556	2.30501
TCGA-OL-A66K-01A-11R-A29R-07	18.151	Tumor	02-low	-0.0471321	2.84488	1.21028	1.56213
TCGA-B6-A0WY-01A-11R-A109-07	18.1519	Tumor	02-low	-1.314	0.294107	-0.838613	0.488216
TCGA-BH-A18N-01A-11R-A12D-07	18.1538	Tumor	02-low	2.14486	3.23544	1.7101	1.01257
TCGA-BH-A0B0-01A-21R-A115-07	18.1583	Tumor	02-low	-1.96743	0.0499302	-1.21409	1.93297
TCGA-B6-A0WT-01A-11R-A109-07	18.1593	Tumor	02-low	0.194539	1.85113	2.18524	0.258981
TCGA-A2-A25C-01A-11R-A169-07	18.1596	Tumor	02-low	0.364406	0.0563653	0.563706	1.9534
TCGA-A2-A4S2-01A-12R-A266-07	18.1606	Tumor	02-low	0.832384	-0.233278	1.54315	1.09055
TCGA-A8-A08B-01A-11R-A00Z-07	18.1611	Tumor	02-low	2.4528	1.47879	2.86417	-0.907014
TCGA-AR-A1AX-01A-11R-A12P-07	18.1613	Tumor	02-low	-1.03778	-1.63702	-1.5231	0.550242
TCGA-A2-A25F-01A-11R-A169-07	18.1623	Tumor	02-low	-1.24057	-3.76593	-1.55084	-2.87855
TCGA-A7-A0DA-01A-31R-A115-07	18.1624	Tumor	02-low	0.179504	-4.80583	-1.41592	-3.25531
TCGA-AR-A255-01A-11R-A169-07	18.1628	Tumor	02-low	-0.868084	-0.566997	-1.46938	1.75685
TCGA-BH-A0W4-01A-11R-A109-07	18.1638	Tumor	02-low	-0.81805	1.70814	-0.261999	0.994194
TCGA-BH-A18M-01A-11R-A12D-07	18.1638	Tumor	02-low	-1.37858	0.420758	-1.59147	1.99187
TCGA-BH-A18H-01A-11R-A12D-07	18.1639	Tumor	02-low	0.71227	-0.592303	1.25955	-0.119867
TCGA-A7-A0CH-01A-21R-A00Z-07	18.1641	Tumor	02-low	0.322986	2.32431	2.76762	-0.120522
TCGA-BH-A0BL-01A-11R-A115-07	18.1642	Tumor	02-low	-0.528272	-4.03054	-2.5696	1.55072
TCGA-A2-A0EN-01A-13R-A084-07	18.1654	Tumor	02-low	-2.15269	-0.883232	-2.28707	1.37106
TCGA-BH-A201-01A-11R-A14M-07	18.1666	Tumor	02-low	-1.5385	0.373322	-1.46027	1.52889
TCGA-BH-A0H7-01A-13R-A056-07	18.1674	Tumor	02-low	0.257196	0.962193	-0.0914209	0.434109
TCGA-A2-A0EV-01A-11R-A034-07	18.168	Tumor	02-low	-0.164941	-0.0748425	-0.195133	1.12967
TCGA-E9-A1QZ-01A-21R-A169-07	18.1683	Tumor	02-low	-1.42919	-1.406	-2.38012	1.69864
TCGA-Z7-A8R5-01A-42R-A41B-07	18.1688	Tumor	02-low	-3.25022	0.64055	-1.56709	1.98004
TCGA-AR-A1AU-01A-11R-A12P-07	18.17	Tumor	02-low	-1.45424	0.282057	-0.808051	1.82086
TCGA-BH-A42U-01A-12R-A24H-07	18.17	Tumor	02-low	-2.67732	0.674816	-2.00122	2.21426
TCGA-B6-A3ZX-01A-11R-A239-07	18.1712	Tumor	02-low	-0.995083	-3.84757	-1.74391	-2.52879
TCGA-BH-A1FD-01A-11R-A13Q-07	18.1721	Tumor	02-low	1.84266	1.16909	1.23583	-0.207899
TCGA-D8-A3Z6-01A-11R-A239-07	18.1725	Tumor	02-low	-0.180887	2.68116	-0.570145	0.86874
TCGA-AR-A24W-01A-11R-A169-07	18.1745	Tumor	02-low	-2.03483	1.02079	-1.63173	2.37256
TCGA-D8-A27H-01A-11R-A16F-07	18.1747	Tumor	02-low	0.0504777	-4.31345	-1.44631	-3.52595
TCGA-A2-A1FZ-01A-51R-A14D-07	18.1751	Tumor	02-low	-1.14078	0.368789	-1.35918	1.8354
TCGA-AR-A2LO-01A-31R-A18M-07	18.1755	Tumor	02-low	-2.33643	-0.62215	-0.199185	1.39641
TCGA-AR-A1AJ-01A-21R-A12P-07	18.1774	Tumor	02-low	-1.37929	-3.85918	-1.69142	-2.78141
TCGA-S3-A6ZG-01A-22R-A32P-07	18.1775	Tumor	02-low	1.46613	0.787845	1.89394	1.45196
TCGA-C8-A27A-01A-11R-A169-07	18.1786	Tumor	02-low	1.44239	1.86609	2.37109	1.009
TCGA-D8-A1JI-01A-11R-A13Q-07	18.1786	Tumor	02-low	2.55204	3.17431	3.31466	0.552362
TCGA-A8-A07U-01A-11R-A034-07	18.1792	Tumor	02-low	-1.31493	-3.81679	-2.75261	0.761253
TCGA-A2-A0D3-01A-11R-A115-07	18.1795	Tumor	02-low	0.180926	2.73384	0.569851	1.53727
TCGA-A7-A26J-01A-11R-A169-07	18.1797	Tumor	02-low	0.839415	0.727767	0.989314	0.0653297
TCGA-AO-A12A-01A-21R-A115-07	18.1797	Tumor	02-low	-1.58399	0.442894	-1.14491	1.62241
TCGA-B6-A0IC-01A-11R-A034-07	18.181	Tumor	02-low	2.42611	3.88588	3.19131	0.917696
TCGA-AO-A0J5-01A-11R-A034-07	18.1816	Tumor	02-low	-1.15201	0.619018	-1.2391	-0.124069
TCGA-BH-A18K-01A-11R-A12D-07	18.1821	Tumor	02-low	0.247036	0.676716	-0.327718	1.41246
TCGA-AN-A049-01A-21R-A00Z-07	18.1828	Tumor	02-low	0.714429	0.516436	-0.306628	2.1031
TCGA-OL-A66L-01A-12R-A31O-07	18.1848	Tumor	02-low	-3.21024	0.803695	-1.42362	2.4701
TCGA-BH-A0HQ-01A-11R-A034-07	18.1855	Tumor	02-low	-0.50103	2.06734	0.437021	0.984668
TCGA-JL-A3YW-01A-12R-A239-07	18.1871	Tumor	02-low	-1.38521	-1.29193	-3.25022	0.381396
TCGA-A8-A07W-01A-11R-A00Z-07	18.1879	Tumor	02-low	0.797724	0.270884	0.872358	0.309348
TCGA-A2-A0EX-01A-21R-A034-07	18.1883	Tumor	02-low	-1.3413	0.965388	-0.652658	0.574306
TCGA-A8-A0A2-01A-11R-A034-07	18.189	Tumor	02-low	2.12238	2.53473	3.1521	0.506616
TCGA-A8-A06Q-01A-11R-A034-07	18.1898	Tumor	02-low	2.56682	2.55028	1.84244	0.706672
TCGA-BH-A0DK-01A-21R-A056-07	18.1901	Tumor	02-low	-1.97729	-1.05027	-3.70692	0.653493
TCGA-EW-A6S9-01A-22R-A33J-07	18.1903	Tumor	02-low	0.433284	0.386235	-0.770387	0.143509
TCGA-A8-A09K-01A-11R-A00Z-07	18.1904	Tumor	02-low	2.6304	2.01916	3.34149	0.387184
TCGA-E2-A14T-01A-11R-A115-07	18.1904	Tumor	02-low	0.301798	0.666139	-0.542392	1.76522
TCGA-D8-A1JG-01B-11R-A13Q-07	18.191	Tumor	02-low	0.661446	-1.24119	-2.61151	0.0243121
TCGA-AR-A1AP-01A-11R-A12P-07	18.1914	Tumor	02-low	-0.989152	1.24263	-0.305219	1.00765
TCGA-AR-A24M-01A-11R-A169-07	18.1939	Tumor	02-low	-0.389416	1.00196	1.07706	-0.706072
TCGA-C8-A1HE-01A-11R-A13Q-07	18.1942	Tumor	02-low	0.976962	1.9854	1.46495	1.61098
TCGA-E2-A154-01A-11R-A115-07	18.1953	Tumor	02-low	1.93727	3.40808	3.0647	0.386841
TCGA-AR-A24P-01A-11R-A169-07	18.1954	Tumor	02-low	-0.555712	0.192179	-0.382095	0.933363
TCGA-LL-A5YO-01A-21R-A28M-07	18.1955	Tumor	02-low	-0.897616	-2.00682	-2.62981	0.210455
TCGA-B6-A40C-01A-11R-A239-07	18.1958	Tumor	02-low	-2.94822	0.831696	0.0831356	2.12236
TCGA-A2-A0YC-01A-11R-A109-07	18.1966	Tumor	02-low	0.631726	1.0609	-0.628576	1.00205
TCGA-A8-A06R-01A-11R-A00Z-07	18.1971	Tumor	02-low	2.1779	0.830451	2.10988	-0.174367
TCGA-BH-A203-01A-12R-A169-07	18.1973	Tumor	02-low	1.125	-0.884341	-2.60815	-0.343369
TCGA-AN-A0FS-01A-11R-A034-07	18.1976	Tumor	02-low	-1.31116	1.60713	-1.51559	2.08776
TCGA-AC-A23G-01A-11R-A213-07	18.1985	Tumor	02-low	-1.85355	0.0634086	-0.754215	0.00505335
TCGA-E2-A159-01A-11R-A115-07	18.1996	Tumor	02-low	-0.532331	-3.5001	-1.81032	-0.937894
TCGA-D8-A1XM-01A-21R-A14M-07	18.1997	Tumor	03-high	-0.77795	-0.336001	-1.505	2.03859
TCGA-AR-A2LK-01A-11R-A180-07	18.2011	Tumor	03-high	1.66066	1.35599	2.29968	-0.000362378
TCGA-GM-A2DO-01A-11R-A18M-07	18.2011	Tumor	03-high	0.307019	-1.86391	1.63566	-1.25745
TCGA-A8-A086-01A-11R-A00Z-07	18.2018	Tumor	03-high	0.965022	2.06798	1.49895	-0.489615
TCGA-D8-A1XW-01A-11R-A14M-07	18.2023	Tumor	03-high	-0.607159	-4.51907	-0.863367	-4.0406
TCGA-EW-A1P6-01A-11R-A144-07	18.2029	Tumor	03-high	0.0710399	2.02567	2.27395	-0.53494
TCGA-B6-A1KI-01A-11R-A14M-07	18.2034	Tumor	03-high	-0.657168	2.14373	-0.177426	1.21182
TCGA-BH-A0BG-01A-11R-A115-07	18.2059	Tumor	03-high	-0.963719	-4.67223	-0.794125	-3.97415
TCGA-A8-A076-01A-21R-A00Z-07	18.2074	Tumor	03-high	2.02775	0.617736	0.396645	-1.05209
TCGA-A8-A07S-01A-11R-A034-07	18.2075	Tumor	03-high	2.01828	3.20307	3.33218	-0.155188
TCGA-BH-A18P-01A-11R-A12D-07	18.2095	Tumor	03-high	0.97913	1.73745	1.90156	0.963129
TCGA-LD-A66U-01A-11R-A31O-07	18.2099	Tumor	03-high	-3.12424	0.772731	-0.144382	1.2989
TCGA-AQ-A04L-01B-21R-A10J-07	18.2107	Tumor	03-high	2.13691	2.87162	1.81715	-0.886287
TCGA-A7-A4SA-01A-11R-A266-07	18.2109	Tumor	03-high	-2.61211	-0.0499925	-0.956203	2.15675
TCGA-D8-A1JE-01A-11R-A13Q-07	18.2109	Tumor	03-high	0.936031	2.07332	2.69196	0.106409
TCGA-B6-A0RV-01A-11R-A084-07	18.2135	Tumor	03-high	-1.15212	1.17716	-0.0664236	1.09001
TCGA-A1-A0SB-01A-11R-A144-07	18.2156	Tumor	03-high	-1.03603	2.34068	0.532286	-0.628407
TCGA-AN-A0FN-01A-11R-A034-07	18.2156	Tumor	03-high	-1.86118	-0.74493	-1.05873	0.99763
TCGA-GM-A2DN-01A-11R-A180-07	18.2168	Tumor	03-high	-0.544985	-0.903193	-0.143587	0.409128
TCGA-A2-A0EO-01A-11R-A034-07	18.2183	Tumor	03-high	-1.45407	0.588692	-0.507054	1.35334
TCGA-A2-A4RX-01A-11R-A266-07	18.2187	Tumor	03-high	-0.101292	-4.02404	-1.75196	-3.19335
TCGA-V7-A7HQ-01A-11R-A33J-07	18.2196	Tumor	03-high	-0.268415	3.06721	-2.45813	0.605026
TCGA-A2-A0ER-01A-21R-A034-07	18.2205	Tumor	03-high	1.35922	1.85593	1.03197	0.440081
TCGA-E9-A1RA-01A-11R-A14D-07	18.2206	Tumor	03-high	0.191302	2.57481	1.91889	1.11205
TCGA-A8-A09B-01A-11R-A00Z-07	18.2208	Tumor	03-high	0.339956	2.5981	0.253315	2.04122
TCGA-BH-A0DE-01A-11R-A115-07	18.2211	Tumor	03-high	-1.57219	-0.010245	-2.40102	0.861569
TCGA-A2-A0YT-01A-11R-A109-07	18.2213	Tumor	03-high	1.48325	0.202732	-0.0676021	2.06295
TCGA-D8-A1J9-01A-11R-A13Q-07	18.2218	Tumor	03-high	0.502386	0.047138	-2.39912	-0.249311
TCGA-E9-A1NH-01A-11R-A14D-07	18.2223	Tumor	03-high	-0.238883	1.47515	-0.192202	0.486698
TCGA-C8-A8HP-01A-11R-A36F-07	18.2235	Tumor	03-high	-0.915067	-1.85064	-2.74821	0.0301314
TCGA-BH-A0B7-01A-12R-A115-07	18.2237	Tumor	03-high	-2.14903	-1.22757	-3.31194	0.709014
TCGA-A2-A0SY-01A-31R-A084-07	18.224	Tumor	03-high	-1.94177	-0.369443	-0.494225	0.972615
TCGA-E2-A156-01A-11R-A12D-07	18.2243	Tumor	03-high	2.50953	3.77048	2.94031	-0.748524
TCGA-OK-A5Q2-01A-11R-A27Q-07	18.2262	Tumor	03-high	-1.99237	-1.05799	-1.97688	1.39515
TCGA-BH-A0E9-01B-11R-A115-07	18.2267	Tumor	03-high	-1.83645	0.727638	-1.6864	2.20246
TCGA-A8-A06N-01A-11R-A00Z-07	18.2274	Tumor	03-high	2.2725	4.03072	3.4296	0.607763
TCGA-D8-A1JJ-01A-31R-A14M-07	18.2275	Tumor	03-high	1.06902	0.71073	1.79167	-0.886048
TCGA-A8-A09I-01A-22R-A034-07	18.2285	Tumor	03-high	1.8084	-0.103433	-0.483831	-0.605074
TCGA-C8-A12M-01A-11R-A115-07	18.2285	Tumor	03-high	2.55906	2.0768	3.44198	0.0999502
TCGA-A1-A0SE-01A-11R-A084-07	18.2301	Tumor	03-high	-1.28776	0.937299	-0.405924	0.618484
TCGA-AN-A04A-01A-21R-A034-07	18.2304	Tumor	03-high	-0.529926	0.34938	1.29512	0.240875
TCGA-AR-A24X-01A-11R-A169-07	18.2304	Tumor	03-high	-0.0463995	1.70416	2.07877	0.281578
TCGA-A7-A13D-01A-13R-A12P-07	18.2307	Tumor	03-high	0.254654	-5.14428	-1.7992	-3.2855
TCGA-A8-A081-01A-11R-A00Z-07	18.2309	Tumor	03-high	1.82851	-0.087544	0.394525	0.526522
TCGA-A7-A26E-01A-11R-A169-07	18.2316	Tumor	03-high	-0.687731	1.39416	-2.55583	-0.177082
TCGA-B6-A0X4-01A-11R-A109-07	18.2326	Tumor	03-high	2.68186	3.64274	3.42659	-0.332376
TCGA-BH-A202-01A-11R-A14M-07	18.2328	Tumor	03-high	0.423152	-0.616494	-1.43124	0.32299
TCGA-EW-A1OX-01A-11R-A144-07	18.2338	Tumor	03-high	2.4582	3.95735	3.42129	-0.128958
TCGA-OL-A5D6-01A-21R-A27Q-07	18.2339	Tumor	03-high	-1.14067	-0.731443	-2.73015	0.326347
TCGA-E9-A1ND-01A-11R-A144-07	18.2372	Tumor	03-high	-1.49798	-4.894	-0.989711	-2.45348
TCGA-AC-A4ZE-01A-11R-A41B-07	18.2373	Tumor	03-high	0.786918	3.08881	0.719285	2.13783
TCGA-E9-A1RH-01A-21R-A169-07	18.2383	Tumor	03-high	1.12402	0.167583	-2.85806	0.03154
TCGA-E2-A1IG-01A-11R-A144-07	18.2388	Tumor	03-high	0.258644	1.28051	1.20793	-0.563993
TCGA-LL-A5YL-01A-12R-A29R-07	18.2393	Tumor	03-high	-3.17916	0.965485	-0.34037	-0.260904
TCGA-E2-A576-01A-11R-A31O-07	18.2398	Tumor	03-high	1.00322	3.70528	2.45279	1.22964
TCGA-A2-A1G4-01A-11R-A13Q-07	18.2398	Tumor	03-high	2.49077	1.94238	2.08784	1.69224
TCGA-S3-AA11-01A-31R-A41B-07	18.2398	Tumor	03-high	1.1507	3.031	1.70343	0.636043
TCGA-D8-A1JP-01A-11R-A13Q-07	18.2406	Tumor	03-high	-0.308652	0.0719279	-0.053838	0.562082
TCGA-OL-A66P-01A-11R-A31O-07	18.2417	Tumor	03-high	-0.784661	-1.50615	-2.53469	0.208795
TCGA-C8-A135-01A-11R-A115-07	18.2418	Tumor	03-high	0.712046	-0.852261	-0.0391165	-1.05989
TCGA-PL-A8LX-01A-11R-A41B-07	18.2425	Tumor	03-high	2.3088	3.46873	2.9244	-0.225759
TCGA-B6-A0IP-01A-11R-A034-07	18.2429	Tumor	03-high	-0.388102	2.12752	0.811691	1.5747
TCGA-AC-A5XS-01A-11R-A29R-07	18.2431	Tumor	03-high	-3.12382	0.509423	-0.00352585	0.440653
TCGA-BH-A2L8-01A-11R-A18M-07	18.2436	Tumor	03-high	-1.34187	-1.00213	-0.88	1.83602
TCGA-A8-A07E-01A-11R-A034-07	18.2438	Tumor	03-high	-1.57653	-0.378884	-0.870142	0.691166
TCGA-GM-A2DC-01A-11R-A18M-07	18.2459	Tumor	03-high	1.18113	3.50378	1.46425	0.500715
TCGA-BH-A0DO-01B-11R-A12D-07	18.2468	Tumor	03-high	-2.01293	1.30754	-0.997854	1.31099
TCGA-5T-A9QA-01A-11R-A41B-07	18.2475	Tumor	03-high	2.23842	3.91209	2.00951	0.739656
TCGA-E9-A3QA-01A-61R-A22K-07	18.248	Tumor	03-high	-1.28439	-4.37292	-1.30278	-3.41998
TCGA-AR-A250-01A-31R-A169-07	18.2484	Tumor	03-high	0.691474	-0.168417	0.496265	-0.767207
TCGA-B6-A408-01A-12R-A24H-07	18.2492	Tumor	03-high	1.7121	0.310813	1.92703	-0.605609
TCGA-BH-A6R8-01A-21R-A33J-07	18.2514	Tumor	03-high	2.53631	1.49666	1.44922	0.668794
TCGA-BH-A1EY-01A-11R-A13Q-07	18.2537	Tumor	03-high	0.428995	-0.0919357	-0.971866	0.569483
TCGA-AC-A2QJ-01A-12R-A19W-07	18.2539	Tumor	03-high	-3.31203	1.09689	-0.676899	-2.50314
TCGA-E9-A227-01A-11R-A157-07	18.2542	Tumor	03-high	-0.58527	0.108277	-1.76239	1.81419
TCGA-AN-A0XV-01A-11R-A109-07	18.2545	Tumor	03-high	-0.380149	0.664865	-0.744656	1.00548
TCGA-B6-A402-01A-11R-A239-07	18.2563	Tumor	03-high	0.442221	-5.85406	-0.396981	-3.80501
TCGA-C8-A1HO-01A-11R-A13Q-07	18.2569	Tumor	03-high	1.91631	1.78087	2.43056	0.669098
TCGA-B6-A0RM-01A-11R-A084-07	18.2573	Tumor	03-high	0.801848	2.30626	2.06963	1.53457
TCGA-GM-A2DD-01A-11R-A180-07	18.2594	Tumor	03-high	-0.920927	-1.20457	-3.19753	0.382289
TCGA-BH-A0W7-01A-11R-A115-07	18.2599	Tumor	03-high	-0.83844	-0.779177	-0.49836	0.693049
TCGA-C8-A8HR-01A-11R-A36F-07	18.2605	Tumor	03-high	-2.09707	-0.738091	-1.01454	0.507147
TCGA-S3-AA17-01A-11R-A41B-07	18.2617	Tumor	03-high	0.261633	-1.77866	0.634619	0.827644
TCGA-BH-A0DH-01A-11R-A084-07	18.2619	Tumor	03-high	0.312791	1.798	0.719708	1.23784
TCGA-A7-A3IZ-01A-11R-A213-07	18.2627	Tumor	03-high	1.87386	3.18344	0.8474	2.0354
TCGA-D8-A1JD-01A-11R-A13Q-07	18.2629	Tumor	03-high	0.490177	-0.0373374	0.552262	-0.298883
TCGA-A8-A091-01A-11R-A00Z-07	18.263	Tumor	03-high	0.716278	2.27863	0.0874039	1.26799
TCGA-AR-A1AT-01A-11R-A12P-07	18.2633	Tumor	03-high	0.190495	-1.42036	2.51958	-1.12874
TCGA-AR-A5QM-01A-11R-A27Q-07	18.2636	Tumor	03-high	-2.60056	0.184052	-0.905886	0.703409
TCGA-EW-A6SA-01A-21R-A32P-07	18.264	Tumor	03-high	2.20933	3.9282	3.4074	0.343349
TCGA-C8-A3M8-01A-11R-A213-07	18.264	Tumor	03-high	0.939803	2.30792	0.264847	1.78741
TCGA-E9-A2JS-01A-11R-A180-07	18.2695	Tumor	03-high	1.47247	1.99129	1.13766	-1.00119
TCGA-AR-A0TW-01A-11R-A084-07	18.2701	Tumor	03-high	2.23922	0.997809	2.47462	-0.792224
TCGA-C8-A26Y-01A-11R-A16F-07	18.2709	Tumor	03-high	1.04885	-0.864866	-1.19779	1.29214
TCGA-A8-A08T-01A-21R-A00Z-07	18.2712	Tumor	03-high	0.198055	2.29554	1.8768	0.875329
TCGA-A2-A1FW-01A-11R-A13Q-07	18.272	Tumor	03-high	1.188	1.11527	1.02099	0.658017
TCGA-E2-A15R-01A-11R-A115-07	18.273	Tumor	03-high	1.12361	2.59452	0.406117	0.708959
TCGA-B6-A401-01A-11R-A239-07	18.274	Tumor	03-high	-2.94856	0.761235	-1.40639	1.67801
TCGA-AC-A3YJ-01A-11R-A22U-07	18.2744	Tumor	03-high	1.28505	3.80418	2.97509	0.326581
TCGA-EW-A1IY-01A-11R-A13Q-07	18.2748	Tumor	03-high	-0.540945	-0.734744	-0.171089	0.52131
TCGA-AO-A03M-01B-11R-A10J-07	18.2751	Tumor	03-high	-0.702049	-0.775697	0.321074	1.12078
TCGA-BH-A1EO-01A-11R-A137-07	18.2757	Tumor	03-high	-0.840875	0.677075	1.24725	-0.0209566
TCGA-E2-A1B0-01A-11R-A12P-07	18.2764	Tumor	03-high	0.629037	-0.997373	-1.3406	-0.025174
TCGA-E9-A1NE-01A-21R-A14M-07	18.2765	Tumor	03-high	-1.34609	-1.5219	-0.908213	1.57053
TCGA-LL-A442-01A-11R-A24H-07	18.2769	Tumor	03-high	2.39837	3.73928	3.11671	0.815712
TCGA-A7-A3J0-01A-11R-A213-07	18.2775	Tumor	03-high	0.105189	0.725168	0.563994	1.49
TCGA-C8-A12P-01A-11R-A115-07	18.2776	Tumor	03-high	0.84052	-0.901949	0.46429	-1.16094
TCGA-AQ-A54N-01A-11R-A266-07	18.2777	Tumor	03-high	0.517016	-5.904	-0.428673	-3.7258
TCGA-E2-A1IN-01A-11R-A13Q-07	18.2782	Tumor	03-high	0.440187	1.79828	1.79989	-0.185333
TCGA-A2-A0YI-01A-31R-A10J-07	18.2787	Tumor	03-high	-1.9553	-0.696016	0.0235067	1.02584
TCGA-BH-A18U-01A-21R-A12D-07	18.2789	Tumor	03-high	1.97775	-0.102277	0.5407	0.115322
TCGA-BH-A0HK-01A-11R-A056-07	18.2793	Tumor	03-high	-0.852585	0.314551	-3.8235	0.62552
TCGA-E2-A1LB-01A-11R-A144-07	18.2802	Tumor	03-high	2.00083	0.79063	0.324141	-0.983554
TCGA-A8-A07F-01A-11R-A00Z-07	18.2804	Tumor	03-high	1.219	1.50182	1.6339	-0.298279
TCGA-E9-A22E-01A-11R-A157-07	18.2815	Tumor	03-high	0.00190813	0.0549354	0.131442	0.474985
TCGA-A1-A0SI-01A-11R-A144-07	18.2818	Tumor	03-high	0.139261	-0.441083	-0.420037	0.586244
TCGA-EW-A1IW-01A-11R-A13Q-07	18.282	Tumor	03-high	-1.62057	-0.309611	-2.08874	1.66659
TCGA-BH-A0H6-01A-21R-A056-07	18.2831	Tumor	03-high	-0.391195	2.24748	1.05614	0.844083
TCGA-BH-A0B2-01A-11R-A10J-07	18.2833	Tumor	03-high	-1.90322	-0.911422	-2.26542	1.78951
TCGA-AO-A0JG-01A-31R-A084-07	18.2835	Tumor	03-high	-1.30783	-0.285385	-0.547506	0.30454
TCGA-EW-A3U0-01A-11R-A22K-07	18.286	Tumor	03-high	-1.01706	-3.88215	-2.0375	-2.59001
TCGA-BH-A0DQ-01A-11R-A084-07	18.2861	Tumor	03-high	-1.53501	0.335316	-1.25004	1.72305
TCGA-B6-A0RU-01A-11R-A084-07	18.2862	Tumor	03-high	0.0140646	-4.10679	-2.09492	-3.11249
TCGA-PL-A8LY-01A-11R-A41B-07	18.2879	Tumor	03-high	-1.61201	1.89642	-0.268025	0.193701
TCGA-3C-AAAU-01A-11R-A41B-07	18.2883	Tumor	03-high	1.159	2.70067	1.84428	0.0918232
TCGA-5L-AAT0-01A-12R-A41B-07	18.2886	Tumor	03-high	-1.37622	1.51196	0.404889	-0.317512
TCGA-A8-A09T-01A-11R-A00Z-07	18.2892	Tumor	03-high	2.11699	3.34972	2.98908	-0.781021
TCGA-A1-A0SG-01A-11R-A144-07	18.2896	Tumor	03-high	-0.24127	1.86242	1.6338	0.885981
TCGA-A2-A04Y-01A-21R-A034-07	18.2904	Tumor	03-high	1.8477	0.369709	1.44107	1.79062
TCGA-PE-A5DE-01A-11R-A27Q-07	18.2916	Tumor	03-high	-1.11924	-1.53978	-1.51778	0.91655
TCGA-E9-A1R4-01A-21R-A14D-07	18.2922	Tumor	03-high	1.18978	-0.432817	0.50566	0.352192
TCGA-AR-A24T-01A-11R-A169-07	18.2923	Tumor	03-high	-1.0561	0.730437	1.17198	-0.266051
TCGA-A2-A0SW-01A-11R-A084-07	18.2923	Tumor	03-high	0.506915	-0.471178	-0.493852	1.33883
TCGA-BH-A0AZ-01A-21R-A12P-07	18.2927	Tumor	03-high	-1.39417	0.464805	-1.42592	0.0734221
TCGA-AR-A0TV-01A-21R-A084-07	18.2934	Tumor	03-high	2.65834	1.41708	2.44523	0.0261038
TCGA-C8-A12W-01A-11R-A115-07	18.2935	Tumor	03-high	1.5774	0.746758	1.87473	-0.303561
TCGA-A2-A1FX-01A-11R-A13Q-07	18.2937	Tumor	03-high	1.10414	1.71056	1.22724	0.677335
TCGA-A1-A0SM-01A-11R-A084-07	18.2951	Tumor	03-high	-0.307148	0.915871	-1.45567	1.18281
TCGA-AN-A0AR-01A-11R-A00Z-07	18.297	Tumor	03-high	0.251029	-5.71272	-2.58379	-0.893649
TCGA-D8-A1JA-01A-11R-A13Q-07	18.297	Tumor	03-high	1.82871	0.53016	1.21627	-0.821455
TCGA-A7-A4SE-01A-11R-A266-07	18.2971	Tumor	03-high	-0.114955	-4.15828	-1.55118	-3.67822
TCGA-AN-A0AM-01A-11R-A034-07	18.2988	Tumor	03-high	0.431145	-1.20852	-2.90793	-0.0382436
TCGA-A8-A095-01A-11R-A00Z-07	18.2989	Tumor	03-high	0.0999718	1.43881	0.984556	0.599427
TCGA-D8-A27R-01A-11R-A16F-07	18.2998	Tumor	03-high	-0.409536	-0.728873	-1.26429	1.3843
TCGA-D8-A1XU-01A-11R-A14M-07	18.3002	Tumor	03-high	-0.0691133	0.243986	-0.655033	0.85598
TCGA-BH-A8FY-01A-11R-A36F-07	18.3022	Tumor	03-high	1.03016	3.45746	-0.913403	-0.110874
TCGA-BH-A0E1-01A-11R-A056-07	18.3034	Tumor	03-high	-1.1349	1.22594	1.08384	1.72713
TCGA-C8-A1HM-01A-12R-A137-07	18.304	Tumor	03-high	2.12989	-0.265918	2.22756	-0.873872
TCGA-A8-A09D-01A-11R-A00Z-07	18.3049	Tumor	03-high	-0.898906	-0.293563	-1.16776	2.06346
TCGA-BH-A0RX-01A-21R-A084-07	18.3054	Tumor	03-high	-0.731343	-3.98237	-1.94617	-2.84606
TCGA-BH-A0BZ-01A-31R-A12P-07	18.3058	Tumor	03-high	0.756461	-0.744321	0.838047	-0.144552
TCGA-AC-A62V-01A-11R-A31O-07	18.3059	Tumor	03-high	1.24375	3.59712	1.04408	0.499826
TCGA-BH-A1FJ-01A-11R-A13Q-07	18.3062	Tumor	03-high	2.01228	3.25052	2.30942	0.0230401
TCGA-AN-A0FZ-01A-11R-A034-07	18.3086	Tumor	03-high	1.26844	2.30555	1.29479	1.91344
TCGA-A2-A0ST-01A-12R-A084-07	18.3091	Tumor	03-high	-1.30597	-3.8214	-1.96938	-2.55257
TCGA-LL-A50Y-01A-11R-A266-07	18.3091	Tumor	03-high	1.29285	3.76693	2.89561	-0.381612
TCGA-A2-A0T2-01A-11R-A084-07	18.31	Tumor	03-high	-0.0738744	-5.20858	-1.13869	-3.18942
TCGA-C8-A274-01A-11R-A16F-07	18.3109	Tumor	03-high	2.04477	2.92815	0.54899	0.631207
TCGA-BH-A0HL-01A-11R-A10U-07	18.3116	Tumor	03-high	1.10597	2.73787	1.29045	-0.035733
TCGA-E9-A5FK-01A-11R-A27Q-07	18.3126	Tumor	03-high	-3.27519	0.747173	-0.761044	2.62301
TCGA-AC-A3TN-01A-11R-A22K-07	18.3129	Tumor	03-high	1.03926	3.62516	1.49414	1.1547
TCGA-AR-A2LL-01A-11R-A180-07	18.3133	Tumor	03-high	2.56355	1.91617	3.03773	-0.253178
TCGA-AO-A0J8-01A-21R-A034-07	18.3147	Tumor	03-high	0.401146	0.232592	0.218665	1.5871
TCGA-C8-A1HN-01A-11R-A137-07	18.3166	Tumor	03-high	1.70677	1.91766	0.762011	-0.893898
TCGA-S3-A6ZH-01A-22R-A32P-07	18.3167	Tumor	03-high	1.66333	0.427364	1.0483	1.37465
TCGA-E2-A1B4-01A-11R-A12P-07	18.3178	Tumor	03-high	1.48512	3.59666	2.993	0.595812
TCGA-AR-A24L-01A-11R-A169-07	18.3179	Tumor	03-high	-0.67691	0.335752	-1.0015	1.153
TCGA-OL-A66J-01A-11R-A29R-07	18.3196	Tumor	03-high	-2.71423	0.809701	0.0187348	2.0427
TCGA-A2-A0CM-01A-31R-A034-07	18.3196	Tumor	03-high	-1.25689	-5.12367	-0.582494	-3.83749
TCGA-B6-A0RN-01A-12R-A084-07	18.3203	Tumor	03-high	0.544468	2.63655	1.73178	-0.523715
TCGA-AC-A3BB-01A-21R-A19W-07	18.3203	Tumor	03-high	-2.88868	0.105351	-1.26669	2.36339
TCGA-A8-A093-01A-11R-A00Z-07	18.3217	Tumor	03-high	1.56179	3.01085	2.65436	-0.031988
TCGA-A7-A0DB-01A-11R-A00Z-07	18.3251	Tumor	03-high	-0.485673	2.04921	-0.655022	1.2636
TCGA-C8-A1HI-01A-11R-A137-07	18.3255	Tumor	03-high	-1.42441	0.416937	-1.18455	0.585632
TCGA-AR-A1AN-01A-11R-A12P-07	18.3274	Tumor	03-high	-1.07198	0.132535	-1.72971	1.89768
TCGA-C8-A12V-01A-11R-A115-07	18.3282	Tumor	03-high	-1.33017	-4.2878	-0.898232	-3.80097
TCGA-AC-A6NO-01A-12R-A33J-07	18.3315	Tumor	03-high	0.243718	2.89428	1.06385	1.83751
TCGA-E2-A1IF-01A-11R-A144-07	18.3327	Tumor	03-high	-2.8787	0.775913	-1.78043	1.15529
TCGA-E2-A1L9-01A-11R-A13Q-07	18.3331	Tumor	03-high	0.20793	0.404037	0.0381452	0.685991
TCGA-E9-A1NF-01A-11R-A14D-07	18.3346	Tumor	03-high	0.28559	0.173804	1.37744	1.67543
TCGA-A2-A3XV-01A-21R-A239-07	18.3373	Tumor	03-high	1.22824	3.83791	0.586436	-0.960229
TCGA-LL-A5YM-01A-11R-A28M-07	18.3373	Tumor	03-high	1.14513	3.8282	1.49728	-0.404379
TCGA-LL-A7SZ-01A-32R-A352-07	18.3378	Tumor	03-high	1.96331	0.120325	2.51372	0.933474
TCGA-A7-A3RF-01A-11R-A22K-07	18.3388	Tumor	03-high	2.35975	3.37275	3.08816	-0.0249053
TCGA-BH-A1FR-01A-11R-A13Q-07	18.3403	Tumor	03-high	0.356727	1.57308	3.25673	-0.0846882
TCGA-EW-A1P3-01A-11R-A144-07	18.3417	Tumor	03-high	0.331197	2.89894	0.365319	2.01462
TCGA-BH-A0DG-01A-21R-A12P-07	18.3421	Tumor	03-high	-1.52677	-0.357736	-0.931489	2.26879
TCGA-E2-A14Q-01A-11R-A12D-07	18.3423	Tumor	03-high	-1.39251	1.54004	0.318159	1.14926
TCGA-D8-A1X9-01A-12R-A157-07	18.3423	Tumor	03-high	1.03999	0.329015	1.91594	1.6551
TCGA-WT-AB44-01A-11R-A41B-07	18.3425	Tumor	03-high	0.235057	3.28876	0.996797	2.13399
TCGA-BH-A0BJ-01A-11R-A056-07	18.3428	Tumor	03-high	-1.43047	0.456524	-0.797859	2.06409
TCGA-S3-AA0Z-01A-11R-A41B-07	18.343	Tumor	03-high	-0.805882	-5.22518	-0.877624	-2.93422
TCGA-E9-A5UO-01A-11R-A28M-07	18.3435	Tumor	03-high	2.40738	3.98889	3.52875	0.0622918
TCGA-AO-A03T-01A-21R-A034-07	18.3437	Tumor	03-high	-2.65905	0.744078	0.158079	1.60357
TCGA-A2-A4RW-01A-21R-A266-07	18.3438	Tumor	03-high	-1.79171	1.02652	-0.360686	2.35186
TCGA-E9-A1R0-01A-22R-A16F-07	18.3469	Tumor	03-high	-2.40659	0.346501	-1.18395	2.23291
TCGA-A7-A0CD-01A-11R-A00Z-07	18.3471	Tumor	03-high	2.17113	2.55087	2.54287	0.105341
TCGA-AR-A1AW-01A-21R-A12P-07	18.3476	Tumor	03-high	-0.168009	-1.84115	0.595054	1.17686
TCGA-EW-A2FV-01A-11R-A17B-07	18.3477	Tumor	03-high	-1.24403	-0.680051	-1.12283	2.05378
TCGA-D8-A13Z-01A-11R-A115-07	18.3477	Tumor	03-high	-0.471777	-3.23294	-1.45429	0.129121
TCGA-EW-A1PG-01A-11R-A144-07	18.348	Tumor	03-high	-1.61667	0.70573	-0.715379	1.18164
TCGA-AC-A23C-01A-12R-A169-07	18.3496	Tumor	03-high	0.650238	-0.350183	-2.68506	-0.0726504
TCGA-B6-A0X5-01A-21R-A109-07	18.3502	Tumor	03-high	2.13455	3.5441	3.13625	-0.19336
TCGA-BH-A0HI-01A-11R-A084-07	18.3523	Tumor	03-high	-0.0552591	1.49618	1.08345	1.1051
TCGA-AR-A24Z-01A-11R-A169-07	18.3523	Tumor	03-high	1.41361	0.850379	0.340696	0.724175
TCGA-PE-A5DD-01A-12R-A27Q-07	18.3532	Tumor	03-high	0.413825	2.95923	1.00682	0.446879
TCGA-AR-A24Q-01A-12R-A169-07	18.3534	Tumor	03-high	-0.0723824	-4.17214	-1.28949	-3.46551
TCGA-A2-A0T4-01A-31R-A084-07	18.3548	Tumor	03-high	-1.13077	-0.323529	-1.50164	1.92861
TCGA-C8-A26V-01A-11R-A16F-07	18.3549	Tumor	03-high	0.857723	0.0418094	-2.7361	-0.322371
TCGA-D8-A1XF-01A-11R-A14D-07	18.3558	Tumor	03-high	1.73961	2.02349	2.19037	1.05464
TCGA-A8-A06O-01A-11R-A00Z-07	18.3558	Tumor	03-high	2.27647	1.52581	1.94552	1.32115
TCGA-C8-A8HQ-01A-11R-A36F-07	18.3562	Tumor	03-high	-0.039402	-0.513929	-2.41708	0.253733
TCGA-AO-A12B-01A-11R-A10J-07	18.357	Tumor	03-high	2.59091	3.1656	3.41674	-0.104205
TCGA-BH-A0AW-01A-11R-A056-07	18.3574	Tumor	03-high	-0.0992671	-1.53617	-3.55331	0.404897
TCGA-E2-A15S-01A-11R-A115-07	18.3579	Tumor	03-high	1.16368	2.58751	1.60619	1.50272
TCGA-AR-A2LJ-01A-12R-A19W-07	18.358	Tumor	03-high	-3.18098	0.635692	-1.00289	0.656638
TCGA-AC-A5EH-01A-11R-A28M-07	18.3583	Tumor	03-high	-0.213354	0.509565	-1.09555	0.143671
TCGA-E2-A106-01A-11R-A10J-07	18.3584	Tumor	03-high	1.01606	2.42515	1.59629	0.523248
TCGA-BH-A1FN-01A-11R-A13Q-07	18.3585	Tumor	03-high	0.902098	0.811335	0.85509	0.454849
TCGA-BH-A0BM-01A-11R-A056-07	18.359	Tumor	03-high	-1.95643	1.34922	-0.805583	1.46947
TCGA-AO-A128-01A-11R-A10J-07	18.3605	Tumor	03-high	-1.31769	-3.94129	-1.64176	-2.82663
TCGA-A8-A06Y-01A-21R-A00Z-07	18.3608	Tumor	03-high	1.71051	3.40356	2.96004	0.104317
TCGA-AC-A23H-01A-11R-A157-07	18.3611	Tumor	03-high	1.53823	0.669868	0.577836	-0.832729
TCGA-AO-A0J9-01A-11R-A034-07	18.362	Tumor	03-high	-2.7738	0.316832	-2.53249	0.831184
TCGA-A8-A08A-01A-11R-A32Y-07	18.3631	Tumor	03-high	0.763036	1.95774	-0.525463	-0.147735
TCGA-D8-A27N-01A-11R-A16F-07	18.3653	Tumor	03-high	1.00079	-0.602489	0.74942	-0.599131
TCGA-AN-A0XS-01A-22R-A109-07	18.3655	Tumor	03-high	0.152183	1.45149	-0.394882	1.16432
TCGA-GI-A2C9-01A-11R-A21T-07	18.3659	Tumor	03-high	-0.0112768	-4.27414	-1.95702	-2.93094
TCGA-D8-A1XJ-01A-11R-A14M-07	18.3665	Tumor	03-high	1.05708	0.781393	-0.449496	0.394575
TCGA-LL-A441-01A-11R-A24H-07	18.3666	Tumor	03-high	-0.924657	-3.88965	-1.79841	-2.66046
TCGA-A2-A0T5-01A-21R-A084-07	18.3675	Tumor	03-high	-0.785506	1.33778	-0.216004	1.20488
TCGA-BH-A0AV-01A-31R-A115-07	18.3676	Tumor	03-high	0.0398857	-4.53366	-1.34668	-3.82185
TCGA-BH-A0DZ-01A-11R-A00Z-07	18.3684	Tumor	03-high	2.07684	0.903094	2.72332	-0.691337
TCGA-OL-A97C-01A-32R-A41B-07	18.3687	Tumor	03-high	-1.60236	1.01505	0.724797	-0.0627696
TCGA-AC-A3TM-01A-11R-A22K-07	18.3691	Tumor	03-high	-3.22521	1.16028	0.70622	2.3001
TCGA-BH-A0DX-01A-11R-A115-07	18.3691	Tumor	03-high	-0.915943	-0.359732	-1.58636	0.143567
TCGA-EW-A2FS-01A-11R-A17B-07	18.3694	Tumor	03-high	1.23288	0.361407	0.337317	0.719893
TCGA-E2-A14X-01A-11R-A115-07	18.3695	Tumor	03-high	-0.681317	-4.69404	-1.28848	-3.13048
TCGA-A2-A0CK-01A-11R-A22K-07	18.3703	Tumor	03-high	-2.64949	1.03895	-0.54729	2.34269
TCGA-EW-A6SC-01A-12R-A32P-07	18.371	Tumor	03-high	-1.63836	0.0600605	-0.398353	1.47082
TCGA-AQ-A1H2-01A-11R-A13Q-07	18.3715	Tumor	03-high	1.72239	2.90496	1.27096	1.21129
TCGA-BH-A0BD-01A-11R-A034-07	18.3715	Tumor	03-high	-0.708028	-0.592111	-2.02824	1.58531
TCGA-3C-AALI-01A-11R-A41B-07	18.3717	Tumor	03-high	1.76556	-0.0127186	1.76227	1.57231
TCGA-B6-A0X0-01A-21R-A115-07	18.3718	Tumor	03-high	1.14104	3.47619	2.47191	0.610904
TCGA-E2-A15M-01A-11R-A12D-07	18.373	Tumor	03-high	-1.55741	-1.19752	-2.13206	1.79108
TCGA-A2-A0SU-01A-11R-A084-07	18.376	Tumor	03-high	-1.26294	0.854383	-1.58438	2.24296
TCGA-A8-A09W-01A-11R-A00Z-07	18.3764	Tumor	03-high	2.01007	1.09574	1.36967	0.0263126
TCGA-C8-A278-01A-11R-A169-07	18.3776	Tumor	03-high	0.51381	-1.33177	-2.73131	0.0429843
TCGA-D8-A1Y1-01A-21R-A14M-07	18.3781	Tumor	03-high	0.76567	2.11373	2.39531	-0.512297
TCGA-C8-A1HL-01A-11R-A137-07	18.3782	Tumor	03-high	1.99085	0.9822	3.0036	0.249515
TCGA-E9-A1N9-01A-11R-A14D-07	18.3787	Tumor	03-high	-0.77785	0.0937187	-0.899808	-0.316911
TCGA-BH-A1F6-01A-11R-A13Q-07	18.3801	Tumor	03-high	-0.653596	-4.73827	-1.54753	-3.33485
TCGA-BH-A18V-01A-11R-A12D-07	18.3806	Tumor	03-high	-0.822558	-4.92509	-1.08757	-3.71525
TCGA-A2-A0T1-01A-21R-A084-07	18.381	Tumor	03-high	-0.309354	-1.47438	-1.54327	-0.416542
TCGA-E9-A1NC-01A-21R-A26B-07	18.3814	Tumor	03-high	-0.723355	-4.30887	-2.09359	-2.63591
TCGA-E2-A1IK-01A-11R-A144-07	18.3818	Tumor	03-high	0.34301	1.55881	0.252567	0.380684
TCGA-GM-A2DK-01A-21R-A180-07	18.3823	Tumor	03-high	-2.78909	0.577298	-0.291033	1.36665
TCGA-EW-A424-01A-11R-A24H-07	18.3827	Tumor	03-high	-0.173699	3.06151	0.725665	2.33437
TCGA-D8-A142-01A-11R-A115-07	18.3828	Tumor	03-high	-0.315615	-3.85298	-1.96294	-1.53996
TCGA-E2-A572-01A-13R-A31O-07	18.3838	Tumor	03-high	1.13389	3.8741	3.04834	0.675932
TCGA-AN-A0XN-01A-21R-A109-07	18.3841	Tumor	03-high	0.156849	0.752502	1.14208	-0.861197
TCGA-OL-A5RY-01A-21R-A28M-07	18.3841	Tumor	03-high	-1.93637	-1.67602	-1.65181	-0.289218
TCGA-AN-A046-01A-21R-A034-07	18.3845	Tumor	03-high	0.998875	-0.230225	2.02193	0.788567
TCGA-BH-A18J-01A-11R-A12D-07	18.3868	Tumor	03-high	0.268235	1.14503	1.39001	-0.604376
TCGA-A8-A09Q-01A-11R-A00Z-07	18.389	Tumor	03-high	1.74129	0.0760679	2.23124	0.835716
TCGA-D8-A1XD-01A-11R-A14D-07	18.3892	Tumor	03-high	0.457214	2.03013	2.21766	-0.886318
TCGA-BH-A0BV-01A-11R-A00Z-07	18.3895	Tumor	03-high	0.827034	0.484524	2.44962	0.0480485
TCGA-B6-A0IO-01A-11R-A034-07	18.3909	Tumor	03-high	1.21772	2.39133	1.5014	1.5424
TCGA-E9-A1RD-01A-11R-A157-07	18.3926	Tumor	03-high	2.00652	2.87146	2.85915	-0.0956868
TCGA-A8-A09M-01A-11R-A00Z-07	18.3927	Tumor	03-high	2.53054	1.48472	2.38386	0.0169892
TCGA-A2-A0CP-01A-11R-A034-07	18.3937	Tumor	03-high	-1.73522	1.59495	-0.391879	-0.251448
TCGA-A2-A04X-01A-21R-A034-07	18.3942	Tumor	03-high	1.96854	-0.11077	-0.381318	-0.6637
TCGA-E2-A10A-01A-21R-A115-07	18.3951	Tumor	03-high	1.74123	2.07739	1.68808	-0.276272
TCGA-A7-A4SF-01A-11R-A266-07	18.396	Tumor	03-high	2.40769	1.47334	2.62507	-0.440613
TCGA-C8-A137-01A-11R-A115-07	18.3968	Tumor	03-high	1.62853	2.97158	3.07157	0.288285
TCGA-B6-A0IN-01A-11R-A034-07	18.3972	Tumor	03-high	-2.80551	0.270574	-1.26168	1.93584
TCGA-AO-A0J3-01A-11R-A034-07	18.3973	Tumor	03-high	1.82643	2.78516	3.22495	-0.00740614
TCGA-EW-A1P8-01A-11R-A144-07	18.3982	Tumor	03-high	-0.940477	-4.99859	-1.24313	-3.45835
TCGA-E9-A1R6-01A-11R-A14D-07	18.3982	Tumor	03-high	1.48964	2.82786	2.11732	-0.421707
TCGA-E2-A15F-01A-11R-A115-07	18.3988	Tumor	03-high	-0.0743953	0.111963	0.932538	2.02374
TCGA-E2-A1LK-01A-21R-A14D-07	18.3995	Tumor	03-high	0.337167	-5.78767	-0.319861	-3.91027
TCGA-BH-A204-01A-11R-A157-07	18.3998	Tumor	03-high	1.263	2.57936	2.25001	-0.441573
TCGA-E2-A109-01A-11R-A10J-07	18.3999	Tumor	03-high	1.21277	1.33016	1.08042	1.17749
TCGA-BH-A0HY-01A-11R-A056-07	18.4003	Tumor	03-high	0.960486	1.24007	0.973136	-0.622024
TCGA-UL-AAZ6-01A-11R-A41B-07	18.4003	Tumor	03-high	0.781692	2.60208	-2.35465	0.253806
TCGA-GM-A2D9-01A-11R-A18M-07	18.4023	Tumor	03-high	0.204119	3.00381	1.96158	0.914616
TCGA-E9-A1RF-01A-11R-A157-07	18.4028	Tumor	03-high	1.54805	-0.222851	1.17971	-0.265837
TCGA-B6-A0IM-01A-11R-A034-07	18.4039	Tumor	03-high	1.44325	2.2398	0.0181712	1.70226
TCGA-A8-A07O-01A-11R-A00Z-07	18.4039	Tumor	03-high	-0.895575	-5.26066	-1.077	-3.89761
TCGA-BH-A0B8-01A-21R-A056-07	18.405	Tumor	03-high	-0.696581	0.248002	-3.7927	0.538377
TCGA-EW-A1J3-01A-11R-A13Q-07	18.4062	Tumor	03-high	1.88034	2.63387	0.781294	0.712495
TCGA-EW-A1OZ-01A-11R-A144-07	18.4064	Tumor	03-high	2.17114	0.785318	-0.0215922	-0.846863
TCGA-GM-A3NW-01A-21R-A22K-07	18.408	Tumor	03-high	-0.422763	2.5	0.0939784	2.23966
TCGA-E2-A2P6-01A-11R-A19W-07	18.4081	Tumor	03-high	0.848599	3.34555	-0.833446	2.03289
TCGA-A2-A0EM-01A-11R-A034-07	18.4094	Tumor	03-high	-0.42208	1.95529	-1.25039	1.67587
TCGA-EW-A1OV-01A-11R-A144-07	18.4133	Tumor	03-high	0.0944818	-1.78925	1.53414	-1.3854
TCGA-A7-A0CJ-01A-21R-A00Z-07	18.4133	Tumor	03-high	2.41213	1.7212	2.30477	-1.23527
TCGA-C8-A12N-01A-11R-A115-07	18.4145	Tumor	03-high	0.154306	2.0357	1.70125	-0.386325
TCGA-A8-A08X-01A-21R-A00Z-07	18.4146	Tumor	03-high	1.00027	-1.22895	0.361676	-1.43757
TCGA-BH-A0E7-01A-11R-A034-07	18.4156	Tumor	03-high	2.121	3.34678	2.7422	-0.684814
TCGA-BH-A1FG-01A-11R-A13Q-07	18.4161	Tumor	03-high	1.98409	2.23903	2.60809	0.224169
TCGA-3C-AALK-01A-11R-A41B-07	18.4161	Tumor	03-high	-1.50425	1.32723	-1.08674	0.848887
TCGA-LQ-A4E4-01A-11R-A266-07	18.4164	Tumor	03-high	1.15596	3.06864	0.863718	0.48426
TCGA-A8-A0AB-01A-11R-A034-07	18.4168	Tumor	03-high	1.74666	3.11596	1.71425	0.86664
TCGA-AN-A0XT-01A-11R-A109-07	18.4185	Tumor	03-high	1.3727	2.98238	2.09022	0.638715
TCGA-A8-A06U-01A-11R-A00Z-07	18.4185	Tumor	03-high	1.08334	-0.023974	-0.280544	1.50485
TCGA-GM-A2DH-01A-11R-A180-07	18.4198	Tumor	03-high	-0.0949814	-1.02444	-2.8491	-0.205718
TCGA-S3-AA12-01A-11R-A41B-07	18.4208	Tumor	03-high	2.09481	3.6261	3.03392	0.211246
TCGA-E2-A15K-01A-11R-A12P-07	18.4222	Tumor	03-high	1.3685	-0.110555	0.999914	1.75056
TCGA-D8-A1XA-01A-11R-A14D-07	18.4237	Tumor	03-high	1.78892	1.61171	1.71607	1.49951
TCGA-AC-A7VC-01A-11R-A352-07	18.4242	Tumor	03-high	0.885692	1.92772	-1.13701	-3.92563
TCGA-C8-A12T-01A-11R-A115-07	18.4253	Tumor	03-high	0.646345	0.873639	2.14058	-0.8884
TCGA-BH-A1FM-01A-11R-A13Q-07	18.4278	Tumor	03-high	1.86983	0.947389	2.34345	-0.639399
TCGA-AN-A0XO-01A-11R-A109-07	18.4292	Tumor	03-high	0.0537562	1.39553	0.625677	0.795178
TCGA-A8-A0A9-01A-11R-A00Z-07	18.4317	Tumor	03-high	1.98871	1.68892	2.46725	0.211824
TCGA-E9-A1NA-01A-11R-A144-07	18.4319	Tumor	03-high	0.650723	0.184934	0.838461	0.154418
TCGA-A2-A3XS-01A-11R-A22U-07	18.432	Tumor	03-high	-0.305553	-4.79813	-1.47704	-3.0297
TCGA-AO-A12D-01A-11R-A115-07	18.4325	Tumor	03-high	0.810792	-1.22751	-1.6459	-0.24778
TCGA-BH-A0C1-01B-11R-A12D-07	18.4354	Tumor	03-high	-0.584814	-0.299825	-0.312299	0.724717
TCGA-BH-A1ES-01A-11R-A137-07	18.4364	Tumor	03-high	0.565053	2.20311	2.29994	-0.308726
TCGA-AO-A03O-01A-11R-A00Z-07	18.437	Tumor	03-high	2.16329	0.0367356	2.42392	-1.17172
TCGA-3C-AALJ-01A-31R-A41B-07	18.4386	Tumor	03-high	2.37901	1.14902	1.65644	1.37424
TCGA-LL-A9Q3-01A-11R-A41B-07	18.4388	Tumor	03-high	-3.15012	0.957834	0.227936	1.17802
TCGA-BH-A18R-01A-11R-A12D-07	18.4398	Tumor	03-high	0.516067	-0.0494754	-0.625952	-0.0492969
TCGA-A2-A04N-01A-11R-A115-07	18.4399	Tumor	03-high	-0.128636	1.95996	1.67171	-0.279119
TCGA-A2-A04Q-01A-21R-A034-07	18.442	Tumor	03-high	-1.25715	-4.19246	-0.56753	-3.25936
TCGA-AR-A0TR-01A-11R-A084-07	18.442	Tumor	03-high	2.65374	2.3008	3.38166	0.433353
TCGA-E9-A249-01A-11R-A169-07	18.4424	Tumor	03-high	2.22966	2.7961	2.02108	1.01807
TCGA-EW-A1PD-01A-11R-A144-07	18.4424	Tumor	03-high	-0.710364	1.43285	-0.371444	2.02085
TCGA-A7-A26G-01A-21R-A169-07	18.4433	Tumor	03-high	-0.614392	-3.75424	-1.97006	-2.89848
TCGA-OL-A66I-01A-21R-A29R-07	18.4442	Tumor	03-high	-1.33789	-4.35491	-0.897572	-3.62906
TCGA-A2-A0YF-01A-21R-A109-07	18.4448	Tumor	03-high	0.624994	1.44323	1.05485	1.06158
TCGA-E9-A228-01A-31R-A157-07	18.445	Tumor	03-high	1.16913	2.52375	1.87237	1.81863
TCGA-AO-A0JI-01A-21R-A056-07	18.4453	Tumor	03-high	0.84395	2.31471	0.962007	0.392403
TCGA-JL-A3YX-01A-11R-A22U-07	18.4478	Tumor	03-high	-0.165262	2.78982	-0.0412125	2.41863
TCGA-A2-A0CX-01A-21R-A00Z-07	18.453	Tumor	03-high	0.537562	-0.253756	-1.24591	-0.0299582
TCGA-E9-A5UP-01A-11R-A28M-07	18.4539	Tumor	03-high	2.50234	3.56653	2.58363	0.568593
TCGA-B6-A0X1-01A-11R-A109-07	18.4543	Tumor	03-high	-1.12102	-4.93231	-1.57006	-2.17377
TCGA-GM-A2DL-01A-11R-A18M-07	18.4549	Tumor	03-high	0.397601	0.671144	-1.71587	2.08391
TCGA-A2-A3XY-01A-11R-A239-07	18.4568	Tumor	03-high	-0.45028	-4.06214	-1.89289	-3.13778
TCGA-OL-A5S0-01A-11R-A28M-07	18.4573	Tumor	03-high	-0.40339	-4.62806	-1.28196	-3.96957
TCGA-B6-A0IJ-01A-11R-A034-07	18.4593	Tumor	03-high	-1.26096	-4.92274	-1.05099	-3.2023
TCGA-AO-A0J4-01A-11R-A034-07	18.4611	Tumor	03-high	-0.614727	-4.41229	-1.31315	-3.56999
TCGA-B6-A0RT-01A-21R-A084-07	18.4612	Tumor	03-high	-1.22882	-3.82607	-1.47449	-2.69744
TCGA-AR-A24K-01A-11R-A169-07	18.4643	Tumor	03-high	2.44661	3.17422	3.41333	-0.374904
TCGA-B6-A1KC-01B-11R-A157-07	18.4655	Tumor	03-high	1.25349	2.70888	1.56667	0.830868
TCGA-C8-A275-01A-21R-A16F-07	18.4667	Tumor	03-high	1.19625	-1.03145	0.843157	-0.681144
TCGA-EW-A1IZ-01A-11R-A13Q-07	18.4679	Tumor	03-high	0.368445	-1.72686	1.56477	-1.35574
TCGA-E2-A570-01A-11R-A29R-07	18.4692	Tumor	03-high	0.108305	2.63195	0.748869	1.75578
TCGA-A2-A0CT-01A-31R-A056-07	18.4728	Tumor	03-high	-0.56399	0.211778	-3.86134	0.525904
TCGA-E9-A54X-01A-11R-A266-07	18.4732	Tumor	03-high	2.61945	3.82859	3.4798	-0.288308
TCGA-B6-A0RS-01A-11R-A084-07	18.4733	Tumor	03-high	0.830519	-0.954775	-0.185708	-0.900765
TCGA-E9-A1RE-01A-11R-A157-07	18.4756	Tumor	03-high	2.23631	2.25428	2.02697	1.80225
TCGA-BH-A0HW-01A-11R-A034-07	18.4764	Tumor	03-high	2.32902	3.96183	2.38366	1.29704
TCGA-A2-A0CQ-01A-21R-A034-07	18.479	Tumor	03-high	1.58898	3.53645	2.60037	0.775397
TCGA-GM-A5PV-01A-11R-A28M-07	18.4791	Tumor	03-high	-1.60607	1.87371	-0.63048	0.56668
TCGA-E2-A10B-01A-11R-A10J-07	18.48	Tumor	03-high	-0.608799	-0.109486	-1.01306	1.99463
TCGA-BH-A0DD-01A-31R-A12P-07	18.4803	Tumor	03-high	1.83849	1.34273	3.12952	0.147038
TCGA-E2-A1L8-01A-11R-A13Q-07	18.4803	Tumor	03-high	0.838752	1.99231	1.70749	1.4582
TCGA-E9-A6HE-01A-11R-A31O-07	18.4832	Tumor	03-high	-3.18855	0.936636	-1.07547	1.65883
TCGA-E2-A15O-01A-11R-A115-07	18.4837	Tumor	03-high	1.23709	2.15219	-0.189543	1.74888
TCGA-AQ-A54O-01A-11R-A266-07	18.4846	Tumor	03-high	1.3939	3.97895	3.04301	0.710834
TCGA-AR-A1AS-01A-11R-A12P-07	18.4863	Tumor	03-high	1.89774	3.35493	2.74915	-0.322006
TCGA-A7-A13F-01A-11R-A12P-07	18.4863	Tumor	03-high	1.81523	1.82625	0.335869	0.986954
TCGA-A2-A0EU-01A-22R-A056-07	18.4867	Tumor	03-high	-0.438121	0.185665	-3.93422	0.494348
TCGA-E2-A1L7-01A-11R-A144-07	18.488	Tumor	03-high	-0.224331	-0.88832	-0.281722	0.572002
TCGA-AC-A8OP-01A-11R-A36F-07	18.4944	Tumor	03-high	-2.39987	-0.185149	-0.369566	2.07818
TCGA-E2-A10E-01A-21R-A10J-07	18.4946	Tumor	03-high	0.365809	0.760352	-0.6199	-0.276975
TCGA-D8-A1XL-01A-11R-A14M-07	18.4947	Tumor	03-high	2.18239	-0.0111245	2.37243	-1.1719
TCGA-BH-A1F2-01A-31R-A13Q-07	18.4979	Tumor	03-high	-0.00666709	0.476068	-1.6472	1.71295
TCGA-S3-AA15-01A-11R-A41B-07	18.4983	Tumor	03-high	-1.02946	-3.83011	-2.08799	-2.79579
TCGA-OL-A6VO-01A-12R-A33J-07	18.5004	Tumor	03-high	-1.046	-5.22919	-1.91758	-3.01327
TCGA-UU-A93S-01A-21R-A41B-07	18.503	Tumor	03-high	2.28572	0.541181	0.35487	-1.23584
TCGA-A2-A0D4-01A-11R-A00Z-07	18.504	Tumor	03-high	1.39976	2.55622	1.42153	1.78461
TCGA-EW-A1PC-01B-11R-A21T-07	18.5045	Tumor	03-high	0.891389	1.19556	0.760437	0.598385
TCGA-E9-A1R2-01A-11R-A14D-07	18.5053	Tumor	03-high	-0.0297878	0.209887	0.0451106	1.42265
TCGA-AN-A0XR-01A-11R-A109-07	18.5054	Tumor	03-high	2.06928	3.53867	3.20613	0.450524
TCGA-D8-A1J8-01A-11R-A13Q-07	18.5063	Tumor	03-high	1.27083	-0.553345	0.47523	0.015905
TCGA-B6-A0IA-01A-11R-A034-07	18.5065	Tumor	03-high	2.13598	3.69794	2.42068	0.36629
TCGA-AN-A0FW-01A-11R-A034-07	18.507	Tumor	03-high	0.403293	0.412675	1.74365	1.56477
TCGA-AN-A0XW-01A-11R-A109-07	18.5091	Tumor	03-high	-0.337649	-0.42842	-0.45911	0.33419
TCGA-A7-A6VV-01A-22R-A33J-07	18.5091	Tumor	03-high	-0.510352	-4.52396	-1.60363	-3.38749
TCGA-GM-A2DF-01A-11R-A180-07	18.5114	Tumor	03-high	-1.11668	-4.98286	-0.983159	-3.70873
TCGA-A1-A0SF-01A-11R-A144-07	18.5118	Tumor	03-high	-1.33792	1.26424	0.872816	1.22379
TCGA-AN-A0FX-01A-11R-A034-07	18.5129	Tumor	03-high	-0.0363433	-4.13241	-1.93649	-3.17488
TCGA-E2-A1BD-01A-11R-A12P-07	18.513	Tumor	03-high	0.0494914	2.71701	0.550827	1.95636
TCGA-OL-A5DA-01A-11R-A27Q-07	18.5134	Tumor	03-high	0.0661242	3.00644	2.45552	0.679248
TCGA-LL-A6FQ-01A-11R-A31O-07	18.5134	Tumor	03-high	1.0988	3.77854	3.00281	-0.0575057
TCGA-A2-A25B-01A-11R-A169-07	18.5142	Tumor	03-high	2.01007	0.920026	2.50221	-0.63113
TCGA-C8-A12Y-01A-11R-A12D-07	18.5145	Tumor	03-high	1.97416	1.60361	1.71693	0.312134
TCGA-BH-A0BC-01A-22R-A084-07	18.5158	Tumor	03-high	-1.70641	-0.201571	-0.378168	0.33151
TCGA-B6-A409-01A-11R-A24H-07	18.5159	Tumor	03-high	-0.329446	-4.98862	-1.28218	-2.72984
TCGA-BH-A18Q-01A-12R-A12D-07	18.5185	Tumor	03-high	-0.420399	-4.46604	-1.95566	-3.08192
TCGA-E2-A155-01A-11R-A12D-07	18.5214	Tumor	03-high	2.42835	2.10847	2.15011	1.23149
TCGA-LL-A6FR-01A-12R-A31O-07	18.5214	Tumor	03-high	0.0348856	-5.47424	0.6661	-1.88872
TCGA-OL-A66O-01A-11R-A31O-07	18.5219	Tumor	03-high	1.25427	3.89034	2.65665	1.08779
TCGA-BH-A0E0-01A-11R-A056-07	18.5229	Tumor	03-high	2.43081	1.04589	1.15392	1.61783
TCGA-C8-A273-01A-11R-A16F-07	18.5234	Tumor	03-high	0.96987	0.26677	1.81331	-0.258436
TCGA-AN-A0FF-01A-11R-A034-07	18.5253	Tumor	03-high	0.675172	0.362743	0.655933	1.87561
TCGA-A2-A04T-01A-21R-A034-07	18.5294	Tumor	03-high	-0.466451	-4.99476	-0.909502	-3.54235
TCGA-D8-A1JK-01A-11R-A13Q-07	18.5297	Tumor	03-high	0.524142	-1.36725	-2.84232	-0.185673
TCGA-A2-A0SV-01A-11R-A084-07	18.5316	Tumor	03-high	1.21581	0.486363	1.02394	-1.34991
TCGA-B6-A40B-01A-11R-A239-07	18.5335	Tumor	03-high	-2.73857	0.994396	-1.77103	1.13837
TCGA-AN-A0G0-01A-11R-A034-07	18.5338	Tumor	03-high	-0.13134	-5.65566	-0.644554	-4.25991
TCGA-E2-A14O-01A-31R-A115-07	18.5344	Tumor	03-high	2.51907	1.7913	2.03457	1.14171
TCGA-C8-A1HK-01A-21R-A13Q-07	18.5345	Tumor	03-high	1.66052	0.126366	-2.29876	-0.531411
TCGA-AR-A0TP-01A-11R-A084-07	18.5347	Tumor	03-high	0.296438	-5.12154	-0.737851	-4.27101
TCGA-A2-A3XX-01A-21R-A239-07	18.5353	Tumor	03-high	-0.415636	-4.70364	-1.42548	-2.82824
TCGA-B6-A2IU-01A-32R-A18M-07	18.5362	Tumor	03-high	0.97583	2.89628	1.8382	0.565864
TCGA-EW-A1PA-01A-11R-A144-07	18.5393	Tumor	03-high	1.01949	0.733102	1.56127	0.0880573
TCGA-E2-A1LH-01A-11R-A14D-07	18.5408	Tumor	03-high	-1.1622	-4.63555	-0.990602	-3.89794
TCGA-A7-A4SB-01A-21R-A266-07	18.5417	Tumor	03-high	1.0438	2.99397	2.24184	0.598724
TCGA-E9-A22H-01A-11R-A157-07	18.5429	Tumor	03-high	1.62118	1.25828	0.672581	0.280595
TCGA-AO-A0JA-01A-11R-A056-07	18.5458	Tumor	03-high	-1.32518	0.32146	1.09091	-0.430773
TCGA-BH-A18G-01A-11R-A12D-07	18.546	Tumor	03-high	0.546942	-5.91111	-0.601901	-4.35827
TCGA-AO-A03R-01A-21R-A034-07	18.5461	Tumor	03-high	1.3222	-0.227754	0.0580044	0.919906
TCGA-C8-A12U-01A-11R-A115-07	18.5472	Tumor	03-high	2.50266	1.10451	2.47678	-1.06536
TCGA-E2-A15T-01A-11R-A115-07	18.5479	Tumor	03-high	1.52098	2.53685	2.31515	0.283055
TCGA-B6-A0WV-01A-11R-A109-07	18.5484	Tumor	03-high	1.71073	3.32229	1.92063	0.721972
TCGA-A1-A0SK-01A-12R-A084-07	18.5496	Tumor	03-high	0.176026	-3.98387	-0.800587	-3.40711
TCGA-E9-A1N6-01A-11R-A144-07	18.5533	Tumor	03-high	0.672837	0.778976	0.757732	-0.113384
TCGA-BH-A0B6-01A-11R-A19W-07	18.5545	Tumor	03-high	-1.09171	-1.6766	0.05795	-0.0361309
TCGA-AR-A5QQ-01A-11R-A28M-07	18.5556	Tumor	03-high	-0.845965	-4.14169	-0.979942	-2.63159
TCGA-B6-A400-01A-11R-A239-07	18.5568	Tumor	03-high	-0.262258	-4.25184	-1.81302	-3.42123
TCGA-A8-A079-01A-21R-A00Z-07	18.5578	Tumor	03-high	2.53423	1.86509	2.14313	1.30184
TCGA-A2-A1FV-01A-11R-A13Q-07	18.5601	Tumor	03-high	1.21513	2.68639	0.754532	2.15893
TCGA-B6-A0RG-01A-11R-A056-07	18.5605	Tumor	03-high	-0.35783	0.377783	-3.92583	0.508425
TCGA-AO-A1KQ-01A-11R-A13Q-07	18.561	Tumor	03-high	1.83633	0.0103156	0.704807	0.433074
TCGA-AC-A3EH-01A-22R-A22K-07	18.5621	Tumor	03-high	-0.206199	2.12982	0.213665	1.23669
TCGA-A2-A04V-01A-21R-A034-07	18.5663	Tumor	03-high	1.64666	2.18995	2.22241	0.146425
TCGA-E2-A1IE-01A-11R-A13Q-07	18.5676	Tumor	03-high	1.29645	2.5396	1.23528	1.97013
TCGA-AO-A03L-01A-41R-A056-07	18.569	Tumor	03-high	0.409806	-0.242609	1.66211	1.21795
TCGA-B6-A0IK-01A-12R-A056-07	18.5705	Tumor	03-high	-0.552413	0.578883	0.394964	1.04824
TCGA-B6-A0IB-01A-11R-A034-07	18.5711	Tumor	03-high	1.42306	3.27561	2.12796	1.03913
TCGA-E9-A295-01A-11R-A16F-07	18.5722	Tumor	03-high	-1.54825	0.203145	-2.19907	0.966285
TCGA-E2-A14V-01A-11R-A12D-07	18.5724	Tumor	03-high	0.892945	0.857434	1.45325	1.51581
TCGA-GM-A3NY-01A-11R-A21T-07	18.5724	Tumor	03-high	0.325985	3.21086	1.53778	1.08738
TCGA-AR-A0U2-01A-11R-A109-07	18.5737	Tumor	03-high	1.41456	1.19927	0.716122	0.0159945
TCGA-B6-A0WZ-01A-11R-A109-07	18.5746	Tumor	03-high	1.9788	3.54273	1.83968	0.528923
TCGA-AN-A0AK-01A-21R-A00Z-07	18.5778	Tumor	03-high	2.37862	1.08915	2.51061	-0.488108
TCGA-EW-A1OW-01A-21R-A144-07	18.5779	Tumor	03-high	0.0411367	-4.96003	-1.21343	-4.12897
TCGA-BH-A0C7-01B-11R-A115-07	18.5783	Tumor	03-high	0.333031	0.465714	-0.587234	1.66898
TCGA-BH-A0HA-01A-11R-A12P-07	18.579	Tumor	03-high	-0.233254	-0.179407	0.621917	-0.128809
TCGA-LL-A5YP-01A-21R-A28M-07	18.5794	Tumor	03-high	-0.472662	-4.46783	-1.27413	-3.94343
TCGA-A2-A04W-01A-31R-A115-07	18.5795	Tumor	03-high	0.840812	0.695831	0.687179	-1.04225
TCGA-BH-A0EE-01A-11R-A034-07	18.5798	Tumor	03-high	1.80152	-0.594665	0.0667964	-0.615338
TCGA-AO-A124-01A-11R-A10J-07	18.5803	Tumor	03-high	-0.63312	-5.32843	-1.6419	-3.87432
TCGA-4H-AAAK-01A-12R-A41B-07	18.5866	Tumor	03-high	-0.755031	1.78026	1.42092	-0.500688
TCGA-E9-A226-01A-21R-A157-07	18.5905	Tumor	03-high	2.03089	3.17898	2.66244	-0.585787
TCGA-E2-A1IH-01A-11R-A13Q-07	18.5925	Tumor	03-high	-1.41375	-0.857147	-1.66954	1.56592
TCGA-C8-A27B-01A-11R-A169-07	18.5939	Tumor	03-high	-1.32084	-5.17361	-0.783273	-4.44111
TCGA-BH-A0C0-01A-21R-A056-07	18.5945	Tumor	03-high	-0.0357532	-1.4516	-3.82022	0.571647
TCGA-Z7-A8R6-01A-11R-A41B-07	18.5948	Tumor	03-high	0.786783	1.31295	-0.0838561	1.28955
TCGA-A8-A07Z-01A-11R-A00Z-07	18.595	Tumor	03-high	2.07346	1.51623	1.3387	-0.353153
TCGA-BH-A0HB-01A-11R-A056-07	18.5951	Tumor	03-high	-0.729725	-0.0326597	-3.76587	0.491266
TCGA-EW-A6SD-01A-12R-A33J-07	18.5991	Tumor	03-high	1.18122	-0.967194	-1.18218	-0.246085
TCGA-AO-A125-01A-11R-A10J-07	18.5992	Tumor	03-high	2.38234	3.99006	3.39099	0.650093
TCGA-E9-A3HO-01A-11R-A213-07	18.6027	Tumor	03-high	0.446909	3.06963	1.03307	1.95522
TCGA-E2-A1LA-01A-11R-A144-07	18.6081	Tumor	03-high	1.3288	-0.353672	0.733281	1.61666
TCGA-EW-A2FW-01A-11R-A17B-07	18.611	Tumor	03-high	1.85406	2.43527	1.7675	1.66775
TCGA-AQ-A04H-01B-11R-A10J-07	18.6111	Tumor	03-high	1.41613	1.97142	1.77948	-0.858264
TCGA-AN-A03Y-01A-21R-A00Z-07	18.6118	Tumor	03-high	1.80188	1.0775	1.58305	0.997222
TCGA-AO-A0J6-01A-11R-A034-07	18.6122	Tumor	03-high	-1.17999	-5.05592	-0.681504	-3.23037
TCGA-AN-A0FY-01A-11R-A034-07	18.6139	Tumor	03-high	0.919993	1.93707	1.54714	0.214277
TCGA-A7-A6VW-01A-21R-A33J-07	18.6158	Tumor	03-high	-0.453215	-4.92743	-1.61149	-2.18654
TCGA-AO-A0J7-01A-11R-A034-07	18.6174	Tumor	03-high	1.67279	3.20739	3.11714	0.400361
TCGA-WT-AB41-01A-11R-A41B-07	18.6196	Tumor	03-high	-3.2647	0.863874	0.851013	1.44699
TCGA-E2-A14R-01A-11R-A115-07	18.6204	Tumor	03-high	-1.33822	-5.21588	-0.437292	-3.92444
TCGA-AO-A12H-01A-11R-A115-07	18.6212	Tumor	03-high	2.39162	3.48985	3.23498	0.748966
TCGA-AO-A0JD-01A-11R-A056-07	18.622	Tumor	03-high	-0.119482	-0.278009	-3.85873	0.430906
TCGA-AQ-A04J-01A-02R-A034-07	18.6224	Tumor	03-high	-0.643041	-4.13789	-1.94443	-2.60017
TCGA-A2-A0EY-01A-11R-A034-07	18.6226	Tumor	03-high	0.826446	-0.749617	-1.89907	-0.255604
TCGA-AN-A0FT-01A-11R-A034-07	18.6246	Tumor	03-high	0.82274	3.24845	1.25785	1.18381
TCGA-AO-A03P-01A-11R-A00Z-07	18.628	Tumor	03-high	2.29086	2.06261	1.94407	1.22546
TCGA-B6-A0I6-01A-11R-A034-07	18.6314	Tumor	03-high	0.0138188	-4.93849	-0.989417	-3.15867
TCGA-BH-A42T-01A-11R-A24H-07	18.6368	Tumor	03-high	-2.87297	1.01406	-0.121075	2.31971
TCGA-AN-A0FK-01A-11R-A034-07	18.6374	Tumor	03-high	2.02794	2.99681	3.19963	0.034061
TCGA-C8-A26X-01A-31R-A16F-07	18.6384	Tumor	03-high	0.289506	-1.43482	-2.63164	-0.0861628
TCGA-OL-A5D8-01A-11R-A27Q-07	18.6389	Tumor	03-high	0.273876	2.9735	0.813472	1.20634
TCGA-AC-A2FM-01A-11R-A19W-07	18.6406	Tumor	03-high	0.874455	2.38443	1.05956	2.12514
TCGA-BH-A0BT-01A-11R-A12P-07	18.6411	Tumor	03-high	-0.335165	2.1085	1.07044	-0.418942
TCGA-E2-A1LL-01A-11R-A144-07	18.6416	Tumor	03-high	0.835466	0.357851	-2.39852	-0.523946
TCGA-E9-A247-01A-11R-A169-07	18.6441	Tumor	03-high	1.44709	2.40826	1.62707	-0.0681481
TCGA-E2-A14Z-01A-11R-A115-07	18.6452	Tumor	03-high	0.919456	-0.415593	-0.867019	2.32158
TCGA-D8-A147-01A-11R-A115-07	18.6483	Tumor	03-high	-0.490703	-4.85425	-1.3064	-3.30263
TCGA-BH-A0WA-01A-11R-A109-07	18.6516	Tumor	03-high	-0.112234	-4.68204	-1.62614	-3.66157
TCGA-AN-A0XU-01A-11R-A109-07	18.6526	Tumor	03-high	-0.451431	-5.01064	-1.8343	-3.304
TCGA-EW-A423-01A-11R-A24H-07	18.6527	Tumor	03-high	0.624906	3.11594	2.80383	0.431145
TCGA-E9-A22B-01A-11R-A157-07	18.659	Tumor	03-high	-0.0147716	0.416076	-1.05912	2.21354
TCGA-E2-A56Z-01A-12R-A29R-07	18.6603	Tumor	03-high	1.37871	2.69695	1.80822	0.528906
TCGA-BH-A0B3-01A-11R-A056-07	18.6619	Tumor	03-high	-0.717525	-4.39376	-3.30886	0.134706
TCGA-A2-A0ET-01A-31R-A034-07	18.663	Tumor	03-high	2.54089	2.00516	2.69021	0.181477
TCGA-E2-A107-01A-11R-A10J-07	18.6632	Tumor	03-high	1.1082	2.98656	0.629645	-1.08769
TCGA-BH-A0HN-01A-11R-A10U-07	18.6688	Tumor	03-high	2.39861	3.85476	3.30266	0.59808
TCGA-A2-A0CU-01A-12R-A034-07	18.67	Tumor	03-high	-0.644663	1.78915	-0.343903	2.29145
TCGA-AN-A04C-01A-21R-A034-07	18.6701	Tumor	03-high	1.67177	-0.340021	-1.78048	-0.309683
TCGA-AO-A0JB-01A-11R-A32Y-07	18.6726	Tumor	03-high	0.17257	3.26887	1.39786	0.582696
TCGA-E9-A1RB-01A-11R-A157-07	18.6726	Tumor	03-high	0.925262	0.723628	0.188333	0.406936
TCGA-E2-A105-01A-11R-A10J-07	18.6752	Tumor	03-high	1.05656	2.57913	1.92443	1.46666
TCGA-E9-A22A-01A-11R-A157-07	18.676	Tumor	03-high	-0.00607091	-0.572077	1.00371	-1.4847
TCGA-BH-A0E2-01A-11R-A056-07	18.6767	Tumor	03-high	-0.90809	0.00594816	-3.68349	0.577564
TCGA-D8-A1JT-01A-31R-A13Q-07	18.6769	Tumor	03-high	2.25505	2.69635	2.14653	0.305469
TCGA-AN-A0FJ-01A-11R-A00Z-07	18.6788	Tumor	03-high	0.0462952	-5.03636	-0.798711	-3.80259
TCGA-BH-A0GZ-01A-11R-A056-07	18.6937	Tumor	03-high	-0.715162	0.336664	-3.53151	0.365316
TCGA-E2-A1LI-01A-12R-A157-07	18.6939	Tumor	03-high	-0.945533	-5.12553	-0.823327	-4.27157
TCGA-A8-A08L-01A-11R-A00Z-07	18.6958	Tumor	03-high	-0.0748027	-0.873348	-0.452015	0.0464904
TCGA-AN-A0AJ-01A-11R-A00Z-07	18.7011	Tumor	03-high	2.05106	-0.23162	1.76643	-0.888846
TCGA-AR-A0U0-01A-11R-A109-07	18.7029	Tumor	03-high	-1.47652	-4.94296	-0.950401	-3.48925
TCGA-PL-A8LZ-01A-31R-A36F-07	18.7048	Tumor	03-high	-1.1992	-4.09917	-2.06189	-2.69052
TCGA-C8-A130-01A-31R-A115-07	18.7066	Tumor	03-high	1.00765	1.29575	-0.397631	-0.156326
TCGA-B6-A0IG-01A-11R-A034-07	18.7066	Tumor	03-high	1.43699	0.293623	1.06805	0.88693
TCGA-BH-A0H9-01A-11R-A056-07	18.7082	Tumor	03-high	-0.645018	0.819308	-0.495376	1.75257
TCGA-AO-A126-01A-11R-A10J-07	18.7137	Tumor	03-high	0.460466	2.95061	2.04117	0.269874
TCGA-B6-A0RH-01A-21R-A115-07	18.7156	Tumor	03-high	0.438271	1.18969	-2.28819	0.203674
TCGA-E2-A14Y-01A-21R-A12D-07	18.7196	Tumor	03-high	-0.0893245	-5.28821	-0.911664	-2.67288
TCGA-PE-A5DC-01A-12R-A27Q-07	18.7199	Tumor	03-high	0.789465	2.61292	0.199726	1.59477
TCGA-AR-A0TY-01A-12R-A115-07	18.7203	Tumor	03-high	1.49797	1.19191	1.30734	-1.09165
TCGA-A2-A0D0-01A-11R-A00Z-07	18.7205	Tumor	03-high	-0.919462	-5.25337	-0.878875	-4.11718
TCGA-B6-A1KF-01A-11R-A13Q-07	18.7205	Tumor	03-high	0.386056	-5.7798	-1.15221	-3.4953
TCGA-B6-A0I5-01A-11R-A034-07	18.7219	Tumor	03-high	0.0643861	2.94328	0.0074756	1.34688
TCGA-AR-A251-01A-12R-A169-07	18.727	Tumor	03-high	-0.350161	-4.30071	-2.04675	-3.05039
TCGA-A8-A09E-01A-11R-A00Z-07	18.7294	Tumor	03-high	2.22096	1.88343	-0.586647	0.0973313
TCGA-EW-A1OY-01A-11R-A144-07	18.732	Tumor	03-high	1.79425	1.38899	2.28081	-0.243006
TCGA-E2-A14P-01A-31R-A12D-07	18.7326	Tumor	03-high	1.07132	-0.927614	-2.57103	-0.373989
TCGA-C8-A12X-01A-11R-A115-07	18.7368	Tumor	03-high	2.34989	2.84606	3.16059	0.526178
TCGA-AO-A03N-01B-11R-A10J-07	18.7371	Tumor	03-high	1.90192	3.35058	2.98449	-0.50587
TCGA-E2-A9RU-01A-11R-A41B-07	18.7389	Tumor	03-high	2.06168	1.74686	2.18026	-0.35636
TCGA-A7-A5ZV-01A-11R-A28M-07	18.7449	Tumor	03-high	0.334931	-5.68272	-0.508084	-3.1702
TCGA-C8-A1HF-01A-11R-A137-07	18.7463	Tumor	03-high	1.59373	-0.497499	-0.295059	-0.701494
TCGA-C8-A1HG-01A-11R-A137-07	18.7481	Tumor	03-high	1.91062	0.00168015	2.41586	-0.850414
TCGA-AO-A0JL-01A-11R-A056-07	18.749	Tumor	03-high	0.0497421	-5.44989	-0.691818	-2.35961
TCGA-A2-A0SX-01A-12R-A084-07	18.7525	Tumor	03-high	-0.646454	-3.93427	-1.64102	-2.64119
TCGA-B6-A0IE-01A-11R-A034-07	18.7568	Tumor	03-high	0.348092	3.21378	0.440037	-0.179542
TCGA-E2-A1B6-01A-31R-A12P-07	18.7585	Tumor	03-high	-1.28771	-4.35401	-1.27194	-2.99802
TCGA-A2-A0YM-01A-11R-A109-07	18.76	Tumor	03-high	-0.477502	-4.63573	-1.17135	-3.99096
TCGA-A2-A4S3-01A-21R-A266-07	18.761	Tumor	03-high	1.38138	0.732834	-0.326405	-0.526046
TCGA-E2-A2P5-01A-11R-A19W-07	18.7628	Tumor	03-high	0.79676	1.87343	1.38747	0.773013
TCGA-AR-A1AY-01A-21R-A12P-07	18.7711	Tumor	03-high	-0.00584738	-5.0242	-1.19578	-3.39314
TCGA-EW-A6SB-01A-12R-A32P-07	18.7725	Tumor	03-high	-1.41225	-5.01058	-0.492194	-3.85828
TCGA-AO-A1KR-01A-12R-A144-07	18.7844	Tumor	03-high	-0.444389	-5.46091	-0.925869	-3.50018
TCGA-EW-A1PB-01A-11R-A144-07	18.7857	Tumor	03-high	-1.55513	-4.97378	-2.1098	-1.17113
TCGA-E2-A10C-01A-21R-A10J-07	18.7879	Tumor	03-high	1.95313	0.322982	1.86823	1.29588
TCGA-LL-A7T0-01A-31R-A352-07	18.7927	Tumor	03-high	1.50149	0.709311	0.342964	0.260516
TCGA-E2-A573-01A-11R-A29R-07	18.7941	Tumor	03-high	-1.17023	-4.82022	-1.05323	-3.58861
TCGA-AC-A5XU-01A-11R-A28M-07	18.7945	Tumor	03-high	1.08326	1.52021	1.78034	0.189018
TCGA-AN-A0FD-01A-11R-A034-07	18.7959	Tumor	03-high	0.0708199	-0.172688	0.206335	0.406223
TCGA-A2-A0CS-01A-11R-A115-07	18.8027	Tumor	03-high	0.41358	2.17372	1.78244	0.330611
TCGA-AR-A0TZ-01A-12R-A084-07	18.8031	Tumor	03-high	1.21636	2.08143	2.00184	0.502776
TCGA-A2-A25E-01A-11R-A169-07	18.8053	Tumor	03-high	1.67504	1.78293	1.50089	1.71632
TCGA-EW-A1P4-01A-21R-A144-07	18.8101	Tumor	03-high	-0.624332	-4.36039	-0.944235	-3.41332
TCGA-E9-A244-01A-11R-A169-07	18.8129	Tumor	03-high	-0.0727146	-5.53156	-1.10615	-4.06627
TCGA-BH-A1F5-01A-12R-A13Q-07	18.8131	Tumor	03-high	1.91101	2.96159	2.61546	1.33913
TCGA-A2-A04P-01A-31R-A034-07	18.8189	Tumor	03-high	-1.14203	-4.94447	-0.414964	-2.11285
TCGA-LL-A8F5-01A-11R-A36F-07	18.8225	Tumor	03-high	-0.603343	-4.83789	-0.746476	-3.49141
TCGA-A2-A1G1-01A-21R-A13Q-07	18.8235	Tumor	03-high	-1.02072	-4.33699	-0.757026	-3.74378
TCGA-E9-A1R7-01A-11R-A14M-07	18.8243	Tumor	03-high	1.31885	2.58126	1.2281	1.87587
TCGA-AR-A1AQ-01A-11R-A12P-07	18.8245	Tumor	03-high	-1.32227	-4.79094	-1.90328	-1.63285
TCGA-A2-A0D1-01A-11R-A034-07	18.8252	Tumor	03-high	1.96874	2.49692	1.85536	-1.37673
TCGA-B6-A0I1-01A-11R-A21T-07	18.8389	Tumor	03-high	0.347267	-5.77795	-1.26437	-3.26268
TCGA-AC-A62X-01A-11R-A29R-07	18.8404	Tumor	03-high	0.188825	-5.59233	-1.16137	-3.34421
TCGA-A2-A0YE-01A-11R-A109-07	18.8511	Tumor	03-high	0.0660466	-4.96804	-1.29132	-4.02477
TCGA-A1-A0SP-01A-11R-A084-07	18.858	Tumor	03-high	-0.39724	-4.12171	-2.12694	-2.7875
TCGA-B6-A0RE-01A-11R-A056-07	18.8595	Tumor	03-high	-0.0917879	-5.16438	-2.11995	-2.89598
TCGA-A8-A07R-01A-21R-A034-07	18.8609	Tumor	03-high	-0.169334	-4.78991	-1.16418	-3.34232
TCGA-C8-A131-01A-11R-A115-07	18.8648	Tumor	03-high	1.26516	-0.878614	0.438235	-1.51621
TCGA-A2-A3XT-01A-11R-A22U-07	18.8651	Tumor	03-high	-1.19555	-5.06	-1.67522	-3.05432
TCGA-A8-A06X-01A-21R-A00Z-07	18.8721	Tumor	03-high	2.33816	1.2071	2.21139	-0.977061
TCGA-C8-A12L-01A-11R-A115-07	18.8749	Tumor	03-high	0.539	-0.956662	-2.07509	-0.744703
TCGA-AR-A1AI-01A-11R-A12P-07	18.8756	Tumor	03-high	-1.38411	-5.09022	-0.913797	-4.38031
TCGA-A2-A0EQ-01A-11R-A034-07	18.8766	Tumor	03-high	0.309161	-1.65268	1.52865	-1.28978
TCGA-E2-A1LS-01A-12R-A157-07	18.878	Tumor	03-high	0.464036	-5.86377	-0.537619	-4.22503
TCGA-B6-A0WX-01A-11R-A109-07	18.8852	Tumor	03-high	-0.212128	-4.44825	-2.10572	-2.55364
TCGA-BH-A0HU-01A-11R-A034-07	18.8886	Tumor	03-high	2.00053	1.31173	2.23385	0.178694
TCGA-AO-A12F-01A-11R-A115-07	18.8969	Tumor	03-high	0.181375	-5.61844	-1.46089	-3.96658
TCGA-B6-A0WW-01A-11R-A109-07	18.8971	Tumor	03-high	2.05322	2.16044	1.82313	-0.441476
TCGA-C8-A134-01A-11R-A115-07	18.8991	Tumor	03-high	-0.636592	-4.77504	-1.26402	-3.27745
TCGA-AR-A2LR-01A-12R-A18M-07	18.9015	Tumor	03-high	0.0800379	-4.04158	-1.83513	-3.42669
TCGA-S3-AA10-01A-21R-A41B-07	18.9033	Tumor	03-high	-1.18314	-4.67618	-0.841633	-3.74992
TCGA-OL-A5RW-01A-11R-A28M-07	18.9092	Tumor	03-high	-0.254487	-5.05643	-0.695388	-2.94515
TCGA-D8-A1XK-01A-21R-A14M-07	18.9125	Tumor	03-high	-0.445887	-5.03276	-1.12563	-4.01971
TCGA-E2-A1II-01A-11R-A144-07	18.9204	Tumor	03-high	-1.39679	-4.71785	-0.619853	-3.5876
TCGA-D8-A1JM-01A-11R-A13Q-07	18.9312	Tumor	03-high	-0.554162	-5.07233	-1.76347	-1.71504
TCGA-AO-A129-01A-21R-A10J-07	18.9377	Tumor	03-high	-1.02377	-4.6841	-1.25079	-3.25891
TCGA-GM-A2DB-01A-31R-A18M-07	18.939	Tumor	03-high	1.23446	-0.887252	-2.96977	-0.0736731
TCGA-A2-A0YJ-01A-11R-A109-07	18.9447	Tumor	03-high	0.173348	-5.63417	-0.647906	-4.19516
TCGA-AO-A1KP-01A-11R-A13Q-07	18.945	Tumor	03-high	2.08996	3.74199	2.94392	1.05479
TCGA-GM-A3XL-01A-11R-A22U-07	18.9468	Tumor	03-high	-1.43967	-5.0017	-0.992291	-3.10904
TCGA-B6-A0I2-01A-11R-A034-07	18.9485	Tumor	03-high	-1.49012	-5.11915	-0.129432	-3.44699
TCGA-D8-A1Y3-01A-11R-A157-07	18.9525	Tumor	03-high	2.35602	0.537745	0.630223	-1.21613
TCGA-AN-A0FL-01A-11R-A034-07	18.9538	Tumor	03-high	0.60098	-5.9493	-0.460691	-4.25023
TCGA-EW-A1J1-01A-11R-A13Q-07	18.9551	Tumor	03-high	2.06218	1.69465	2.5815	-0.216611
TCGA-A7-A0CE-01A-11R-A00Z-07	18.968	Tumor	03-high	-0.276308	-4.56941	-2.05827	-2.93683
TCGA-AN-A04D-01A-21R-A034-07	18.9691	Tumor	03-high	0.266507	-5.68707	-1.11664	-3.45169
TCGA-A2-A3XU-01A-12R-A22U-07	18.9942	Tumor	03-high	0.36944	-5.84439	-2.44364	-1.30376
TCGA-A8-A07C-01A-11R-A034-07	18.9958	Tumor	03-high	-0.288164	-5.58954	-1.05218	-4.15991
TCGA-A2-A04R-01A-41R-A109-07	18.9983	Tumor	03-high	1.44043	2.43443	2.17598	0.425451
TCGA-AC-A6IW-01A-12R-A33J-07	19.0091	Tumor	03-high	-1.36112	-4.64592	-2.10219	-2.57974
TCGA-E9-A54Y-01A-11R-A466-07	19.0101	Tumor	03-high	1.66791	3.95257	3.36216	0.616927
TCGA-HN-A2NL-01A-11R-A18M-07	19.0133	Tumor	03-high	-0.287148	-5.12033	-1.04616	-3.99092
TCGA-E2-A1LE-01A-12R-A19W-07	19.0165	Tumor	03-high	-0.756842	-1.13002	0.51399	-0.706754
TCGA-E2-A14W-01A-11R-A12D-07	19.0172	Tumor	03-high	2.07526	3.5374	2.28048	0.517261
TCGA-A2-A3Y0-01A-11R-A239-07	19.02	Tumor	03-high	-1.29943	-4.8679	-2.26092	-0.969498
TCGA-AR-A0U4-01A-11R-A109-07	19.0429	Tumor	03-high	-1.21685	-4.50076	-1.81988	-2.8903
TCGA-A2-A0D2-01A-21R-A034-07	19.0531	Tumor	03-high	-0.904893	-5.09041	-1.00233	-4.25452
TCGA-AO-A1KS-01A-11R-A13Q-07	19.0743	Tumor	03-high	0.768194	0.68271	0.235952	0.437237
TCGA-BH-A5IZ-01A-11R-A27Q-07	19.0861	Tumor	03-high	-0.148101	-5.16514	-0.803441	-3.01778
TCGA-C8-A12K-01A-21R-A115-07	19.0935	Tumor	03-high	-1.31936	-4.51068	-0.827544	-3.72831
TCGA-A2-A0T3-01A-21R-A115-07	19.097	Tumor	03-high	0.114199	0.732333	0.47524	1.05454
TCGA-A8-A085-01A-11R-A00Z-07	19.1004	Tumor	03-high	1.94281	3.43672	2.14447	1.50391
TCGA-E2-A574-01A-11R-A29R-07	19.1008	Tumor	03-high	0.357182	-5.80235	-0.780181	-3.34493
TCGA-AR-A1AH-01A-11R-A12D-07	19.1087	Tumor	03-high	0.284202	-5.73428	-0.439866	-2.68805
TCGA-E2-A158-01A-11R-A12D-07	19.1132	Tumor	03-high	0.378011	-5.82415	-0.599736	-3.80567
TCGA-OL-A5RZ-01A-11R-A28M-07	19.1302	Tumor	03-high	1.47779	2.57382	2.28084	1.40997
TCGA-D8-A27F-01A-11R-A16F-07	19.1363	Tumor	03-high	-0.11096	-4.64632	-1.1917	-4.11323
TCGA-E9-A1N8-01A-11R-A144-07	19.1407	Tumor	03-high	0.119275	-5.0473	-0.863812	-3.60073
TCGA-AR-A256-01A-11R-A169-07	19.1411	Tumor	03-high	-0.35324	-5.32417	-1.6054	-3.19577
TCGA-E9-A22G-01A-11R-A157-07	19.1453	Tumor	03-high	-0.359003	-5.40645	-1.03825	-4.09377
TCGA-AN-A0AT-01A-11R-A034-07	19.1488	Tumor	03-high	-0.513305	-5.27042	-0.910546	-4.3044
TCGA-BH-A0E6-01A-11R-A034-07	19.1528	Tumor	03-high	-0.330113	-4.75052	-1.46284	-2.90448
TCGA-A7-A6VY-01A-12R-A33J-07	19.1766	Tumor	03-high	-0.888647	-4.56498	-2.1135	-2.23863
TCGA-AR-A1AR-01A-31R-A137-07	19.1802	Tumor	03-high	-1.13129	-4.38933	-1.12151	-3.74467
TCGA-EW-A1J6-01A-11R-A13Q-07	19.1973	Tumor	03-high	2.32913	1.37411	1.93139	0.28199
TCGA-A1-A0SO-01A-22R-A084-07	19.1981	Tumor	03-high	-0.0876873	-5.70953	-0.472211	-3.96685
TCGA-BH-A18T-01A-11R-A12D-07	19.2125	Tumor	03-high	-0.803168	-5.39475	-0.741902	-3.64383
TCGA-AC-A2BK-01A-11R-A21T-07	19.301	Tumor	03-high	0.0701332	-5.70158	-0.656745	-4.35575
TCGA-A2-A0T0-01A-22R-A084-07	19.3011	Tumor	03-high	-0.390181	-5.42384	-0.776489	-4.34128
TCGA-D8-A143-01A-11R-A115-07	19.3198	Tumor	03-high	-0.461189	-3.36294	-1.97747	-1.60187
TCGA-B6-A0IQ-01A-11R-A034-07	19.3291	Tumor	03-high	-0.206424	-5.44112	-2.05617	-2.39864
TCGA-BH-A1FC-01A-11R-A13Q-07	19.3387	Tumor	03-high	-1.07347	-5.08395	-0.555631	-3.80149
TCGA-C8-A1HJ-01A-11R-A13Q-07	19.3849	Tumor	03-high	-0.245912	-5.41546	-1.19209	-4.0846
TCGA-BH-A209-01A-11R-A157-07	19.3965	Tumor	03-high	0.0717716	-1.68052	-1.41948	-0.551794
TCGA-E2-A14N-01A-31R-A137-07	19.4048	Tumor	03-high	-0.906673	-5.40142	-0.665443	-4.2999
TCGA-OL-A5D7-01A-11R-A27Q-07	19.4152	Tumor	03-high	-1.1989	-5.14851	-0.44828	-3.9059
TCGA-E2-A1LG-01A-21R-A14M-07	19.4814	Tumor	03-high	-0.565762	-5.37337	-0.965444	-2.6199
TCGA-A2-A04U-01A-11R-A115-07	19.533	Tumor	03-high	0.268092	-5.76707	-1.11942	-3.39429
TCGA-AR-A0TU-01A-31R-A109-07	19.6302	Tumor	03-high	-1.09622	-5.35375	-0.652882	-3.98762

## Sheet: F01d
	TCGA-E9-A1NG-01A-21R-A14M-07	TCGA-AR-A0TQ-01A-11R-A084-07	TCGA-A1-A0SI-01A-11R-A144-07	TCGA-BH-A0W7-01A-11R-A115-07	TCGA-AO-A03O-01A-11R-A00Z-07	TCGA-D8-A1XY-01A-11R-A14M-07	TCGA-EW-A423-01A-11R-A24H-07	TCGA-B6-A0RV-01A-11R-A084-07	TCGA-D8-A140-01A-11R-A115-07	TCGA-LL-A442-01A-11R-A24H-07	TCGA-E2-A56Z-01A-12R-A29R-07	TCGA-BH-A1EX-01A-11R-A13Q-07	TCGA-A7-A3RF-01A-11R-A22K-07	TCGA-B6-A1KF-01A-11R-A13Q-07	TCGA-LL-A7T0-01A-31R-A352-07	TCGA-AR-A0U4-01A-11R-A109-07	TCGA-BH-A8G0-01A-11R-A352-07	TCGA-E2-A1L6-01A-11R-A13Q-07	TCGA-B6-A0IJ-01A-11R-A034-07	TCGA-PE-A5DE-01A-11R-A27Q-07	TCGA-BH-A0B1-01A-12R-A056-07	TCGA-GM-A2DB-01A-31R-A18M-07	TCGA-A7-A6VY-01A-12R-A33J-07	TCGA-A2-A0YH-01A-11R-A109-07	TCGA-OL-A5RV-01A-12R-A28M-07	TCGA-E2-A15S-01A-11R-A115-07	TCGA-LL-A441-01A-11R-A24H-07	TCGA-A2-A0YI-01A-31R-A10J-07	TCGA-BH-A0RX-01A-21R-A084-07	TCGA-A8-A06Q-01A-11R-A034-07	TCGA-D8-A1JG-01B-11R-A13Q-07	TCGA-LL-A5YN-01A-11R-A28M-07	TCGA-GM-A2DM-01A-11R-A180-07	TCGA-A8-A09X-01A-11R-A00Z-07	TCGA-5L-AAT0-01A-12R-A41B-07	TCGA-A2-A04X-01A-21R-A034-07	TCGA-C8-A1HL-01A-11R-A137-07	TCGA-A7-A4SA-01A-11R-A266-07	TCGA-A2-A0YC-01A-11R-A109-07	TCGA-A8-A08B-01A-11R-A00Z-07	TCGA-BH-A0DD-01A-31R-A12P-07	TCGA-AR-A0TY-01A-12R-A115-07	TCGA-A2-A0CT-01A-31R-A056-07	TCGA-AC-A62X-01A-11R-A29R-07	TCGA-E9-A245-01A-22R-A16F-07	TCGA-D8-A3Z5-01A-41R-A24H-07	TCGA-A8-A094-01A-11R-A00Z-07	TCGA-BH-A1FM-01A-11R-A13Q-07	TCGA-E2-A9RU-01A-11R-A41B-07
ELAVL1_log2p1	17.8231	17.9814	18.2818	18.2599	18.437	17.7539	18.6527	18.2135	18.1125	18.2769	18.6603	17.9663	18.3388	18.7205	18.7927	19.0429	17.8202	18.1093	18.4593	18.2916	17.7795	18.939	19.1766	18.1456	18.1326	18.3579	18.3666	18.2787	18.3054	18.1898	18.191	18.146	18.0178	17.9921	18.2886	18.3942	18.3782	18.2109	18.1966	18.1611	18.4803	18.7203	18.4728	18.8404	18.1155	17.9864	18.0832	18.4278	18.7389
Alanine Aspartate And Glutamate Metabolism	0.320518	0.329211	0.304232	0.306515	0.308642	0.31005	0.308179	0.301756	0.284997	0.283067	0.278515	0.296416	0.283732	0.263283	0.308786	0.322212	0.286057	0.297973	0.288624	0.305146	0.309162	0.312624	0.308023	0.301265	0.31733	0.280266	0.280337	0.294042	0.308569	0.29848	0.326773	0.300027	0.293289	0.307473	0.297975	0.30498	0.255814	0.304186	0.290924	0.300811	0.278736	0.310664	0.318544	0.268383	0.279579	0.305094	0.336271	0.292177	0.30366
Alpha Linolenic Acid Metabolism	0.129731	0.107014	0.170984	0.116127	0.135022	0.148545	0.139999	0.10675	0.0904288	0.165455	0.167561	0.184443	0.128256	0.0453998	0.0962339	0.0674573	0.160248	0.130975	0.13211	0.112989	0.148761	0.196939	0.152476	0.161991	0.160656	0.144738	0.138924	0.147128	0.190388	0.133515	0.117976	0.0957716	0.0822751	0.101319	0.112344	0.127134	0.0928182	0.112283	0.110125	0.0481914	0.0931803	0.080018	0.123901	0.123546	0.126563	0.162308	0.0624573	0.0790988	0.175881
Amino Sugar And Nucleotide Sugar Metabolism	0.375181	0.377566	0.366912	0.369621	0.375297	0.375371	0.364325	0.379513	0.375008	0.360833	0.391801	0.381849	0.368524	0.362737	0.367772	0.393701	0.375195	0.3643	0.376383	0.36807	0.379615	0.372291	0.389951	0.383082	0.360789	0.362821	0.360755	0.362774	0.392056	0.374816	0.389299	0.379628	0.37364	0.372504	0.366314	0.394894	0.381437	0.366914	0.374364	0.362884	0.357041	0.38472	0.37684	0.367485	0.366828	0.35393	0.381981	0.356281	0.376555
Arachidonic Acid Metabolism	0.15753	0.14399	0.147361	0.182662	0.159401	0.138156	0.18002	0.15291	0.154572	0.169733	0.182965	0.147207	0.145115	0.107448	0.172325	0.127519	0.187851	0.161593	0.141672	0.176362	0.179855	0.176987	0.170222	0.180512	0.184348	0.175512	0.176515	0.178902	0.169968	0.14236	0.140149	0.178485	0.125462	0.139082	0.165508	0.163044	0.129588	0.171095	0.152376	0.13734	0.131227	0.134029	0.181898	0.149091	0.12986	0.177688	0.120239	0.110525	0.173056
Arginine And Proline Metabolism	0.311125	0.320298	0.308773	0.315602	0.317701	0.296893	0.31039	0.343948	0.316806	0.285017	0.306025	0.299199	0.34241	0.304054	0.295489	0.322252	0.33275	0.313792	0.319295	0.323206	0.323699	0.317221	0.325428	0.320506	0.315981	0.323039	0.302047	0.322723	0.317493	0.314822	0.302985	0.314358	0.31098	0.312372	0.309379	0.319617	0.314471	0.316658	0.31672	0.313669	0.298817	0.311023	0.333133	0.310701	0.320609	0.304354	0.322627	0.303561	0.314968
Ascorbate And Aldarate Metabolism	-0.0275715	-0.0846432	-0.0593099	-0.0986351	-0.133902	-0.121094	-0.0692686	-0.0921883	-0.209643	-0.138379	0.0289179	-0.0130861	-0.214683	-0.148594	-0.101326	-0.129015	-0.0896093	-0.0493539	-0.177234	-0.00480598	0.0245857	0.0718681	-0.0540441	-0.0337689	-0.0336862	-0.142541	-0.11555	-0.106285	-0.0871435	-0.000781369	0.0401244	-0.00950809	-0.0696576	-0.0748526	-0.108348	0.0137755	-0.0859221	-0.214869	-0.0737464	-0.146526	-0.150311	-0.177381	0.0378001	-0.180571	-0.0208058	-0.123058	-0.0367005	-0.0824354	-0.0631956
Beta Alanine Metabolism	0.322715	0.317961	0.312114	0.29857	0.295194	0.308564	0.303233	0.295893	0.278592	0.26954	0.276107	0.283717	0.246197	0.260678	0.309951	0.328684	0.30083	0.315741	0.304343	0.306515	0.311945	0.304931	0.297373	0.286855	0.31916	0.285462	0.28429	0.30915	0.291617	0.261497	0.337693	0.279439	0.294077	0.265796	0.315033	0.31974	0.236097	0.29396	0.314138	0.310175	0.267711	0.306554	0.312637	0.27989	0.273272	0.296736	0.292977	0.285358	0.283328
Butanoate Metabolism	0.316629	0.29397	0.295505	0.296859	0.258567	0.30582	0.285707	0.277879	0.263905	0.267713	0.2471	0.293511	0.244689	0.254949	0.273559	0.278175	0.289762	0.309395	0.261681	0.253224	0.301423	0.314415	0.278093	0.268465	0.315807	0.257589	0.258937	0.278201	0.259173	0.309649	0.327787	0.262812	0.261096	0.281373	0.282134	0.282938	0.266645	0.264775	0.291386	0.24343	0.263469	0.265043	0.290631	0.236694	0.268373	0.290782	0.315097	0.275133	0.255365
Cysteine And Methionine Metabolism	0.28694	0.307675	0.314881	0.318007	0.322088	0.314064	0.304803	0.32119	0.291942	0.284317	0.281231	0.301871	0.27256	0.313473	0.288493	0.358168	0.312225	0.325715	0.323069	0.317293	0.308709	0.305466	0.32178	0.305029	0.316263	0.334206	0.33017	0.334224	0.324878	0.290208	0.296175	0.278505	0.31825	0.307698	0.332655	0.309143	0.308485	0.32799	0.309259	0.267839	0.317384	0.286642	0.339666	0.301306	0.272039	0.312772	0.335291	0.322837	0.289156
Drug Metabolism Cytochrome P450	0.0214606	0.0497975	0.039755	0.0413797	-0.00952707	0.0305746	0.0545013	0.020128	0.0208377	0.0161513	0.0936268	0.0823167	-0.041548	-0.00184904	0.0333322	0.0397155	0.074986	0.0768878	0.0138728	0.0733606	0.124958	0.0788832	0.0538301	0.0730787	0.0746219	0.0134175	0.0762539	0.0504727	0.0549126	0.0592162	0.045881	0.0840387	0.0441608	0.0336569	-0.00916453	0.114272	0.0483697	0.0196981	0.0582227	-0.0323716	0.030562	0.000461386	0.145763	-0.011664	0.081089	0.0284537	0.0195346	-0.0140868	0.00699632
Drug Metabolism Other Enzymes	0.0842791	0.0665165	0.0798733	0.0540952	0.0273141	0.0524427	0.0897233	0.0445089	0.0332505	0.0663663	0.137705	0.107604	-0.017665	0.0181354	0.0206065	0.0560325	0.0834326	0.105094	0.0202795	0.110267	0.14696	0.135519	0.0810378	0.10992	0.107507	0.0408695	0.052396	0.0740628	0.0777614	0.0847811	0.136063	0.0997293	0.0933053	0.0719217	0.0226542	0.101503	0.0640389	0.0115135	0.0736371	-0.00332021	0.0442549	-0.00809758	0.167379	0.00820271	0.113897	0.0541367	0.0603962	0.0175637	0.0671979
Ether Lipid Metabolism	0.239139	0.222295	0.251302	0.228716	0.230569	0.245411	0.226457	0.23284	0.213736	0.2421	0.248348	0.261259	0.222441	0.187153	0.203267	0.213252	0.263972	0.240326	0.245189	0.226049	0.242154	0.258327	0.24992	0.255682	0.250025	0.242946	0.240946	0.24513	0.279572	0.221421	0.223718	0.209454	0.206236	0.221314	0.225994	0.233073	0.211622	0.230803	0.224697	0.165642	0.203496	0.208527	0.227837	0.229729	0.21952	0.260288	0.199536	0.204993	0.255925
Fatty Acid Metabolism	0.283673	0.304847	0.313447	0.328484	0.323682	0.30539	0.299832	0.31147	0.313112	0.275025	0.292671	0.314863	0.265016	0.281901	0.315828	0.324243	0.343557	0.342185	0.296193	0.327164	0.365862	0.300744	0.287119	0.312632	0.326456	0.290901	0.328797	0.321389	0.299297	0.324289	0.309333	0.326755	0.290355	0.316503	0.312808	0.335689	0.28297	0.318842	0.330443	0.287873	0.328202	0.316144	0.346185	0.293496	0.308262	0.325674	0.28083	0.241829	0.297743
Fructose And Mannose Metabolism	0.372238	0.375017	0.364524	0.363976	0.366539	0.366206	0.358471	0.358786	0.350996	0.346632	0.368993	0.3511	0.38474	0.357107	0.361083	0.365621	0.354504	0.348055	0.370198	0.337266	0.374399	0.368302	0.367426	0.353936	0.352417	0.345138	0.345161	0.351082	0.348403	0.379231	0.372501	0.359836	0.38142	0.353302	0.352042	0.325298	0.364653	0.36418	0.342343	0.339461	0.359645	0.361132	0.347954	0.337402	0.349069	0.35331	0.378025	0.358687	0.373142
Galactose Metabolism	0.278456	0.290081	0.299691	0.282369	0.244333	0.253557	0.315753	0.307082	0.251059	0.279102	0.286557	0.288458	0.296412	0.287403	0.305267	0.283002	0.305782	0.308515	0.296116	0.266144	0.282721	0.315345	0.335871	0.283543	0.300334	0.302134	0.271013	0.275852	0.324476	0.290536	0.325737	0.28223	0.28926	0.280164	0.290077	0.323548	0.271312	0.31281	0.278188	0.243653	0.282507	0.261338	0.283496	0.315277	0.286762	0.277053	0.271242	0.269918	0.278645
Glutathione Metabolism	0.323759	0.325612	0.340557	0.346919	0.305155	0.317782	0.319264	0.321144	0.296205	0.310904	0.337196	0.359938	0.311458	0.320977	0.345242	0.331601	0.353715	0.33426	0.342959	0.308423	0.340188	0.337969	0.349531	0.337646	0.334315	0.309743	0.348642	0.324795	0.337791	0.326394	0.322593	0.342176	0.327701	0.315912	0.313245	0.351758	0.340743	0.329699	0.318107	0.29069	0.30677	0.348424	0.334821	0.32236	0.353449	0.325147	0.351435	0.316573	0.325957
Glycerolipid Metabolism	0.26826	0.254746	0.278429	0.294812	0.26565	0.255321	0.248196	0.274486	0.254353	0.266472	0.253019	0.272874	0.23922	0.272877	0.262645	0.262336	0.280232	0.271786	0.27239	0.265877	0.274338	0.297988	0.249389	0.264917	0.270135	0.257585	0.268747	0.258389	0.281403	0.253452	0.26502	0.275238	0.243198	0.266283	0.268449	0.255232	0.258353	0.264543	0.26494	0.225918	0.254644	0.255922	0.259757	0.269095	0.252604	0.257743	0.256077	0.263581	0.237326
Glycerophospholipid Metabolism	0.286429	0.29034	0.295178	0.283407	0.28372	0.29139	0.286368	0.293427	0.279041	0.287693	0.294635	0.300984	0.281668	0.267906	0.281302	0.27765	0.302535	0.293392	0.282937	0.286964	0.298672	0.301654	0.294124	0.298928	0.298037	0.293982	0.295244	0.293031	0.317949	0.278055	0.284989	0.271201	0.273358	0.28608	0.285857	0.277837	0.283811	0.294267	0.287111	0.232883	0.265803	0.278825	0.296083	0.287069	0.276901	0.307926	0.275155	0.27543	0.287967
Glycine Serine And Threonine Metabolism	0.24796	0.293599	0.23726	0.266882	0.267788	0.248629	0.264973	0.257982	0.240545	0.228578	0.236225	0.25135	0.236112	0.207532	0.240549	0.273793	0.25691	0.247564	0.256002	0.234677	0.279327	0.282968	0.276866	0.249253	0.26633	0.257578	0.240696	0.2638	0.259252	0.248486	0.259311	0.266835	0.258329	0.238838	0.247638	0.272	0.207335	0.287266	0.24831	0.223166	0.236626	0.234318	0.279932	0.222669	0.238779	0.273742	0.265916	0.239135	0.270859
Glyoxylate And Dicarboxylate Metabolism	0.279883	0.353086	0.351561	0.319268	0.335396	0.342275	0.318845	0.364124	0.312621	0.343314	0.317103	0.312826	0.359569	0.358454	0.329742	0.345791	0.321367	0.323334	0.340624	0.320405	0.318334	0.376724	0.328653	0.279859	0.353794	0.317979	0.372812	0.323342	0.380012	0.324596	0.329115	0.362766	0.330384	0.335594	0.320938	0.329012	0.325007	0.335644	0.314994	0.282064	0.319501	0.326479	0.285156	0.366952	0.367223	0.313158	0.289478	0.273596	0.299614
Histidine Metabolism	0.251104	0.262475	0.273584	0.284278	0.261062	0.268704	0.259403	0.284504	0.237084	0.272396	0.235591	0.282292	0.252928	0.250128	0.295543	0.274368	0.273043	0.258474	0.278157	0.275704	0.274196	0.309016	0.292512	0.306692	0.273051	0.267243	0.276993	0.267999	0.298128	0.23195	0.288267	0.270598	0.261851	0.274786	0.273152	0.252244	0.216579	0.287311	0.273176	0.256145	0.268925	0.27707	0.310873	0.250214	0.228693	0.293736	0.274033	0.274927	0.29439
Inositol Phosphate Metabolism	0.353907	0.367496	0.363749	0.351115	0.364709	0.340122	0.346146	0.36671	0.354738	0.349185	0.335261	0.358122	0.333069	0.350497	0.335813	0.355269	0.356296	0.358705	0.350832	0.356079	0.357198	0.319339	0.339039	0.35155	0.359088	0.350731	0.355777	0.360517	0.35127	0.344916	0.349103	0.34139	0.351922	0.348612	0.355751	0.338874	0.348208	0.35667	0.339725	0.341977	0.357965	0.362337	0.338821	0.346562	0.343734	0.35472	0.35175	0.33256	0.329788
Linoleic Acid Metabolism	-0.00791939	0.0245396	0.0521097	0.0278217	0.0173555	0.0130336	0.0688457	-0.00990893	0.0769243	0.0636175	0.0771279	0.0470047	-0.011619	-0.0668801	0.0217372	-0.00528644	0.0513231	0.0147653	0.0314939	0.00937048	0.0798949	0.08701	0.0539396	0.043284	0.0376707	0.0439901	0.0621453	0.034882	0.0832243	0.0223185	0.00486834	-0.00123092	-0.0219027	-0.00300998	-0.0167788	0.0508691	0.0286402	0.059627	0.0377357	-0.0690807	0.0357764	-0.024255	0.0771923	-0.00953076	0.000413538	0.0512827	-0.0238477	-0.0169157	-0.00247267
Metabolism Of Xenobiotics By Cytochrome P450	0.000365593	0.0401714	0.0169744	0.0481117	-0.0219838	0.0206311	0.0426708	-0.00132324	0.00425734	-0.0194283	0.0724331	0.0632061	-0.044225	-0.00370991	0.0481609	0.040975	0.0581284	0.0470687	0.00914487	0.0621653	0.127437	0.0675148	0.060035	0.0620532	0.0518257	0.00967671	0.0682834	0.0346755	0.0432835	0.0528402	0.0500486	0.0705418	0.0244823	0.0104554	-0.0193659	0.0945798	0.0436016	-0.00556834	0.0579537	-0.0328144	0.00940539	-0.00781684	0.141195	-0.0272712	0.0521659	0.0155605	0.00933127	0.00384497	-0.0133801
Nicotinate And Nicotinamide Metabolism	0.328071	0.306624	0.308811	0.331618	0.319764	0.303759	0.290271	0.325486	0.327433	0.3325	0.304658	0.323123	0.305316	0.304618	0.304685	0.31351	0.304572	0.33104	0.312622	0.300888	0.31452	0.303088	0.315045	0.309642	0.325009	0.316155	0.297393	0.321796	0.332377	0.302169	0.323695	0.29795	0.335262	0.306525	0.322433	0.285286	0.325428	0.326475	0.340896	0.273304	0.317748	0.305792	0.30729	0.336006	0.315316	0.313904	0.344264	0.325954	0.300236
Nitrogen Metabolism	0.238198	0.163107	0.185669	0.198043	0.203043	0.190208	0.175366	0.224566	0.206162	0.165773	0.245288	0.162114	0.241569	0.201053	0.134555	0.225692	0.191176	0.252096	0.210369	0.226777	0.172125	0.213013	0.248335	0.194736	0.215411	0.247414	0.211532	0.197979	0.237149	0.150339	0.178121	0.168097	0.242351	0.134879	0.22023	0.169854	0.155004	0.193815	0.18955	0.157748	0.207782	0.139855	0.151832	0.237825	0.166485	0.218456	0.154276	0.249705	0.233341
Phenylalanine Metabolism	0.236883	0.264356	0.280793	0.304555	0.314457	0.289775	0.309577	0.307422	0.275864	0.276265	0.314597	0.302219	0.316862	0.285757	0.295436	0.318747	0.300641	0.314358	0.307117	0.305985	0.316672	0.348315	0.322629	0.284193	0.293332	0.306775	0.321543	0.308371	0.309568	0.276363	0.323454	0.28951	0.292659	0.326961	0.305599	0.273802	0.302818	0.310463	0.248164	0.276242	0.269414	0.307297	0.341551	0.296638	0.310492	0.334956	0.338196	0.294032	0.294438
Porphyrin And Chlorophyll Metabolism	0.136353	0.0797188	0.0983935	0.0766851	0.058209	0.0745294	0.0964198	0.0629061	0.0151385	0.0447815	0.139323	0.139804	0.00371168	0.0599087	0.0746267	0.0588139	0.079277	0.104849	0.0281269	0.120771	0.157121	0.171552	0.122635	0.10683	0.115276	0.0488612	0.0787302	0.0748531	0.0942419	0.136107	0.179387	0.136616	0.0979395	0.114057	0.0665274	0.151047	0.0847182	0.00571844	0.0919357	0.0536911	0.0440087	0.0290167	0.164042	0.033456	0.133038	0.0771463	0.116962	0.0816013	0.0967075
Propanoate Metabolism	0.371066	0.384465	0.376943	0.363267	0.36616	0.38933	0.345144	0.373268	0.353723	0.394258	0.337148	0.374281	0.358056	0.360711	0.325726	0.356371	0.363631	0.378435	0.363136	0.364093	0.369695	0.354785	0.345075	0.357058	0.361164	0.346293	0.348358	0.374527	0.353246	0.357767	0.347952	0.312659	0.391359	0.355843	0.367123	0.383795	0.367358	0.366094	0.382041	0.336405	0.366323	0.366791	0.374851	0.321632	0.352355	0.36449	0.376703	0.383137	0.336247
Purine Metabolism	0.312849	0.315427	0.316258	0.316293	0.312162	0.312354	0.304092	0.321335	0.310725	0.313135	0.309454	0.309208	0.309757	0.311784	0.32012	0.319067	0.313226	0.321048	0.31694	0.316552	0.329983	0.309397	0.307899	0.319831	0.318721	0.314362	0.310784	0.319693	0.313527	0.300561	0.316745	0.309059	0.310997	0.315842	0.316035	0.305705	0.310063	0.308069	0.315911	0.297863	0.314806	0.311861	0.315171	0.302604	0.30953	0.318157	0.310843	0.306674	0.312634
Pyrimidine Metabolism	0.361616	0.366263	0.363201	0.369176	0.367695	0.361368	0.363139	0.374521	0.35963	0.369211	0.370738	0.354987	0.358764	0.358257	0.369917	0.37561	0.353414	0.367998	0.376149	0.3637	0.367401	0.361573	0.370641	0.36038	0.363334	0.378299	0.357963	0.358717	0.373472	0.360037	0.366231	0.359917	0.373503	0.364332	0.366575	0.361608	0.359916	0.364024	0.368564	0.352688	0.369697	0.369389	0.367302	0.381487	0.356392	0.366052	0.362713	0.355125	0.371512
Pyruvate Metabolism	0.304808	0.338885	0.324144	0.329429	0.306523	0.336187	0.32504	0.33968	0.311903	0.34394	0.306772	0.31558	0.315022	0.334201	0.309245	0.320666	0.317464	0.323331	0.324696	0.309762	0.320724	0.31536	0.311348	0.327486	0.325938	0.314969	0.320972	0.325553	0.335614	0.318979	0.292067	0.290949	0.349783	0.324486	0.319335	0.339084	0.338317	0.333845	0.332258	0.312864	0.315414	0.314108	0.328119	0.276597	0.32761	0.312756	0.294131	0.306361	0.320989
Retinol Metabolism	-0.0300371	-0.0168919	-0.029276	-0.00729489	-0.0803493	-0.036655	1.57753e-05	-0.032406	-0.0342181	-0.0308737	0.0395703	-0.00599485	-0.105932	-0.0547805	-0.0305197	-0.0349047	0.00662224	0.0343476	-0.0705526	0.0392118	0.0852314	0.0421771	-0.00998936	0.0143007	0.0142999	-0.0234069	-0.00305471	-0.00327143	-0.00392985	-0.00195665	0.00715395	0.0229597	-0.0388925	-0.0266891	-0.0702837	0.0516978	-0.00905034	-0.044954	-0.00340745	-0.0993453	-0.0428458	-0.0653595	0.0930947	-0.0698433	-0.00693594	-0.0459443	-0.0463798	-0.0900545	-0.0332209
Riboflavin Metabolism	0.335981	0.332684	0.339222	0.341431	0.290555	0.326305	0.297137	0.299733	0.309451	0.339518	0.26044	0.349985	0.292684	0.234579	0.286919	0.280765	0.304528	0.300064	0.285819	0.319235	0.296145	0.307652	0.3345	0.296381	0.308005	0.285141	0.310024	0.331302	0.282938	0.329199	0.302637	0.29264	0.320462	0.293678	0.321415	0.291778	0.302352	0.300105	0.333846	0.298185	0.320671	0.313694	0.310872	0.305433	0.297998	0.287446	0.310167	0.353629	0.295284
Selenoamino Acid Metabolism	0.336854	0.37217	0.363333	0.357214	0.371672	0.358956	0.364884	0.378904	0.373001	0.360346	0.359221	0.366413	0.351941	0.372448	0.367954	0.378161	0.371717	0.371825	0.379731	0.355901	0.372656	0.372043	0.38109	0.381387	0.375605	0.372483	0.372014	0.363766	0.377799	0.377118	0.387658	0.365724	0.356317	0.362795	0.364095	0.364419	0.354534	0.365851	0.362786	0.372251	0.367113	0.3684	0.368811	0.382318	0.333964	0.371673	0.367794	0.365879	0.349473
Sphingolipid Metabolism	0.304136	0.313266	0.331702	0.34564	0.316956	0.318727	0.279207	0.32146	0.332504	0.302088	0.322726	0.313245	0.308944	0.32892	0.319314	0.313792	0.327646	0.311097	0.316248	0.331892	0.335149	0.318138	0.323373	0.324223	0.321679	0.30806	0.316022	0.333899	0.313605	0.290769	0.340836	0.312491	0.317019	0.332753	0.312752	0.311704	0.293721	0.334657	0.314019	0.322001	0.323667	0.314199	0.348866	0.310896	0.295856	0.314865	0.337032	0.316341	0.289304
Starch And Sucrose Metabolism	0.063533	0.0251466	0.0347316	0.0160539	-0.0370903	0.00538854	0.0274191	0.0226873	-0.0307888	-0.00353614	0.0707374	0.0708195	-0.0528005	-0.0337581	0.0313813	-0.00706718	0.0403003	0.0546131	-0.0150735	0.0615804	0.0853297	0.118689	0.0512278	0.0613821	0.0513997	-0.00357019	0.0109916	0.0170073	0.0128716	0.0397281	0.0787837	0.0692137	0.0398341	0.0208022	0.00990863	0.0583444	0.00473267	-0.0279009	0.0331462	-0.0466912	-0.0192623	-0.0461149	0.0650166	-0.0356615	0.0606782	0.00447363	0.0368933	0.00424292	-0.0111656
Sulfur Metabolism	0.236579	0.227417	0.234785	0.251572	0.198691	0.266989	0.248813	0.217538	0.224796	0.184086	0.30598	0.280438	0.187191	0.219444	0.29584	0.233176	0.222898	0.203044	0.218168	0.269651	0.186532	0.251448	0.236149	0.258185	0.235392	0.243503	0.20334	0.225806	0.143271	0.170757	0.276129	0.249521	0.223023	0.291756	0.224927	0.229177	0.213134	0.199125	0.211417	0.154527	0.211919	0.179634	0.209876	0.221143	0.16244	0.224924	0.318365	0.18618	0.206126
Taurine And Hypotaurine Metabolism	0.254545	0.238864	0.26383	0.164586	0.222946	0.216652	0.266775	0.166527	0.216922	0.17339	0.201171	0.199115	0.204607	0.207737	0.250386	0.246656	0.198201	0.267972	0.216611	0.17205	0.272196	0.229382	0.243993	0.217034	0.303929	0.256748	0.216335	0.243704	0.221456	0.169371	0.27268	0.245233	0.127976	0.215668	0.272275	0.216045	0.164133	0.224849	0.241204	0.168485	0.184482	0.235578	0.252142	0.178663	0.181021	0.200876	0.253761	0.24676	0.2266
Tryptophan Metabolism	0.25047	0.272017	0.273034	0.291356	0.274358	0.251486	0.253212	0.264301	0.244185	0.255847	0.254122	0.252325	0.286096	0.236377	0.266408	0.28624	0.288815	0.26281	0.29668	0.274506	0.252381	0.302518	0.278498	0.292901	0.245744	0.253895	0.283208	0.274092	0.326585	0.256173	0.286145	0.265993	0.259547	0.298751	0.267134	0.279181	0.251126	0.273549	0.276736	0.238186	0.253933	0.245427	0.271452	0.257536	0.259794	0.240036	0.28606	0.240875	0.261024
Tyrosine Metabolism	0.202915	0.227842	0.221718	0.241372	0.217939	0.213075	0.207332	0.238273	0.187658	0.18557	0.210142	0.243515	0.172103	0.22205	0.236774	0.224397	0.241336	0.251758	0.214032	0.253089	0.272896	0.235486	0.235945	0.246015	0.248103	0.208227	0.248144	0.218702	0.246307	0.23348	0.245379	0.23934	0.161379	0.266845	0.223625	0.214025	0.217951	0.245034	0.228828	0.200225	0.2363	0.213791	0.280913	0.252559	0.237498	0.249631	0.192601	0.168304	0.22099
[truncated: 1,036 more columns]

## Sheet: F01e
	Symbol	ENSGene	TCGA_ENSGene	p_value (test t)	Fold Change
1	HK1	ENSG00000156515	ENSG00000156515.20	5.07741e-05	-1.09966
2	HK3	ENSG00000160883	ENSG00000160883.9	0.556611	1.16021
3	SLC2A1	ENSG00000117394	ENSG00000117394.18	3.79425e-09	1.30234
4	SLC2A3	ENSG00000059804	ENSG00000059804.14	1.06547e-05	-1.17209
5	GPI	ENSG00000105220	ENSG00000105220.13	8.0296e-23	1.33194
6	HK2	ENSG00000159399	ENSG00000159399.8	0.114161	1.10533
7	GCK	ENSG00000106633	ENSG00000106633.14	0.00105038	-1.26135
8	SLC2A2	ENSG00000163581	ENSG00000163581.12	0.0153312	NA
9	SLC2A4	ENSG00000181856	ENSG00000181856.13	2.65302e-07	-1.53589
10	PFKM	ENSG00000152556	ENSG00000152556.14	0.215948	1.02348
11	SLC2A5	ENSG00000142583	ENSG00000142583.16	0.501208	-1.03619
12	FBP1	ENSG00000165140	ENSG00000165140.8	3.53257e-05	-1.06153
13	G6PC	ENSG00000131482	ENSG00000131482.8	0.177797	NA
14	PFKL	ENSG00000141959	ENSG00000141959.15	1.48572e-05	1.15119
15	FBP2	ENSG00000130957	ENSG00000130957.4	0.831759	1.21019
16	PFKP	ENSG00000067057	ENSG00000067057.15	0.000510884	1.22257
17	ALDOA	ENSG00000149925	ENSG00000149925.15	0.000117657	1.15282
18	PGAM1	ENSG00000171314	ENSG00000171314.8	0.00124514	1.08149
19	PGK1	ENSG00000102144	ENSG00000102144.12	4.02375e-06	1.16417
20	GAPDH	ENSG00000111640	ENSG00000111640.13	7.63428e-30	1.47698
21	ALDOB	ENSG00000136872	ENSG00000136872.16	0.0170886	-1.03032
22	PGK2	ENSG00000170950	ENSG00000170950.4	0.745382	NA
23	GAPDHS	ENSG00000105679	ENSG00000105679.7	0.484996	-1.03217
24	PGAM2	ENSG00000164708	ENSG00000164708.5	NA	NA
25	ALDOC	ENSG00000109107	ENSG00000109107.12	0.0589566	1.13443
26	ENO1	ENSG00000074800	ENSG00000074800.12	3.59086e-10	1.29696
27	ENO2	ENSG00000111674	ENSG00000111674.7	0.0626342	1.25758
28	PDHA1	ENSG00000131828	ENSG00000131828.12	6.6298e-29	1.29787
29	ENO3	ENSG00000108515	ENSG00000108515.16	0.589099	1.02761
30	SLC25A1	ENSG00000100075	ENSG00000100075.8	2.38133e-16	1.32929
31	ACLY	ENSG00000131473	ENSG00000131473.15	0.316884	-1.04814
32	PDHA2	ENSG00000163114	ENSG00000163114.5	0.258737	NA
33	MPC1	ENSG00000060762	ENSG00000060762.17	2.52797e-05	1.12718
34	ACACA	ENSG00000278540	ENSG00000278540.3	0.00103294	-1.15198
35	PDHB	ENSG00000168291	ENSG00000168291.11	0.606924	1.01434
36	PKM	ENSG00000067225	ENSG00000067225.16	0.00016523	1.06449
37	MPC2	ENSG00000143158	ENSG00000143158.9	3.43236e-14	1.28203
38	ACACB	ENSG00000076555	ENSG00000076555.14	5.31287e-26	-1.78398
39	DLAT	ENSG00000150768	ENSG00000150768.14	0.0464063	1.01372
40	LDHA	ENSG00000134333	ENSG00000134333.12	6.64708e-08	1.21063
41	PC	ENSG00000173599	ENSG00000173599.12	0.283357	1.07571
42	LDHB	ENSG00000111716	ENSG00000111716.11	7.632e-09	1.22786
43	FASN	ENSG00000169710	ENSG00000169710.6	0.00010258	-1.31862
44	LDHC	ENSG00000166796	ENSG00000166796.10	0.00782059	1.45639
45	SLC16A3	ENSG00000141526	ENSG00000141526.13	0.0172628	1.10212
46	CS	ENSG00000062485	ENSG00000062485.17	2.64174e-05	1.06699
47	ME2	ENSG00000082212	ENSG00000082212.10	3.43972e-06	1.16261
48	LDHAL6B	ENSG00000171989	ENSG00000171989.5	7.22587e-08	-1.44954
49	SLC16A4	ENSG00000168679	ENSG00000168679.16	1.2004e-15	-1.6328
50	ME3	ENSG00000151376	ENSG00000151376.15	4.32866e-06	-1.39445
51	ACO1	ENSG00000122729	ENSG00000122729.17	9.68969e-08	-1.13747
52	SLC16A7	ENSG00000118596	ENSG00000118596.10	2.41845e-15	-1.48018
53	ACO2	ENSG00000100412	ENSG00000100412.14	0.54443	-1.00959
54	SLC16A8	ENSG00000100156	ENSG00000100156.9	0.00607795	-1.09803
55	MDH2	ENSG00000146701	ENSG00000146701.10	2.86414e-18	1.21166
56	ME1	ENSG00000065833	ENSG00000065833.8	0.0366425	1.37442
57	ELOVL1	ENSG00000066322	ENSG00000066322.11	7.14848e-25	1.25831
58	SLC25A11	ENSG00000108528	ENSG00000108528.12	1.37498e-14	1.1814
59	IDH3A	ENSG00000166411	ENSG00000166411.12	0.0187771	-1.05759
60	ELOVL2	ENSG00000197977	ENSG00000197977.3	0.0414163	-1.633
61	ELOVL5	ENSG00000012660	ENSG00000012660.12	4.09981e-10	-1.39289
62	IDH2	ENSG00000182054	ENSG00000182054.8	1.91569e-10	1.25269
63	IDH3B	ENSG00000101365	ENSG00000101365.19	0.000642597	1.09768
64	GPT	ENSG00000167701	ENSG00000167701.12	0.151675	-1.01907
65	MDH1	ENSG00000014641	ENSG00000014641.16	1.69185e-28	1.2024
66	ELOVL3	ENSG00000119915	ENSG00000119915.4	0.123677	1.1105
67	ELOVL6	ENSG00000170522	ENSG00000170522.8	5.11634e-07	1.2943
68	FH	ENSG00000091483	ENSG00000091483.6	5.60007e-17	1.21604
69	GOT2	ENSG00000125166	ENSG00000125166.11	2.35198e-10	1.25099
70	SLC25A22	ENSG00000177542	ENSG00000177542.9	2.57024e-17	1.25598
71	IDH3G	ENSG00000067829	ENSG00000067829.17	2.10497e-15	1.23401
72	ELOVL4	ENSG00000118402	ENSG00000118402.5	0.00222151	-1.03063
73	ELOVL7	ENSG00000164181	ENSG00000164181.12	0.047656	1.18108
74	OGDH	ENSG00000105953	ENSG00000105953.13	0.696991	1.0201
75	GOT1	ENSG00000120053	ENSG00000120053.10	4.77009e-23	1.27493
76	SDHC	ENSG00000143252	ENSG00000143252.13	0.0193969	1.04121
77	GLUD1	ENSG00000148672	ENSG00000148672.8	0.00871216	-1.08792
78	SDHA	ENSG00000073578	ENSG00000073578.15	0.0145267	1.06724
79	DLD	ENSG00000091140	ENSG00000091140.11	0.30672	1.00614
80	SDHD	ENSG00000204370	ENSG00000204370.7	0.0664221	1.02392
81	ACSL1	ENSG00000151726	ENSG00000151726.12	0.00019172	-1.17979
82	SLC1A3	ENSG00000079215	ENSG00000079215.12	2.06495e-09	-1.31956
83	GLUD2	ENSG00000182890	ENSG00000182890.4	0.000701992	-1.12566
84	SDHB	ENSG00000117118	ENSG00000117118.8	5.28667e-15	1.1685
85	SUCLG1	ENSG00000163541	ENSG00000163541.10	6.91333e-11	1.12703
86	ACSL3	ENSG00000123983	ENSG00000123983.12	0.121447	-1.03032
87	ASS1	ENSG00000130707	ENSG00000130707.16	0.134068	1.16409
88	SUCLG2	ENSG00000172340	ENSG00000172340.13	1.14459e-08	-1.17662
89	ACSL4	ENSG00000068366	ENSG00000068366.18	4.373e-07	-1.25268
90	SLC25A15	ENSG00000102743	ENSG00000102743.13	0.0114187	-1.0769
91	SUCLA2	ENSG00000136143	ENSG00000136143.12	4.89026e-06	-1.12655
92	ACSL5	ENSG00000197142	ENSG00000197142.9	9.37109e-07	-1.45768
93	ACSL6	ENSG00000164398	ENSG00000164398.11	0.473907	-1.00201
94	NOS1	ENSG00000089250	ENSG00000089250.17	0.000553684	-1.39613
95	GLS	ENSG00000115419	ENSG00000115419.11	0.277713	-1.00752
96	ASL	ENSG00000126522	ENSG00000126522.15	0.000234826	-1.0656
97	GLUL	ENSG00000135821	ENSG00000135821.15	1.77266e-08	-1.27744
98	ACSBG1	ENSG00000103740	ENSG00000103740.8	0.302361	-1.04582
99	NOS2	ENSG00000007171	ENSG00000007171.15	0.705091	1.02013
100	GLS2	ENSG00000135423	ENSG00000135423.11	5.22864e-05	-1.26364
101	OTC	ENSG00000036473	ENSG00000036473.6	0.00025509	NA
102	ACSBG2	ENSG00000130377	ENSG00000130377.12	0.0140492	-1.09099
103	NOS3	ENSG00000164867	ENSG00000164867.9	6.70026e-05	-1.14747
104	SLC38A1	ENSG00000111371	ENSG00000111371.14	0.000559529	-1.23518
105	ARG1	ENSG00000118520	ENSG00000118520.12	0.000105887	-1.26563
106	SLC1A5	ENSG00000105281	ENSG00000105281.11	1.02676e-10	1.32098
107	SLC38A2	ENSG00000134294	ENSG00000134294.12	2.24598e-07	-1.14747
108	SLC7A5	ENSG00000103257	ENSG00000103257.7	9.30513e-22	2.19263
109	SLC38A3	ENSG00000188338	ENSG00000188338.13	1.76739e-06	1.3192
110	NAGS	ENSG00000161653	ENSG00000161653.9	0.0378946	-1.25145
111	SLC6A14	ENSG00000268104	ENSG00000268104.2	0.328395	-1.30869
112	SLC38A5	ENSG00000017483	ENSG00000017483.13	0.0758949	-1.2256
113	SLC25A2	ENSG00000120329	ENSG00000120329.6	0.10131	-1.16474
114	ARG2	ENSG00000081181	ENSG00000081181.6	0.000594882	1.16712
115	CPT1A	ENSG00000110090	ENSG00000110090.11	6.19534e-05	-1.17017
116	SLC6A19	ENSG00000174358	ENSG00000174358.14	0.00410629	NA
117	CPS1	ENSG00000021826	ENSG00000021826.13	0.00233741	-1.29259
118	CPT1B	ENSG00000205560	ENSG00000205560.11	0.557922	-1.01642
119	CPT1C	ENSG00000169169	ENSG00000169169.13	0.110219	-1.10276
120	ACADS	ENSG00000122971	ENSG00000122971.7	0.00164377	-1.08966
121	ACADM	ENSG00000117054	ENSG00000117054.12	2.15452e-09	-1.15831
122	ACADVL	ENSG00000072778	ENSG00000072778.18	0.219964	-1.02508
123	ACAD8	ENSG00000151498	ENSG00000151498.10	2.60867e-07	-1.15642
124	IVD	ENSG00000128928	ENSG00000128928.7	1.99287e-09	-1.17107
125	CPT2	ENSG00000157184	ENSG00000157184.5	0.414639	-1.02084
126	ACAD10	ENSG00000111271	ENSG00000111271.13	2.25849e-07	-1.12624
127	GCDH	ENSG00000105607	ENSG00000105607.11	1.92932e-11	1.23013
128	ACAD9	ENSG00000177646	ENSG00000177646.16	2.13165e-11	1.13404
129	SLC25A20	ENSG00000178537	ENSG00000178537.8	1.9876e-05	-1.11788
130	ACADSB	ENSG00000196177	ENSG00000196177.11	3.2635e-17	-1.6605
131	ACADL	ENSG00000115361	ENSG00000115361.6	1.46458e-06	-1.94077
132	CRAT	ENSG00000095321	ENSG00000095321.15	8.42316e-08	-1.37677
133	ACAD11	ENSG00000240303	ENSG00000240303.6	7.24692e-18	-1.33878
134	HADHA	ENSG00000084754	ENSG00000084754.9	0.010999	-1.04559
135	HADHB	ENSG00000138029	ENSG00000138029.12	0.0962824	-1.02366
136	ECHS1	ENSG00000127884	ENSG00000127884.4	7.25389e-08	1.15827
137	ACAA2	ENSG00000167315	ENSG00000167315.16	0.0014715	1.08904

## Sheet: F01fgh
	PatientTag	SampleTag	SampleType	ELAVL1_zscore	classification	GAC_exon15	KGA_exon19	ELAVL1	GAC_exon15_log2p1	KGA_exon19_log2p1	ELAVL1_log2p1
TCGA-E9-A1NG-01A-21R-A14M-07	TCGA-E9-A1NG	01A	Tumor	-1.02001	02-low	14.542	4.68341	231898	3.9581	2.50676	17.8231
TCGA-AR-A0TQ-01A-11R-A084-07	TCGA-AR-A0TQ	01A	Tumor	-0.713577	02-low	4.34043	2.8734	258783	2.41696	1.9536	17.9814
TCGA-A1-A0SI-01A-11R-A144-07	TCGA-A1-A0SI	01A	Tumor	-0.0307353	03-high	6.75707	2.6867	318694	2.95551	1.88233	18.2818
TCGA-BH-A0W7-01A-11R-A115-07	TCGA-BH-A0W7	01A	Tumor	-0.0854635	03-high	7.18624	2.98866	313892	3.0332	1.99591	18.2599
TCGA-AO-A03O-01A-11R-A00Z-07	TCGA-AO-A03O	01A	Tumor	0.381753	03-high	4.60107	2.17491	354884	2.4857	1.66672	18.437
TCGA-D8-A1XY-01A-11R-A14M-07	TCGA-D8-A1XY	01A	Tumor	-1.14388	02-low	8.86514	4.71413	221029	3.30234	2.51453	17.7539
TCGA-E2-A1IG-11A-22R-A144-07	TCGA-E2-A1IG	11A	Normal	-1.55057	01-normal	5.86618	4.17111	185348	2.77951	2.37047	17.4999
TCGA-EW-A423-01A-11R-A24H-07	TCGA-EW-A423	01A	Tumor	1.03406	03-high	4.28168	2.29025	412115	2.401	1.7182	18.6527
TCGA-B6-A0RV-01A-11R-A084-07	TCGA-B6-A0RV	01A	Tumor	-0.198677	03-high	4.56646	2.19921	303959	2.47676	1.67772	18.2135
TCGA-D8-A140-01A-11R-A115-07	TCGA-D8-A140	01A	Tumor	-0.43304	02-low	4.44665	3.91984	283396	2.44537	2.29861	18.1125
TCGA-LL-A442-01A-11R-A24H-07	TCGA-LL-A442	01A	Tumor	-0.0430607	03-high	3.32534	5.56173	317612	2.11281	2.71408	18.2769
TCGA-E2-A56Z-01A-12R-A29R-07	TCGA-E2-A56Z	01A	Tumor	1.05878	03-high	13.2214	6.46496	414284	3.82999	2.90013	18.6603
TCGA-BH-A1EX-01A-11R-A13Q-07	TCGA-BH-A1EX	01A	Tumor	-0.74433	02-low	9.03645	6.20676	256085	3.32718	2.84935	17.9663
TCGA-A7-A3RF-01A-11R-A22K-07	TCGA-A7-A3RF	01A	Tumor	0.115508	03-high	3.42251	7.35894	331525	2.14487	3.06332	18.3388
TCGA-B6-A1KF-01A-11R-A13Q-07	TCGA-B6-A1KF	01A	Tumor	1.26024	03-high	9.94332	10.5567	431960	3.45198	3.53065	18.7205
TCGA-LL-A7T0-01A-31R-A352-07	TCGA-LL-A7T0	01A	Tumor	1.51265	03-high	4.77114	2.66282	454106	2.52886	1.87296	18.7927
TCGA-AR-A0U4-01A-11R-A109-07	TCGA-AR-A0U4	01A	Tumor	2.49272	03-high	30.2809	3.76187	540094	4.96721	2.25153	19.0429
TCGA-BH-A8G0-01A-11R-A352-07	TCGA-BH-A8G0	01A	Tumor	-1.02537	02-low	6.80987	4.2725	231427	2.9653	2.39849	17.8202
TCGA-E2-A1L6-01A-11R-A13Q-07	TCGA-E2-A1L6	01A	Tumor	-0.440093	02-low	7.48196	4.69384	282778	3.0844	2.5094	18.1093
TCGA-B6-A0IJ-01A-11R-A034-07	TCGA-B6-A0IJ	01A	Tumor	0.444754	03-high	29.402	4.9208	360412	4.92609	2.56579	18.4593
TCGA-PE-A5DE-01A-11R-A27Q-07	TCGA-PE-A5DE	01A	Tumor	-0.00597379	03-high	10.5883	3.64516	320866	3.5346	2.21573	18.2916
TCGA-BH-A0B1-01A-12R-A056-07	TCGA-BH-A0B1	01A	Tumor	-1.0988	02-low	3.87288	1.99285	224985	2.28477	1.58152	17.7795
TCGA-GM-A2DB-01A-31R-A18M-07	TCGA-GM-A2DB	01A	Tumor	2.06508	03-high	23.7425	7.05609	502575	4.62892	3.01008	18.939
TCGA-A7-A6VY-01A-12R-A33J-07	TCGA-A7-A6VY	01A	Tumor	3.09086	03-high	22.5503	3.67948	592573	4.55768	2.22635	19.1766
TCGA-A2-A0YH-01A-11R-A109-07	TCGA-A2-A0YH	01A	Tumor	-0.358046	02-low	6.35156	1.83843	289976	2.87805	1.50509	18.1456
TCGA-OL-A5RV-01A-12R-A28M-07	TCGA-OL-A5RV	01A	Tumor	-0.387578	02-low	4.15062	2.39195	287385	2.36475	1.76212	18.1326
TCGA-E2-A15S-01A-11R-A115-07	TCGA-E2-A15S	01A	Tumor	0.165865	03-high	2.84341	4.47427	335943	1.94239	2.45267	18.3579
TCGA-LL-A441-01A-11R-A24H-07	TCGA-LL-A441	01A	Tumor	0.189003	03-high	16.858	7.25114	337973	4.1585	3.04459	18.3666
TCGA-A2-A0YI-01A-31R-A10J-07	TCGA-A2-A0YI	01A	Tumor	-0.0385005	03-high	5.84278	3.91868	318012	2.77458	2.29827	18.2787
TCGA-BH-A0RX-01A-21R-A084-07	TCGA-BH-A0RX	01A	Tumor	0.0291459	03-high	30.6885	9.8153	323947	4.98589	3.435	18.3054
TCGA-A8-A06Q-01A-11R-A034-07	TCGA-A8-A06Q	01A	Tumor	-0.255197	02-low	2.84651	3.68756	299000	1.94355	2.22884	18.1898
TCGA-D8-A1JG-01B-11R-A13Q-07	TCGA-D8-A1JG	01B	Tumor	-0.252322	02-low	7.54912	2.80695	299252	3.09578	1.92864	18.191
TCGA-LL-A5YN-01A-11R-A28M-07	TCGA-LL-A5YN	01A	Tumor	-0.357062	02-low	13.966	6.8112	290063	3.90362	2.96554	18.146
TCGA-GM-A2DM-01A-11R-A180-07	TCGA-GM-A2DM	01A	Tumor	-0.638242	02-low	5.00698	4.836	265393	2.58664	2.54498	18.0178
TCGA-A8-A09X-01A-11R-A00Z-07	TCGA-A8-A09X	01A	Tumor	-0.691639	02-low	3.68706	3.73194	260708	2.22868	2.24243	17.9921
TCGA-5L-AAT0-01A-12R-A41B-07	TCGA-5L-AAT0	01A	Tumor	-0.013698	03-high	6.37776	3.76396	320188	2.88318	2.25216	18.2886
TCGA-BH-A1FE-11B-14R-A13Q-07	TCGA-BH-A1FE	11B	Normal	-1.06463	01-normal	17.776	8.23366	227983	4.23081	3.2069	17.7986
TCGA-A2-A04X-01A-21R-A034-07	TCGA-A2-A04X	01A	Tumor	0.263495	03-high	7.21924	5.38498	344508	3.03901	2.67468	18.3942
TCGA-C8-A1HL-01A-11R-A137-07	TCGA-C8-A1HL	01A	Tumor	0.220129	03-high	13.1021	6.06495	340704	3.81784	2.82068	18.3782
TCGA-A7-A4SA-01A-11R-A266-07	TCGA-A7-A4SA	01A	Tumor	-0.205009	03-high	7.54718	5.95433	303403	3.09545	2.79791	18.2109
TCGA-A2-A0YC-01A-11R-A109-07	TCGA-A2-A0YC	01A	Tumor	-0.239156	02-low	3.66004	2.41188	300407	2.22034	1.77057	18.1966
TCGA-A8-A08B-01A-11R-A00Z-07	TCGA-A8-A08B	01A	Tumor	-0.322401	02-low	6.50663	3.05707	293104	2.90816	2.02044	18.1611
TCGA-BH-A0DD-01A-31R-A12P-07	TCGA-BH-A0DD	01A	Tumor	0.504883	03-high	5.69647	2.20677	365687	2.7434	1.68112	18.4803
TCGA-AR-A0TY-01A-12R-A115-07	TCGA-AR-A0TY	01A	Tumor	1.25945	03-high	6.13716	2.4677	431890	2.83535	1.79398	18.7203
TCGA-A2-A0CT-01A-31R-A056-07	TCGA-A2-A0CT	01A	Tumor	0.483285	03-high	5.04929	7.37633	363792	2.59677	3.06632	18.4728
TCGA-AC-A62X-01A-11R-A29R-07	TCGA-AC-A62X	01A	Tumor	1.6866	03-high	77.2517	6.2828	469368	6.29005	2.86449	18.8404
TCGA-E9-A245-01A-22R-A16F-07	TCGA-E9-A245	01A	Tumor	-0.42619	02-low	3.77242	4.54958	283998	2.25472	2.47238	18.1155
TCGA-D8-A3Z5-01A-41R-A24H-07	TCGA-D8-A3Z5	01A	Tumor	-0.703406	02-low	3.19481	2.28367	259675	2.06861	1.71531	17.9864
TCGA-A8-A094-01A-11R-A00Z-07	TCGA-A8-A094	01A	Tumor	-0.497901	02-low	12.5924	5.76699	277706	3.76473	2.75851	18.0832
TCGA-BH-A1FM-01A-11R-A13Q-07	TCGA-BH-A1FM	01A	Tumor	0.35606	03-high	19.7159	11.4342	352630	4.37267	3.63624	18.4278
TCGA-E2-A9RU-01A-11R-A41B-07	TCGA-E2-A9RU	01A	Tumor	1.32314	03-high	13.9053	5.00849	437479	3.89776	2.587	18.7389
TCGA-D8-A1JU-01A-11R-A13Q-07	TCGA-D8-A1JU	01A	Tumor	-1.09921	02-low	12.5922	5.37594	224948	3.76471	2.67264	17.7792
TCGA-E2-A150-01A-11R-A12D-07	TCGA-E2-A150	01A	Tumor	-0.434268	02-low	18.9223	3.30536	283289	4.31631	2.10614	18.1119
TCGA-D8-A1JH-01A-11R-A13Q-07	TCGA-D8-A1JH	01A	Tumor	-0.754383	02-low	6.49015	5.09214	255203	2.90499	2.60695	17.9613
TCGA-C8-A8HP-01A-11R-A36F-07	TCGA-C8-A8HP	01A	Tumor	-0.174541	03-high	5.43764	2.09667	306076	2.68653	1.63072	18.2235
TCGA-A1-A0SE-01A-11R-A084-07	TCGA-A1-A0SE	01A	Tumor	-0.158606	03-high	3.02761	2.88251	307475	2.00992	1.95699	18.2301
TCGA-PL-A8LX-01A-11R-A41B-07	TCGA-PL-A8LX	01A	Tumor	-0.128353	03-high	4.30608	7.53881	310129	2.40765	3.09404	18.2425
TCGA-BH-A1EO-01A-11R-A137-07	TCGA-BH-A1EO	01A	Tumor	-0.0461096	03-high	9.80638	5.113	317345	3.43381	2.61188	18.2757
TCGA-A8-A07W-01A-11R-A00Z-07	TCGA-A8-A07W	01A	Tumor	-0.259579	02-low	1.83036	1.41263	298616	1.50098	1.2706	18.1879
TCGA-AN-A0XO-01A-11R-A109-07	TCGA-AN-A0XO	01A	Tumor	0.360103	03-high	6.8881	3.93605	352985	2.97968	2.30336	18.4292
TCGA-B6-A0WW-01A-11R-A109-07	TCGA-B6-A0WW	01A	Tumor	1.90111	03-high	8.72188	7.86118	488188	3.28124	3.1475	18.8971
TCGA-E9-A1NF-01A-11R-A14D-07	TCGA-E9-A1NF	01A	Tumor	0.104579	03-high	20.0587	7.5128	330566	4.39635	3.08963	18.3346
TCGA-AR-A0TX-01A-11R-A084-07	TCGA-AR-A0TX	01A	Tumor	-0.638977	02-low	7.78171	5.79916	265328	3.1345	2.76536	18.0174
TCGA-D8-A141-01A-11R-A115-07	TCGA-D8-A141	01A	Tumor	-0.561776	02-low	10.8395	4.94729	272102	3.56553	2.57223	18.0538
TCGA-AQ-A1H2-01A-11R-A13Q-07	TCGA-AQ-A1H2	01A	Tumor	0.202197	03-high	6.13617	3.86572	339130	2.83515	2.28265	18.3715
TCGA-E9-A22G-01A-11R-A157-07	TCGA-E9-A22G	01A	Tumor	2.94557	03-high	12.9934	2.79477	579826	3.80667	1.92401	19.1453
TCGA-AC-A3W6-01A-12R-A22K-07	TCGA-AC-A3W6	01A	Tumor	-0.493947	02-low	13.7603	4.86274	278053	3.88365	2.55158	18.085
TCGA-AO-A128-01A-11R-A10J-07	TCGA-AO-A128	01A	Tumor	0.172873	03-high	8.77657	7.78443	336558	3.28933	3.13495	18.3605
TCGA-A2-A0YT-01A-11R-A109-07	TCGA-A2-A0YT	01A	Tumor	-0.179983	03-high	3.7296	3.93404	305599	2.24172	2.30277	18.2213
TCGA-A8-A06P-01A-11R-A00Z-07	TCGA-A8-A06P	01A	Tumor	-0.870018	02-low	3.7419	3.54738	245057	2.24547	2.18503	17.9028
TCGA-EW-A1PA-01A-11R-A144-07	TCGA-EW-A1PA	01A	Tumor	0.679152	03-high	9.56954	3.82602	380977	3.40184	2.27083	18.5393
TCGA-E9-A5FL-01A-11R-A27Q-07	TCGA-E9-A5FL	01A	Tumor	-0.531711	02-low	12.2505	7.69661	274739	3.72797	3.12045	18.0677
TCGA-AN-A0FZ-01A-11R-A034-07	TCGA-AN-A0FZ	01A	Tumor	0.0374126	03-high	4.16093	5.39852	324673	2.36763	2.67774	18.3086
TCGA-D8-A1X6-01A-11R-A14M-07	TCGA-D8-A1X6	01A	Tumor	-0.725277	02-low	3.47428	2.85982	257756	2.16166	1.94853	17.9757
TCGA-E2-A15P-01A-11R-A115-07	TCGA-E2-A15P	01A	Tumor	-1.46978	02-low	5.88803	4.40126	192436	2.78409	2.4333	17.554
TCGA-BH-A0DH-01A-11R-A084-07	TCGA-BH-A0DH	01A	Tumor	-0.0804531	03-high	3.52888	2.05475	314332	2.17915	1.61106	18.2619
TCGA-GM-A2DO-01A-11R-A18M-07	TCGA-GM-A2DO	01A	Tumor	-0.228284	03-high	23.29	13.4555	301361	4.60229	3.85354	18.2011
TCGA-BH-A0H5-11A-62R-A115-07	TCGA-BH-A0H5	11A	Normal	-1.39398	01-normal	7.72521	4.51788	199087	3.12519	2.46411	17.603
TCGA-4H-AAAK-01A-12R-A41B-07	TCGA-4H-AAAK	01A	Tumor	0.823657	03-high	7.97502	5.14318	393656	3.16592	2.61899	18.5866
TCGA-B6-A0I8-01A-11R-A034-07	TCGA-B6-A0I8	01A	Tumor	-1.38926	02-low	3.32991	7.21168	199500	2.11434	3.03768	17.606
TCGA-B6-A402-01A-11R-A239-07	TCGA-B6-A402	01A	Tumor	-0.0944358	03-high	22.203	10.4279	313105	4.53624	3.51449	18.2563
TCGA-BH-A0BZ-01A-31R-A12P-07	TCGA-BH-A0BZ	01A	Tumor	0.0302845	03-high	7.51776	2.53137	324047	3.09047	1.82023	18.3058
TCGA-OL-A66N-01A-12R-A31O-07	TCGA-OL-A66N	01A	Tumor	-0.51644	02-low	9.49024	5.79725	276079	3.39098	2.76495	18.0747
TCGA-A2-A0CR-01A-11R-A22K-07	TCGA-A2-A0CR	01A	Tumor	-0.37092	02-low	15.1992	8.4767	288847	4.01785	3.24438	18.1399
TCGA-E9-A1RI-01A-11R-A169-07	TCGA-E9-A1RI	01A	Tumor	-0.884686	02-low	15.7019	6.19587	243770	4.06194	2.84717	17.8952
TCGA-BH-A1FC-11A-32R-A13Q-07	TCGA-BH-A1FC	11A	Normal	-1.10887	01-normal	15.104	7.17045	224101	4.00935	3.03042	17.7738
TCGA-E2-A15L-01A-11R-A12D-07	TCGA-E2-A15L	01A	Tumor	-0.403096	02-low	6.33083	3.3146	286024	2.87398	2.10923	18.1258
TCGA-A2-A0YJ-01A-11R-A109-07	TCGA-A2-A0YJ	01A	Tumor	2.08775	03-high	50.1002	42.799	504564	5.67526	5.45282	18.9447
TCGA-OL-A66P-01A-11R-A31O-07	TCGA-OL-A66P	01A	Tumor	-0.130267	03-high	18.5228	12.9768	309961	4.28709	3.80496	18.2417
TCGA-AR-A1AY-01A-21R-A12P-07	TCGA-AR-A1AY	01A	Tumor	1.43599	03-high	12.4728	3.76471	447380	3.75198	2.25239	18.7711
TCGA-A8-A082-01A-11R-A00Z-07	TCGA-A8-A082	01A	Tumor	-0.538676	02-low	1.49201	2.35328	274128	1.31731	1.74557	18.0645
TCGA-LD-A66U-01A-11R-A31O-07	TCGA-LD-A66U	01A	Tumor	-0.20737	03-high	11.4133	4.23443	303196	3.63381	2.38803	18.2099
TCGA-AC-A6NO-01A-12R-A33J-07	TCGA-AC-A6NO	01A	Tumor	0.0965666	03-high	3.94843	4.00545	329863	2.30697	2.3235	18.3315
TCGA-AC-A2FK-01A-12R-A180-07	TCGA-AC-A2FK	01A	Tumor	-1.0381	02-low	8.14564	5.84384	230310	3.19308	2.77481	17.8132
TCGA-A1-A0SF-01A-11R-A144-07	TCGA-A1-A0SF	01A	Tumor	0.596908	03-high	3.18766	3.07716	373761	2.06615	2.02756	18.5118
TCGA-A7-A0CJ-01A-21R-A00Z-07	TCGA-A7-A0CJ	01A	Tumor	0.315907	03-high	5.86425	7.43424	349107	2.7791	3.07626	18.4133
TCGA-A2-A1G0-01A-11R-A13Q-07	TCGA-A2-A1G0	01A	Tumor	-1.88769	02-low	5.26569	3.91187	155769	2.64747	2.29627	17.2491
TCGA-D8-A142-01A-11R-A115-07	TCGA-D8-A142	01A	Tumor	0.232736	03-high	12.1754	9.25423	341810	3.71977	3.35815	18.3828
TCGA-B6-A0IB-01A-11R-A034-07	TCGA-B6-A0IB	01A	Tumor	0.775747	03-high	1.99095	1.89426	389452	1.5806	1.5332	18.5711
TCGA-LD-A7W6-01A-81R-A352-07	TCGA-LD-A7W6	01A	Tumor	-0.574755	02-low	4.48145	2.55655	270963	2.45456	1.83048	18.0477
TCGA-E2-A10F-01A-11R-A10J-07	TCGA-E2-A10F	01A	Tumor	-0.432997	02-low	7.61944	5.43574	283400	3.10759	2.68611	18.1125
TCGA-AN-A0XR-01A-11R-A109-07	TCGA-AN-A0XR	01A	Tumor	0.578296	03-high	3.43316	1.9444	372128	2.14833	1.55797	18.5054
TCGA-A7-A13G-11A-51R-A13Q-07	TCGA-A7-A13G	11A	Normal	-1.47637	01-normal	13.0619	7.10497	191858	3.81372	3.01881	17.5497
TCGA-D8-A27M-01A-11R-A16F-07	TCGA-D8-A27M	01A	Tumor	-1.48503	02-low	32.7155	8.61389	191098	5.07534	3.26512	17.544
TCGA-C8-A1HN-01A-11R-A137-07	TCGA-C8-A1HN	01A	Tumor	0.0577871	03-high	12.2986	10.6276	326460	3.73321	3.53948	18.3166
TCGA-A7-A26J-01A-11R-A169-07	TCGA-A7-A26J	01A	Tumor	-0.27906	02-low	6.00055	1.80618	296906	2.80747	1.48861	18.1797
TCGA-AR-A1AK-01A-21R-A12P-07	TCGA-AR-A1AK	01A	Tumor	-1.1698	02-low	4.0487	2.00704	218755	2.33591	1.58835	17.739
TCGA-E9-A1N6-01A-11R-A144-07	TCGA-E9-A1N6	01A	Tumor	0.72129	03-high	8.56545	3.90732	384674	3.25783	2.29494	18.5533
TCGA-GM-A5PV-01A-11R-A28M-07	TCGA-GM-A5PV	01A	Tumor	0.501635	03-high	7.33036	6.7858	365402	3.05838	2.96085	18.4791
TCGA-BH-A0AY-11A-23R-A089-07	TCGA-BH-A0AY	11A	Normal	-1.18884	01-normal	9.90136	5.54945	217085	3.44644	2.71137	17.7279
TCGA-A8-A0A9-01A-11R-A00Z-07	TCGA-A8-A0A9	01A	Tumor	0.366922	03-high	3.46498	2.02567	353583	2.15865	1.59725	18.4317
TCGA-BH-A8FY-01A-11R-A36F-07	TCGA-BH-A8FY	01A	Tumor	0.0209874	03-high	5.01254	3.28002	323232	2.58797	2.09762	18.3022
TCGA-BH-A28O-01A-11R-A22K-07	TCGA-BH-A28O	01A	Tumor	-1.00625	02-low	9.08231	5.38624	233104	3.33375	2.67497	17.8306
TCGA-E2-A14W-01A-11R-A12D-07	TCGA-E2-A14W	01A	Tumor	2.38442	03-high	21.9301	18.804	530592	4.51917	4.30772	19.0172
TCGA-A7-A0CH-01A-21R-A00Z-07	TCGA-A7-A0CH	01A	Tumor	-0.315246	02-low	6.2624	5.46297	293731	2.86045	2.6922	18.1641
TCGA-BH-A203-11A-42R-A169-07	TCGA-BH-A203	11A	Normal	-1.17711	01-normal	14.8222	8.38104	218114	3.98388	3.22975	17.7347
TCGA-GM-A2DF-01A-11R-A180-07	TCGA-GM-A2DF	01A	Tumor	0.59582	03-high	42.4994	9.344	373666	5.44292	3.37072	18.5114
TCGA-D8-A1JS-01A-11R-A13Q-07	TCGA-D8-A1JS	01A	Tumor	-0.419682	02-low	1.22676	0.386204	284568	1.15495	0.47114	18.1184
TCGA-E2-A1LB-01A-11R-A144-07	TCGA-E2-A1LB	01A	Tumor	-0.0347438	03-high	3.13404	2.31828	318342	2.04755	1.73044	18.2802
TCGA-BH-A1F6-11B-94R-A13Q-07	TCGA-BH-A1F6	11B	Normal	-1.39652	01-normal	20.0288	10.4319	198863	4.3943	3.515	17.6014
TCGA-AR-A2LN-01A-21R-A18M-07	TCGA-AR-A2LN	01A	Tumor	-1.23938	02-low	5.09009	2.59898	212650	2.60646	1.84759	17.6981
TCGA-E2-A106-01A-11R-A10J-07	TCGA-E2-A106	01A	Tumor	0.167278	03-high	2.05588	1.76372	336067	1.61159	1.46661	18.3584
TCGA-E2-A14N-01A-31R-A137-07	TCGA-E2-A14N	01A	Tumor	4.24814	03-high	59.9722	14.9658	694110	5.93008	3.99691	19.4048
TCGA-E2-A1LG-01A-21R-A14M-07	TCGA-E2-A1LG	01A	Tumor	4.67944	03-high	7.92	20.7888	731951	3.15704	4.44551	19.4814
TCGA-BH-A18M-01A-11R-A12D-07	TCGA-BH-A18M	01A	Tumor	-0.316023	02-low	5.57851	2.64248	293663	2.71776	1.86492	18.1638
TCGA-BH-A0B0-01A-21R-A115-07	TCGA-BH-A0B0	01A	Tumor	-0.328741	02-low	6.18276	4.47583	292547	2.84454	2.45308	18.1583
TCGA-E2-A15I-01A-21R-A137-07	TCGA-E2-A15I	01A	Tumor	-0.761118	02-low	5.01005	2.45173	254612	2.58738	1.78732	17.9579
TCGA-D8-A1XK-01A-21R-A14M-07	TCGA-D8-A1XK	01A	Tumor	1.961	03-high	22.7779	1.39073	493443	4.57155	1.25745	18.9125
TCGA-E2-A1IL-01A-11R-A14D-07	TCGA-E2-A1IL	01A	Tumor	-0.883712	02-low	1.78274	1.20437	243856	1.4765	1.14036	17.8957
TCGA-B6-A0IP-01A-11R-A034-07	TCGA-B6-A0IP	01A	Tumor	-0.12729	03-high	5.68679	4.61606	310222	2.74131	2.48956	18.2429
TCGA-E2-A1II-01A-11R-A144-07	TCGA-E2-A1II	01A	Tumor	1.9919	03-high	16.5085	2.50165	496154	4.12998	1.80804	18.9204
TCGA-A2-A0EM-01A-11R-A034-07	TCGA-A2-A0EM	01A	Tumor	0.305058	03-high	5.9272	3.45698	348155	2.79227	2.15607	18.4094
TCGA-AR-A1AN-01A-11R-A12P-07	TCGA-AR-A1AN	01A	Tumor	0.085822	03-high	5.87035	2.70756	328920	2.78038	1.89047	18.3274
TCGA-AR-A24R-01A-11R-A169-07	TCGA-AR-A24R	01A	Tumor	-0.502012	02-low	6.22346	3.46295	277345	2.85269	2.158	18.0813
TCGA-BH-A0B6-01A-11R-A19W-07	TCGA-BH-A0B6	01A	Tumor	0.725123	03-high	7.40327	3.81417	385010	3.07095	2.26729	18.5545
TCGA-BH-A0B9-01A-11R-A056-07	TCGA-BH-A0B9	01A	Tumor	-0.679956	02-low	8.77053	1.25394	261733	3.28844	1.17245	17.9977
TCGA-EW-A1PH-01A-11R-A14M-07	TCGA-EW-A1PH	01A	Tumor	-0.355412	02-low	10.4514	3.20361	290207	3.51745	2.07163	18.1467
TCGA-BH-A18S-01A-11R-A12D-07	TCGA-BH-A18S	01A	Tumor	-0.378338	02-low	3.20794	7.47119	288196	2.07311	3.08256	18.1367
TCGA-B6-A0WT-01A-11R-A109-07	TCGA-B6-A0WT	01A	Tumor	-0.326504	02-low	6.0092	2.6813	292744	2.80925	1.88022	18.1593
TCGA-BH-A1FM-11B-23R-A13Q-07	TCGA-BH-A1FM	11B	Normal	-1.6272	01-normal	8.5712	3.81607	178624	3.2587	2.26785	17.4466
TCGA-AO-A126-01A-11R-A10J-07	TCGA-AO-A126	01A	Tumor	1.23689	03-high	19.6908	18.9504	429911	4.37092	4.31835	18.7137
TCGA-A2-A04T-01A-21R-A034-07	TCGA-A2-A04T	01A	Tumor	0.649395	03-high	12.8412	7.63925	378366	3.7909	3.11091	18.5294
TCGA-D8-A1XM-01A-21R-A14M-07	TCGA-D8-A1XM	01A	Tumor	-0.231606	03-high	4.14258	3.88827	301070	2.36249	2.28932	18.1997
TCGA-LL-A7SZ-01A-32R-A352-07	TCGA-LL-A7SZ	01A	Tumor	0.112866	03-high	5.77548	4.81547	331293	2.76032	2.5399	18.3378
TCGA-LL-A73Z-01A-11R-A32P-07	TCGA-LL-A73Z	01A	Tumor	-0.603324	02-low	17.3773	6.294	268456	4.19985	2.86671	18.0343
TCGA-E2-A15A-06A-11R-A12D-07	TCGA-E2-A15A	06A	Metastatic	-0.593748	02-low	9.2496	4.71974	269296	3.3575	2.51595	18.0388
TCGA-AN-A0AR-01A-11R-A00Z-07	TCGA-AN-A0AR	01A	Tumor	0.00765214	03-high	7.98675	1.85866	322062	3.1678	1.51534	18.297
TCGA-EW-A1P7-01A-21R-A144-07	TCGA-EW-A1P7	01A	Tumor	-0.731905	02-low	32.0382	19.2226	257175	5.04606	4.33789	17.9724
TCGA-E9-A1RB-11A-33R-A157-07	TCGA-E9-A1RB	11A	Normal	-1.34074	01-normal	6.61823	4.92142	203757	2.92946	2.56594	17.6365
TCGA-EW-A2FV-01A-11R-A17B-07	TCGA-EW-A2FV	01A	Tumor	0.13895	03-high	5.98989	2.66404	333581	2.80527	1.87343	18.3477
TCGA-A8-A06Y-01A-21R-A00Z-07	TCGA-A8-A06Y	01A	Tumor	0.173746	03-high	4.94489	4.61063	336634	2.57165	2.48816	18.3608
TCGA-C8-A12O-01A-11R-A115-07	TCGA-C8-A12O	01A	Tumor	-0.45304	02-low	11.2345	4.38528	281642	3.61288	2.42902	18.1035
TCGA-E2-A570-01A-11R-A29R-07	TCGA-E2-A570	01A	Tumor	0.473187	03-high	28.0594	15.3606	362906	4.86094	4.03215	18.4692
TCGA-AR-A2LE-01A-11R-A180-07	TCGA-AR-A2LE	01A	Tumor	-0.84583	02-low	6.73644	9.05333	247180	2.95167	3.3296	17.9152
TCGA-A2-A0YM-01A-11R-A109-07	TCGA-A2-A0YM	01A	Tumor	1.39689	03-high	16.8989	3.31946	443949	4.1618	2.11085	18.76
TCGA-AC-A3TN-01A-11R-A22K-07	TCGA-AC-A3TN	01A	Tumor	0.0483327	03-high	5.09712	2.96363	325631	2.60813	1.98682	18.3129
TCGA-EW-A1PB-01A-11R-A144-07	TCGA-EW-A1PB	01A	Tumor	1.48764	03-high	12.6573	3.72038	451912	3.7716	2.2389	18.7857
TCGA-E2-A1BC-01A-11R-A12P-07	TCGA-E2-A1BC	01A	Tumor	-0.70291	02-low	6.98762	3.54215	259719	2.99776	2.18337	17.9866
TCGA-A8-A090-01A-11R-A00Z-07	TCGA-A8-A090	01A	Tumor	-0.640541	02-low	5.2671	2.61466	265191	2.6478	1.85386	18.0167
TCGA-BH-A1FB-11A-33R-A13Q-07	TCGA-BH-A1FB	11A	Normal	-1.33192	01-normal	9.89173	5.89033	204531	3.44516	2.78457	17.642
TCGA-D8-A1XU-01A-11R-A14M-07	TCGA-D8-A1XU	01A	Tumor	0.0158391	03-high	9.30893	10.8319	322780	3.36582	3.56461	18.3002
TCGA-A7-A0DB-11A-33R-A089-07	TCGA-A7-A0DB	11A	Normal	-1.35291	01-normal	11.1742	7.71881	202690	3.60575	3.12413	17.6289
TCGA-E2-A1BC-11A-32R-A12P-07	TCGA-E2-A1BC	11A	Normal	-1.17625	01-normal	8.33611	3.2724	218189	3.22282	2.09505	17.7352
TCGA-B6-A2IU-01A-32R-A18M-07	TCGA-B6-A2IU	01A	Tumor	0.669683	03-high	3.27189	5.69567	380146	2.09487	2.74323	18.5362
TCGA-AR-A24P-01A-11R-A169-07	TCGA-AR-A24P	01A	Tumor	-0.241834	02-low	11.5054	10.9585	300172	3.64448	3.57996	18.1954
TCGA-EW-A1IZ-01A-11R-A13Q-07	TCGA-EW-A1IZ	01A	Tumor	0.469314	03-high	10.1257	7.71871	362566	3.47582	3.12411	18.4679
TCGA-E9-A1NC-01A-21R-A26B-07	TCGA-E9-A1NC	01A	Tumor	0.228755	03-high	71.0535	8.96136	341460	6.171	3.31634	18.3814
TCGA-E2-A109-01A-11R-A10J-07	TCGA-E2-A109	01A	Tumor	0.27907	03-high	3.65501	3.82494	345875	2.21878	2.27051	18.3999
TCGA-BH-A0H3-01A-11R-A12P-07	TCGA-BH-A0H3	01A	Tumor	-0.878315	02-low	7.27787	9.66782	244329	3.04926	3.41519	17.8985
TCGA-B6-A0RS-01A-11R-A084-07	TCGA-B6-A0RS	01A	Tumor	0.484696	03-high	10.5231	10.7091	363916	3.52646	3.54956	18.4733
TCGA-B6-A1KI-01A-11R-A14M-07	TCGA-B6-A1KI	01A	Tumor	-0.222849	03-high	4.44569	7.26853	301838	2.44512	3.04763	18.2034
TCGA-C8-A3M7-01A-12R-A21T-07	TCGA-C8-A3M7	01A	Tumor	-0.956604	02-low	14.6788	6.90518	237460	3.97074	2.9828	17.8573
TCGA-A7-A425-01A-11R-A24H-07	TCGA-A7-A425	01A	Tumor	-0.898542	02-low	4.61241	2.32739	242555	2.48862	1.73439	17.888
TCGA-EW-A1P4-01A-21R-A144-07	TCGA-EW-A1P4	01A	Tumor	1.57552	03-high	16.2275	7.06934	459622	4.10664	3.01245	18.8101
TCGA-A2-A259-01A-11R-A16F-07	TCGA-A2-A259	01A	Tumor	-0.518053	02-low	9.25319	3.25365	275938	3.358	2.0887	18.074
TCGA-BH-A0HI-01A-11R-A084-07	TCGA-BH-A0HI	01A	Tumor	0.151136	03-high	3.31083	2.00108	334650	2.10796	1.58548	18.3523
TCGA-E9-A3QA-01A-61R-A22K-07	TCGA-E9-A3QA	01A	Tumor	-0.114986	03-high	34.9971	3.35514	311302	5.16981	2.12272	18.248
TCGA-BH-A0H9-11A-22R-A466-07	TCGA-BH-A0H9	11A	Normal	-0.808764	01-normal	12.3679	7.05523	250432	3.7407	3.00993	17.9341
TCGA-C8-A8HQ-01A-11R-A36F-07	TCGA-C8-A8HQ	01A	Tumor	0.161356	03-high	11.4623	5.29226	335547	3.6395	2.65358	18.3562
TCGA-WT-AB44-01A-11R-A41B-07	TCGA-WT-AB44	01A	Tumor	0.12524	03-high	58.6219	39.0074	332378	5.89777	5.3222	18.3425
TCGA-C8-A12L-01A-11R-A115-07	TCGA-C8-A12L	01A	Tumor	1.81604	03-high	8.27146	11.2597	480725	3.2128	3.61585	18.8749
TCGA-GM-A2DN-01A-11R-A180-07	TCGA-GM-A2DN	01A	Tumor	-0.190689	03-high	11.2195	6.69486	304660	3.61112	2.94389	18.2168
TCGA-E2-A15H-01A-11R-A12D-07	TCGA-E2-A15H	01A	Tumor	-0.627957	02-low	6.50023	6.03426	266295	2.90694	2.8144	18.0227
TCGA-BH-A5J0-01A-11R-A27Q-07	TCGA-BH-A5J0	01A	Tumor	-0.444152	02-low	10.4538	4.77424	282422	3.51775	2.52963	18.1075
TCGA-AR-A24Z-01A-11R-A169-07	TCGA-AR-A24Z	01A	Tumor	0.151136	03-high	3.08727	1.41986	334650	2.03114	1.27493	18.3523
TCGA-A8-A08L-01A-11R-A00Z-07	TCGA-A8-A08L	01A	Tumor	1.17653	03-high	6.25148	4.49029	424616	2.85827	2.45688	18.6958
TCGA-D8-A1XS-01A-11R-A14M-07	TCGA-D8-A1XS	01A	Tumor	-0.783756	02-low	8.61582	5.74474	252626	3.26541	2.75376	17.9466
TCGA-C8-A12Z-01A-11R-A115-07	TCGA-C8-A12Z	01A	Tumor	-0.578106	02-low	4.57109	2.93064	270669	2.47796	1.97476	18.0462
TCGA-A8-A06O-01A-11R-A00Z-07	TCGA-A8-A06O	01A	Tumor	0.160504	03-high	4.19533	4.32286	335472	2.37721	2.4122	18.3558
TCGA-D8-A1JJ-01A-31R-A14M-07	TCGA-D8-A1JJ	01A	Tumor	-0.165056	03-high	8.96601	3.47512	306909	3.31702	2.16193	18.2275
TCGA-E9-A228-01A-31R-A157-07	TCGA-E9-A228	01A	Tumor	0.404321	03-high	9.37139	19.042	356864	3.37454	4.32496	18.445
TCGA-GM-A3NW-01A-21R-A22K-07	TCGA-GM-A3NW	01A	Tumor	0.301157	03-high	13.3289	26.5997	347813	3.84086	4.78658	18.408
TCGA-E2-A1L7-01A-11R-A144-07	TCGA-E2-A1L7	01A	Tumor	0.527189	03-high	7.01631	3.21425	367644	3.00294	2.07528	18.488
TCGA-S3-AA14-01A-11R-A41B-07	TCGA-S3-AA14	01A	Tumor	-0.889173	02-low	3.39828	2.8469	243377	2.13694	1.94369	17.8928
TCGA-A8-A07P-01A-11R-A00Z-07	TCGA-A8-A07P	01A	Tumor	-0.57898	02-low	5.25525	3.89885	270592	2.64507	2.29244	18.0458
TCGA-A8-A08A-01A-11R-A32Y-07	TCGA-A8-A08A	01A	Tumor	0.179883	03-high	3.75539	4.25634	337173	2.24956	2.39406	18.3631
TCGA-BH-A0BM-11A-12R-A089-07	TCGA-BH-A0BM	11A	Normal	-0.293472	01-normal	11.7002	5.68458	295642	3.66678	2.74084	18.1735
TCGA-AC-A2FB-11A-13R-A17B-07	TCGA-AC-A2FB	11A	Normal	-0.978296	01-normal	8.69671	5.82733	235557	3.2775	2.77132	17.8457
TCGA-AO-A12C-01A-11R-A10J-07	TCGA-AO-A12C	01A	Tumor	-0.465846	02-low	8.22174	7.56234	280518	3.20504	3.09801	18.0977
TCGA-AR-A0U2-01A-11R-A109-07	TCGA-AR-A0U2	01A	Tumor	0.783755	03-high	5.99744	4.8223	390155	2.80683	2.54159	18.5737
TCGA-A8-A08Z-01A-21R-A00Z-07	TCGA-A8-A08Z	01A	Tumor	-0.51105	02-low	11.2262	4.58839	276552	3.6119	2.48243	18.0772
TCGA-EW-A1P3-01A-11R-A144-07	TCGA-EW-A1P3	01A	Tumor	0.123251	03-high	8.71181	6.38359	332204	3.27974	2.88432	18.3417
TCGA-B6-A400-01A-11R-A239-07	TCGA-B6-A400	01A	Tumor	0.732132	03-high	23.9259	5.95456	385625	4.63957	2.79796	18.5568
TCGA-BH-A0DE-01A-11R-A115-07	TCGA-BH-A0DE	01A	Tumor	-0.180471	03-high	12.7983	7.73101	305556	3.78642	3.12615	18.2211
TCGA-A8-A0A1-01A-11R-A00Z-07	TCGA-A8-A0A1	01A	Tumor	-0.924881	02-low	5.50869	3.51244	240244	2.70237	2.17391	17.8741
TCGA-BH-A0BQ-11A-33R-A115-07	TCGA-BH-A0BQ	11A	Normal	-1.1359	01-normal	5.62627	4.47167	221730	2.7282	2.45198	17.7585
TCGA-A2-A0CS-01A-11R-A115-07	TCGA-A2-A0CS	01A	Tumor	1.5487	03-high	7.79426	9.42993	457268	3.13656	3.38266	18.8027
TCGA-A8-A07F-01A-11R-A00Z-07	TCGA-A8-A07F	01A	Tumor	-0.0341808	03-high	5.02809	2.55109	318391	2.5917	1.82826	18.2804
TCGA-BH-A0HX-01A-21R-A056-07	TCGA-BH-A0HX	01A	Tumor	-0.57699	02-low	7.41513	3.62785	270767	3.07299	2.21034	18.0467
TCGA-E2-A14Z-01A-11R-A115-07	TCGA-E2-A14Z	01A	Tumor	1.00987	03-high	7.40828	4.17782	409993	3.07181	2.37234	18.6452
TCGA-A2-A4S3-01A-21R-A266-07	TCGA-A2-A4S3	01A	Tumor	1.40021	03-high	6.37674	1.88891	444241	2.88298	1.53053	18.761
TCGA-A1-A0SJ-01A-11R-A084-07	TCGA-A1-A0SJ	01A	Tumor	-0.377046	02-low	5.63082	5.00267	288309	2.72919	2.5856	18.1373
TCGA-BH-A0BW-01A-11R-A115-07	TCGA-BH-A0BW	01A	Tumor	-0.852273	02-low	26.1666	3.96403	246614	4.76376	2.31151	17.9119
TCGA-A7-A3IY-01A-21R-A21T-07	TCGA-A7-A3IY	01A	Tumor	-0.61634	02-low	14.8362	6.60279	267314	3.98516	2.92653	18.0282
TCGA-AC-A62V-01A-11R-A31O-07	TCGA-AC-A62V	01A	Tumor	0.030541	03-high	7.07047	2.69732	324070	3.01265	1.88648	18.3059
TCGA-BH-A1F2-11A-32R-A13Q-07	TCGA-BH-A1F2	11A	Normal	-1.51087	01-normal	7.82328	4.96637	188831	3.14132	2.57685	17.5267
TCGA-AR-A24L-01A-11R-A169-07	TCGA-AR-A24L	01A	Tumor	0.061146	03-high	11.1585	7.81223	326755	3.6039	3.13951	18.3179
TCGA-AQ-A04H-01B-11R-A10J-07	TCGA-AQ-A04H	01B	Tumor	0.900451	03-high	3.93969	7.08074	400393	2.30442	3.01449	18.6111
TCGA-GM-A2DC-01A-11R-A18M-07	TCGA-GM-A2DC	01A	Tumor	-0.119984	03-high	9.32378	12.8388	310863	3.3679	3.79065	18.2459
TCGA-E9-A1RD-01A-11R-A157-07	TCGA-E9-A1RD	01A	Tumor	0.259245	03-high	5.17603	5.45299	344136	2.62668	2.68997	18.3926
TCGA-AR-A1AL-01A-21R-A12P-07	TCGA-AR-A1AL	01A	Tumor	-0.921673	02-low	5.60211	2.4365	240525	2.72293	1.78094	17.8758
TCGA-D8-A27W-01A-11R-A16F-07	TCGA-D8-A27W	01A	Tumor	-0.691349	02-low	3.96205	4.99319	260733	2.31094	2.58332	17.9922
TCGA-BH-A0B5-11A-23R-A12P-07	TCGA-BH-A0B5	11A	Normal	-1.23188	01-normal	10.3487	6.91486	213309	3.50446	2.98456	17.7026
TCGA-E9-A1R7-01A-11R-A14M-07	TCGA-E9-A1R7	01A	Tumor	1.62752	03-high	2.3042	4.54268	464184	1.7243	2.47058	18.8243
TCGA-BH-A18P-01A-11R-A12D-07	TCGA-BH-A18P	01A	Tumor	-0.208262	03-high	5.0007	2.71041	303118	2.58513	1.89158	18.2095
TCGA-BH-A0HK-01A-11R-A056-07	TCGA-BH-A0HK	01A	Tumor	-0.0371658	03-high	6.66557	6.94342	318129	2.93839	2.98976	18.2793
TCGA-A8-A0A6-01A-12R-A056-07	TCGA-A8-A0A6	01A	Tumor	-0.477973	02-low	10.4249	4.30909	279454	3.51411	2.40846	18.0923
TCGA-E2-A14X-01A-11R-A115-07	TCGA-E2-A14X	01A	Tumor	0.197013	03-high	5.18129	5.76045	338676	2.62791	2.75712	18.3695
TCGA-BH-A18I-01A-11R-A12D-07	TCGA-BH-A18I	01A	Tumor	-0.494671	02-low	10.9641	3.56708	277989	3.58064	2.19127	18.0847
TCGA-E9-A22E-01A-11R-A157-07	TCGA-E9-A22E	01A	Tumor	-0.0316197	03-high	30.0605	9.94598	318616	4.95701	3.45233	18.2815
TCGA-C8-A26X-01A-31R-A16F-07	TCGA-C8-A26X	01A	Tumor	0.98778	03-high	13.2001	5.64171	408055	3.82782	2.73155	18.6384
TCGA-S3-AA10-01A-21R-A41B-07	TCGA-S3-AA10	01A	Tumor	1.92499	03-high	41.8399	5.28164	490283	5.42088	2.65114	18.9033
TCGA-E2-A1LS-11A-32R-A157-07	TCGA-E2-A1LS	11A	Normal	-1.39149	01-normal	8.62929	5.69238	199305	3.26743	2.74252	17.6046
TCGA-E2-A1LE-01A-12R-A19W-07	TCGA-E2-A1LE	01A	Tumor	2.38148	03-high	11.9226	5.0009	530335	3.69183	2.58518	19.0165
TCGA-AO-A03V-01A-11R-A115-07	TCGA-AO-A03V	01A	Tumor	-0.376561	02-low	4.90083	1.72018	288352	2.56092	1.4437	18.1375
TCGA-S3-AA11-01A-31R-A41B-07	TCGA-S3-AA11	01A	Tumor	-0.134884	03-high	4.70287	3.34125	309556	2.51169	2.11811	18.2398
TCGA-A8-A06U-01A-11R-A00Z-07	TCGA-A8-A06U	01A	Tumor	0.330325	03-high	5.43412	3.51636	350372	2.68574	2.17516	18.4185
TCGA-E2-A1IF-01A-11R-A144-07	TCGA-E2-A1IF	01A	Tumor	0.0996827	03-high	11.1682	7.24919	330136	3.60505	3.04425	18.3327
TCGA-AO-A0JE-01A-11R-A056-07	TCGA-AO-A0JE	01A	Tumor	-0.369607	02-low	5.53492	8.2056	288962	2.70817	3.20251	18.1405
TCGA-AO-A129-01A-21R-A10J-07	TCGA-AO-A129	01A	Tumor	2.05987	03-high	16.4904	8.19729	502118	4.12849	3.20121	18.9377
TCGA-BH-A0DH-11A-31R-A089-07	TCGA-BH-A0DH	11A	Normal	-1.03397	01-normal	4.91961	6.26723	230673	2.5655	2.8614	17.8155
TCGA-AN-A0FX-01A-11R-A034-07	TCGA-AN-A0FX	01A	Tumor	0.600255	03-high	27.7327	7.00969	374055	4.84462	3.00175	18.5129
TCGA-AQ-A7U7-01A-22R-A352-07	TCGA-AQ-A7U7	01A	Tumor	-1.05694	02-low	11.2395	4.09042	228657	3.61347	2.34778	17.8028
TCGA-E2-A1L8-01A-11R-A13Q-07	TCGA-E2-A1L8	01A	Tumor	0.505079	03-high	16.8862	11.3662	365704	4.16078	3.62833	18.4803
TCGA-A8-A06R-01A-11R-A00Z-07	TCGA-A8-A06R	01A	Tumor	-0.237984	02-low	21.2209	3.73104	300510	4.47385	2.24216	18.1971
TCGA-BH-A0DK-11A-13R-A089-07	TCGA-BH-A0DK	11A	Normal	-0.906929	01-normal	4.68728	4.19935	241819	2.50774	2.37833	17.8836
TCGA-A8-A07I-01A-11R-A00Z-07	TCGA-A8-A07I	01A	Tumor	-0.394283	02-low	3.3754	3.02352	286797	2.12941	2.00846	18.1297
TCGA-E9-A1R5-01A-11R-A14M-07	TCGA-E9-A1R5	01A	Tumor	-0.744027	02-low	5.79401	5.76288	256111	2.76426	2.75764	17.9664
TCGA-Z7-A8R5-01A-42R-A41B-07	TCGA-Z7-A8R5	01A	Tumor	-0.304346	02-low	20.017	7.90391	294688	4.39348	3.15444	18.1688
TCGA-AN-A03Y-01A-21R-A00Z-07	TCGA-AN-A03Y	01A	Tumor	0.902913	03-high	3.26153	1.63036	400609	2.09137	1.39526	18.6118
TCGA-OL-A5RW-01A-11R-A28M-07	TCGA-OL-A5RW	01A	Tumor	1.94815	03-high	47.7068	13.5009	492315	5.60605	3.85807	18.9092
TCGA-C8-A12P-01A-11R-A115-07	TCGA-C8-A12P	01A	Tumor	-0.0412622	03-high	14.6913	14.8594	317770	3.97189	3.98727	18.2776
TCGA-BH-A0EI-01A-11R-A115-07	TCGA-BH-A0EI	01A	Tumor	-0.597806	02-low	5.26774	4.2718	268940	2.64795	2.3983	18.0369
TCGA-C8-A131-01A-11R-A115-07	TCGA-C8-A131	01A	Tumor	1.77817	03-high	16.671	4.98525	477402	4.14331	2.58141	18.8648
TCGA-D8-A1JC-01A-11R-A13Q-07	TCGA-D8-A1JC	01A	Tumor	-0.455651	02-low	7.05701	3.11757	281413	3.01024	2.04179	18.1023
TCGA-E2-A1IK-01A-11R-A144-07	TCGA-E2-A1IK	01A	Tumor	0.229929	03-high	5.70297	6.4331	341564	2.7448	2.89396	18.3818
TCGA-E2-A1LL-01A-11R-A144-07	TCGA-E2-A1LL	01A	Tumor	0.99798	03-high	18.8643	1.84828	408950	4.31211	1.51009	18.6416
TCGA-B6-A0X5-01A-21R-A109-07	TCGA-B6-A0X5	01A	Tumor	0.14563	03-high	1.9581	0.805673	334167	1.56467	0.852536	18.3502
TCGA-AN-A0XL-01A-11R-A10J-07	TCGA-AN-A0XL	01A	Tumor	-0.852181	02-low	6.36109	3.38084	246622	2.87992	2.13121	17.9119
TCGA-AO-A0J3-01A-11R-A034-07	TCGA-AO-A0J3	01A	Tumor	0.271922	03-high	4.29638	6.5871	345248	2.40501	2.92355	18.3973
TCGA-C8-A8HR-01A-11R-A36F-07	TCGA-C8-A8HR	01A	Tumor	-0.0839898	03-high	13.902	7.5785	314021	3.89743	3.10073	18.2605
TCGA-OL-A66H-01A-11R-A29R-07	TCGA-OL-A66H	01A	Tumor	-0.429982	02-low	9.5937	4.8634	283665	3.40514	2.55174	18.1138
TCGA-BH-A42U-01A-12R-A24H-07	TCGA-BH-A42U	01A	Tumor	-0.301521	02-low	16.3809	6.90613	294936	4.11943	2.98297	18.17
TCGA-AO-A0JB-01A-11R-A32Y-07	TCGA-AO-A0JB	01A	Tumor	1.09939	03-high	9.48814	11.8833	417847	3.39069	3.68743	18.6726
TCGA-AC-A6IV-01A-12R-A33J-07	TCGA-AC-A6IV	01A	Tumor	-0.833285	02-low	12.4686	5.16567	248280	3.75153	2.62426	17.9216
TCGA-A2-A0T6-01A-11R-A084-07	TCGA-A2-A0T6	01A	Tumor	-0.666382	02-low	5.90991	4.20397	262924	2.78867	2.37961	18.0043
TCGA-EW-A1PC-01B-11R-A21T-07	TCGA-EW-A1PC	01B	Tumor	0.575519	03-high	3.4245	1.3902	371885	2.14552	1.25713	18.5045
TCGA-AC-A2QI-01A-12R-A19W-07	TCGA-AC-A2QI	01A	Tumor	-0.453421	02-low	5.59458	4.08846	281608	2.72128	2.34723	18.1033
TCGA-BH-AB28-01A-31R-A41B-07	TCGA-BH-AB28	01A	Tumor	-0.600763	02-low	3.63704	4.05019	268681	2.2132	2.33634	18.0355
TCGA-A8-A0A2-01A-11R-A034-07	TCGA-A8-A0A2	01A	Tumor	-0.257018	02-low	4.94092	4.3094	298840	2.57069	2.40855	18.189
TCGA-C8-A3M8-01A-11R-A213-07	TCGA-C8-A3M8	01A	Tumor	-0.0752717	03-high	4.41809	5.89545	314786	2.43778	2.78564	18.264
TCGA-OL-A5RU-01A-11R-A28M-07	TCGA-OL-A5RU	01A	Tumor	-0.747796	02-low	4.23926	4.79606	255781	2.38936	2.53507	17.9646
TCGA-AR-A24Q-01A-12R-A169-07	TCGA-AR-A24Q	01A	Tumor	0.154143	03-high	50.9934	4.18072	334914	5.70026	2.37315	18.3534
TCGA-BH-A0EE-01A-11R-A034-07	TCGA-BH-A0EE	01A	Tumor	0.802546	03-high	7.56852	3.48975	391803	3.09905	2.16663	18.5798
TCGA-A2-A25C-01A-11R-A169-07	TCGA-A2-A25C	01A	Tumor	-0.325732	02-low	4.73907	1.64748	292811	2.52082	1.40462	18.1596
TCGA-JL-A3YW-01A-12R-A239-07	TCGA-JL-A3YW	01A	Tumor	-0.261571	02-low	22.8376	6.4252	298441	4.57517	2.89243	18.1871
TCGA-A8-A07L-01A-11R-A00Z-07	TCGA-A8-A07L	01A	Tumor	-0.691349	02-low	4.73874	1.90695	260733	2.52074	1.5395	17.9922
TCGA-D8-A146-01A-31R-A115-07	TCGA-D8-A146	01A	Tumor	-0.518396	02-low	7.30868	4.37812	275908	3.05462	2.4271	18.0738
TCGA-BH-A0HO-01A-11R-A034-07	TCGA-BH-A0HO	01A	Tumor	-0.590444	02-low	5.08215	4.98409	269586	2.60458	2.58113	18.0404
TCGA-AR-A1AV-01A-21R-A12P-07	TCGA-AR-A1AV	01A	Tumor	-0.40002	02-low	4.20564	2.59058	286294	2.38007	1.84422	18.1271
TCGA-C8-A1HE-01A-11R-A13Q-07	TCGA-C8-A1HE	01A	Tumor	-0.244698	02-low	2.20525	1.08224	299921	1.68044	1.05814	18.1942
TCGA-A2-A0D3-01A-11R-A115-07	TCGA-A2-A0D3	01A	Tumor	-0.279503	02-low	3.16836	3.039	296867	2.05948	2.014	18.1795
TCGA-AR-A256-01A-11R-A169-07	TCGA-AR-A256	01A	Tumor	2.92654	03-high	73.0323	31.3979	578157	6.21008	5.01783	19.1411
TCGA-A8-A09E-01A-11R-A00Z-07	TCGA-A8-A09E	01A	Tumor	1.29068	03-high	2.95508	5.66511	434631	1.98371	2.73663	18.7294
TCGA-E9-A2JS-01A-11R-A180-07	TCGA-E9-A2JS	01A	Tumor	-0.0616777	03-high	6.82378	2.66181	315979	2.96787	1.87256	18.2695
TCGA-E2-A15M-11A-22R-A12D-07	TCGA-E2-A15M	11A	Normal	-1.14712	01-normal	12.0737	7.21558	220745	3.7086	3.03836	17.752
TCGA-AO-A0JL-01A-11R-A056-07	TCGA-AO-A0JL	01A	Tumor	1.35815	03-high	26.1764	36.8445	440550	4.76428	5.24201	18.749
TCGA-BH-A0BA-11A-22R-A19E-07	TCGA-BH-A0BA	11A	Normal	-1.36557	01-normal	8.84283	5.24368	201579	3.29907	2.6424	17.621
TCGA-OL-A66J-01A-11R-A29R-07	TCGA-OL-A66J	01A	Tumor	0.0655672	03-high	10.9001	5.85848	327143	3.5729	2.77789	18.3196
TCGA-E2-A152-01A-11R-A12D-07	TCGA-E2-A152	01A	Tumor	-1.16475	02-low	5.71162	2.63864	219198	2.74666	1.8634	17.7419
TCGA-E9-A1N3-01A-12R-A157-07	TCGA-E9-A1N3	01A	Tumor	-0.633354	02-low	3.60868	6.91129	265822	2.20435	2.98391	18.0201
TCGA-BH-A0C1-01B-11R-A12D-07	TCGA-BH-A0C1	01B	Tumor	0.377425	03-high	4.56206	6.47879	354504	2.47562	2.9028	18.4354
TCGA-GM-A2DD-01A-11R-A180-07	TCGA-GM-A2DD	01A	Tumor	-0.0867252	03-high	13.3547	5.38873	313781	3.84345	2.67553	18.2594
TCGA-A8-A092-01A-11R-A00Z-07	TCGA-A8-A092	01A	Tumor	-0.596944	02-low	4.38107	1.76614	269016	2.42789	1.46787	18.0373
TCGA-B6-A0RL-01A-11R-A084-07	TCGA-B6-A0RL	01A	Tumor	-0.434888	02-low	5.49817	1.6714	283234	2.70003	1.41759	18.1116
TCGA-E2-A14R-01A-11R-A115-07	TCGA-E2-A14R	01A	Tumor	0.930227	03-high	36.5676	4.48508	403006	5.23142	2.45551	18.6204
TCGA-A1-A0SP-01A-11R-A084-07	TCGA-A1-A0SP	01A	Tumor	1.75254	03-high	23.9458	2.85433	475154	4.64073	1.94648	18.858
TCGA-BH-A0DO-01B-11R-A12D-07	TCGA-BH-A0DO	01B	Tumor	-0.117733	03-high	3.5229	2.03837	311061	2.17725	1.6033	18.2468
TCGA-D8-A1XW-01A-11R-A14M-07	TCGA-D8-A1XW	01A	Tumor	-0.225482	03-high	20.2108	22.6787	301607	4.40673	4.56552	18.2023
TCGA-D8-A27L-01A-11R-A16F-07	TCGA-D8-A27L	01A	Tumor	-0.730774	02-low	6.88342	4.44837	257274	2.97882	2.44583	17.973
TCGA-BH-A0B4-01A-11R-A00Z-07	TCGA-BH-A0B4	01A	Tumor	-0.417161	02-low	6.76637	7.25495	284790	2.95724	3.04526	18.1195
TCGA-AR-A0TW-01A-11R-A084-07	TCGA-AR-A0TW	01A	Tumor	-0.0600535	03-high	4.36352	7.01064	316121	2.42318	3.00192	18.2701
TCGA-AN-A0XN-01A-21R-A109-07	TCGA-AN-A0XN	01A	Tumor	0.236077	03-high	20.8541	6.19603	342103	4.44983	2.8472	18.3841
TCGA-AR-A1AR-01A-31R-A137-07	TCGA-AR-A1AR	01A	Tumor	3.10755	03-high	21.4124	8.0607	594038	4.48622	3.17962	19.1802
TCGA-A8-A08X-01A-21R-A00Z-07	TCGA-A8-A08X	01A	Tumor	0.319561	03-high	4.41476	5.49111	349428	2.4369	2.69847	18.4146
TCGA-A2-A25B-01A-11R-A169-07	TCGA-A2-A25B	01A	Tumor	0.604112	03-high	11.8119	3.82212	374393	3.67941	2.26967	18.5142
TCGA-LL-A50Y-01A-11R-A266-07	TCGA-LL-A50Y	01A	Tumor	0.0387177	03-high	4.63003	2.56794	324787	2.49314	1.83509	18.3091
TCGA-5L-AAT1-01A-12R-A41B-07	TCGA-5L-AAT1	01A	Tumor	-0.762616	02-low	12.1255	6.44956	254480	3.7143	2.89715	17.9572
TCGA-EW-A3U0-01A-11R-A22K-07	TCGA-EW-A3U0	01A	Tumor	-0.0201947	03-high	8.10103	3.72995	319618	3.18603	2.24182	18.286
TCGA-E9-A1RA-01A-11R-A14D-07	TCGA-E9-A1RA	01A	Tumor	-0.181593	03-high	5.87836	4.97534	305458	2.78206	2.57902	18.2206
TCGA-BH-A0HK-11A-11R-A089-07	TCGA-BH-A0HK	11A	Normal	-1.05556	01-normal	7.9703	5.30136	228778	3.16516	2.65566	17.8036
TCGA-C8-A12W-01A-11R-A115-07	TCGA-C8-A12W	01A	Tumor	-0.0012654	03-high	3.39857	3.29799	321279	2.13704	2.10366	18.2935
TCGA-C8-A1HG-01A-11R-A137-07	TCGA-C8-A1HG	01A	Tumor	1.35521	03-high	12.7196	5.43816	440292	3.77817	2.68665	18.7481
TCGA-E9-A1NH-01A-11R-A14D-07	TCGA-E9-A1NH	01A	Tumor	-0.177593	03-high	8.52731	5.55686	305809	3.25207	2.713	18.2223
TCGA-LL-A8F5-01A-11R-A36F-07	TCGA-LL-A8F5	01A	Tumor	1.62072	03-high	40.838	12.0936	463588	5.38674	3.7108	18.8225
TCGA-BH-A18K-01A-11R-A12D-07	TCGA-BH-A18K	01A	Tumor	-0.273344	02-low	9.68206	4.59392	297408	3.41712	2.48386	18.1821
TCGA-EW-A1P5-01A-11R-A144-07	TCGA-EW-A1P5	01A	Tumor	-0.473153	02-low	3.53545	1.71653	279877	2.18125	1.44177	18.0944
TCGA-AC-A23E-01A-11R-A157-07	TCGA-AC-A23E	01A	Tumor	-0.495565	02-low	9.17785	3.54689	277911	3.34736	2.18488	18.0843
TCGA-BH-A0DQ-01A-11R-A084-07	TCGA-BH-A0DQ	01A	Tumor	-0.0199895	03-high	8.34561	3.38315	319636	3.22429	2.13197	18.2861
TCGA-BH-A1FE-01A-11R-A13Q-07	TCGA-BH-A1FE	01A	Tumor	-0.449183	02-low	9.01812	7.68934	281980	3.32454	3.11925	18.1052
TCGA-AO-A1KO-01A-31R-A13Q-07	TCGA-AO-A1KO	01A	Tumor	-0.880099	02-low	10.6015	7.39193	244173	3.53624	3.069	17.8975
TCGA-B6-A0RO-01A-22R-A084-07	TCGA-B6-A0RO	01A	Tumor	-0.637385	02-low	4.40318	2.73323	265468	2.43381	1.90043	18.0182
TCGA-EW-A1P6-01A-11R-A144-07	TCGA-EW-A1P6	01A	Tumor	-0.224124	03-high	4.46669	2.92327	301726	2.45067	1.97206	18.2029
TCGA-A7-A13E-11A-61R-A12P-07	TCGA-A7-A13E	11A	Normal	-1.25789	01-normal	9.39999	6.65047	211027	3.37851	2.93555	17.6871
TCGA-AC-A4ZE-01A-11R-A41B-07	TCGA-AC-A4ZE	01A	Tumor	-0.141036	03-high	3.70522	3.29611	309016	2.23426	2.10303	18.2373
TCGA-EW-A1OY-01A-11R-A144-07	TCGA-EW-A1OY	01A	Tumor	1.29953	03-high	4.92425	7.21332	435407	2.56663	3.03797	18.732
TCGA-A8-A09M-01A-11R-A00Z-07	TCGA-A8-A09M	01A	Tumor	0.259517	03-high	6.77588	6.96193	344160	2.95901	2.99312	18.3927
TCGA-E9-A1RF-11A-32R-A157-07	TCGA-E9-A1RF	11A	Normal	-1.37463	01-normal	11.4078	8.57664	200784	3.63317	3.25952	17.6153
TCGA-AC-A2FF-11A-13R-A17B-07	TCGA-AC-A2FF	11A	Normal	-0.556578	01-normal	8.83505	4.48673	272558	3.29793	2.45595	18.0562
TCGA-AR-A0TR-01A-11R-A084-07	TCGA-AR-A0TR	01A	Tumor	0.395948	03-high	1.79427	2.82698	356130	1.48247	1.93621	18.442
TCGA-A8-A09R-01A-11R-A00Z-07	TCGA-A8-A09R	01A	Tumor	-0.425202	02-low	4.91044	5.18418	284084	2.56327	2.62858	18.116
TCGA-BH-A18J-11A-31R-A12D-07	TCGA-BH-A18J	11A	Normal	-1.34135	01-normal	8.16673	4.11932	203704	3.19641	2.35595	17.6361
TCGA-A2-A0CY-01A-12R-A034-07	TCGA-A2-A0CY	01A	Tumor	-0.642497	02-low	9.18974	5.45111	265019	3.34905	2.68955	18.0157
TCGA-D8-A1XC-01A-11R-A14D-07	TCGA-D8-A1XC	01A	Tumor	-0.453087	02-low	4.06225	4.48613	281638	2.33978	2.45579	18.1035
TCGA-BH-A0W5-01A-11R-A109-07	TCGA-BH-A0W5	01A	Tumor	-0.829502	02-low	8.34131	5.12201	248612	3.22362	2.61401	17.9235
TCGA-EW-A1IX-01A-12R-A144-07	TCGA-EW-A1IX	01A	Tumor	-0.833605	02-low	4.17364	3.76952	248252	2.37118	2.25385	17.9215
TCGA-BH-A0EA-01A-11R-A115-07	TCGA-BH-A0EA	01A	Tumor	-0.592364	02-low	5.24024	7.45471	269418	2.6416	3.07976	18.0395
TCGA-AO-A03U-01B-21R-A10J-07	TCGA-AO-A03U	01B	Tumor	-0.795964	02-low	6.7222	7.46442	251555	2.94901	3.08141	17.9405
TCGA-A2-A4S2-01A-12R-A266-07	TCGA-A2-A4S2	01A	Tumor	-0.32339	02-low	8.82916	5.89827	293017	3.29707	2.78624	18.1606
TCGA-OL-A66L-01A-12R-A31O-07	TCGA-OL-A66L	01A	Tumor	-0.266994	02-low	12.9681	4.85003	297965	3.80406	2.54844	18.1848
TCGA-A8-A09K-01A-11R-A00Z-07	TCGA-A8-A09K	01A	Tumor	-0.253656	02-low	2.96544	4.37406	299135	1.98748	2.42601	18.1904
TCGA-BH-A2L8-01A-11R-A18M-07	TCGA-BH-A2L8	01A	Tumor	-0.125673	03-high	8.78986	3.04691	310364	3.29129	2.01682	18.2436
TCGA-BH-A0B7-11A-34R-A115-07	TCGA-BH-A0B7	11A	Normal	-1.19356	01-normal	10.7071	5.31299	216671	3.54931	2.65832	17.7252
TCGA-BH-A0AU-11A-11R-A12P-07	TCGA-BH-A0AU	11A	Normal	-1.37743	01-normal	5.28381	3.55439	200538	2.65164	2.18726	17.6135
TCGA-A1-A0SN-01A-11R-A144-07	TCGA-A1-A0SN	01A	Tumor	-0.40358	02-low	3.15135	2.19101	285981	2.05358	1.67401	18.1256
TCGA-PE-A5DC-01A-12R-A27Q-07	TCGA-PE-A5DC	01A	Tumor	1.25807	03-high	5.72673	5.28698	431770	2.74991	2.65237	18.7199
TCGA-AN-A0XV-01A-11R-A109-07	TCGA-AN-A0XV	01A	Tumor	-0.0987646	03-high	9.70004	6.494	312725	3.41954	2.90574	18.2545
TCGA-E2-A15E-06A-11R-A12D-07	TCGA-E2-A15E	06A	Metastatic	-1.18002	02-low	2.65723	2.28761	217858	1.87075	1.71704	17.733
TCGA-A7-A0CD-01A-11R-A00Z-07	TCGA-A7-A0CD	01A	Tumor	0.137476	03-high	2.82957	7.49946	333452	1.93718	3.08737	18.3471
TCGA-EW-A6SD-01A-12R-A33J-07	TCGA-EW-A6SD	01A	Tumor	0.862746	03-high	3.90834	5.09378	397085	2.29524	2.60734	18.5991
TCGA-AC-A2FB-01A-11R-A17B-07	TCGA-AC-A2FB	01A	Tumor	-0.944934	02-low	5.92371	6.1871	238484	2.79154	2.84541	17.8635
TCGA-A2-A0CO-01A-13R-A22K-07	TCGA-A2-A0CO	01A	Tumor	-0.908655	02-low	6.50944	3.3875	241667	2.9087	2.1334	17.8827
TCGA-E2-A15D-01A-11R-A115-07	TCGA-E2-A15D	01A	Tumor	-0.449032	02-low	6.27374	5.90769	281993	2.8627	2.7882	18.1053
TCGA-E2-A155-01A-11R-A12D-07	TCGA-E2-A155	01A	Tumor	0.625538	03-high	3.29653	3.74918	376273	2.10317	2.24768	18.5214
TCGA-3C-AALK-01A-11R-A41B-07	TCGA-3C-AALK	01A	Tumor	0.323705	03-high	5.69462	4.00969	349791	2.743	2.32472	18.4161
TCGA-E2-A15M-01A-11R-A12D-07	TCGA-E2-A15M	01A	Tumor	0.206388	03-high	10.0493	5.66458	339498	3.46589	2.73651	18.373
TCGA-E9-A229-01A-31R-A157-07	TCGA-E9-A229	01A	Tumor	-0.398257	02-low	5.83871	3.3287	286448	2.77372	2.11393	18.1279
TCGA-A2-A0D2-01A-21R-A034-07	TCGA-A2-A0D2	01A	Tumor	2.53651	03-high	14.9206	3.47989	543936	3.99282	2.16346	19.0531
TCGA-XX-A899-01A-11R-A36F-07	TCGA-XX-A899	01A	Tumor	-0.682897	02-low	7.57256	4.66448	261475	3.09973	2.50194	17.9963
TCGA-D8-A1X5-01A-11R-A14D-07	TCGA-D8-A1X5	01A	Tumor	-0.474163	02-low	8.79742	5.24849	279788	3.2924	2.64351	18.094
TCGA-A2-A0D4-01A-11R-A00Z-07	TCGA-A2-A0D4	01A	Tumor	0.574182	03-high	3.37079	4.37432	371767	2.12789	2.42608	18.504
TCGA-A7-A0DB-01A-11R-A00Z-07	TCGA-A7-A0DB	01A	Tumor	0.0799967	03-high	6.15055	4.90301	328409	2.83805	2.56145	18.3251
TCGA-AN-A03X-01A-21R-A00Z-07	TCGA-AN-A03X	01A	Tumor	-0.758125	02-low	6.40712	5.309	254874	2.88891	2.65741	17.9594
TCGA-E9-A1R7-11A-42R-A14M-07	TCGA-E9-A1R7	11A	Normal	-1.63017	01-normal	10.0058	7.56856	178364	3.46019	3.09905	17.4445
TCGA-A8-A084-01A-21R-A00Z-07	TCGA-A8-A084	01A	Tumor	-0.534406	02-low	3.81892	1.59817	274503	2.26871	1.3775	18.0665
TCGA-AR-A24V-01A-21R-A169-07	TCGA-AR-A24V	01A	Tumor	-0.79399	02-low	13.953	4.24706	251728	3.90237	2.39151	17.9415
TCGA-E9-A2JT-01A-22R-A18M-07	TCGA-E9-A2JT	01A	Tumor	-0.556923	02-low	15.026	9.47395	272527	4.00234	3.38873	18.056
TCGA-BH-A1FE-06A-11R-A213-07	TCGA-BH-A1FE	06A	Metastatic	-0.974584	02-low	11.3135	6.76844	235883	3.62217	2.95763	17.8477
TCGA-EW-A6SC-01A-12R-A32P-07	TCGA-EW-A6SC	01A	Tumor	0.201012	03-high	11.6993	5.20713	339026	3.66667	2.63393	18.371
TCGA-A2-A0EN-01A-13R-A084-07	TCGA-A2-A0EN	01A	Tumor	-0.312423	02-low	11.9953	6.65759	293979	3.69991	2.93689	18.1654
TCGA-BH-A0C0-01A-21R-A056-07	TCGA-BH-A0C0	01A	Tumor	0.848338	03-high	11.1576	3.55834	395821	3.60378	2.18851	18.5945
TCGA-A8-A09D-01A-11R-A00Z-07	TCGA-A8-A09D	01A	Tumor	0.0277736	03-high	9.17557	11.7305	323827	3.34704	3.67022	18.3049
TCGA-BH-A1FL-01A-11R-A13Q-07	TCGA-BH-A1FL	01A	Tumor	-0.360727	02-low	4.05008	3.48994	289741	2.3363	2.16669	18.1444
TCGA-C8-A133-01A-32R-A12D-07	TCGA-C8-A133	01A	Tumor	-0.810566	02-low	3.21896	7.31767	250274	2.07689	3.05618	17.9332
TCGA-AC-A2FM-01A-11R-A19W-07	TCGA-AC-A2FM	01A	Tumor	0.994867	03-high	3.09836	2.33572	408677	2.03505	1.738	18.6406
TCGA-BH-A18R-11A-42R-A12D-07	TCGA-BH-A18R	11A	Normal	-1.60316	01-normal	7.46859	3.95035	180734	3.08212	2.30753	17.4635
TCGA-BH-A0DG-11A-43R-A12P-07	TCGA-BH-A0DG	11A	Normal	-1.39151	01-normal	6.97881	5.23902	199303	2.99617	2.64132	17.6046
TCGA-AR-A1AS-01A-11R-A12P-07	TCGA-AR-A1AS	01A	Tumor	0.522325	03-high	3.97657	2.07507	367218	2.31515	1.62062	18.4863
TCGA-A2-A0EV-01A-11R-A034-07	TCGA-A2-A0EV	01A	Tumor	-0.306174	02-low	7.07949	2.92357	294527	3.01426	1.97217	18.168
TCGA-AR-A24N-01A-11R-A169-07	TCGA-AR-A24N	01A	Tumor	-0.459573	02-low	7.93615	4.37843	281069	3.15965	2.42719	18.1006
TCGA-GM-A4E0-01A-12R-A266-07	TCGA-GM-A4E0	01A	Tumor	-0.786464	02-low	17.4688	8.74383	252388	4.20702	3.28449	17.9453
TCGA-A7-A26G-01A-21R-A169-07	TCGA-A7-A26G	01A	Tumor	0.399392	03-high	20.5498	3.70672	356432	4.4296	2.23472	18.4433
TCGA-A1-A0SM-01A-11R-A084-07	TCGA-A1-A0SM	01A	Tumor	0.00298479	03-high	7.08633	7.67965	321652	3.01548	3.11764	18.2951
TCGA-E9-A1N5-01A-11R-A14D-07	TCGA-E9-A1N5	01A	Tumor	-0.611992	02-low	5.33703	2.21055	267696	2.66381	1.68282	18.0302
TCGA-A2-A3XV-01A-21R-A239-07	TCGA-A2-A3XV	01A	Tumor	0.111598	03-high	10.9295	12.6213	331182	3.57647	3.7678	18.3373
TCGA-E9-A1NA-11A-33R-A144-07	TCGA-E9-A1NA	11A	Normal	-1.42503	01-normal	6.656	4.65946	196362	2.93659	2.50066	17.5832
TCGA-BH-A1ET-11B-23R-A137-07	TCGA-BH-A1ET	11B	Normal	-1.50816	01-normal	11.3376	5.77736	189069	3.62499	2.76072	17.5286
TCGA-EW-A1P1-01A-31R-A14D-07	TCGA-EW-A1P1	01A	Tumor	-0.61302	02-low	9.56761	5.54579	267606	3.40158	2.71057	18.0298
TCGA-E9-A1R3-01A-31R-A14M-07	TCGA-E9-A1R3	01A	Tumor	-0.847515	02-low	7.3563	4.39374	247032	3.06286	2.43129	17.9143
TCGA-E2-A1B4-01A-11R-A12P-07	TCGA-E2-A1B4	01A	Tumor	0.0611039	03-high	5.72713	4.71684	326751	2.74999	2.51522	18.3178
TCGA-E9-A1NA-01A-11R-A144-07	TCGA-E9-A1NA	01A	Tumor	0.367504	03-high	7.8693	4.3226	353634	3.14882	2.41213	18.4319
TCGA-D8-A1JM-01A-11R-A13Q-07	TCGA-D8-A1JM	01A	Tumor	2.03425	03-high	8.05088	3.07174	499870	3.17806	2.02565	18.9312
TCGA-BH-A0AW-01A-11R-A056-07	TCGA-BH-A0AW	01A	Tumor	0.164704	03-high	9.40984	9.99967	335841	3.37988	3.45939	18.3574
TCGA-C8-A12U-01A-11R-A115-07	TCGA-C8-A12U	01A	Tumor	0.70297	03-high	6.63348	2.69146	383067	2.93234	1.88419	18.5472
TCGA-B6-A40C-01A-11R-A239-07	TCGA-B6-A40C	01A	Tumor	-0.241087	02-low	6.01599	2.31447	300238	2.81065	1.72878	18.1958
TCGA-E2-A159-01A-11R-A115-07	TCGA-E2-A159	01A	Tumor	-0.231871	02-low	7.34498	2.86314	301046	3.06091	1.94978	18.1996
TCGA-BH-A0B7-01A-12R-A115-07	TCGA-BH-A0B7	01A	Tumor	-0.174051	03-high	7.10146	5.28849	306120	3.01818	2.65271	18.2237
TCGA-E2-A14P-01A-31R-A12D-07	TCGA-E2-A14P	01A	Tumor	1.30155	03-high	5.49282	3.85663	435584	2.69884	2.27996	18.7326
TCGA-A8-A08H-01A-21R-A00Z-07	TCGA-A8-A08H	01A	Tumor	-1.16944	02-low	9.18048	4.23848	218787	3.34773	2.38915	17.7392
TCGA-LL-A6FQ-01A-11R-A31O-07	TCGA-LL-A6FQ	01A	Tumor	0.601843	03-high	9.7422	4.80042	374194	3.42522	2.53616	18.5134
TCGA-D8-A1XQ-01A-11R-A14M-07	TCGA-D8-A1XQ	01A	Tumor	-1.64067	02-low	8.09939	2.0474	177442	3.18577	1.60758	17.437
TCGA-A7-A13E-01A-11R-A12P-07	TCGA-A7-A13E	01A	Tumor	-0.529575	02-low	14.1458	3.42901	274927	3.92085	2.14698	18.0687
TCGA-E2-A14T-01A-11R-A115-07	TCGA-E2-A14T	01A	Tumor	-0.253647	02-low	2.45088	3.59154	299136	1.78697	2.19898	18.1904
TCGA-A8-A08C-01A-11R-A00Z-07	TCGA-A8-A08C	01A	Tumor	-0.4622	02-low	3.62075	3.59837	280838	2.20813	2.20112	18.0994
TCGA-BH-A0BV-11A-31R-A089-07	TCGA-BH-A0BV	11A	Normal	-0.738593	01-normal	10.0239	5.65462	256588	3.46256	2.73436	17.9691
TCGA-A7-A4SB-01A-21R-A266-07	TCGA-A7-A4SB	01A	Tumor	0.686176	03-high	15.6008	5.53138	381593	4.05318	2.70739	18.5417
TCGA-AC-A2B8-01A-11R-A17B-07	TCGA-AC-A2B8	01A	Tumor	-1.7115	02-low	5.29825	1.96189	171228	2.65495	1.56652	17.3856
TCGA-E2-A573-01A-11R-A29R-07	TCGA-E2-A573	01A	Tumor	1.51763	03-high	39.7263	7.51536	454543	5.34789	3.09007	18.7941
TCGA-BH-A0EB-01A-11R-A034-07	TCGA-BH-A0EB	01A	Tumor	-0.363777	02-low	7.23372	3.08551	289474	3.04154	2.03052	18.1431
TCGA-A8-A08I-01A-11R-A00Z-07	TCGA-A8-A08I	01A	Tumor	-1.27354	02-low	4.77489	4.10294	209654	2.52979	2.35133	17.6777
TCGA-AO-A0J2-01A-11R-A034-07	TCGA-AO-A0J2	01A	Tumor	-0.409989	02-low	6.21177	2.5376	285419	2.85035	1.82277	18.1227
TCGA-EW-A1J3-01A-11R-A13Q-07	TCGA-EW-A1J3	01A	Tumor	0.296231	03-high	12.5933	10.0572	347381	3.76483	3.46691	18.4062
TCGA-LL-A5YO-01A-21R-A28M-07	TCGA-LL-A5YO	01A	Tumor	-0.241656	02-low	16.0613	5.41531	300188	4.09265	2.68152	18.1955
TCGA-BH-A208-01A-11R-A157-07	TCGA-BH-A208	01A	Tumor	-0.698368	02-low	15.083	8.25795	260117	4.00746	3.21069	17.9888
TCGA-BH-A0DO-11A-22R-A12D-07	TCGA-BH-A0DO	11A	Normal	-1.16844	01-normal	7.37194	5.35469	218875	3.06556	2.66782	17.7398
TCGA-BH-A1EU-11A-23R-A137-07	TCGA-BH-A1EU	11A	Normal	-1.38394	01-normal	12.9107	6.61777	199968	3.79812	2.92937	17.6094
TCGA-LL-A73Y-01A-11R-A33J-07	TCGA-LL-A73Y	01A	Tumor	-0.350676	02-low	26.7243	22.0474	290623	4.79308	4.52653	18.1488
TCGA-BH-A0BS-11A-11R-A12P-07	TCGA-BH-A0BS	11A	Normal	-0.90995	01-normal	11.0179	6.59584	241554	3.58711	2.92521	17.882
TCGA-D8-A1JP-01A-11R-A13Q-07	TCGA-D8-A1JP	01A	Tumor	-0.132962	03-high	10.3984	5.19359	309724	3.51076	2.63078	18.2406
TCGA-BH-A42T-01A-11R-A24H-07	TCGA-BH-A42T	01A	Tumor	0.982641	03-high	9.40765	3.27155	407604	3.37957	2.09476	18.6368
TCGA-AO-A03T-01A-21R-A034-07	TCGA-AO-A03T	01A	Tumor	0.128356	03-high	8.49192	11.7242	332652	3.2467	3.66951	18.3437
TCGA-S3-A6ZG-01A-22R-A32P-07	TCGA-S3-A6ZG	01A	Tumor	-0.284008	02-low	4.89317	2.52693	296472	2.55904	1.81841	18.1775
TCGA-AR-A5QM-01A-11R-A27Q-07	TCGA-AR-A5QM	01A	Tumor	-0.0763157	03-high	5.28221	3.32634	314694	2.65127	2.11315	18.2636
TCGA-S3-A6ZF-01A-32R-A32P-07	TCGA-S3-A6ZF	01A	Tumor	-0.699246	02-low	6.45496	4.02818	260040	2.8982	2.33004	17.9884
TCGA-B6-A0X0-01A-21R-A115-07	TCGA-B6-A0X0	01A	Tumor	0.202914	03-high	2.15142	3.20175	339193	1.656	2.07099	18.3718
TCGA-D8-A27P-01A-11R-A16F-07	TCGA-D8-A27P	01A	Tumor	-0.503525	02-low	3.64967	3.31948	277212	2.21713	2.11086	18.0806
TCGA-AC-A23G-01A-11R-A213-07	TCGA-AC-A23G	01A	Tumor	-0.234587	02-low	6.67586	4.05947	300808	2.94033	2.33899	18.1985
TCGA-A8-A07O-01A-11R-A00Z-07	TCGA-A8-A07O	01A	Tumor	0.290089	03-high	17.9002	1.84478	346842	4.24033	1.50832	18.4039
TCGA-AN-A04A-01A-21R-A034-07	TCGA-AN-A04A	01A	Tumor	-0.157989	03-high	6.69753	6.39698	307529	2.9444	2.88694	18.2304
TCGA-A7-A0CG-01A-12R-A056-07	TCGA-A7-A0CG	01A	Tumor	-0.732538	02-low	5.76728	5.11579	257119	2.75858	2.61254	17.9721
TCGA-E9-A226-01A-21R-A157-07	TCGA-E9-A226	01A	Tumor	0.835955	03-high	15.7214	6.42563	394734	4.06362	2.89251	18.5905
TCGA-B6-A401-01A-11R-A239-07	TCGA-B6-A401	01A	Tumor	-0.0503005	03-high	7.7286	5.79941	316977	3.12575	2.76541	18.274
TCGA-BH-A0BO-01A-23R-A12D-07	TCGA-BH-A0BO	01A	Tumor	-0.904461	02-low	9.38174	3.41169	242035	3.37598	2.14133	17.8849
TCGA-B6-A0IO-01A-11R-A034-07	TCGA-B6-A0IO	01A	Tumor	0.254511	03-high	7.40622	5.25869	343720	3.07146	2.64586	18.3909
TCGA-D8-A1JN-01A-11R-A13Q-07	TCGA-D8-A1JN	01A	Tumor	-0.498113	02-low	3.3909	3.66087	277687	2.13452	2.2206	18.0831
TCGA-AN-A046-01A-21R-A034-07	TCGA-AN-A046	01A	Tumor	0.237306	03-high	6.04767	4.8243	342211	2.81715	2.54208	18.3845
TCGA-A7-A6VV-01A-22R-A33J-07	TCGA-A7-A6VV	01A	Tumor	0.589152	03-high	20.8428	7.29895	373081	4.44909	3.05293	18.5091
TCGA-A2-A04Q-01A-21R-A034-07	TCGA-A2-A04Q	01A	Tumor	0.395698	03-high	17.6909	5.46314	356108	4.22426	2.69224	18.442
TCGA-XX-A89A-01A-11R-A36F-07	TCGA-XX-A89A	01A	Tumor	-1.27681	02-low	10.0965	4.02094	209367	3.47204	2.32796	17.6757
TCGA-D8-A27F-01A-11R-A16F-07	TCGA-D8-A27F	01A	Tumor	2.9047	03-high	34.3493	16.1685	576241	5.14361	4.10169	19.1363
TCGA-BH-A0DD-11A-23R-A12P-07	TCGA-BH-A0DD	11A	Normal	-1.69621	01-normal	6.50618	5.07755	172570	2.90808	2.60349	17.3968
TCGA-E9-A54Y-01A-11R-A466-07	TCGA-E9-A54Y	01A	Tumor	2.35464	03-high	10.0592	10.9135	527980	3.46717	3.57452	19.0101
TCGA-AR-A24U-01A-11R-A169-07	TCGA-AR-A24U	01A	Tumor	-0.871091	02-low	6.3024	4.12436	244963	2.86837	2.35737	17.9022
TCGA-BH-A0AZ-01A-21R-A12P-07	TCGA-BH-A0AZ	01A	Tumor	-0.00313576	03-high	6.77512	4.79349	321115	2.95887	2.53443	18.2927
TCGA-E2-A1IJ-01A-11R-A144-07	TCGA-E2-A1IJ	01A	Tumor	-0.7462	02-low	10.229	5.88761	255921	3.48916	2.784	17.9653
TCGA-B6-A0IQ-01A-11R-A034-07	TCGA-B6-A0IQ	01A	Tumor	3.84395	03-high	14.0353	4.49383	658647	3.91028	2.45781	19.3291
TCGA-EW-A1P0-01A-11R-A144-07	TCGA-EW-A1P0	01A	Tumor	-0.419217	02-low	7.88942	6.77196	284609	3.15209	2.95828	18.1186
TCGA-BH-A18F-01A-11R-A12D-07	TCGA-BH-A18F	01A	Tumor	-0.740386	02-low	8.6721	11.0698	256431	3.27383	3.59333	17.9682
TCGA-EW-A2FR-01A-11R-A21T-07	TCGA-EW-A2FR	01A	Tumor	-0.45123	02-low	14.0252	5.2286	281801	3.90931	2.63891	18.1043
TCGA-E2-A1IU-01A-11R-A14D-07	TCGA-E2-A1IU	01A	Tumor	-0.882608	02-low	3.19716	2.36639	243953	2.06941	1.7512	17.8962
TCGA-A2-A25E-01A-11R-A169-07	TCGA-A2-A25E	01A	Tumor	1.55802	03-high	8.07836	7.90695	458086	3.18243	3.15493	18.8053
TCGA-BH-A18T-01A-11R-A12D-07	TCGA-BH-A18T	01A	Tumor	3.26094	03-high	32.636	5.67845	607495	5.07194	2.73951	19.2125
TCGA-BH-A0C3-01A-21R-A12P-07	TCGA-BH-A0C3	01A	Tumor	-0.908728	02-low	5.72997	2.85913	241661	2.7506	1.94828	17.8826
TCGA-AO-A0JM-01A-21R-A056-07	TCGA-AO-A0JM	01A	Tumor	-0.70007	02-low	7.63354	3.99664	259968	3.10995	2.32096	17.988
TCGA-OL-A5D7-01A-11R-A27Q-07	TCGA-OL-A5D7	01A	Tumor	4.30524	03-high	7.99722	2.3975	699120	3.16948	1.76447	19.4152
TCGA-AO-A12D-01A-11R-A115-07	TCGA-AO-A12D	01A	Tumor	0.369286	03-high	8.47177	5.68699	353790	3.24363	2.74136	18.4325
TCGA-BH-A0DI-01A-21R-A12P-07	TCGA-BH-A0DI	01A	Tumor	-0.582372	02-low	6.76627	7.69717	270295	2.95722	3.12055	18.0442
TCGA-E2-A108-01A-13R-A10J-07	TCGA-E2-A108	01A	Tumor	-0.553557	02-low	12.3351	6.53804	272823	3.73715	2.91419	18.0576
TCGA-BH-A1EU-01A-11R-A137-07	TCGA-BH-A1EU	01A	Tumor	-0.984486	02-low	9.29216	5.73633	235014	3.36347	2.75196	17.8424
TCGA-D8-A1JB-01A-11R-A13Q-07	TCGA-D8-A1JB	01A	Tumor	-0.571191	02-low	9.44525	5.5231	271276	3.38478	2.70556	18.0494
TCGA-AC-A8OR-01A-21R-A41B-07	TCGA-AC-A8OR	01A	Tumor	-0.720141	02-low	3.4068	4.04778	258207	2.13973	2.33565	17.9782
TCGA-E2-A576-01A-11R-A31O-07	TCGA-E2-A576	01A	Tumor	-0.135078	03-high	12.618	4.84774	309539	3.76745	2.54788	18.2398
TCGA-BH-A0BZ-11A-61R-A12P-07	TCGA-BH-A0BZ	11A	Normal	-1.27473	01-normal	7.38964	6.71718	209549	3.06861	2.94807	17.6769
TCGA-GM-A2DK-01A-21R-A180-07	TCGA-GM-A2DK	01A	Tumor	0.231375	03-high	12.4546	12.9006	341690	3.75003	3.79708	18.3823
TCGA-B6-A0IG-01A-11R-A034-07	TCGA-B6-A0IG	01A	Tumor	1.21278	03-high	3.19223	3.42627	427796	2.06772	2.14609	18.7066
TCGA-BH-A0H7-11A-13R-A089-07	TCGA-BH-A0H7	11A	Normal	-1.16916	01-normal	4.86382	4.76216	218811	2.55184	2.52661	17.7393
TCGA-AO-A03P-01A-11R-A00Z-07	TCGA-AO-A03P	01A	Tumor	0.954264	03-high	9.10547	7.21463	405115	3.33706	3.0382	18.628
TCGA-A2-A0T3-01A-21R-A115-07	TCGA-A2-A0T3	01A	Tumor	2.72831	03-high	5.42565	2.83148	560765	2.68384	1.9379	19.097
TCGA-B6-A0IC-01A-11R-A034-07	TCGA-B6-A0IC	01A	Tumor	-0.275972	02-low	2.38843	3.21377	297177	1.76062	2.07511	18.181
TCGA-AN-A0FK-01A-11R-A034-07	TCGA-AN-A0FK	01A	Tumor	0.984658	03-high	3.23459	2.1704	407781	2.08222	1.66467	18.6374
TCGA-AO-A0JF-01A-11R-A056-07	TCGA-AO-A0JF	01A	Tumor	-1.05902	02-low	9.1423	4.21809	228475	3.34231	2.38352	17.8017
TCGA-BH-A0E1-01A-11R-A056-07	TCGA-BH-A0E1	01A	Tumor	0.0239109	03-high	1.86055	1.92455	323488	1.51629	1.54821	18.3034
TCGA-LD-A9QF-01A-32R-A41B-07	TCGA-LD-A9QF	01A	Tumor	-0.881503	02-low	8.94252	4.06571	244050	3.31361	2.34076	17.8968
TCGA-GM-A2DL-01A-11R-A18M-07	TCGA-GM-A2DL	01A	Tumor	0.43224	03-high	15.1608	4.38335	359314	4.01442	2.4285	18.4549
TCGA-AN-A0FJ-01A-11R-A00Z-07	TCGA-AN-A0FJ	01A	Tumor	1.11986	03-high	30.3164	2.73728	419644	4.96885	1.90199	18.6788
TCGA-A2-A0T4-01A-31R-A084-07	TCGA-A2-A0T4	01A	Tumor	0.15773	03-high	6.37876	4.29879	335229	2.88338	2.40566	18.3548
TCGA-A8-A095-01A-11R-A00Z-07	TCGA-A8-A095	01A	Tumor	0.0125292	03-high	2.63017	1.13099	322490	1.86004	1.09152	18.2989
TCGA-BH-A1F0-01A-11R-A137-07	TCGA-BH-A1F0	01A	Tumor	-0.793744	02-low	18.2073	5.56513	251749	4.26358	2.71482	17.9416
TCGA-AR-A2LK-01A-11R-A180-07	TCGA-AR-A2LK	01A	Tumor	-0.228453	03-high	4.12196	1.83301	301346	2.3567	1.50233	18.2011
TCGA-GI-A2C9-01A-11R-A21T-07	TCGA-GI-A2C9	01A	Tumor	0.187207	03-high	58.4934	11.1181	337815	5.89466	3.5991	18.3659
TCGA-E2-A15O-01A-11R-A115-07	TCGA-E2-A15O	01A	Tumor	0.514857	03-high	2.75437	0.999252	366562	1.90857	0.99946	18.4837
TCGA-C8-A273-01A-11R-A16F-07	TCGA-C8-A273	01A	Tumor	0.631527	03-high	4.1223	5.44107	376799	2.35679	2.6873	18.5234
TCGA-EW-A1PD-01A-11R-A144-07	TCGA-EW-A1PD	01A	Tumor	0.396919	03-high	5.24572	3.89612	356215	2.64287	2.29164	18.4424
TCGA-AR-A255-01A-11R-A169-07	TCGA-AR-A255	01A	Tumor	-0.318261	02-low	7.78722	3.73193	293467	3.13541	2.24243	18.1628
TCGA-S3-AA12-01A-11R-A41B-07	TCGA-S3-AA12	01A	Tumor	0.336516	03-high	7.64794	12.9654	350915	3.11236	3.80378	18.4208
TCGA-AC-A62Y-01A-11R-A29R-07	TCGA-AC-A62Y	01A	Tumor	-0.454832	02-low	17.7541	4.94957	281485	4.22913	2.57278	18.1027
TCGA-EW-A6SA-01A-21R-A32P-07	TCGA-EW-A6SA	01A	Tumor	-0.075331	03-high	6.65202	2.16928	314781	2.93584	1.66415	18.264
TCGA-BH-A0HY-01A-11R-A056-07	TCGA-BH-A0HY	01A	Tumor	0.280127	03-high	2.60087	1.09696	345968	1.84835	1.0683	18.4003
TCGA-E2-A1LB-11A-22R-A144-07	TCGA-E2-A1LB	11A	Normal	-0.837946	01-normal	7.52469	4.62174	247871	3.09165	2.49102	17.9192
TCGA-5T-A9QA-01A-11R-A41B-07	TCGA-5T-A9QA	01A	Tumor	-0.116088	03-high	5.57393	4.09071	311205	2.71676	2.34787	18.2475
TCGA-A7-A6VX-01A-12R-A33J-07	TCGA-A7-A6VX	01A	Tumor	-0.729376	02-low	4.73433	2.33366	257397	2.51963	1.73711	17.9736
TCGA-E9-A1R6-01A-11R-A14D-07	TCGA-E9-A1R6	01A	Tumor	0.274441	03-high	5.11323	4.42238	345469	2.61193	2.43892	18.3982
TCGA-BH-A1FU-01A-11R-A14D-07	TCGA-BH-A1FU	01A	Tumor	-0.816538	02-low	7.23963	3.34103	249750	3.04258	2.11804	17.9301
TCGA-AQ-A54O-01A-11R-A266-07	TCGA-AQ-A54O	01A	Tumor	0.517483	03-high	30.2691	22.9742	366793	4.96667	4.58341	18.4846
TCGA-BH-A0E6-01A-11R-A034-07	TCGA-BH-A0E6	01A	Tumor	2.98015	03-high	43.7901	13.8236	582860	5.48511	3.88982	19.1528
TCGA-BH-A0B5-01A-11R-A12P-07	TCGA-BH-A0B5	01A	Tumor	-0.401884	02-low	3.43134	2.10983	286130	2.14774	1.63684	18.1263
TCGA-PL-A8LZ-01A-31R-A36F-07	TCGA-PL-A8LZ	01A	Tumor	1.20697	03-high	17.5073	5.57711	427286	4.21003	2.71745	18.7048
TCGA-AC-A8OP-01A-11R-A36F-07	TCGA-AC-A8OP	01A	Tumor	0.546001	03-high	5.6765	4.59152	369295	2.73909	2.48324	18.4944
TCGA-A8-A07E-01A-11R-A034-07	TCGA-A8-A07E	01A	Tumor	-0.125098	03-high	5.64457	3.02207	310414	2.73217	2.00794	18.2438
TCGA-PL-A8LY-01A-11R-A41B-07	TCGA-PL-A8LY	01A	Tumor	-0.015402	03-high	14.1544	5.65406	320039	3.92166	2.73423	18.2879
TCGA-AC-A8OS-01A-12R-A41B-07	TCGA-AC-A8OS	01A	Tumor	-1.14471	02-low	4.21845	2.43835	220957	2.38362	1.78172	17.7534
TCGA-D8-A27H-01A-11R-A16F-07	TCGA-D8-A27H	01A	Tumor	-0.290651	02-low	88.8602	9.33336	295889	6.48961	3.36924	18.1747
TCGA-S3-AA15-01A-11R-A41B-07	TCGA-S3-AA15	01A	Tumor	0.557348	03-high	8.27391	6.50622	370290	3.21318	2.90809	18.4983
TCGA-E2-A14U-01A-11R-A22K-07	TCGA-E2-A14U	01A	Tumor	-0.58347	02-low	5.97765	4.4517	270198	2.80274	2.44671	18.0437
TCGA-A8-A085-01A-11R-A00Z-07	TCGA-A8-A085	01A	Tumor	2.74306	03-high	5.80616	3.36054	562059	2.76684	2.12451	19.1004
TCGA-BH-A1FU-11A-23R-A14D-07	TCGA-BH-A1FU	11A	Normal	-1.4309	01-normal	4.75722	2.52294	195847	2.52537	1.81678	17.5794
TCGA-A8-A0AB-01A-11R-A034-07	TCGA-A8-A0AB	01A	Tumor	0.325571	03-high	3.34262	3.51679	349955	2.11856	2.1753	18.4168
TCGA-BH-A6R8-01A-21R-A33J-07	TCGA-BH-A6R8	01A	Tumor	-0.106435	03-high	5.23462	3.63713	312052	2.6403	2.21323	18.2514
TCGA-A2-A04W-01A-31R-A115-07	TCGA-A2-A04W	01A	Tumor	0.801545	03-high	9.58041	7.12676	391716	3.40332	3.02268	18.5795
TCGA-A2-A25A-01A-12R-A16F-07	TCGA-A2-A25A	01A	Tumor	-0.392585	02-low	8.57438	3.64496	286946	3.25918	2.21567	18.1304
TCGA-GM-A3XL-01A-11R-A22U-07	TCGA-GM-A3XL	01A	Tumor	2.09614	03-high	16.0003	6.43809	505299	4.08749	2.89493	18.9468
TCGA-BH-A1FR-01A-11R-A13Q-07	TCGA-BH-A1FR	01A	Tumor	0.119614	03-high	5.78576	4.57846	331885	2.76251	2.47987	18.3403
TCGA-AN-A0FT-01A-11R-A034-07	TCGA-AN-A0FT	01A	Tumor	0.943451	03-high	19.6794	12.3681	404166	4.37012	3.74073	18.6246
TCGA-BH-A42V-01A-11R-A24H-07	TCGA-BH-A42V	01A	Tumor	-0.844675	02-low	8.20399	5.03209	247281	3.20226	2.59266	17.9158
TCGA-BH-A0AU-01A-11R-A12P-07	TCGA-BH-A0AU	01A	Tumor	-0.943932	02-low	6.49264	3.64324	238572	2.90547	2.21513	17.8641
TCGA-BH-A0BJ-01A-11R-A056-07	TCGA-BH-A0BJ	01A	Tumor	0.126226	03-high	3.3296	2.34108	332465	2.11423	1.74031	18.3428
TCGA-BH-A0DG-01A-21R-A12P-07	TCGA-BH-A0DG	01A	Tumor	0.124319	03-high	5.68517	4.15841	332298	2.74097	2.36693	18.3421
TCGA-D8-A145-01A-11R-A115-07	TCGA-D8-A145	01A	Tumor	-0.575741	02-low	3.56362	3.46015	270876	2.19018	2.15709	18.0473
TCGA-BH-A0HA-01A-11R-A12P-07	TCGA-BH-A0HA	01A	Tumor	0.800163	03-high	10.098	3.8945	391594	3.47222	2.29116	18.579
TCGA-AN-A0FF-01A-11R-A034-07	TCGA-AN-A0FF	01A	Tumor	0.637123	03-high	6.50973	3.70047	377290	2.90876	2.23281	18.5253
TCGA-BH-A0BC-01A-22R-A084-07	TCGA-BH-A0BC	01A	Tumor	0.608899	03-high	4.89896	1.74457	374813	2.56046	1.45658	18.5158
TCGA-E9-A1QZ-01A-21R-A169-07	TCGA-E9-A1QZ	01A	Tumor	-0.305696	02-low	7.13097	5.83308	294569	3.02343	2.77254	18.1683
TCGA-B6-A0I1-01A-11R-A21T-07	TCGA-B6-A0I1	01A	Tumor	1.68112	03-high	96.9368	19.3003	468887	6.61378	4.34343	18.8389
TCGA-BH-A1FH-01A-12R-A13Q-07	TCGA-BH-A1FH	01A	Tumor	-0.976208	02-low	6.62217	3.79252	235740	2.9302	2.26078	17.8468
TCGA-AN-A0FN-01A-11R-A034-07	TCGA-AN-A0FN	01A	Tumor	-0.193786	03-high	19.4317	6.90199	304388	4.35274	2.98222	18.2156
TCGA-A2-A0YG-01A-21R-A109-07	TCGA-A2-A0YG	01A	Tumor	-0.72107	02-low	3.48161	3.06792	258126	2.16402	2.02429	17.9777
TCGA-C8-A12V-01A-11R-A115-07	TCGA-C8-A12V	01A	Tumor	0.0878337	03-high	13.7188	7.57509	329096	3.87958	3.10015	18.3282
TCGA-D8-A1XD-01A-11R-A14D-07	TCGA-D8-A1XD	01A	Tumor	0.25006	03-high	8.42871	3.42821	343330	3.23706	2.14672	18.3892
TCGA-D8-A27V-01A-12R-A17B-07	TCGA-D8-A27V	01A	Tumor	-0.893639	02-low	4.46457	2.93885	242985	2.45011	1.97777	17.8905
TCGA-AN-A041-01A-11R-A034-07	TCGA-AN-A041	01A	Tumor	-0.835917	02-low	6.3884	4.25415	248049	2.88526	2.39346	17.9203
TCGA-A8-A096-01A-11R-A00Z-07	TCGA-A8-A096	01A	Tumor	-1.1822	02-low	4.14017	2.94799	217667	2.36182	1.98112	17.7318
TCGA-E2-A15T-01A-11R-A115-07	TCGA-E2-A15T	01A	Tumor	0.704952	03-high	2.1182	4.33647	383241	1.64071	2.41589	18.5479
TCGA-C8-A12X-01A-11R-A115-07	TCGA-C8-A12X	01A	Tumor	1.31593	03-high	3.54519	2.11163	436846	2.18434	1.63767	18.7368
TCGA-E9-A1RH-11A-34R-A169-07	TCGA-E9-A1RH	11A	Normal	-1.45138	01-normal	10.0387	5.1739	194050	3.46449	2.62618	17.5661
TCGA-AC-A3HN-01A-11R-A213-07	TCGA-AC-A3HN	01A	Tumor	-0.841802	02-low	5.25511	3.31359	247533	2.64503	2.10889	17.9173
TCGA-A8-A09I-01A-22R-A034-07	TCGA-A8-A09I	01A	Tumor	-0.16243	03-high	6.09982	2.89991	307139	2.82778	1.96344	18.2285
TCGA-AC-A3W5-01A-11R-A22K-07	TCGA-AC-A3W5	01A	Tumor	-0.386231	02-low	11.5068	5.57867	287503	3.64464	2.7178	18.1332
TCGA-A1-A0SO-01A-22R-A084-07	TCGA-A1-A0SO	01A	Tumor	3.1923	03-high	12.9581	6.5663	601473	3.80303	2.91959	19.1981
TCGA-A7-A4SF-01A-11R-A266-07	TCGA-A7-A4SF	01A	Tumor	0.268373	03-high	2.27556	0.744842	344936	1.71174	0.803097	18.396
TCGA-A7-A13F-11A-42R-A12P-07	TCGA-A7-A13F	11A	Normal	-1.48298	01-normal	6.48466	4.95163	191278	2.90394	2.57328	17.5453
TCGA-AN-A0AL-01A-11R-A00Z-07	TCGA-AN-A0AL	01A	Tumor	-0.622683	02-low	16.8891	7.13512	266758	4.16101	3.02416	18.0252
TCGA-A2-A1FZ-01A-51R-A14D-07	TCGA-A2-A1FZ	01A	Tumor	-0.289784	02-low	3.60914	3.46426	295965	2.2045	2.15842	18.1751
TCGA-A2-A3XW-01A-11R-A239-07	TCGA-A2-A3XW	01A	Tumor	-0.536183	02-low	2.9693	2.50554	274347	1.98889	1.80964	18.0656
TCGA-E2-A10E-01A-21R-A10J-07	TCGA-E2-A10E	01A	Tumor	0.546593	03-high	4.2069	3.0304	369347	2.38042	2.01092	18.4946
TCGA-A2-A04R-01A-41R-A109-07	TCGA-A2-A04R	01A	Tumor	2.3056	03-high	9.31151	7.87302	523677	3.36618	3.14942	18.9983
TCGA-A7-A6VW-01A-21R-A33J-07	TCGA-A7-A6VW	01A	Tumor	0.91534	03-high	9.34276	1.42535	401700	3.37055	1.27819	18.6158
TCGA-E2-A1IH-01A-11R-A13Q-07	TCGA-E2-A1IH	01A	Tumor	0.842212	03-high	36.5686	12.3127	395284	5.23146	3.73473	18.5925
TCGA-E2-A1B1-01A-21R-A12P-07	TCGA-E2-A1B1	01A	Tumor	-1.52375	02-low	7.82394	3.14631	187701	3.14142	2.05183	17.5181
TCGA-AR-A1AT-01A-11R-A12P-07	TCGA-AR-A1AT	01A	Tumor	-0.0770657	03-high	3.47379	5.17315	314629	2.1615	2.62601	18.2633
TCGA-EW-A1OX-01A-11R-A144-07	TCGA-EW-A1OX	01A	Tumor	-0.149571	03-high	2.20986	1.89429	308267	1.68251	1.53321	18.2338
TCGA-AO-A0JD-01A-11R-A056-07	TCGA-AO-A0JD	01A	Tumor	0.935137	03-high	4.0755	3.54665	403436	2.34355	2.1848	18.622
TCGA-BH-A0DP-11A-12R-A089-07	TCGA-BH-A0DP	11A	Normal	-1.2824	01-normal	2.66713	3.39828	208876	1.87465	2.13694	17.6723
TCGA-A2-A0CL-01A-11R-A115-07	TCGA-A2-A0CL	01A	Tumor	-0.473319	02-low	11.7994	4.55513	279863	3.678	2.47382	18.0944
TCGA-BH-A0E9-01B-11R-A115-07	TCGA-BH-A0E9	01B	Tumor	-0.166998	03-high	4.92237	8.13799	306738	2.56617	3.19188	18.2267
TCGA-AR-A254-01A-21R-A169-07	TCGA-AR-A254	01A	Tumor	-0.477032	02-low	9.04244	9.10632	279537	3.32804	3.33719	18.0927
TCGA-D8-A1XA-01A-11R-A14D-07	TCGA-D8-A1XA	01A	Tumor	0.344678	03-high	3.88055	4.85011	351631	2.28704	2.54846	18.4237
TCGA-E2-A158-11A-22R-A12D-07	TCGA-E2-A158	11A	Normal	-1.27953	01-normal	11.3569	9.05378	209128	3.62724	3.32967	17.674
TCGA-E9-A6HE-01A-11R-A31O-07	TCGA-E9-A6HE	01A	Tumor	0.513495	03-high	15.3454	3.72087	366443	4.03081	2.23905	18.4832
TCGA-E2-A2P6-01A-11R-A19W-07	TCGA-E2-A2P6	01A	Tumor	0.301553	03-high	7.70418	5.23774	347848	3.12171	2.64102	18.4081
TCGA-C8-A12K-01A-21R-A115-07	TCGA-C8-A12K	01A	Tumor	2.71257	03-high	38.4794	11.2313	559383	5.30303	3.61251	19.0935
TCGA-A8-A09N-01A-11R-A00Z-07	TCGA-A8-A09N	01A	Tumor	-0.49482	02-low	2.88279	1.52684	277976	1.95709	1.33733	18.0846
TCGA-AO-A03L-01A-41R-A056-07	TCGA-AO-A03L	01A	Tumor	0.769433	03-high	6.37174	2.71797	388898	2.882	1.89451	18.569
TCGA-B6-A0WY-01A-11R-A109-07	TCGA-B6-A0WY	01A	Tumor	-0.343505	02-low	7.55808	3.65236	291252	3.09729	2.21796	18.1519
TCGA-OL-A5DA-01A-11R-A27Q-07	TCGA-OL-A5DA	01A	Tumor	0.601818	03-high	7.16121	6.82632	374192	3.02878	2.96833	18.5134
TCGA-LL-A9Q3-01A-11R-A41B-07	TCGA-LL-A9Q3	01A	Tumor	0.386953	03-high	4.03997	2.84969	355340	2.33341	1.94474	18.4388
TCGA-BH-A1FG-11B-12R-A13Q-07	TCGA-BH-A1FG	11B	Normal	0.582123	01-normal	71.7441	25.5786	372464	6.18476	4.73219	18.5067
TCGA-E9-A22D-01A-11R-A157-07	TCGA-E9-A22D	01A	Tumor	-0.595927	02-low	8.85549	2.77822	269105	3.30093	1.91771	18.0378
TCGA-AO-A03R-01A-21R-A034-07	TCGA-AO-A03R	01A	Tumor	0.699521	03-high	6.81982	10.6098	382764	2.96713	3.53727	18.5461
TCGA-C8-A1HJ-01A-11R-A13Q-07	TCGA-C8-A1HJ	01A	Tumor	4.13955	03-high	61.5481	21.9344	684583	5.96689	4.51944	19.3849
TCGA-BH-A0HA-11A-31R-A12P-07	TCGA-BH-A0HA	11A	Normal	-1.14808	01-normal	10.2909	4.59999	220661	3.49709	2.48542	17.7515
TCGA-AR-A0U0-01A-11R-A109-07	TCGA-AR-A0U0	01A	Tumor	1.20029	03-high	14.3529	3.78247	426700	3.94044	2.25776	18.7029
TCGA-AN-A0G0-01A-11R-A034-07	TCGA-AN-A0G0	01A	Tumor	0.662464	03-high	16.8765	3.91613	379513	4.15999	2.29752	18.5338
TCGA-A7-A3J1-01A-11R-A213-07	TCGA-A7-A3J1	01A	Tumor	-0.388009	02-low	4.59365	3.81413	287347	2.48379	2.26728	18.1324
TCGA-D8-A1Y1-01A-21R-A14M-07	TCGA-D8-A1Y1	01A	Tumor	0.219972	03-high	8.99966	6.27576	340690	3.32188	2.8631	18.3781
TCGA-EW-A1J6-01A-11R-A13Q-07	TCGA-EW-A1J6	01A	Tumor	3.18811	03-high	21.7388	16.8857	601106	4.50709	4.16074	19.1973
TCGA-AC-A8OQ-01A-11R-A41B-07	TCGA-AC-A8OQ	01A	Tumor	-0.671845	02-low	12.2562	4.42958	262444	3.7286	2.44084	18.0017
TCGA-A8-A07J-01A-11R-A00Z-07	TCGA-A8-A07J	01A	Tumor	-0.782973	02-low	5.4166	4.09608	252694	2.68181	2.34939	17.947
TCGA-EW-A1P8-01A-11R-A144-07	TCGA-EW-A1P8	01A	Tumor	0.274366	03-high	10.3098	3.15645	345462	3.4995	2.05535	18.3982
TCGA-BH-A0E0-11A-13R-A089-07	TCGA-BH-A0E0	11A	Normal	-0.864623	01-normal	2.38038	4.95363	245531	1.75719	2.57377	17.9055
TCGA-LL-A5YM-01A-11R-A28M-07	TCGA-LL-A5YM	01A	Tumor	0.111771	03-high	5.42118	20.8748	331197	2.68284	4.4512	18.3373
TCGA-A2-A3XX-01A-21R-A239-07	TCGA-A2-A3XX	01A	Tumor	0.667066	03-high	11.2812	9.09925	379917	3.61838	3.33618	18.5353
TCGA-BH-A1F8-11B-21R-A13Q-07	TCGA-BH-A1F8	11B	Normal	-1.18157	01-normal	14.5731	6.50031	217723	3.96098	2.90695	17.7321
TCGA-A8-A091-01A-11R-A00Z-07	TCGA-A8-A091	01A	Tumor	-0.0778373	03-high	6.59899	4.45796	314561	2.92581	2.44836	18.263
TCGA-BH-A0HW-01A-11R-A034-07	TCGA-BH-A0HW	01A	Tumor	0.493901	03-high	6.14876	4.87492	364724	2.83769	2.55457	18.4764
TCGA-C8-A1HO-01A-11R-A13Q-07	TCGA-C8-A1HO	01A	Tumor	-0.0930099	03-high	4.86906	2.45376	313230	2.55313	1.78817	18.2569
TCGA-AR-A24X-01A-11R-A169-07	TCGA-AR-A24X	01A	Tumor	-0.15794	03-high	11.0059	4.69251	307533	3.58567	2.50906	18.2304
TCGA-BH-A0WA-01A-11R-A109-07	TCGA-BH-A0WA	01A	Tumor	1.03035	03-high	24.2584	2.37197	411790	4.65869	1.75359	18.6516
TCGA-AC-A3YI-01A-21R-A239-07	TCGA-AC-A3YI	01A	Tumor	-0.634555	02-low	13.5935	5.62624	265716	3.86726	2.72819	18.0195
TCGA-AC-A3BB-01A-21R-A19W-07	TCGA-AC-A3BB	01A	Tumor	0.0675584	03-high	7.34351	5.44023	327318	3.06065	2.68711	18.3203
TCGA-A2-A0SY-01A-31R-A084-07	TCGA-A2-A0SY	01A	Tumor	-0.173491	03-high	4.91982	3.65582	306169	2.56555	2.21904	18.224
TCGA-E2-A15I-11A-32R-A137-07	TCGA-E2-A15I	11A	Normal	-1.46462	01-normal	13.1754	6.25247	192889	3.82532	2.85847	17.5574
TCGA-AC-A7VB-01A-11R-A352-07	TCGA-AC-A7VB	01A	Tumor	-0.607318	02-low	3.37511	1.27188	268106	2.12932	1.18389	18.0324
TCGA-C8-A1HK-01A-21R-A13Q-07	TCGA-C8-A1HK	01A	Tumor	0.66471	03-high	3.58457	1.50381	379710	2.19678	1.32413	18.5345
TCGA-E2-A1LK-01A-21R-A14D-07	TCGA-E2-A1LK	01A	Tumor	0.277949	03-high	44.2386	21.4715	345777	5.49948	4.49002	18.3995
TCGA-E2-A1IO-01A-11R-A144-07	TCGA-E2-A1IO	01A	Tumor	-0.67639	02-low	7.32125	3.20856	262046	3.0568	2.07333	17.9995
TCGA-E9-A1N5-11A-41R-A14D-07	TCGA-E9-A1N5	11A	Normal	-0.671742	01-normal	7.43758	4.5283	262454	3.07683	2.46684	18.0017
TCGA-A8-A08P-01A-11R-A00Z-07	TCGA-A8-A08P	01A	Tumor	-0.500498	02-low	7.95217	5.57573	277478	3.16224	2.71715	18.082
TCGA-EW-A1PG-01A-11R-A144-07	TCGA-EW-A1PG	01A	Tumor	0.1398	03-high	14.8366	5.82632	333656	3.98519	2.77111	18.348
TCGA-A2-A0ER-01A-21R-A034-07	TCGA-A2-A0ER	01A	Tumor	-0.181924	03-high	6.02686	5.65721	305429	2.81288	2.73492	18.2205
TCGA-BH-A0HF-01A-11R-A056-07	TCGA-BH-A0HF	01A	Tumor	-1.34678	02-low	7.47775	3.12059	203228	3.08368	2.04285	17.6327
TCGA-V7-A7HQ-01A-11R-A33J-07	TCGA-V7-A7HQ	01A	Tumor	-0.184025	03-high	14.2618	11.4848	305244	3.93186	3.6421	18.2196
TCGA-E2-A15J-01A-11R-A12P-07	TCGA-E2-A15J	01A	Tumor	-0.396138	02-low	4.80362	4.79273	286634	2.53695	2.53424	18.1289
TCGA-A7-A13D-01A-13R-A12P-07	TCGA-A7-A13D	01A	Tumor	-0.157259	03-high	66.2948	30.7576	307593	6.07242	4.98903	18.2307
TCGA-A2-A0YL-01A-21R-A109-07	TCGA-A2-A0YL	01A	Tumor	-0.668462	02-low	5.53611	3.39377	262741	2.70843	2.13546	18.0033
TCGA-C8-A12M-01A-11R-A115-07	TCGA-C8-A12M	01A	Tumor	-0.162409	03-high	7.53028	9.24209	307141	3.09259	3.35644	18.2285
TCGA-E2-A3DX-01A-21R-A213-07	TCGA-E2-A3DX	01A	Tumor	-1.34167	02-low	4.18096	2.70703	203676	2.37322	1.89026	17.6359
TCGA-E2-A154-01A-11R-A115-07	TCGA-E2-A154	01A	Tumor	-0.242089	02-low	4.88698	2.61054	300150	2.55753	1.85221	18.1953
TCGA-BH-A28Q-01A-11R-A16F-07	TCGA-BH-A28Q	01A	Tumor	-0.480003	02-low	4.60351	2.94362	279276	2.48633	1.97952	18.0913
TCGA-AO-A0J6-01A-11R-A034-07	TCGA-AO-A0J6	01A	Tumor	0.904136	03-high	18.6825	4.25424	400716	4.29884	2.39348	18.6122
TCGA-AC-A6IX-06A-11R-A32P-07	TCGA-AC-A6IX	06A	Metastatic	-0.93927	02-low	6.49883	4.93282	238981	2.90666	2.56872	17.8665
TCGA-A7-A4SE-01A-11R-A266-07	TCGA-A7-A4SE	01A	Tumor	0.0079747	03-high	36.607	4.63078	322090	5.23293	2.49334	18.2971
TCGA-A8-A09G-01A-21R-A00Z-07	TCGA-A8-A09G	01A	Tumor	-0.827401	02-low	4.22059	1.93848	248796	2.38421	1.55507	17.9246
TCGA-B6-A0I2-01A-11R-A034-07	TCGA-B6-A0I2	01A	Tumor	2.10316	03-high	19.713	3.26785	505916	4.37246	2.09351	18.9485
TCGA-BH-A1EN-11A-23R-A13Q-07	TCGA-BH-A1EN	11A	Normal	-1.47167	01-normal	10.8015	5.86957	192270	3.56089	2.78022	17.5528
TCGA-A8-A07R-01A-21R-A034-07	TCGA-A8-A07R	01A	Tumor	1.76332	03-high	6.60053	1.462	476099	2.9261	1.29983	18.8609
TCGA-AO-A12G-01A-11R-A10J-07	TCGA-AO-A12G	01A	Tumor	-0.837574	02-low	5.04166	9.28178	247904	2.59495	3.36202	17.9194
TCGA-AN-A0XU-01A-11R-A109-07	TCGA-AN-A0XU	01A	Tumor	1.03387	03-high	47.1187	9.88319	412099	5.58853	3.44403	18.6526
TCGA-BH-A0HP-01A-12R-A084-07	TCGA-BH-A0HP	01A	Tumor	-0.747122	02-low	11.8103	7.43762	255840	3.67923	3.07684	17.9649
TCGA-A7-A0CH-11A-32R-A089-07	TCGA-A7-A0CH	11A	Normal	-0.898232	01-normal	9.96957	7.44435	242582	3.45544	3.07799	17.8881
TCGA-E2-A1IN-01A-11R-A13Q-07	TCGA-E2-A1IN	01A	Tumor	-0.0398523	03-high	8.48615	4.30522	317894	3.24582	2.40741	18.2782
TCGA-E9-A22A-01A-11R-A157-07	TCGA-E9-A22A	01A	Tumor	1.11042	03-high	18.4638	6.56098	418815	4.28272	2.91857	18.676
TCGA-EW-A3E8-01B-11R-A24H-07	TCGA-EW-A3E8	01B	Tumor	-0.590568	02-low	8.2252	4.77899	269576	3.20558	2.53082	18.0403
TCGA-A2-A3XU-01A-12R-A22U-07	TCGA-A2-A3XU	01A	Tumor	2.2884	03-high	128.535	30.1837	522168	7.0172	4.96272	18.9942
TCGA-A2-A3KD-01A-12R-A213-07	TCGA-A2-A3KD	01A	Tumor	-0.704455	02-low	2.78701	2.11783	259583	1.92106	1.64054	17.9858
TCGA-A2-A0D1-01A-11R-A034-07	TCGA-A2-A0D1	01A	Tumor	1.63049	03-high	4.40878	5.00358	464445	2.4353	2.58582	18.8252
TCGA-BH-A0BR-01A-21R-A115-07	TCGA-BH-A0BR	01A	Tumor	-1.28442	02-low	5.79877	2.33531	208699	2.76527	1.73782	17.6711
TCGA-AN-A04C-01A-21R-A034-07	TCGA-AN-A04C	01A	Tumor	1.09106	03-high	10.0745	6.86306	417117	3.46917	2.97509	18.6701
TCGA-LD-A74U-01A-13R-A33J-07	TCGA-LD-A74U	01A	Tumor	-0.841425	02-low	5.80149	3.74537	247566	2.76585	2.24652	17.9175
TCGA-AO-A0J5-01A-11R-A034-07	TCGA-AO-A0J5	01A	Tumor	-0.27438	02-low	5.95929	4.0804	297317	2.79894	2.34494	18.1816
TCGA-AN-A0FV-01A-11R-A00Z-07	TCGA-AN-A0FV	01A	Tumor	-0.390945	02-low	6.68326	9.21064	287090	2.94172	3.352	18.1311
TCGA-D8-A1J9-01A-11R-A13Q-07	TCGA-D8-A1J9	01A	Tumor	-0.178675	03-high	5.53629	3.78329	305714	2.70847	2.258	18.2218
TCGA-A8-A09W-01A-11R-A00Z-07	TCGA-A8-A09W	01A	Tumor	0.215283	03-high	5.53402	4.50157	340278	2.70797	2.45984	18.3764
TCGA-EW-A1OV-01A-11R-A144-07	TCGA-EW-A1OV	01A	Tumor	0.315736	03-high	9.76336	3.6111	349092	3.42806	2.20511	18.4133
TCGA-AN-A0FL-01A-11R-A034-07	TCGA-AN-A0FL	01A	Tumor	2.12416	03-high	14.7996	18.3332	507758	3.98182	4.27301	18.9538
TCGA-C8-A132-01A-31R-A115-07	TCGA-C8-A132	01A	Tumor	-0.660766	02-low	6.94335	4.01133	263416	2.98975	2.32519	18.007
TCGA-A2-A04P-01A-31R-A034-07	TCGA-A2-A04P	01A	Tumor	1.60761	03-high	23.1505	14.2403	462437	4.59398	3.92982	18.8189
TCGA-S3-AA0Z-01A-11R-A41B-07	TCGA-S3-AA0Z	01A	Tumor	0.12666	03-high	7.30105	1.67238	332503	3.05329	1.41813	18.343
TCGA-A2-A0EP-01A-52R-A22U-07	TCGA-A2-A0EP	01A	Tumor	-0.939634	02-low	12.7767	6.37049	238949	3.78416	2.88176	17.8664
TCGA-AR-A24K-01A-11R-A169-07	TCGA-AR-A24K	01A	Tumor	0.458916	03-high	5.74682	6.22826	361654	2.75421	2.85365	18.4643
TCGA-A2-A04N-01A-11R-A115-07	TCGA-A2-A04N	01A	Tumor	0.389982	03-high	8.88234	6.28356	355606	3.30485	2.86464	18.4399
TCGA-AR-A1AJ-01A-21R-A12P-07	TCGA-AR-A1AJ	01A	Tumor	-0.284388	02-low	8.90592	3.01502	296439	3.30829	2.00541	18.1774
TCGA-E9-A295-01A-11R-A16F-07	TCGA-E9-A295	01A	Tumor	0.779052	03-high	5.68928	3.9432	389742	2.74185	2.30544	18.5722
TCGA-AO-A12E-01A-11R-A10J-07	TCGA-AO-A12E	01A	Tumor	-0.654839	02-low	4.65958	2.38048	263936	2.50069	1.75723	18.0098
TCGA-A2-A3KC-01A-11R-A213-07	TCGA-A2-A3KC	01A	Tumor	-0.434791	02-low	4.91486	3.81302	283243	2.56434	2.26694	18.1117
TCGA-A2-A0CW-01A-21R-A115-07	TCGA-A2-A0CW	01A	Tumor	-0.358984	02-low	4.18436	2.05212	289894	2.37417	1.60981	18.1452
TCGA-AC-A2QJ-01A-12R-A19W-07	TCGA-AC-A2QJ	01A	Tumor	-0.100292	03-high	13.0092	4.35259	312591	3.8083	2.42024	18.2539
TCGA-A2-A3XS-01A-11R-A22U-07	TCGA-A2-A3XS	01A	Tumor	0.367786	03-high	7.3229	5.69045	353659	3.05709	2.7421	18.432
TCGA-A2-A1FV-01A-11R-A13Q-07	TCGA-A2-A1FV	01A	Tumor	0.742119	03-high	12.3332	8.47428	386502	3.73695	3.24402	18.5601
TCGA-E2-A1IE-01A-11R-A13Q-07	TCGA-E2-A1IE	01A	Tumor	0.765013	03-high	4.42834	5.43206	388510	2.44051	2.68528	18.5676
TCGA-D8-A1XO-01A-11R-A14M-07	TCGA-D8-A1XO	01A	Tumor	-0.615737	02-low	5.76397	4.49136	267367	2.75787	2.45716	18.0285
TCGA-AR-A0TP-01A-11R-A084-07	TCGA-AR-A0TP	01A	Tumor	0.665098	03-high	20.7208	19.6598	379744	4.441	4.36876	18.5347
TCGA-GM-A3XG-01A-31R-A24H-07	TCGA-GM-A3XG	01A	Tumor	-0.556245	02-low	11.2189	6.04246	272587	3.61104	2.81608	18.0564
TCGA-A2-A1G4-01A-11R-A13Q-07	TCGA-A2-A1G4	01A	Tumor	-0.134923	03-high	4.41162	2.25847	309552	2.43606	1.7042	18.2398
TCGA-D8-A143-01A-11R-A115-07	TCGA-D8-A143	01A	Tumor	3.79569	03-high	3.15973	1.53371	654414	2.05649	1.34125	19.3198
TCGA-AO-A1KS-01A-11R-A13Q-07	TCGA-AO-A1KS	01A	Tumor	2.62846	03-high	9.77076	5.18869	552003	3.42905	2.62963	19.0743
TCGA-BH-A1ET-01A-11R-A137-07	TCGA-BH-A1ET	01A	Tumor	-0.584016	02-low	8.64304	5.79416	270150	3.26949	2.7643	18.0434
TCGA-E2-A1AZ-01A-11R-A12P-07	TCGA-E2-A1AZ	01A	Tumor	-0.465092	02-low	34.8985	5.04569	280584	5.16585	2.59591	18.0981
TCGA-D8-A1X9-01A-12R-A157-07	TCGA-D8-A1X9	01A	Tumor	0.124872	03-high	8.55513	3.9393	332346	3.25628	2.30431	18.3423
TCGA-E9-A1N9-01A-11R-A14D-07	TCGA-E9-A1N9	01A	Tumor	0.221527	03-high	5.82914	2.73653	340826	2.7717	1.9017	18.3787
TCGA-D8-A1XT-01A-11R-A14M-07	TCGA-D8-A1XT	01A	Tumor	-0.555253	02-low	8.8933	3.2577	272674	3.30645	2.09007	18.0568
TCGA-E9-A1ND-11A-43R-A144-07	TCGA-E9-A1ND	11A	Normal	-1.38341	01-normal	12.2256	7.69075	200014	3.72526	3.11948	17.6097
TCGA-BH-A0BM-01A-11R-A056-07	TCGA-BH-A0BM	01A	Tumor	0.168975	03-high	8.02213	5.61492	336216	3.17347	2.72572	18.359
TCGA-OL-A66I-01A-21R-A29R-07	TCGA-OL-A66I	01A	Tumor	0.402101	03-high	43.1239	15.9957	356669	5.46349	4.0871	18.4442
TCGA-AO-A0JA-01A-11R-A056-07	TCGA-AO-A0JA	01A	Tumor	0.698674	03-high	7.43665	3.29557	382690	3.07667	2.10285	18.5458
TCGA-A2-A0T5-01A-21R-A084-07	TCGA-A2-A0T5	01A	Tumor	0.191471	03-high	7.46395	5.81749	338189	3.08133	2.76924	18.3675
TCGA-A8-A097-01A-11R-A034-07	TCGA-A8-A097	01A	Tumor	-0.870112	02-low	6.92489	5.27732	245049	2.98639	2.65015	17.9027
TCGA-A2-A0CP-01A-11R-A034-07	TCGA-A2-A0CP	01A	Tumor	0.26223	03-high	7.93438	5.72797	344398	3.15937	2.75017	18.3937
TCGA-E9-A1N4-01A-11R-A14M-07	TCGA-E9-A1N4	01A	Tumor	-0.770816	02-low	10.9542	8.32104	253761	3.57944	3.22049	17.9531
TCGA-BH-A0BL-01A-11R-A115-07	TCGA-BH-A0BL	01A	Tumor	-0.315068	02-low	15.282	3.78675	293747	4.0252	2.25905	18.1642
TCGA-C8-A1HI-01A-11R-A137-07	TCGA-C8-A1HI	01A	Tumor	0.081027	03-high	11.1239	7.72283	328499	3.59978	3.1248	18.3255
TCGA-BH-A0GY-01A-11R-A056-07	TCGA-BH-A0GY	01A	Tumor	-0.549183	02-low	9.51314	5.72521	273206	3.39412	2.74958	18.0596
TCGA-A8-A086-01A-11R-A00Z-07	TCGA-A8-A086	01A	Tumor	-0.226829	03-high	7.18248	2.86416	301489	3.03254	1.95016	18.2018
TCGA-E9-A5UP-01A-11R-A28M-07	TCGA-E9-A5UP	01A	Tumor	0.42946	03-high	2.62059	3.52466	359070	1.85623	2.17781	18.4539
TCGA-BH-A1EV-11A-24R-A137-07	TCGA-BH-A1EV	11A	Normal	-1.1884	01-normal	12.1864	5.72097	217123	3.72098	2.74867	17.7282
TCGA-D8-A73W-01A-22R-A352-07	TCGA-D8-A73W	01A	Tumor	-0.864316	02-low	7.11565	4.43653	245558	3.02071	2.44269	17.9057
TCGA-E2-A153-01A-12R-A12D-07	TCGA-E2-A153	01A	Tumor	-0.600597	02-low	14.44	8.69626	268696	3.9486	3.27743	18.0356
TCGA-A8-A08R-01A-11R-A034-07	TCGA-A8-A08R	01A	Tumor	-0.357493	02-low	10.2465	6.35297	290025	3.49141	2.87833	18.1458
TCGA-AR-A5QP-01A-11R-A28M-07	TCGA-AR-A5QP	01A	Tumor	-0.406829	02-low	6.8459	4.27419	285696	2.97194	2.39895	18.1241
TCGA-E2-A15R-01A-11R-A115-07	TCGA-E2-A15R	01A	Tumor	-0.0529186	03-high	5.37137	3.34026	316747	2.6716	2.11778	18.273
TCGA-BH-A1FD-11B-21R-A13Q-07	TCGA-BH-A1FD	11B	Normal	-1.12139	01-normal	14.1586	9.37192	223003	3.92207	3.37461	17.7667
TCGA-AN-A0XP-01A-11R-A109-07	TCGA-AN-A0XP	01A	Tumor	-0.355896	02-low	3.99946	2.58211	290165	2.32177	1.84081	18.1465
TCGA-BH-A18N-01A-11R-A12D-07	TCGA-BH-A18N	01A	Tumor	-0.33912	02-low	4.40648	5.28788	291637	2.43469	2.65257	18.1538
TCGA-BH-A18S-11A-43R-A12D-07	TCGA-BH-A18S	11A	Normal	-1.34398	01-normal	9.36299	5.70074	203473	3.37337	2.74432	17.6345
TCGA-BH-A0B3-01A-11R-A056-07	TCGA-BH-A0B3	01A	Tumor	1.06402	03-high	27.7751	6.86734	414744	4.84675	2.97588	18.6619
TCGA-AN-A0AJ-01A-11R-A00Z-07	TCGA-AN-A0AJ	01A	Tumor	1.19424	03-high	10.2031	2.65497	426170	3.48582	1.86986	18.7011
TCGA-A8-A08G-01A-11R-A00Z-07	TCGA-A8-A08G	01A	Tumor	-0.507878	02-low	5.27742	4.35048	276830	2.65017	2.41967	18.0786
TCGA-A1-A0SK-01A-12R-A084-07	TCGA-A1-A0SK	01A	Tumor	0.710072	03-high	4.51895	0.6338	383690	2.46439	0.708231	18.5496
TCGA-A2-A0CU-01A-12R-A034-07	TCGA-A2-A0CU	01A	Tumor	1.09086	03-high	3.18235	5.46539	417099	2.06431	2.69274	18.67
TCGA-HN-A2NL-01A-11R-A18M-07	TCGA-HN-A2NL	01A	Tumor	2.36773	03-high	10.6864	2.34184	529128	3.54676	1.74064	19.0133
TCGA-D8-A27G-01A-11R-A16F-07	TCGA-D8-A27G	01A	Tumor	-0.383781	02-low	8.73926	4.15566	287718	3.28381	2.36616	18.1343
TCGA-D8-A13Y-01A-11R-A115-07	TCGA-D8-A13Y	01A	Tumor	-0.607206	02-low	3.61015	0.649199	268116	2.20481	0.721765	18.0325
TCGA-BH-A1FN-01A-11R-A13Q-07	TCGA-BH-A1FN	01A	Tumor	0.167451	03-high	15.0949	5.21507	336082	4.00853	2.63577	18.3585
TCGA-AC-A3W7-01A-11R-A22K-07	TCGA-AC-A3W7	01A	Tumor	-0.808325	02-low	3.58786	2.32983	250470	2.19782	1.73545	17.9343
TCGA-EW-A6SB-01A-12R-A32P-07	TCGA-EW-A6SB	01A	Tumor	1.44077	03-high	28.9092	5.60071	447799	4.90252	2.72262	18.7725
TCGA-A2-A0YD-01A-11R-A109-07	TCGA-A2-A0YD	01A	Tumor	-0.544509	02-low	6.25977	4.36665	273617	2.85992	2.42402	18.0618
TCGA-E2-A1LI-01A-12R-A157-07	TCGA-E2-A1LI	01A	Tumor	1.17001	03-high	14.0689	11.7631	424044	3.9135	3.67391	18.6939
TCGA-GM-A2D9-01A-11R-A18M-07	TCGA-GM-A2D9	01A	Tumor	0.285742	03-high	7.31277	4.72591	346460	3.05533	2.5175	18.4023
TCGA-A2-A1FX-01A-11R-A13Q-07	TCGA-A2-A1FX	01A	Tumor	-0.000632833	03-high	5.31162	3.56698	321335	2.65801	2.19124	18.2937
TCGA-AR-A1AX-01A-11R-A12P-07	TCGA-AR-A1AX	01A	Tumor	-0.321767	02-low	7.04659	4.48525	293159	3.00838	2.45556	18.1613
TCGA-AR-A2LH-01A-31R-A18M-07	TCGA-AR-A2LH	01A	Tumor	-0.699664	02-low	9.57	14.3984	260004	3.4019	3.94471	17.9882
TCGA-E2-A1LS-01A-12R-A157-07	TCGA-E2-A1LS	01A	Tumor	1.82802	03-high	41.964	31.6074	481775	5.42506	5.02713	18.878
TCGA-OL-A5RX-01A-11R-A28M-07	TCGA-OL-A5RX	01A	Tumor	-0.740635	02-low	4.28739	3.37487	256409	2.40256	2.12924	17.9681
TCGA-D8-A1JD-01A-11R-A13Q-07	TCGA-D8-A1JD	01A	Tumor	-0.0781542	03-high	7.84696	4.37473	314533	3.14518	2.42619	18.2629
TCGA-OK-A5Q2-01A-11R-A27Q-07	TCGA-OK-A5Q2	01A	Tumor	-0.168162	03-high	6.24065	5.23419	306636	2.85612	2.6402	18.2262
TCGA-S3-A6ZH-01A-22R-A32P-07	TCGA-S3-A6ZH	01A	Tumor	0.0582806	03-high	3.97636	3.97904	326504	2.31509	2.31587	18.3167
TCGA-D8-A1J8-01A-11R-A13Q-07	TCGA-D8-A1J8	01A	Tumor	0.580667	03-high	17.6074	4.0555	372336	4.21781	2.33785	18.5063
TCGA-E9-A1NF-11A-73R-A14D-07	TCGA-E9-A1NF	11A	Normal	-1.59199	01-normal	8.68552	5.06227	181714	3.27583	2.59986	17.4713
TCGA-E2-A1B5-01A-21R-A12P-07	TCGA-E2-A1B5	01A	Tumor	-0.418479	02-low	14.5736	7.76935	284674	3.96103	3.13247	18.119
TCGA-E2-A1B0-01A-11R-A12P-07	TCGA-E2-A1B0	01A	Tumor	-0.0444558	03-high	6.78116	7.20157	317490	2.95998	3.0359	18.2764
TCGA-C8-A274-01A-11R-A16F-07	TCGA-C8-A274	01A	Tumor	0.043336	03-high	7.11052	8.91491	325192	3.0198	3.3096	18.3109
TCGA-E9-A1RD-11A-33R-A157-07	TCGA-E9-A1RD	11A	Normal	-1.60862	01-normal	9.38771	8.60185	180254	3.37681	3.26331	17.4597
TCGA-BH-A18U-11A-23R-A12D-07	TCGA-BH-A18U	11A	Normal	-1.33427	01-normal	9.16938	4.6918	204325	3.34616	2.50889	17.6405
TCGA-B6-A0RU-01A-11R-A084-07	TCGA-B6-A0RU	01A	Tumor	-0.0195815	03-high	17.3213	4.00687	319672	4.19545	2.32391	18.2862
TCGA-D8-A1Y0-01A-11R-A14M-07	TCGA-D8-A1Y0	01A	Tumor	-0.371215	02-low	3.73896	2.14339	288821	2.24457	1.65232	18.1398
TCGA-AR-A24H-01A-11R-A169-07	TCGA-AR-A24H	01A	Tumor	-0.350596	02-low	4.52099	1.96062	290630	2.46493	1.5659	18.1488
TCGA-GM-A2DA-01A-11R-A18M-07	TCGA-GM-A2DA	01A	Tumor	-0.483444	02-low	20.2957	7.16724	278974	4.41249	3.02985	18.0898
TCGA-EW-A1IY-01A-11R-A13Q-07	TCGA-EW-A1IY	01A	Tumor	-0.0482683	03-high	19.1761	7.68409	317155	4.33457	3.11837	18.2748
TCGA-D8-A1JL-01A-11R-A13Q-07	TCGA-D8-A1JL	01A	Tumor	-0.605723	02-low	29.8033	5.08339	268246	4.94501	2.60488	18.0332
TCGA-C8-A138-01A-11R-A115-07	TCGA-C8-A138	01A	Tumor	-0.563383	02-low	16.8583	13.3832	271961	4.15852	3.84631	18.053
TCGA-AR-A24O-01A-11R-A169-07	TCGA-AR-A24O	01A	Tumor	-0.456076	02-low	9.51275	4.15262	281375	3.39407	2.36531	18.1021
TCGA-E2-A15K-01A-11R-A12P-07	TCGA-E2-A15K	01A	Tumor	0.340369	03-high	5.98304	2.94564	351253	2.80386	1.98026	18.4222
TCGA-BH-A1FB-01A-11R-A13Q-07	TCGA-BH-A1FB	01A	Tumor	-0.951449	02-low	9.6041	4.92725	237913	3.40655	2.56736	17.8601
TCGA-A1-A0SH-01A-11R-A084-07	TCGA-A1-A0SH	01A	Tumor	-0.477015	02-low	8.20001	5.68039	279538	3.20164	2.73993	18.0927
TCGA-AO-A03M-01B-11R-A10J-07	TCGA-AO-A03M	01B	Tumor	-0.0477178	03-high	4.11803	2.323	317204	2.35559	1.73249	18.2751
TCGA-BH-A0HN-01A-11R-A10U-07	TCGA-BH-A0HN	01A	Tumor	1.08684	03-high	6.75531	9.89593	416746	2.95518	3.44572	18.6688
TCGA-D8-A1XG-01A-11R-A14D-07	TCGA-D8-A1XG	01A	Tumor	-0.664548	02-low	6.36784	5.57964	263085	2.88124	2.71801	18.0052
TCGA-A8-A09A-01A-11R-A00Z-07	TCGA-A8-A09A	01A	Tumor	-1.09249	02-low	6.60604	9.00036	225539	2.92715	3.32198	17.783
TCGA-A2-A25F-01A-11R-A169-07	TCGA-A2-A25F	01A	Tumor	-0.319455	02-low	18.3284	5.61101	293362	4.27265	2.72487	18.1623
TCGA-AC-A23H-01A-11R-A157-07	TCGA-AC-A23H	01A	Tumor	0.174453	03-high	4.78334	2.99904	336696	2.5319	1.99965	18.3611
TCGA-A8-A08T-01A-21R-A00Z-07	TCGA-A8-A08T	01A	Tumor	-0.0573785	03-high	5.50163	2.52173	316356	2.7008	1.81628	18.2712
TCGA-WT-AB41-01A-11R-A41B-07	TCGA-WT-AB41	01A	Tumor	0.927516	03-high	15.7004	13.749	402768	4.06181	3.88255	18.6196
TCGA-A2-A0SX-01A-12R-A084-07	TCGA-A2-A0SX	01A	Tumor	1.3705	03-high	11.3231	3.44991	441634	3.62329	2.15378	18.7525
TCGA-AR-A2LQ-01A-22R-A18M-07	TCGA-AR-A2LQ	01A	Tumor	-0.968644	02-low	6.19969	6.88406	236404	2.84793	2.97894	17.8509
TCGA-A2-A3XY-01A-11R-A239-07	TCGA-A2-A3XY	01A	Tumor	0.437559	03-high	27.6111	7.01327	359780	4.8385	3.00239	18.4568
TCGA-BH-A0DP-01A-21R-A056-07	TCGA-BH-A0DP	01A	Tumor	-0.646317	02-low	6.29272	3.84858	264684	2.86646	2.27756	18.0139
TCGA-BH-A0BV-01A-11R-A00Z-07	TCGA-BH-A0BV	01A	Tumor	0.250862	03-high	3.73566	2.22595	343400	2.24357	1.68973	18.3895
TCGA-E9-A1N8-01A-11R-A144-07	TCGA-E9-A1N8	01A	Tumor	2.92456	03-high	11.3996	1.5942	577983	3.63223	1.37529	19.1407
TCGA-E2-A1L7-11A-33R-A144-07	TCGA-E2-A1L7	11A	Normal	-0.926829	01-normal	6.82704	3.63822	240073	2.96847	2.21357	17.8731
TCGA-A8-A06X-01A-21R-A00Z-07	TCGA-A8-A06X	01A	Tumor	1.80557	03-high	4.53956	3.78218	479806	2.46977	2.25767	18.8721
TCGA-OL-A5D6-01A-21R-A27Q-07	TCGA-OL-A5D6	01A	Tumor	-0.149299	03-high	4.44276	3.75804	308291	2.44434	2.25037	18.2339
TCGA-BH-A18R-01A-11R-A12D-07	TCGA-BH-A18R	01A	Tumor	0.389734	03-high	5.17667	3.09945	355584	2.62683	2.03543	18.4398
TCGA-AN-A0AT-01A-11R-A034-07	TCGA-AN-A0AT	01A	Tumor	2.96172	03-high	64.5002	8.99111	581243	6.03343	3.32065	19.1488
TCGA-AR-A0U3-01A-11R-A109-07	TCGA-AR-A0U3	01A	Tumor	-0.525529	02-low	4.47945	1.46612	275282	2.45403	1.30224	18.0706
TCGA-AN-A04D-01A-21R-A034-07	TCGA-AN-A04D	01A	Tumor	2.18582	03-high	92.106	63.6605	513168	6.5408	6.01481	18.9691
TCGA-E2-A1LH-01A-11R-A14D-07	TCGA-E2-A1LH	01A	Tumor	0.683621	03-high	42.5874	38.9304	381369	5.44584	5.31942	18.5408
TCGA-B6-A0IH-01A-11R-A115-07	TCGA-B6-A0IH	01A	Tumor	-0.572041	02-low	4.40056	5.8864	271201	2.43311	2.78375	18.049
TCGA-E9-A1RF-01A-11R-A157-07	TCGA-E9-A1RF	01A	Tumor	0.286899	03-high	6.9662	4.47253	346562	2.99389	2.45221	18.4028
TCGA-B6-A0RN-01A-12R-A084-07	TCGA-B6-A0RN	01A	Tumor	0.0674774	03-high	11.0446	4.33868	327310	3.59032	2.41648	18.3203
TCGA-A2-A0T0-01A-22R-A084-07	TCGA-A2-A0T0	01A	Tumor	3.69956	03-high	19.0307	31.5342	645979	4.32414	5.02389	19.3011
TCGA-GM-A2DI-01A-31R-A18M-07	TCGA-GM-A2DI	01A	Tumor	-0.783407	02-low	6.3207	3.25925	252656	2.87198	2.0906	17.9468
TCGA-A7-A3IZ-01A-11R-A213-07	TCGA-A7-A3IZ	01A	Tumor	-0.0786067	03-high	4.70384	4.17799	314494	2.51193	2.37239	18.2627
TCGA-A7-A13F-01A-11R-A12P-07	TCGA-A7-A13F	01A	Tumor	0.522517	03-high	4.19172	6.30444	367234	2.37621	2.86877	18.4863
TCGA-BH-A18P-11A-43R-A12D-07	TCGA-BH-A18P	11A	Normal	-1.34039	01-normal	6.41742	4.76614	203788	2.89092	2.52761	17.6367
TCGA-B6-A0RP-01A-21R-A084-07	TCGA-B6-A0RP	01A	Tumor	-0.556451	02-low	6.59104	3.43219	272569	2.9243	2.14802	18.0563
TCGA-AN-A0FD-01A-11R-A034-07	TCGA-AN-A0FD	01A	Tumor	1.5243	03-high	12.4145	3.45377	455128	3.74572	2.15503	18.7959
TCGA-OL-A6VR-01A-32R-A33J-07	TCGA-OL-A6VR	01A	Tumor	-0.346595	02-low	2.62518	4.33761	290981	1.85805	2.41619	18.1506
TCGA-BH-A18V-06A-11R-A213-07	TCGA-BH-A18V	06A	Metastatic	-0.471615	02-low	9.07678	4.12138	280012	3.33296	2.35653	18.0951
TCGA-AC-A2FM-11B-32R-A19W-07	TCGA-AC-A2FM	11B	Normal	-0.866939	01-normal	10.0947	4.82366	245328	3.47179	2.54193	17.9044
TCGA-A7-A0D9-01A-31R-A056-07	TCGA-A7-A0D9	01A	Tumor	-0.366084	02-low	7.00895	12.4513	289271	3.00161	3.74968	18.1421
TCGA-A8-A0A4-01A-11R-A00Z-07	TCGA-A8-A0A4	01A	Tumor	-0.87667	02-low	3.30737	2.33173	244474	2.10681	1.73627	17.8993
TCGA-AN-A0XS-01A-22R-A109-07	TCGA-AN-A0XS	01A	Tumor	0.186134	03-high	5.75271	3.25856	337721	2.75547	2.09036	18.3655
TCGA-AC-A5XS-01A-11R-A29R-07	TCGA-AC-A5XS	01A	Tumor	-0.126932	03-high	11.0067	5.01677	310254	3.58576	2.58899	18.2431
TCGA-LL-A6FR-01A-12R-A31O-07	TCGA-LL-A6FR	01A	Tumor	0.625562	03-high	65.8941	8.54882	376275	6.06381	3.25532	18.5214
TCGA-BH-A0E0-01A-11R-A056-07	TCGA-BH-A0E0	01A	Tumor	0.629873	03-high	6.17967	4.71537	376654	2.84392	2.51485	18.5229
TCGA-EW-A1J1-01A-11R-A13Q-07	TCGA-EW-A1J1	01A	Tumor	2.12932	03-high	3.74037	3.89456	508211	2.245	2.29118	18.9551
TCGA-BH-A1FN-11A-34R-A13Q-07	TCGA-BH-A1FN	11A	Normal	-0.693846	01-normal	18.847	8.69378	260514	4.31085	3.27706	17.991
TCGA-BH-A0AV-01A-31R-A115-07	TCGA-BH-A0AV	01A	Tumor	0.191887	03-high	9.20869	4.88397	338226	3.35173	2.55679	18.3676
TCGA-AC-A23C-01A-12R-A169-07	TCGA-AC-A23C	01A	Tumor	0.143991	03-high	7.18115	3.68099	334024	3.0323	2.22681	18.3496
TCGA-AC-A5XU-01A-11R-A28M-07	TCGA-AC-A5XU	01A	Tumor	1.51933	03-high	8.7391	4.29892	454692	3.28379	2.4057	18.7945
TCGA-BH-A18V-11A-52R-A12D-07	TCGA-BH-A18V	11A	Normal	-0.914894	01-normal	11.6035	7.15195	241120	3.65576	3.02715	17.8794
TCGA-A2-A0D0-01A-11R-A00Z-07	TCGA-A2-A0D0	01A	Tumor	1.26005	03-high	21.4379	2.06537	431943	4.48787	1.61606	18.7205
TCGA-AR-A1AM-01A-41R-A22K-07	TCGA-AR-A1AM	01A	Tumor	-0.474341	02-low	5.63096	4.0677	279773	2.72922	2.34133	18.0939
TCGA-D8-A27I-01A-11R-A16F-07	TCGA-D8-A27I	01A	Tumor	-0.893964	02-low	5.9983	5.3723	242956	2.807	2.67181	17.8903
TCGA-BH-A18V-01A-11R-A12D-07	TCGA-BH-A18V	01A	Tumor	0.226822	03-high	18.9357	4.03764	341291	4.31728	2.33275	18.3806
TCGA-BH-A0E7-01A-11R-A034-07	TCGA-BH-A0E7	01A	Tumor	0.322343	03-high	3.67445	3.415	349672	2.2248	2.14241	18.4156
TCGA-AR-A2LM-01A-11R-A180-07	TCGA-AR-A2LM	01A	Tumor	-0.756786	02-low	7.88622	3.97362	254992	3.15157	2.3143	17.9601
TCGA-B6-A3ZX-01A-11R-A239-07	TCGA-B6-A3ZX	01A	Tumor	-0.298736	02-low	14.3951	6.26509	295180	3.9444	2.86098	18.1712
TCGA-E2-A1IG-01A-11R-A144-07	TCGA-E2-A1IG	01A	Tumor	-0.137527	03-high	9.48508	4.19971	309324	3.39027	2.37843	18.2388
TCGA-EW-A1J5-01A-11R-A13Q-07	TCGA-EW-A1J5	01A	Tumor	-0.753924	02-low	5.00775	2.99645	255243	2.58683	1.99872	17.9615
TCGA-A2-A0T1-01A-21R-A084-07	TCGA-A2-A0T1	01A	Tumor	0.227782	03-high	7.6399	3.59603	341375	3.11101	2.20039	18.381
TCGA-HN-A2OB-01A-21R-A27Q-07	TCGA-HN-A2OB	01A	Tumor	-0.626643	02-low	5.34489	3.37996	266410	2.66559	2.13092	18.0233
TCGA-D8-A1JI-01A-11R-A13Q-07	TCGA-D8-A1JI	01A	Tumor	-0.28157	02-low	4.06327	4.36762	296686	2.34007	2.42428	18.1786
TCGA-BH-A208-11A-51R-A157-07	TCGA-BH-A208	11A	Normal	-1.58811	01-normal	6.7952	5.12237	182054	2.96259	2.61409	17.474
TCGA-BH-A209-01A-11R-A157-07	TCGA-BH-A209	01A	Tumor	4.20259	03-high	8.56086	5.20353	690113	3.25714	2.63309	19.3965
TCGA-GI-A2C9-11A-22R-A21T-07	TCGA-GI-A2C9	11A	Normal	-1.32056	01-normal	16.2262	5.9363	205528	4.10653	2.79417	17.649
TCGA-BH-A18J-01A-11R-A12D-07	TCGA-BH-A18J	01A	Tumor	0.243492	03-high	6.84377	2.96368	342754	2.97155	1.98684	18.3868
TCGA-AC-A3QP-01A-11R-A22U-07	TCGA-AC-A3QP	01A	Tumor	-0.670303	02-low	13.2316	6.31284	262580	3.83103	2.87043	18.0024
TCGA-A2-A0T2-01A-11R-A084-07	TCGA-A2-A0T2	01A	Tumor	0.0409186	03-high	16.9694	7.36205	324980	4.16747	3.06386	18.31
TCGA-BH-A18L-11A-42R-A12D-07	TCGA-BH-A18L	11A	Normal	-1.29501	01-normal	7.31155	3.94519	207770	3.05512	2.30603	17.6646
TCGA-E2-A107-01A-11R-A10J-07	TCGA-E2-A107	01A	Tumor	1.06854	03-high	4.98704	6.69764	415141	2.58184	2.94442	18.6632
TCGA-E9-A1ND-01A-11R-A144-07	TCGA-E9-A1ND	01A	Tumor	-0.141283	03-high	17.2356	2.68456	308994	4.18868	1.88149	18.2372
TCGA-EW-A6S9-01A-22R-A33J-07	TCGA-EW-A6S9	01A	Tumor	-0.253939	02-low	6.2102	4.90553	299110	2.85004	2.56207	18.1903
TCGA-BH-A0HB-01A-11R-A056-07	TCGA-BH-A0HB	01A	Tumor	0.85017	03-high	6.13906	2.18751	395982	2.83573	1.67243	18.5951
TCGA-BH-A1FJ-11B-42R-A13Q-07	TCGA-BH-A1FJ	11B	Normal	-1.10461	01-normal	21.9595	11.6824	224475	4.52102	3.66475	17.7762
TCGA-D8-A1XB-01A-11R-A14D-07	TCGA-D8-A1XB	01A	Tumor	-0.657057	02-low	7.42512	4.73194	263742	3.0747	2.51902	18.0088
TCGA-AR-A0TU-01A-31R-A109-07	TCGA-AR-A0TU	01A	Tumor	5.58559	03-high	45.6855	4.22197	811454	5.5449	2.3846	19.6302
TCGA-A8-A07G-01A-11R-A034-07	TCGA-A8-A07G	01A	Tumor	-0.67532	02-low	7.67881	7.65329	262140	3.1175	3.11325	18
TCGA-BH-A0BW-11A-12R-A115-07	TCGA-BH-A0BW	11A	Normal	-1.01756	01-normal	17.7079	7.91245	232112	4.22557	3.15582	17.8245
TCGA-E2-A10A-01A-21R-A115-07	TCGA-E2-A10A	01A	Tumor	0.265924	03-high	9.15728	3.34884	344722	3.34444	2.12063	18.3951
TCGA-AN-A0AK-01A-21R-A00Z-07	TCGA-AN-A0AK	01A	Tumor	0.796414	03-high	3.90326	5.57296	391265	2.29374	2.71654	18.5778
TCGA-OL-A5RZ-01A-11R-A28M-07	TCGA-OL-A5RZ	01A	Tumor	2.87676	03-high	3.54799	2.14512	573789	2.18523	1.65311	19.1302
TCGA-BH-A204-11A-53R-A157-07	TCGA-BH-A204	11A	Normal	-1.4102	01-normal	7.82049	5.79038	197664	3.14086	2.76349	17.5927
TCGA-C8-A26W-01A-11R-A16F-07	TCGA-C8-A26W	01A	Tumor	-0.603294	02-low	6.8327	2.39851	268459	2.96951	1.7649	18.0343
TCGA-A8-A075-01A-11R-A084-07	TCGA-A8-A075	01A	Tumor	-0.448923	02-low	9.23612	2.24686	282003	3.3556	1.69905	18.1054
TCGA-3C-AAAU-01A-11R-A41B-07	TCGA-3C-AAAU	01A	Tumor	-0.0142496	03-high	5.2736	4.63113	320140	2.64929	2.49342	18.2883
TCGA-E2-A1L9-01A-11R-A13Q-07	TCGA-E2-A1L9	01A	Tumor	0.100756	03-high	17.465	7.80364	330230	4.20672	3.1381	18.3331
TCGA-A2-A0SV-01A-11R-A084-07	TCGA-A2-A0SV	01A	Tumor	0.655792	03-high	9.46407	3.97742	378928	3.38737	2.3154	18.5316
TCGA-BH-A0HU-01A-11R-A034-07	TCGA-BH-A0HU	01A	Tumor	1.86867	03-high	6.9959	1.88826	485342	2.99926	1.5302	18.8886
TCGA-AO-A1KR-01A-12R-A144-07	TCGA-AO-A1KR	01A	Tumor	1.48299	03-high	77.4877	7.80481	451504	6.2944	3.13829	18.7844
TCGA-E2-A15E-01A-11R-A12D-07	TCGA-E2-A15E	01A	Tumor	-1.11595	02-low	5.21938	3.96033	223480	2.63677	2.31044	17.7698
TCGA-E9-A1R0-01A-22R-A16F-07	TCGA-E9-A1R0	01A	Tumor	0.136988	03-high	3.53868	2.26245	333409	2.18227	1.70595	18.3469
TCGA-B6-A1KC-01B-11R-A157-07	TCGA-B6-A1KC	01B	Tumor	0.462355	03-high	5.30187	13.8577	361956	2.65578	3.89314	18.4655
TCGA-BH-A1F5-01A-12R-A13Q-07	TCGA-BH-A1F5	01A	Tumor	1.58638	03-high	18.1619	20.3217	460574	4.26017	4.41425	18.8131
TCGA-AO-A0J8-01A-21R-A034-07	TCGA-AO-A0J8	01A	Tumor	0.0529009	03-high	4.84176	4.89967	326032	2.5464	2.56064	18.3147
TCGA-D8-A27K-01A-11R-A16F-07	TCGA-D8-A27K	01A	Tumor	-0.436432	02-low	5.86348	4.28122	283099	2.77894	2.40087	18.111
TCGA-B6-A0RH-01A-21R-A115-07	TCGA-B6-A0RH	01A	Tumor	1.24333	03-high	10.0235	10.2037	430476	3.46251	3.48591	18.7156
TCGA-AO-A124-01A-11R-A10J-07	TCGA-AO-A124	01A	Tumor	0.80404	03-high	5.10912	1.54671	391934	2.61096	1.34863	18.5803
TCGA-B6-A0I5-01A-11R-A034-07	TCGA-B6-A0I5	01A	Tumor	1.26473	03-high	16.3121	14.1096	432354	4.11371	3.91739	18.7219
TCGA-AR-A251-01A-12R-A169-07	TCGA-AR-A251	01A	Tumor	1.28242	03-high	19.3748	4.01141	433906	4.34871	2.32522	18.727
TCGA-B6-A0I9-01A-11R-A034-07	TCGA-B6-A0I9	01A	Tumor	-0.857954	02-low	5.86084	11.2889	246116	2.77838	3.61929	17.909
TCGA-D8-A3Z6-01A-11R-A239-07	TCGA-D8-A3Z6	01A	Tumor	-0.295685	02-low	5.35688	2.63557	295448	2.66832	1.86218	18.1725
TCGA-E9-A24A-01A-11R-A169-07	TCGA-E9-A24A	01A	Tumor	-0.706847	02-low	9.0073	4.33786	259374	3.32298	2.41626	17.9847
TCGA-BH-A0H0-01A-11R-A056-07	TCGA-BH-A0H0	01A	Tumor	-1.06824	02-low	1.61325	0.843441	227666	1.38585	0.882401	17.7966
TCGA-BH-A0DV-11A-22R-A12P-07	TCGA-BH-A0DV	11A	Normal	-1.00284	01-normal	8.83685	4.802	233404	3.2982	2.53655	17.8325
TCGA-A7-A0CE-11A-21R-A089-07	TCGA-A7-A0CE	11A	Normal	-1.07819	01-normal	6.55882	5.14686	226793	2.91816	2.61985	17.791
TCGA-A2-A0CX-01A-21R-A00Z-07	TCGA-A2-A0CX	01A	Tumor	0.426832	03-high	6.27797	2.29583	358839	2.86354	1.72064	18.453
TCGA-AR-A1AP-01A-11R-A12P-07	TCGA-AR-A1AP	01A	Tumor	-0.251429	02-low	4.48318	2.7066	299331	2.45501	1.8901	18.1914
TCGA-B6-A0RT-01A-21R-A084-07	TCGA-B6-A0RT	01A	Tumor	0.450171	03-high	18.878	6.0228	360887	4.3131	2.81205	18.4612
TCGA-AC-A2BK-01A-11R-A21T-07	TCGA-AC-A2BK	01A	Tumor	3.69867	03-high	12.582	3.14999	645901	3.76362	2.05311	19.301
TCGA-EW-A1OW-01A-21R-A144-07	TCGA-EW-A1OW	01A	Tumor	0.796898	03-high	33.2096	4.26137	391308	5.09633	2.39544	18.5779
TCGA-B6-A0WS-01A-11R-A115-07	TCGA-B6-A0WS	01A	Tumor	-0.423213	02-low	3.44632	1.83511	284259	2.15261	1.5034	18.1169
TCGA-A2-A3XT-01A-11R-A22U-07	TCGA-A2-A3XT	01A	Tumor	1.77896	03-high	7.51348	6.11999	477471	3.08975	2.83187	18.8651
TCGA-C8-A1HF-01A-11R-A137-07	TCGA-C8-A1HF	01A	Tumor	1.34897	03-high	21.9207	4.80667	439745	4.51858	2.53771	18.7463
TCGA-A7-A26H-01A-11R-A169-07	TCGA-A7-A26H	01A	Tumor	-0.876087	02-low	5.19079	3.34434	244525	2.63012	2.11914	17.8996
TCGA-C8-A137-01A-11R-A115-07	TCGA-C8-A137	01A	Tumor	0.270562	03-high	6.2317	5.36529	345129	2.85434	2.67023	18.3968
TCGA-BH-A0W3-01A-11R-A109-07	TCGA-BH-A0W3	01A	Tumor	-0.38597	02-low	2.07236	2.07878	287526	1.61935	1.62236	18.1333
TCGA-AR-A2LO-01A-31R-A18M-07	TCGA-AR-A2LO	01A	Tumor	-0.288836	02-low	8.23485	4.22956	296049	3.20709	2.38669	18.1755
TCGA-E2-A15F-01A-11R-A115-07	TCGA-E2-A15F	01A	Tumor	0.276197	03-high	8.03452	8.90692	345623	3.17545	3.30844	18.3988
TCGA-A2-A3Y0-01A-11R-A239-07	TCGA-A2-A3Y0	01A	Tumor	2.39594	03-high	9.40359	3.24282	531603	3.37901	2.08502	19.02
TCGA-BH-A1F8-01A-11R-A13Q-07	TCGA-BH-A1F8	01A	Tumor	-0.514065	02-low	9.91372	8.51701	276288	3.44807	3.25051	18.0758
TCGA-E9-A1R4-01A-21R-A14D-07	TCGA-E9-A1R4	01A	Tumor	-0.00453426	03-high	5.65598	4.63183	320992	2.73465	2.4936	18.2922
TCGA-AN-A0AM-01A-11R-A034-07	TCGA-AN-A0AM	01A	Tumor	0.0123309	03-high	8.69652	5.32968	322472	3.27747	2.66213	18.2988
TCGA-BH-A0B8-01A-21R-A056-07	TCGA-BH-A0B8	01A	Tumor	0.292977	03-high	3.13405	3.75412	347095	2.04756	2.24918	18.405
TCGA-BH-A202-01A-11R-A14M-07	TCGA-BH-A202	01A	Tumor	-0.152042	03-high	7.35432	4.07995	308050	3.06252	2.34481	18.2328
TCGA-BH-A0DZ-01A-11R-A00Z-07	TCGA-BH-A0DZ	01A	Tumor	0.194035	03-high	11.6824	3.53487	338414	3.66476	2.18106	18.3684
TCGA-AR-A252-01A-11R-A169-07	TCGA-AR-A252	01A	Tumor	-0.840451	02-low	12.6548	6.17653	247652	3.77134	2.84329	17.918
TCGA-A2-A1G6-01A-11R-A13Q-07	TCGA-A2-A1G6	01A	Tumor	-0.560798	02-low	13.873	6.98232	272187	3.89462	2.99681	18.0542
TCGA-AC-A7VC-01A-11R-A352-07	TCGA-AC-A7VC	01A	Tumor	0.346022	03-high	14.716	3.42569	351749	3.97416	2.1459	18.4242
TCGA-E2-A10B-01A-11R-A10J-07	TCGA-E2-A10B	01A	Tumor	0.504267	03-high	2.90663	1.94319	365633	1.96592	1.55738	18.48
TCGA-LL-A6FP-01A-11R-A31O-07	TCGA-LL-A6FP	01A	Tumor	-0.93853	02-low	8.574	4.04878	239046	3.25912	2.33594	17.8669
TCGA-BH-A18Q-11A-34R-A12D-07	TCGA-BH-A18Q	11A	Normal	-1.47987	01-normal	8.65961	5.1792	191551	3.27197	2.62742	17.5474
TCGA-BH-A1EN-01A-11R-A13Q-07	TCGA-BH-A1EN	01A	Tumor	-0.699164	02-low	3.16936	1.31405	260048	2.05983	1.21042	17.9884
TCGA-OL-A5RY-01A-21R-A28M-07	TCGA-OL-A5RY	01A	Tumor	0.236274	03-high	24.2843	8.28749	342120	4.66017	3.21529	18.3841
TCGA-AQ-A0Y5-01A-11R-A14M-07	TCGA-AQ-A0Y5	01A	Tumor	-1.67933	02-low	7.81636	8.72983	174051	3.14018	3.28242	17.4092
TCGA-E9-A243-01A-21R-A169-07	TCGA-E9-A243	01A	Tumor	-0.784611	02-low	15.3623	5.50375	252551	4.0323	2.70127	17.9462
TCGA-BH-A0DL-01A-11R-A115-07	TCGA-BH-A0DL	01A	Tumor	-0.471325	02-low	9.67923	3.22899	280038	3.41674	2.08031	18.0953
TCGA-A2-A3XZ-01A-42R-A239-07	TCGA-A2-A3XZ	01A	Tumor	-0.775326	02-low	6.43001	4.04161	253365	2.89336	2.33388	17.9509
TCGA-BH-A0H6-01A-21R-A056-07	TCGA-BH-A0H6	01A	Tumor	-0.027471	03-high	12.557	5.56605	318980	3.76096	2.71503	18.2831
TCGA-E2-A1BD-01A-11R-A12P-07	TCGA-E2-A1BD	01A	Tumor	0.600622	03-high	5.49145	3.90849	374087	2.69854	2.29528	18.513
TCGA-A7-A4SD-01A-11R-A266-07	TCGA-A7-A4SD	01A	Tumor	-1.2104	02-low	15.5225	3.18369	215193	4.04636	2.06478	17.7153
TCGA-A8-A07U-01A-11R-A034-07	TCGA-A8-A07U	01A	Tumor	-0.280203	02-low	8.51597	3.37048	296806	3.25035	2.12779	18.1792
TCGA-AN-A049-01A-21R-A00Z-07	TCGA-AN-A049	01A	Tumor	-0.271673	02-low	3.61209	2.04016	297554	2.20542	1.60415	18.1828
TCGA-JL-A3YX-01A-11R-A22U-07	TCGA-JL-A3YX	01A	Tumor	0.412029	03-high	4.20588	2.87145	357540	2.38014	1.95287	18.4478
TCGA-E2-A2P5-01A-11R-A19W-07	TCGA-E2-A2P5	01A	Tumor	1.40653	03-high	6.06435	5.35847	444795	2.82056	2.66868	18.7628
TCGA-E9-A248-01A-11R-A169-07	TCGA-E9-A248	01A	Tumor	-0.474962	02-low	10.8154	4.15377	279718	3.56259	2.36563	18.0936
TCGA-E9-A1RG-01A-11R-A14D-07	TCGA-E9-A1RG	01A	Tumor	-0.941221	02-low	9.35426	5.9989	238810	3.37215	2.80713	17.8655
TCGA-GM-A2DH-01A-11R-A180-07	TCGA-GM-A2DH	01A	Tumor	0.333704	03-high	7.03322	1.79175	350668	3.00598	1.48117	18.4198
TCGA-BH-A0DL-11A-13R-A115-07	TCGA-BH-A0DL	11A	Normal	-1.12235	01-normal	10.813	6.38243	222918	3.56231	2.8841	17.7662
TCGA-AR-A1AW-01A-21R-A12P-07	TCGA-AR-A1AW	01A	Tumor	0.138712	03-high	11.1363	5.2831	333560	3.60125	2.65148	18.3476
TCGA-BH-A0GZ-01A-11R-A056-07	TCGA-BH-A0GZ	01A	Tumor	1.16932	03-high	14.7492	11.1665	423983	3.97721	3.60484	18.6937
TCGA-A8-A08F-01A-11R-A00Z-07	TCGA-A8-A08F	01A	Tumor	-0.465222	02-low	2.27763	4.04351	280573	1.71265	2.33443	18.098
TCGA-BH-A0BJ-11A-23R-A089-07	TCGA-BH-A0BJ	11A	Normal	-1.13476	01-normal	4.90994	4.72918	221830	2.56314	2.51833	17.7591
TCGA-AN-A0XT-01A-11R-A109-07	TCGA-AN-A0XT	01A	Tumor	0.330175	03-high	7.08534	5.58226	350359	3.01531	2.71858	18.4185
TCGA-D8-A1XZ-01A-11R-A14M-07	TCGA-D8-A1XZ	01A	Tumor	-0.925199	02-low	8.85665	3.28123	240216	3.3011	2.09803	17.874
TCGA-C8-A27A-01A-11R-A169-07	TCGA-C8-A27A	01A	Tumor	-0.281635	02-low	12.471	4.55639	296680	3.75178	2.47415	18.1786
TCGA-BH-A18M-11A-33R-A12D-07	TCGA-BH-A18M	11A	Normal	-1.39032	01-normal	7.61454	4.63442	199407	3.10677	2.49427	17.6054
TCGA-A2-A4S1-01A-21R-A266-07	TCGA-A2-A4S1	01A	Tumor	-0.779174	02-low	29.3504	11.0082	253028	4.92364	3.58595	17.9489
TCGA-AR-A1AO-01A-11R-A12P-07	TCGA-AR-A1AO	01A	Tumor	-1.01941	02-low	9.10731	3.71458	231950	3.33733	2.23713	17.8235
TCGA-C8-A134-01A-11R-A115-07	TCGA-C8-A134	01A	Tumor	1.90908	03-high	45.5411	4.00782	488888	5.54043	2.32418	18.8991
TCGA-BH-A0HL-01A-11R-A10U-07	TCGA-BH-A0HL	01A	Tumor	0.0451551	03-high	3.45361	2.79314	325352	2.15497	1.92339	18.3116
TCGA-B6-A0IN-01A-11R-A034-07	TCGA-B6-A0IN	01A	Tumor	0.271746	03-high	8.48414	7.53564	345232	3.24552	3.0935	18.3972
TCGA-Z7-A8R6-01A-11R-A41B-07	TCGA-Z7-A8R6	01A	Tumor	0.849429	03-high	3.35131	1.99484	395917	2.12145	1.58248	18.5948
TCGA-BH-A209-11A-42R-A157-07	TCGA-BH-A209	11A	Normal	-1.0049	01-normal	10.9709	4.68395	233223	3.58146	2.50689	17.8314
TCGA-A7-A4SC-01A-12R-A266-07	TCGA-A7-A4SC	01A	Tumor	-0.480049	02-low	7.8075	5.89828	279272	3.13873	2.78624	18.0913
TCGA-AO-A1KQ-01A-11R-A13Q-07	TCGA-AO-A1KQ	01A	Tumor	0.744878	03-high	14.8866	7.3794	386744	3.98974	3.06685	18.561
TCGA-MS-A51U-01A-31R-A266-07	TCGA-MS-A51U	01A	Tumor	-1.31181	02-low	6.57993	5.05681	206296	2.92218	2.59856	17.6544
TCGA-EW-A1PE-01A-11R-A144-07	TCGA-EW-A1PE	01A	Tumor	-0.821257	02-low	3.60653	2.35046	249336	2.20368	1.74436	17.9277
TCGA-A2-A4RW-01A-21R-A266-07	TCGA-A2-A4RW	01A	Tumor	0.128859	03-high	8.07647	4.85525	332696	3.18213	2.54973	18.3438
TCGA-GM-A5PX-01A-12R-A28M-07	TCGA-GM-A5PX	01A	Tumor	-1.00181	02-low	18.3711	10.9478	233494	4.27584	3.57867	17.833
TCGA-LQ-A4E4-01A-11R-A266-07	TCGA-LQ-A4E4	01A	Tumor	0.324504	03-high	4.81426	2.21162	349861	2.5396	1.6833	18.4164
TCGA-AQ-A04J-01A-02R-A034-07	TCGA-AQ-A04J	01A	Tumor	0.936421	03-high	11.7632	11.2928	403549	3.67392	3.61975	18.6224
TCGA-AC-A5EH-01A-11R-A28M-07	TCGA-AC-A5EH	01A	Tumor	0.167086	03-high	7.03395	3.68564	336050	3.00611	2.22824	18.3583
TCGA-S3-AA17-01A-11R-A41B-07	TCGA-S3-AA17	01A	Tumor	-0.0809181	03-high	3.25007	4.20692	314291	2.08749	2.38043	18.2617
TCGA-AR-A1AQ-01A-11R-A12P-07	TCGA-AR-A1AQ	01A	Tumor	1.62801	03-high	24.3853	4.34992	464227	4.66592	2.41952	18.8245
TCGA-BH-A0BD-01A-11R-A034-07	TCGA-BH-A0BD	01A	Tumor	0.202348	03-high	5.2929	4.23599	339144	2.65373	2.38846	18.3715
TCGA-EW-A1OZ-01A-11R-A144-07	TCGA-EW-A1OZ	01A	Tumor	0.296999	03-high	6.34668	6.17802	347448	2.87709	2.84359	18.4064
TCGA-EW-A1J2-01A-21R-A13Q-07	TCGA-EW-A1J2	01A	Tumor	-0.899741	02-low	6.47832	3.67158	242450	2.90271	2.22391	17.8873
TCGA-B6-A408-01A-12R-A24H-07	TCGA-B6-A408	01A	Tumor	-0.111919	03-high	8.57399	3.85341	311571	3.25912	2.279	18.2492
TCGA-A7-A26E-01A-11R-A169-07	TCGA-A7-A26E	01A	Tumor	-0.15493	03-high	5.5278	2.81233	307797	2.7066	1.93067	18.2316
TCGA-B6-A0WV-01A-11R-A109-07	TCGA-B6-A0WV	01A	Tumor	0.70638	03-high	4.65105	4.4423	383366	2.49852	2.44422	18.5484
TCGA-BH-A0BG-01A-11R-A115-07	TCGA-BH-A0BG	01A	Tumor	-0.216874	03-high	26.3725	3.95211	302362	4.77466	2.30804	18.2059
TCGA-AR-A24M-01A-11R-A169-07	TCGA-AR-A24M	01A	Tumor	-0.245545	02-low	5.18798	3.15099	299847	2.62947	2.05346	18.1939
TCGA-A7-A0DA-01A-31R-A115-07	TCGA-A7-A0DA	01A	Tumor	-0.319355	02-low	50.3682	10.978	293371	5.6828	3.58232	18.1624
TCGA-BH-A0DK-01A-21R-A056-07	TCGA-BH-A0DK	01A	Tumor	-0.254447	02-low	4.61373	2.41506	299066	2.48896	1.77191	18.1901
TCGA-BH-A1F6-01A-11R-A13Q-07	TCGA-BH-A1F6	01A	Tumor	0.225438	03-high	11.8065	7.74482	341170	3.67881	3.12843	18.3801
TCGA-B6-A0RG-01A-11R-A056-07	TCGA-B6-A0RG	01A	Tumor	0.743277	03-high	3.51339	3.46141	386603	2.17421	2.1575	18.5605
TCGA-LL-A5YP-01A-21R-A28M-07	TCGA-LL-A5YP	01A	Tumor	0.801488	03-high	21.7851	5.87471	391710	4.51002	2.7813	18.5794
TCGA-AO-A12A-01A-21R-A115-07	TCGA-AO-A12A	01A	Tumor	-0.278956	02-low	8.9306	5.06064	296915	3.31188	2.59947	18.1797
TCGA-B6-A0X7-01A-11R-A10J-07	TCGA-B6-A0X7	01A	Tumor	-0.401187	02-low	6.23279	5.95665	286191	2.85455	2.79839	18.1266
TCGA-BH-A0BT-01A-11R-A12P-07	TCGA-BH-A0BT	01A	Tumor	0.996477	03-high	7.55307	5.36353	408818	3.09644	2.66983	18.6411
TCGA-A8-A08S-01A-11R-A034-07	TCGA-A8-A08S	01A	Tumor	-0.551883	02-low	3.87169	3.01309	272970	2.28442	2.00472	18.0584
TCGA-A2-A0EX-01A-21R-A034-07	TCGA-A2-A0EX	01A	Tumor	-0.258829	02-low	6.98748	4.60907	298681	2.99774	2.48776	18.1883
TCGA-E9-A1RB-01A-11R-A157-07	TCGA-E9-A1RB	01A	Tumor	1.09942	03-high	8.29581	3.77248	417850	3.21658	2.25474	18.6726
TCGA-AO-A0JC-01A-11R-A056-07	TCGA-AO-A0JC	01A	Tumor	-0.762903	02-low	29.2682	16.8935	254455	4.91973	4.16136	17.9571
TCGA-B6-A0X4-01A-11R-A109-07	TCGA-B6-A0X4	01A	Tumor	-0.152477	03-high	6.71767	8.02188	308012	2.94816	3.17343	18.2326
TCGA-D8-A73U-01A-11R-A33J-07	TCGA-D8-A73U	01A	Tumor	-0.931874	02-low	8.04905	5.74277	239630	3.17777	2.75334	17.8705
TCGA-A2-A0YE-01A-11R-A109-07	TCGA-A2-A0YE	01A	Tumor	1.72671	03-high	18.6036	2.12026	472887	4.29305	1.64166	18.8511
TCGA-BH-A0BT-11A-21R-A12P-07	TCGA-BH-A0BT	11A	Normal	-0.61757	01-normal	8.6437	5.16257	267206	3.26959	2.62353	18.0276
TCGA-B6-A0IE-01A-11R-A034-07	TCGA-B6-A0IE	01A	Tumor	1.38561	03-high	9.00629	10.2033	442960	3.32284	3.48585	18.7568
TCGA-AC-A2FF-01A-11R-A17B-07	TCGA-AC-A2FF	01A	Tumor	-0.881368	02-low	5.66913	4.55556	244062	2.7375	2.47393	17.8969
TCGA-E9-A22H-01A-11R-A157-07	TCGA-E9-A22H	01A	Tumor	0.689917	03-high	3.82149	2.31339	381922	2.26948	1.72831	18.5429
TCGA-BH-A18U-01A-21R-A12D-07	TCGA-BH-A18U	01A	Tumor	-0.0381734	03-high	7.10542	3.95329	318041	3.01889	2.30839	18.2789
TCGA-AR-A2LL-01A-11R-A180-07	TCGA-AR-A2LL	01A	Tumor	0.0493882	03-high	6.04118	5.43151	325723	2.81582	2.68516	18.3133
TCGA-A8-A09V-01A-11R-A034-07	TCGA-A8-A09V	01A	Tumor	-0.613622	02-low	3.38023	2.45023	267553	2.13101	1.78669	18.0295
TCGA-BH-A1EW-01A-11R-A137-07	TCGA-BH-A1EW	01A	Tumor	-0.998932	02-low	7.73931	2.40476	233747	3.12752	1.76755	17.8346
TCGA-OL-A5D8-01A-11R-A27Q-07	TCGA-OL-A5D8	01A	Tumor	0.989409	03-high	5.12692	5.5887	408198	2.61516	2.71999	18.6389
TCGA-E9-A227-01A-11R-A157-07	TCGA-E9-A227	01A	Tumor	-0.0997072	03-high	4.45989	3.3663	312642	2.44887	2.12641	18.2542
TCGA-AN-A0FY-01A-11R-A034-07	TCGA-AN-A0FY	01A	Tumor	0.909385	03-high	9.54488	2.39193	401177	3.39847	1.76211	18.6139
TCGA-A7-A3J0-01A-11R-A213-07	TCGA-A7-A3J0	01A	Tumor	-0.0415197	03-high	3.63474	2.8155	317747	2.21249	1.93187	18.2775
TCGA-E9-A1R2-01A-11R-A14D-07	TCGA-E9-A1R2	01A	Tumor	0.577747	03-high	9.50228	6.94593	372080	3.39263	2.99022	18.5053
TCGA-B6-A0IK-01A-12R-A056-07	TCGA-B6-A0IK	01A	Tumor	0.77386	03-high	4.7494	2.14009	389286	2.52341	1.6508	18.5705
TCGA-E2-A1LH-11A-22R-A14D-07	TCGA-E2-A1LH	11A	Normal	-1.07121	01-normal	6.26396	5.595	227406	2.86076	2.72137	17.7949
TCGA-AC-A3EH-01A-22R-A22K-07	TCGA-AC-A3EH	01A	Tumor	0.748044	03-high	4.21865	11.6666	387022	2.38368	3.66296	18.5621
TCGA-A8-A0AD-01A-11R-A056-07	TCGA-A8-A0AD	01A	Tumor	-0.807892	02-low	10.7643	5.56717	250508	3.55634	2.71527	17.9345
TCGA-D8-A27R-01A-11R-A16F-07	TCGA-D8-A27R	01A	Tumor	0.0149079	03-high	4.1737	4.75276	322698	2.3712	2.52425	18.2998
TCGA-B6-A0WZ-01A-11R-A109-07	TCGA-B6-A0WZ	01A	Tumor	0.786491	03-high	4.81554	5.34109	390395	2.53991	2.66473	18.5746
TCGA-E2-A14Y-01A-21R-A12D-07	TCGA-E2-A14Y	01A	Tumor	1.25688	03-high	18.745	20.6656	431665	4.30342	4.43734	18.7196
TCGA-OL-A5S0-01A-11R-A28M-07	TCGA-OL-A5S0	01A	Tumor	0.439215	03-high	25.8643	16.0015	359926	4.74762	4.08759	18.4573
TCGA-OL-A6VO-01A-12R-A33J-07	TCGA-OL-A6VO	01A	Tumor	0.563505	03-high	10.1595	3.85656	370830	3.4802	2.27994	18.5004
TCGA-E2-A574-01A-11R-A29R-07	TCGA-E2-A574	01A	Tumor	2.74486	03-high	140.996	29.0553	562216	7.14971	4.90955	19.1008
TCGA-A7-A13H-01A-11R-A22K-07	TCGA-A7-A13H	01A	Tumor	-0.458258	02-low	5.15897	3.48937	281184	2.62269	2.16651	18.1012
TCGA-E9-A249-01A-11R-A169-07	TCGA-E9-A249	01A	Tumor	0.396803	03-high	8.91312	3.95478	356205	3.30934	2.30882	18.4424
TCGA-3C-AALI-01A-11R-A41B-07	TCGA-3C-AALI	01A	Tumor	0.202713	03-high	5.35944	3.63755	339176	2.6689	2.21336	18.3717
TCGA-D8-A1XV-01A-11R-A14M-07	TCGA-D8-A1XV	01A	Tumor	-0.766969	02-low	4.57384	6.27158	254099	2.47867	2.86227	17.955
TCGA-AR-A1AH-01A-11R-A12D-07	TCGA-AR-A1AH	01A	Tumor	2.78028	03-high	30.8841	3.47538	565324	4.99477	2.16201	19.1087
TCGA-A2-A4RY-01A-31R-A266-07	TCGA-A2-A4RY	01A	Tumor	-0.876345	02-low	8.80011	5.22863	244502	3.2928	2.63891	17.8995
TCGA-A1-A0SQ-01A-21R-A144-07	TCGA-A1-A0SQ	01A	Tumor	-0.5581	02-low	1.5941	1.77312	272424	1.37524	1.47151	18.0555
TCGA-A7-A5ZW-01A-12R-A29R-07	TCGA-A7-A5ZW	01A	Tumor	-0.90017	02-low	14.6848	6.32938	242412	3.9713	2.87369	17.8871
TCGA-D8-A1JK-01A-11R-A13Q-07	TCGA-D8-A1JK	01A	Tumor	0.650173	03-high	11.2051	5.05284	378434	3.60941	2.59761	18.5297
TCGA-LL-A5YL-01A-12R-A29R-07	TCGA-LL-A5YL	01A	Tumor	-0.136108	03-high	17.2231	8.24721	309448	4.1877	3.20902	18.2393
TCGA-AN-A0FS-01A-11R-A034-07	TCGA-AN-A0FS	01A	Tumor	-0.236605	02-low	7.3768	5.34587	300631	3.0664	2.66582	18.1976
TCGA-BH-A1FC-01A-11R-A13Q-07	TCGA-BH-A1FC	01A	Tumor	3.89381	03-high	10.1518	2.66803	663022	3.47921	1.87501	19.3387
TCGA-A8-A09T-01A-11R-A00Z-07	TCGA-A8-A09T	01A	Tumor	-0.0121855	03-high	5.02684	3.22787	320321	2.5914	2.07993	18.2892
TCGA-BH-A18K-11A-13R-A12D-07	TCGA-BH-A18K	11A	Normal	-1.64628	01-normal	6.30652	4.62426	176950	2.86919	2.49166	17.433
TCGA-A7-A56D-01A-11R-A27Q-07	TCGA-A7-A56D	01A	Tumor	-1.48557	02-low	29.9479	10.9552	191050	4.95177	3.57957	17.5436
TCGA-E2-A14O-01A-31R-A115-07	TCGA-E2-A14O	01A	Tumor	0.664331	03-high	5.53513	4.39298	379677	2.70822	2.43108	18.5344
TCGA-E2-A15C-01A-31R-A12D-07	TCGA-E2-A15C	01A	Tumor	-0.401436	02-low	4.5266	2.0132	286169	2.46639	1.5913	18.1265
TCGA-A2-A0CQ-01A-21R-A034-07	TCGA-A2-A0CQ	01A	Tumor	0.501327	03-high	6.47881	8.12222	365375	2.90281	3.18938	18.479
TCGA-BH-A0DV-01A-21R-A12P-07	TCGA-BH-A0DV	01A	Tumor	-0.58191	02-low	5.34769	4.83944	270335	2.66623	2.54583	18.0444
TCGA-A8-A06T-01A-11R-A00Z-07	TCGA-A8-A06T	01A	Tumor	-0.776249	02-low	4.5966	3.90804	253284	2.48455	2.29515	17.9504
TCGA-C8-A12Q-01A-11R-A115-07	TCGA-C8-A12Q	01A	Tumor	-1.29506	02-low	4.7089	2.97032	207766	2.51321	1.98925	17.6646
TCGA-A8-A06Z-01A-11R-A00Z-07	TCGA-A8-A06Z	01A	Tumor	-0.728803	02-low	2.00985	2.48531	257447	1.58969	1.80129	17.9739
TCGA-D8-A27T-01A-11R-A16F-07	TCGA-D8-A27T	01A	Tumor	-0.372782	02-low	6.03151	2.66391	288683	2.81383	1.87338	18.1391
TCGA-PE-A5DD-01A-12R-A27Q-07	TCGA-PE-A5DD	01A	Tumor	0.153521	03-high	3.19626	2.14929	334860	2.06911	1.65503	18.3532
TCGA-EW-A1IW-01A-11R-A13Q-07	TCGA-EW-A1IW	01A	Tumor	-0.0302246	03-high	4.96525	3.58846	318738	2.57658	2.19801	18.282
TCGA-E9-A1RI-11A-41R-A169-07	TCGA-E9-A1RI	11A	Normal	-1.52327	01-normal	17.4333	12.1634	187743	4.20425	3.71846	17.5184
TCGA-BH-A18H-01A-11R-A12D-07	TCGA-BH-A18H	01A	Tumor	-0.315876	02-low	8.50119	3.40735	293676	3.24811	2.13991	18.1639
TCGA-AN-A0AS-01A-11R-A00Z-07	TCGA-AN-A0AS	01A	Tumor	-0.761367	02-low	12.1777	4.08314	254590	3.72002	2.34572	17.9578
TCGA-A8-A093-01A-11R-A00Z-07	TCGA-A8-A093	01A	Tumor	0.0711122	03-high	3.24172	3.1529	327629	2.08465	2.05412	18.3217
TCGA-A7-A0DC-11A-41R-A089-07	TCGA-A7-A0DC	11A	Normal	-1.11652	01-normal	7.16156	5.29383	223430	3.02884	2.65394	17.7695
TCGA-AO-A0J7-01A-11R-A034-07	TCGA-AO-A0J7	01A	Tumor	0.920447	03-high	3.97738	6.60515	402148	2.31539	2.92698	18.6174
TCGA-UU-A93S-01A-21R-A41B-07	TCGA-UU-A93S	01A	Tumor	0.571065	03-high	14.1864	6.6858	371494	3.92471	2.9422	18.503
TCGA-AC-A3TM-01A-11R-A22K-07	TCGA-AC-A3TM	01A	Tumor	0.195716	03-high	9.34853	5.15765	338562	3.37135	2.62238	18.3691
TCGA-A2-A0EU-01A-22R-A056-07	TCGA-A2-A0EU	01A	Tumor	0.523591	03-high	11.2523	6.22565	367329	3.61498	2.85313	18.4867
TCGA-A2-A0CM-01A-31R-A034-07	TCGA-A2-A0CM	01A	Tumor	0.0656641	03-high	32.8802	6.29383	327151	5.08237	2.86668	18.3196
TCGA-BH-A0HQ-01A-11R-A034-07	TCGA-BH-A0HQ	01A	Tumor	-0.265409	02-low	4.80684	6.79976	298104	2.53775	2.96343	18.1855
TCGA-AR-A0TV-01A-21R-A084-07	TCGA-AR-A0TV	01A	Tumor	-0.00142041	03-high	4.07947	3.6254	321266	2.34468	2.20958	18.2934
TCGA-B6-A0RI-01A-11R-A056-07	TCGA-B6-A0RI	01A	Tumor	-0.353013	02-low	2.81756	2.53905	290418	1.93265	1.82336	18.1478
TCGA-E9-A1N4-11A-33R-A14M-07	TCGA-E9-A1N4	11A	Normal	-1.2832	01-normal	10.3276	6.17842	208806	3.50177	2.84367	17.6718
TCGA-A8-A09Z-01A-11R-A00Z-07	TCGA-A8-A09Z	01A	Tumor	-1.08498	02-low	3.69365	5.5931	226197	2.23071	2.72096	17.7872
TCGA-BH-A5IZ-01A-11R-A27Q-07	TCGA-BH-A5IZ	01A	Tumor	2.68003	03-high	6.7357	1.91713	556529	2.95153	1.54455	19.0861
TCGA-BH-A0C3-11A-23R-A12P-07	TCGA-BH-A0C3	11A	Normal	-1.25003	01-normal	6.30092	4.19619	211716	2.86808	2.37745	17.6918
TCGA-OL-A66K-01A-11R-A29R-07	TCGA-OL-A66K	01A	Tumor	-0.345718	02-low	11.4177	6.3154	291058	3.63433	2.87094	18.151
TCGA-E2-A15G-01A-11R-A12D-07	TCGA-E2-A15G	01A	Tumor	-0.622308	02-low	2.22646	1.42217	266791	1.68995	1.2763	18.0254
TCGA-AO-A03N-01B-11R-A10J-07	TCGA-AO-A03N	01B	Tumor	1.31711	03-high	13.6153	5.49484	436950	3.86941	2.6993	18.7371
TCGA-C8-A12Y-01A-11R-A12D-07	TCGA-C8-A12Y	01A	Tumor	0.605042	03-high	13.3466	4.63095	374475	3.84264	2.49338	18.5145
TCGA-A8-A0A7-01A-11R-A00Z-07	TCGA-A8-A0A7	01A	Tumor	-0.705516	02-low	13.0437	4.47678	259490	3.81185	2.45333	17.9853
TCGA-B6-A1KN-01A-11R-A13Q-07	TCGA-B6-A1KN	01A	Tumor	-0.512536	02-low	8.25939	5.0096	276422	3.21092	2.58727	18.0765
TCGA-AO-A0J9-01A-11R-A034-07	TCGA-AO-A0J9	01A	Tumor	0.176964	03-high	9.2177	7.07798	336916	3.353	3.01399	18.362
TCGA-BH-A0B3-11B-21R-A089-07	TCGA-BH-A0B3	11B	Normal	-1.22954	01-normal	9.53695	4.80811	213514	3.39739	2.53807	17.704
TCGA-AR-A24W-01A-11R-A169-07	TCGA-AR-A24W	01A	Tumor	-0.291149	02-low	9.53488	8.47904	295846	3.3971	3.24474	18.1745
TCGA-C8-A26Z-01A-11R-A16F-07	TCGA-C8-A26Z	01A	Tumor	-1.77773	02-low	3.36008	3.25662	165417	2.12435	2.08971	17.3358
TCGA-E2-A1LA-01A-11R-A144-07	TCGA-E2-A1LA	01A	Tumor	0.891031	03-high	10.8608	11.2839	399567	3.56813	3.6187	18.6081
TCGA-AN-A0XW-01A-11R-A109-07	TCGA-AN-A0XW	01A	Tumor	0.58906	03-high	17.2799	4.95235	373073	4.19218	2.57346	18.5091
TCGA-BH-A0DZ-11A-22R-A089-07	TCGA-BH-A0DZ	11A	Normal	-0.257583	01-normal	5.46328	4.33116	298791	2.69227	2.41445	18.1888
TCGA-E9-A244-01A-11R-A169-07	TCGA-E9-A244	01A	Tumor	1.58571	03-high	45.3138	14.3147	460516	5.53337	3.93685	18.8129
TCGA-AQ-A1H3-01A-31R-A13Q-07	TCGA-AQ-A1H3	01A	Tumor	-0.364936	02-low	6.13394	4.25673	289372	2.8347	2.39417	18.1426
TCGA-A7-A0D9-11A-53R-A089-07	TCGA-A7-A0D9	11A	Normal	-1.57449	01-normal	5.60388	5.67594	183249	2.72331	2.73897	17.4835
TCGA-OL-A66O-01A-11R-A31O-07	TCGA-OL-A66O	01A	Tumor	0.627046	03-high	9.10874	2.95434	376405	3.33753	1.98344	18.5219
TCGA-E9-A3HO-01A-11R-A213-07	TCGA-E9-A3HO	01A	Tumor	0.873977	03-high	4.13457	3.37924	398070	2.36024	2.13068	18.6027
TCGA-C8-A26Y-01A-11R-A16F-07	TCGA-C8-A26Y	01A	Tumor	-0.0581136	03-high	7.53805	5.13371	316292	3.09391	2.61676	18.2709
TCGA-C8-A278-01A-11R-A169-07	TCGA-C8-A278	01A	Tumor	0.218598	03-high	10.5781	4.83127	340569	3.53333	2.54381	18.3776
TCGA-D8-A1JE-01A-11R-A13Q-07	TCGA-D8-A1JE	01A	Tumor	-0.204947	03-high	10.5412	5.90561	303409	3.52873	2.78777	18.2109
TCGA-AO-A125-01A-11R-A10J-07	TCGA-AO-A125	01A	Tumor	0.863016	03-high	2.24657	1.38546	397109	1.69892	1.25427	18.5992
TCGA-BH-A0AY-01A-21R-A00Z-07	TCGA-BH-A0AY	01A	Tumor	-0.922192	02-low	5.34851	3.47164	240480	2.66642	2.1608	17.8756
TCGA-BH-A1FJ-01A-11R-A13Q-07	TCGA-BH-A1FJ	01A	Tumor	0.0310607	03-high	1.88245	1.35864	324115	1.5273	1.23795	18.3062
TCGA-BH-A1EV-01A-11R-A137-07	TCGA-BH-A1EV	01A	Tumor	-0.813982	02-low	4.65396	2.15141	249974	2.49926	1.656	17.9314
TCGA-BH-A0BC-11A-22R-A089-07	TCGA-BH-A0BC	11A	Normal	-1.128	01-normal	6.06611	4.68792	222422	2.82092	2.5079	17.7629
TCGA-BH-A1F2-01A-31R-A13Q-07	TCGA-BH-A1F2	01A	Tumor	0.556063	03-high	17.9548	9.93276	370178	4.24449	3.45059	18.4979
TCGA-B6-A40B-01A-11R-A239-07	TCGA-B6-A40B	01A	Tumor	0.661696	03-high	10.5507	5.40613	379446	3.5299	2.67945	18.5335
TCGA-E9-A1N6-11A-32R-A144-07	TCGA-E9-A1N6	11A	Normal	-1.20794	01-normal	9.37007	4.45853	215409	3.37435	2.44851	17.7167
TCGA-EW-A2FS-01A-11R-A17B-07	TCGA-EW-A2FS	01A	Tumor	0.196686	03-high	12.4202	11.5125	338647	3.74633	3.64529	18.3694
TCGA-E9-A1NE-01A-21R-A14M-07	TCGA-E9-A1NE	01A	Tumor	-0.0441754	03-high	9.26148	6.71213	317514	3.35917	2.94713	18.2765
TCGA-A2-A0EO-01A-11R-A034-07	TCGA-A2-A0EO	01A	Tumor	-0.18708	03-high	10.1463	6.18453	304976	3.47849	2.84489	18.2183
TCGA-AO-A1KT-01A-11R-A13Q-07	TCGA-AO-A1KT	01A	Tumor	-0.770325	02-low	13.1192	7.22108	253804	3.81958	3.03933	17.9534
TCGA-A8-A079-01A-21R-A00Z-07	TCGA-A8-A079	01A	Tumor	0.734962	03-high	2.74205	3.36622	385874	1.90383	2.12638	18.5578
TCGA-AO-A12F-01A-11R-A115-07	TCGA-AO-A12F	01A	Tumor	1.90053	03-high	21.7781	3.45241	488137	4.50957	2.15459	18.8969
TCGA-AC-A2FG-01A-11R-A17B-07	TCGA-AC-A2FG	01A	Tumor	-0.977701	02-low	3.92083	2.93485	235610	2.2989	1.97631	17.846
TCGA-BH-A0DX-01A-11R-A115-07	TCGA-BH-A0DX	01A	Tumor	0.195744	03-high	6.14805	4.76999	338564	2.83755	2.52857	18.3691
TCGA-BH-A0H5-01A-21R-A115-07	TCGA-BH-A0H5	01A	Tumor	-0.70629	02-low	8.96429	5.47145	259422	3.31677	2.69409	17.9849
TCGA-E2-A15K-06A-11R-A12P-07	TCGA-E2-A15K	06A	Metastatic	0.0141511	03-high	1.70106	1.15368	322632	1.43352	1.1068	18.2995
TCGA-BH-A1ES-06A-12R-A24H-07	TCGA-BH-A1ES	06A	Metastatic	-0.84375	02-low	4.54189	7.6741	247362	2.47038	3.11671	17.9163
TCGA-D8-A4Z1-01A-21R-A266-07	TCGA-D8-A4Z1	01A	Tumor	-0.985901	02-low	9.03434	6.59594	234890	3.32687	2.92523	17.8416
TCGA-E9-A1RE-01A-11R-A157-07	TCGA-E9-A1RE	01A	Tumor	0.491459	03-high	4.38409	3.58792	364509	2.4287	2.19784	18.4756
TCGA-C8-A12N-01A-11R-A115-07	TCGA-C8-A12N	01A	Tumor	0.31906	03-high	11.5	5.85388	349384	3.64386	2.77692	18.4145
TCGA-BH-A0B2-01A-11R-A10J-07	TCGA-BH-A0B2	01A	Tumor	-0.0269296	03-high	5.09443	3.1864	319028	2.60749	2.06571	18.2833
TCGA-E2-A153-11A-31R-A12D-07	TCGA-E2-A153	11A	Normal	-1.18096	01-normal	7.79081	5.3604	217776	3.136	2.66912	17.7325
TCGA-BH-A1EY-01A-11R-A13Q-07	TCGA-BH-A1EY	01A	Tumor	-0.100775	03-high	8.57233	4.08413	312548	3.25887	2.346	18.2537
TCGA-A8-A081-01A-11R-A00Z-07	TCGA-A8-A081	01A	Tumor	-0.156637	03-high	4.48325	2.04686	307647	2.45503	1.60732	18.2309
TCGA-B6-A0IA-01A-11R-A034-07	TCGA-B6-A0IA	01A	Tumor	0.581386	03-high	1.72091	1.02709	372399	1.44409	1.01941	18.5065
TCGA-A8-A08O-01A-21R-A056-07	TCGA-A8-A08O	01A	Tumor	-1.14632	02-low	5.88584	2.45143	220816	2.78363	1.7872	17.7525
TCGA-A2-A0EY-01A-11R-A034-07	TCGA-A2-A0EY	01A	Tumor	0.93704	03-high	3.56311	2.52048	403603	2.19002	1.81577	18.6226
TCGA-A2-A0SW-01A-11R-A084-07	TCGA-A2-A0SW	01A	Tumor	-0.00419917	03-high	7.73898	5.57908	321022	3.12747	2.71789	18.2923
TCGA-A2-A25D-01A-12R-A16F-07	TCGA-A2-A25D	01A	Tumor	-1.22181	02-low	8.57891	4.43735	214192	3.25986	2.4429	17.7085
TCGA-A2-A0EQ-01A-11R-A034-07	TCGA-A2-A0EQ	01A	Tumor	1.82285	03-high	10.2312	4.63039	481322	3.48944	2.49323	18.8766
TCGA-A8-A06N-01A-11R-A00Z-07	TCGA-A8-A06N	01A	Tumor	-0.165171	03-high	3.64981	6.35785	306899	2.21717	2.87928	18.2274
TCGA-LL-A740-01A-21R-A32P-07	TCGA-LL-A740	01A	Tumor	-0.778146	02-low	7.17896	3.45171	253118	3.03192	2.15436	17.9495
TCGA-BH-A6R9-01A-21R-A32P-07	TCGA-BH-A6R9	01A	Tumor	-0.416515	02-low	24.5368	7.5953	284846	4.6745	3.10355	18.1198
TCGA-AR-A24T-01A-11R-A169-07	TCGA-AR-A24T	01A	Tumor	-0.00424818	03-high	8.58797	5.03977	321018	3.26123	2.59449	18.2923
TCGA-AC-A2FO-01A-11R-A180-07	TCGA-AC-A2FO	01A	Tumor	-0.588393	02-low	9.78207	7.29361	269766	3.43056	3.052	18.0414
TCGA-AO-A1KP-01A-11R-A13Q-07	TCGA-AO-A1KP	01A	Tumor	2.0889	03-high	15.1348	10.1028	504664	4.01211	3.47285	18.945
TCGA-PL-A8LV-01A-21R-A41B-07	TCGA-PL-A8LV	01A	Tumor	-0.398035	02-low	11.2362	5.79125	286468	3.61308	2.76368	18.128
TCGA-A2-A04V-01A-21R-A034-07	TCGA-A2-A04V	01A	Tumor	0.761057	03-high	11.8106	8.24201	388163	3.67927	3.20821	18.5663
TCGA-BH-A1FD-01A-11R-A13Q-07	TCGA-BH-A1FD	01A	Tumor	-0.296819	02-low	14.4821	3.11707	295348	3.95253	2.04162	18.1721
TCGA-E9-A5FK-01A-11R-A27Q-07	TCGA-E9-A5FK	01A	Tumor	0.0476215	03-high	14.5105	8.08012	325568	3.95517	3.18271	18.3126
TCGA-BH-A1EO-11A-31R-A137-07	TCGA-BH-A1EO	11A	Normal	-1.28066	01-normal	16.9403	5.28817	209028	4.16513	2.65264	17.6733
TCGA-E2-A15K-11A-13R-A12P-07	TCGA-E2-A15K	11A	Normal	-0.69805	01-normal	10.6585	8.79266	260145	3.54332	3.2917	17.989
TCGA-AR-A5QN-01A-12R-A28M-07	TCGA-AR-A5QN	01A	Tumor	-0.662607	02-low	4.86334	2.3669	263255	2.55172	1.75142	18.0061
TCGA-E9-A1RH-01A-21R-A169-07	TCGA-E9-A1RH	01A	Tumor	-0.138772	03-high	7.31493	1.58075	309215	3.0557	1.36779	18.2383
TCGA-BH-A0DT-01A-21R-A12D-07	TCGA-BH-A0DT	01A	Tumor	-0.398053	02-low	5.9574	3.67116	286466	2.79855	2.22378	18.128
TCGA-D8-A73X-01A-11R-A32P-07	TCGA-D8-A73X	01A	Tumor	-0.742449	02-low	6.97501	3.69442	256250	2.99549	2.23095	17.9672
TCGA-GI-A2C8-11A-22R-A16F-07	TCGA-GI-A2C8	11A	Normal	-1.08871	01-normal	5.56963	2.61317	225870	2.71581	1.85327	17.7851
TCGA-A7-A5ZV-01A-11R-A28M-07	TCGA-A7-A5ZV	01A	Tumor	1.34403	03-high	27.8675	13.1759	439311	4.85138	3.82537	18.7449
TCGA-B6-A0RE-01A-11R-A056-07	TCGA-B6-A0RE	01A	Tumor	1.75806	03-high	38.4902	15.4822	475637	5.30342	4.04283	18.8595
TCGA-D8-A1XR-01A-11R-A14M-07	TCGA-D8-A1XR	01A	Tumor	-0.494298	02-low	2.57788	1.74964	278022	1.83911	1.45924	18.0848
TCGA-D8-A1Y3-01A-11R-A157-07	TCGA-D8-A1Y3	01A	Tumor	2.11904	03-high	9.9074	2.86287	507308	3.44723	1.94967	18.9525
TCGA-A2-A0EW-01A-21R-A115-07	TCGA-A2-A0EW	01A	Tumor	-0.892708	02-low	4.78522	3.59411	243067	2.53237	2.19979	17.891
TCGA-D8-A1XF-01A-11R-A14D-07	TCGA-D8-A1XF	01A	Tumor	0.160431	03-high	5.74145	5.13379	335466	2.75306	2.61678	18.3558
TCGA-AO-A0JI-01A-21R-A056-07	TCGA-AO-A0JI	01A	Tumor	0.405002	03-high	2.26769	2.95814	356924	1.70827	1.98482	18.4453
TCGA-BH-A0BP-01A-11R-A115-07	TCGA-BH-A0BP	01A	Tumor	-0.660246	02-low	5.41509	2.30826	263462	2.68147	1.72607	18.0072
TCGA-AR-A2LR-01A-12R-A18M-07	TCGA-AR-A2LR	01A	Tumor	1.91836	03-high	8.7942	3.41737	489701	3.29193	2.14319	18.9015
TCGA-E9-A1RC-11A-33R-A157-07	TCGA-E9-A1RC	11A	Normal	-1.50401	01-normal	7.48847	6.91792	189433	3.0855	2.98512	17.5313
TCGA-BH-A18Q-01A-12R-A12D-07	TCGA-BH-A18Q	01A	Tumor	0.616975	03-high	13.4954	5.52487	375522	3.85752	2.70595	18.5185
TCGA-BH-A0C7-01B-11R-A115-07	TCGA-BH-A0C7	01B	Tumor	0.797856	03-high	3.15732	1.66211	391392	2.05565	1.41257	18.5783
TCGA-AC-A6IW-01A-12R-A33J-07	TCGA-AC-A6IW	01A	Tumor	2.35047	03-high	9.31236	6.27952	527614	3.3663	2.86384	19.0091
TCGA-BH-A0C0-11A-21R-A089-07	TCGA-BH-A0C0	11A	Normal	-1.1546	01-normal	8.25181	4.69019	220089	3.20974	2.50848	17.7477
TCGA-OL-A6VQ-01A-12R-A41B-07	TCGA-OL-A6VQ	01A	Tumor	-0.419745	02-low	5.34026	3.41911	284563	2.66454	2.14376	18.1184
TCGA-EW-A2FW-01A-11R-A17B-07	TCGA-EW-A2FW	01A	Tumor	0.90015	03-high	3.99685	3.64644	400367	2.32102	2.21612	18.611
TCGA-AC-A6IX-01A-12R-A32P-07	TCGA-AC-A6IX	01A	Tumor	-1.40222	02-low	6.95094	2.64819	198363	2.99113	1.86718	17.5978
TCGA-A1-A0SB-01A-11R-A144-07	TCGA-A1-A0SB	01A	Tumor	-0.193796	03-high	9.47019	4.25214	304387	3.38822	2.3929	18.2156
TCGA-A8-A07S-01A-11R-A034-07	TCGA-A8-A07S	01A	Tumor	-0.213217	03-high	1.64466	1.30025	302683	1.40308	1.20179	18.2075
TCGA-AR-A24S-01A-11R-A169-07	TCGA-AR-A24S	01A	Tumor	-1.03757	02-low	9.99817	3.21613	230357	3.45919	2.07592	17.8135
TCGA-B6-A0RM-01A-11R-A084-07	TCGA-B6-A0RM	01A	Tumor	-0.0918701	03-high	5.42154	4.98109	313330	2.68292	2.58041	18.2573
TCGA-A8-A083-01A-21R-A00Z-07	TCGA-A8-A083	01A	Tumor	-0.679409	02-low	4.00238	7.53596	261781	2.32262	3.09355	17.998
TCGA-A1-A0SD-01A-11R-A115-07	TCGA-A1-A0SD	01A	Tumor	-1.09189	02-low	11.7595	6.32946	225591	3.6735	2.87371	17.7834
TCGA-B6-A0WX-01A-11R-A109-07	TCGA-B6-A0WX	01A	Tumor	1.8555	03-high	27.3054	11.7937	484187	4.823	3.67736	18.8852
TCGA-D8-A1JT-01A-31R-A13Q-07	TCGA-D8-A1JT	01A	Tumor	1.11366	03-high	13.2122	6.77548	419100	3.82906	2.95893	18.6769
TCGA-A2-A0YK-01A-22R-A109-07	TCGA-A2-A0YK	01A	Tumor	-0.80149	02-low	9.22047	4.5052	251070	3.35339	2.4608	17.9377
TCGA-GM-A3XN-01A-12R-A22U-07	TCGA-GM-A3XN	01A	Tumor	-0.504471	02-low	6.80989	3.81689	277129	2.9653	2.2681	18.0802
TCGA-D8-A1XL-01A-11R-A14M-07	TCGA-D8-A1XL	01A	Tumor	0.546918	03-high	10.1901	6.41417	369375	3.48416	2.89029	18.4947
TCGA-D8-A1X7-01A-11R-A14M-07	TCGA-D8-A1X7	01A	Tumor	-0.405685	02-low	5.72089	5.5955	285797	2.74865	2.72148	18.1246
TCGA-D8-A1JA-01A-11R-A13Q-07	TCGA-D8-A1JA	01A	Tumor	0.00768406	03-high	8.92533	4.09064	322064	3.31111	2.34785	18.297
TCGA-E2-A15A-01A-11R-A12D-07	TCGA-E2-A15A	01A	Tumor	-0.625364	02-low	6.44787	3.71342	266523	2.89683	2.23677	18.0239
TCGA-E9-A5UO-01A-11R-A28M-07	TCGA-E9-A5UO	01A	Tumor	0.12785	03-high	7.6773	9.21276	332607	3.11725	3.3523	18.3435
TCGA-LL-A440-01A-11R-A24H-07	TCGA-LL-A440	01A	Tumor	-0.890635	02-low	9.8764	5.64945	243248	3.44313	2.73324	17.8921
TCGA-B6-A0IM-01A-11R-A034-07	TCGA-B6-A0IM	01A	Tumor	0.289902	03-high	6.33608	2.61697	346825	2.87501	1.85478	18.4039
TCGA-E2-A105-01A-11R-A10J-07	TCGA-E2-A105	01A	Tumor	1.10784	03-high	6.57253	3.35261	418589	2.92078	2.12188	18.6752
TCGA-A8-A07B-01A-11R-A00Z-07	TCGA-A8-A07B	01A	Tumor	-0.609455	02-low	14.866	4.79639	267918	3.98787	2.53515	18.0314
TCGA-BH-A8FZ-01A-11R-A352-07	TCGA-BH-A8FZ	01A	Tumor	-1.32698	02-low	7.21163	2.42174	204965	3.03767	1.77473	17.645
TCGA-AC-A3YJ-01A-11R-A22U-07	TCGA-AC-A3YJ	01A	Tumor	-0.0494309	03-high	6.3966	10.3177	317053	2.88686	3.50051	18.2744
TCGA-BH-A1FR-11B-42R-A13Q-07	TCGA-BH-A1FR	11B	Normal	-1.27858	01-normal	12.6829	6.72765	209211	3.7743	2.95003	17.6746
TCGA-AQ-A04L-01B-21R-A10J-07	TCGA-AQ-A04L	01B	Tumor	-0.205446	03-high	8.5184	2.90638	303365	3.25072	1.96583	18.2107
TCGA-BH-A0E1-11A-13R-A089-07	TCGA-BH-A0E1	11A	Normal	-0.794002	01-normal	4.53399	3.43331	251727	2.46832	2.14838	17.9415
TCGA-A2-A0SU-01A-11R-A084-07	TCGA-A2-A0SU	01A	Tumor	0.21431	03-high	4.79741	4.99199	340193	2.53541	2.58304	18.376
TCGA-A7-A0CE-01A-11R-A00Z-07	TCGA-A7-A0CE	01A	Tumor	2.18138	03-high	3.04551	1.86106	512778	2.01632	1.51655	18.968
TCGA-3C-AALJ-01A-31R-A41B-07	TCGA-3C-AALJ	01A	Tumor	0.386322	03-high	7.87224	4.20208	355285	3.1493	2.37909	18.4386
TCGA-BH-A201-01A-11R-A14M-07	TCGA-BH-A201	01A	Tumor	-0.30965	02-low	12.4109	6.36381	294222	3.74533	2.88045	18.1666
TCGA-BH-A1FG-01A-11R-A13Q-07	TCGA-BH-A1FG	01A	Tumor	0.323671	03-high	4.34007	4.71124	349788	2.41686	2.5138	18.4161
TCGA-AO-A12B-01A-11R-A10J-07	TCGA-AO-A12B	01A	Tumor	0.163538	03-high	5.08146	5.07177	335739	2.60442	2.60212	18.357
TCGA-GM-A3NY-01A-11R-A21T-07	TCGA-GM-A3NY	01A	Tumor	0.779879	03-high	8.39657	5.18769	389815	3.23213	2.6294	18.5724
TCGA-E2-A14V-01A-11R-A12D-07	TCGA-E2-A14V	01A	Tumor	0.779735	03-high	6.75986	5.16755	389802	2.95603	2.6247	18.5724
TCGA-BH-A0BA-01A-11R-A056-07	TCGA-BH-A0BA	01A	Tumor	-0.467876	02-low	5.0872	3.03267	280340	2.60578	2.01174	18.0968
TCGA-C8-A135-01A-11R-A115-07	TCGA-C8-A135	01A	Tumor	-0.130173	03-high	5.01998	5.11064	309969	2.58976	2.61132	18.2418
TCGA-D8-A1XJ-01A-11R-A14M-07	TCGA-D8-A1XJ	01A	Tumor	0.188773	03-high	3.89245	4.07123	337953	2.29056	2.34234	18.3665
TCGA-A2-A4RX-01A-11R-A266-07	TCGA-A2-A4RX	01A	Tumor	-0.186126	03-high	41.3012	21.0394	305060	5.40263	4.46201	18.2187
TCGA-A8-A07Z-01A-11R-A00Z-07	TCGA-A8-A07Z	01A	Tumor	0.849941	03-high	2.25316	3.8685	395962	1.70184	2.28348	18.595
TCGA-D8-A27N-01A-11R-A16F-07	TCGA-D8-A27N	01A	Tumor	0.185581	03-high	6.84824	2.58337	337673	2.97237	1.84132	18.3653
TCGA-A8-A099-01A-11R-A00Z-07	TCGA-A8-A099	01A	Tumor	-0.429591	02-low	3.68097	6.41976	283699	2.22681	2.89137	18.114
TCGA-E2-A572-01A-13R-A31O-07	TCGA-E2-A572	01A	Tumor	0.235322	03-high	8.72063	12.8913	342037	3.28105	3.79611	18.3838
TCGA-B6-A409-01A-11R-A24H-07	TCGA-B6-A409	01A	Tumor	0.609186	03-high	32.1501	15.14	374838	5.05094	4.01257	18.5159
TCGA-AC-A2BM-01A-11R-A21T-07	TCGA-AC-A2BM	01A	Tumor	-0.497919	02-low	15.7869	7.351	277704	4.06926	3.06195	18.0832
TCGA-E2-A1B6-01A-31R-A12P-07	TCGA-E2-A1B6	01A	Tumor	1.39158	03-high	51.4797	12.1474	443483	5.71369	3.7167	18.7585
TCGA-A7-A0DC-01A-11R-A00Z-07	TCGA-A7-A0DC	01A	Tumor	-1.10864	02-low	2.86505	5.37742	224121	1.95049	2.67297	17.7739
TCGA-B6-A0X1-01A-11R-A109-07	TCGA-B6-A0X1	01A	Tumor	0.430536	03-high	19.4838	6.94282	359164	4.35641	2.98965	18.4543
TCGA-GI-A2C8-01A-11R-A16F-07	TCGA-GI-A2C8	01A	Tumor	-0.717895	02-low	7.39222	4.47111	258404	3.06905	2.45183	17.9793
TCGA-EW-A424-01A-11R-A24H-07	TCGA-EW-A424	01A	Tumor	0.232395	03-high	12.4547	4.99446	341780	3.75004	2.58363	18.3827
TCGA-E9-A1RC-01A-11R-A157-07	TCGA-E9-A1RC	01A	Tumor	-0.899586	02-low	3.49457	1.99322	242463	2.16818	1.5817	17.8874
TCGA-A2-A0ES-01A-11R-A115-07	TCGA-A2-A0ES	01A	Tumor	-0.642475	02-low	7.57317	4.15215	265021	3.09983	2.36517	18.0158
TCGA-D8-A1Y2-01A-11R-A157-07	TCGA-D8-A1Y2	01A	Tumor	-1.40556	02-low	11.3695	4.53453	198071	3.62872	2.46846	17.5957
TCGA-AR-A1AI-01A-11R-A12P-07	TCGA-AR-A1AI	01A	Tumor	1.81874	03-high	8.3366	2.14615	480962	3.2229	1.65359	18.8756
TCGA-BH-A0DS-01A-11R-A056-07	TCGA-BH-A0DS	01A	Tumor	-0.468549	02-low	8.69382	8.11345	280281	3.27707	3.188	18.0965
TCGA-BH-A0W4-01A-11R-A109-07	TCGA-BH-A0W4	01A	Tumor	-0.316116	02-low	5.31073	4.22476	293655	2.65781	2.38537	18.1638
TCGA-A8-A076-01A-21R-A00Z-07	TCGA-A8-A076	01A	Tumor	-0.213242	03-high	6.58941	3.00973	302681	2.92399	2.00351	18.2074
TCGA-E9-A1NG-11A-52R-A14M-07	TCGA-E9-A1NG	11A	Normal	-1.47044	01-normal	11.3246	6.01611	192378	3.62347	2.81067	17.5536
TCGA-AO-A12H-01A-11R-A115-07	TCGA-AO-A12H	01A	Tumor	0.932673	03-high	5.70108	11.6046	403220	2.74439	3.65587	18.6212
TCGA-AO-A0JJ-01A-11R-A056-07	TCGA-AO-A0JJ	01A	Tumor	-0.455973	02-low	6.2006	3.83283	281384	2.84812	2.27287	18.1022
TCGA-A2-A0CK-01A-11R-A22K-07	TCGA-A2-A0CK	01A	Tumor	0.198963	03-high	7.25313	4.88286	338847	3.04494	2.55652	18.3703
TCGA-BH-A0H7-01A-13R-A056-07	TCGA-BH-A0H7	01A	Tumor	-0.307759	02-low	3.63647	3.97957	294388	2.21303	2.31602	18.1674
TCGA-A2-A0CZ-01A-11R-A034-07	TCGA-A2-A0CZ	01A	Tumor	-0.564546	02-low	8.0784	4.63631	271859	3.18244	2.49475	18.0525
TCGA-E9-A1NI-01A-11R-A14D-07	TCGA-E9-A1NI	01A	Tumor	-0.468951	02-low	6.70591	3.87986	280246	2.94597	2.28684	18.0963
TCGA-A8-A09Q-01A-11R-A00Z-07	TCGA-A8-A09Q	01A	Tumor	0.249461	03-high	7.27525	4.136	343277	3.0488	2.36064	18.389
TCGA-C8-A130-01A-31R-A115-07	TCGA-C8-A130	01A	Tumor	1.21276	03-high	7.87437	4.08724	427794	3.14965	2.34688	18.7066
TCGA-A7-A2KD-01A-31R-A21T-07	TCGA-A7-A2KD	01A	Tumor	-1.1821	02-low	7.90583	2.10663	217676	3.15475	1.63535	17.7318
TCGA-AC-A2FE-01A-11R-A19W-07	TCGA-AC-A2FE	01A	Tumor	-0.559723	02-low	7.29797	3.60076	272282	3.05276	2.20187	18.0547
TCGA-A2-A0YF-01A-21R-A109-07	TCGA-A2-A0YF	01A	Tumor	0.403604	03-high	7.40162	8.82664	356801	3.07067	3.2967	18.4448
TCGA-BH-A1EW-11B-33R-A137-07	TCGA-BH-A1EW	11B	Normal	-1.13022	01-normal	9.82269	4.3161	222228	3.43599	2.41037	17.7617
TCGA-D8-A13Z-01A-11R-A115-07	TCGA-D8-A13Z	01A	Tumor	0.139097	03-high	4.65379	1.41414	333594	2.49922	1.27151	18.3477
TCGA-A2-A4S0-01A-21R-A266-07	TCGA-A2-A4S0	01A	Tumor	-0.54853	02-low	4.02834	3.96273	273264	2.33008	2.31113	18.0599
TCGA-E2-A10C-01A-21R-A10J-07	TCGA-E2-A10C	01A	Tumor	1.49556	03-high	8.50678	3.79345	452607	3.24896	2.26107	18.7879
TCGA-AO-A0JG-01A-31R-A084-07	TCGA-AO-A0JG	01A	Tumor	-0.0264953	03-high	7.21666	4.64313	319066	3.03855	2.4965	18.2835
TCGA-BH-A0AZ-11A-22R-A12P-07	TCGA-BH-A0AZ	11A	Normal	-1.4061	01-normal	6.6184	3.91618	198023	2.92949	2.29754	17.5953
TCGA-A2-A1FW-01A-11R-A13Q-07	TCGA-A2-A1FW	01A	Tumor	-0.0553075	03-high	2.89191	1.57067	316538	1.96048	1.36214	18.272
TCGA-BH-A204-01A-11R-A157-07	TCGA-BH-A204	01A	Tumor	0.278771	03-high	9.04879	7.28068	345849	3.32895	3.04975	18.3998
TCGA-C8-A1HM-01A-12R-A137-07	TCGA-C8-A1HM	01A	Tumor	0.0255078	03-high	16.4849	3.91041	323628	4.12804	2.29584	18.304
TCGA-A1-A0SG-01A-11R-A144-07	TCGA-A1-A0SG	01A	Tumor	-0.011056	03-high	3.59288	3.81983	320420	2.1994	2.26898	18.2896
TCGA-B6-A0RQ-01A-11R-A115-07	TCGA-B6-A0RQ	01A	Tumor	-0.389508	02-low	8.82264	7.10124	287216	3.29611	3.01814	18.1318
TCGA-A2-A0ET-01A-31R-A034-07	TCGA-A2-A0ET	01A	Tumor	1.06785	03-high	8.44166	7.47713	415080	3.23904	3.08358	18.663
TCGA-D8-A27E-01A-11R-A16F-07	TCGA-D8-A27E	01A	Tumor	-0.696915	02-low	3.88883	8.22585	260245	2.28949	3.20568	17.9895
TCGA-BH-A1FH-11B-42R-A13Q-07	TCGA-BH-A1FH	11B	Normal	-1.47082	01-normal	11.7459	6.78084	192345	3.67196	2.95993	17.5533
TCGA-BH-A1ES-01A-11R-A137-07	TCGA-BH-A1ES	01A	Tumor	0.379992	03-high	10.9421	4.92943	354730	3.57798	2.56789	18.4364
TCGA-OL-A97C-01A-32R-A41B-07	TCGA-OL-A97C	01A	Tumor	0.194635	03-high	7.2985	3.18829	338467	3.05285	2.06636	18.3687
TCGA-BH-A18N-11A-43R-A12D-07	TCGA-BH-A18N	11A	Normal	-1.5099	01-normal	8.08994	6.7896	188916	3.18427	2.96155	17.5274
TCGA-BH-A18G-01A-11R-A12D-07	TCGA-BH-A18G	01A	Tumor	0.699085	03-high	30.2666	22.1531	382726	4.96655	4.53313	18.546
TCGA-BH-A1F0-11B-23R-A137-07	TCGA-BH-A1F0	11B	Normal	-1.34493	01-normal	11.1179	4.87406	203390	3.59907	2.55436	17.6339
TCGA-A8-A08J-01A-11R-A00Z-07	TCGA-A8-A08J	01A	Tumor	-0.782214	02-low	5.61437	4.67206	252761	2.7256	2.50387	17.9474
TCGA-A2-A04U-01A-11R-A115-07	TCGA-A2-A04U	01A	Tumor	4.98315	03-high	22.843	7.84649	758598	4.57549	3.14511	19.533
TCGA-BH-A0BF-01A-21R-A12P-07	TCGA-BH-A0BF	01A	Tumor	-0.359023	02-low	11.6824	4.5643	289891	3.66476	2.4762	18.1452
TCGA-BH-A0E2-01A-11R-A056-07	TCGA-BH-A0E2	01A	Tumor	1.11284	03-high	9.11614	3.99264	419028	3.33859	2.3198	18.6767
TCGA-E9-A3Q9-01A-11R-A21T-07	TCGA-E9-A3Q9	01A	Tumor	-0.712833	02-low	5.63214	2.36444	258848	2.72947	1.75037	17.9818
TCGA-B6-A0I6-01A-11R-A034-07	TCGA-B6-A0I6	01A	Tumor	0.965402	03-high	14.9297	3.03383	406092	3.99364	2.01215	18.6314
TCGA-A2-A0CV-01A-31R-A115-07	TCGA-A2-A0CV	01A	Tumor	-0.557856	02-low	7.72635	4.89838	272446	3.12538	2.56032	18.0556
TCGA-BH-A0DQ-11A-12R-A089-07	TCGA-BH-A0DQ	11A	Normal	-0.82767	01-normal	6.11625	3.74635	248773	2.83112	2.24682	17.9245
TCGA-E9-A22B-01A-11R-A157-07	TCGA-E9-A22B	01A	Tumor	1.05478	03-high	6.17123	5.57684	413933	2.84222	2.71739	18.659
TCGA-BH-A0BQ-01A-21R-A115-07	TCGA-BH-A0BQ	01A	Tumor	-0.442157	02-low	3.91498	3.05242	282597	2.29719	2.01878	18.1084
TCGA-AR-A250-01A-31R-A169-07	TCGA-AR-A250	01A	Tumor	-0.113844	03-high	9.01911	3.45085	311402	3.32468	2.15408	18.2484
TCGA-E9-A1N9-11A-71R-A14D-07	TCGA-E9-A1N9	11A	Normal	-1.49897	01-normal	4.67467	3.6273	189875	2.50454	2.21017	17.5347
TCGA-BH-A0DT-11A-12R-A12D-07	TCGA-BH-A0DT	11A	Normal	-1.07226	01-normal	8.2801	4.54199	227313	3.21414	2.4704	17.7943
TCGA-AQ-A54N-01A-11R-A266-07	TCGA-AQ-A54N	01A	Tumor	-0.0409567	03-high	31.8172	5.92047	317797	5.03638	2.79087	18.2777
TCGA-A2-A1G1-01A-21R-A13Q-07	TCGA-A2-A1G1	01A	Tumor	1.62458	03-high	22.0783	15.3571	463927	4.52846	4.03184	18.8235
TCGA-E9-A54X-01A-11R-A266-07	TCGA-E9-A54X	01A	Tumor	0.48468	03-high	7.85633	6.0373	363915	3.14671	2.81502	18.4732
TCGA-AR-A0TT-01A-31R-A084-07	TCGA-AR-A0TT	01A	Tumor	-0.899087	02-low	7.03151	3.62131	242507	3.00567	2.2083	17.8877
TCGA-C8-A275-01A-21R-A16F-07	TCGA-C8-A275	01A	Tumor	0.465997	03-high	4.45887	1.93968	362276	2.4486	1.55566	18.4667
TCGA-E2-A14Q-01A-11R-A12D-07	TCGA-E2-A14Q	01A	Tumor	0.124802	03-high	4.82944	3.49299	332340	2.54336	2.16768	18.3423
TCGA-A7-A5ZX-01A-12R-A29R-07	TCGA-A7-A5ZX	01A	Tumor	-0.521464	02-low	11.5301	5.99936	275638	3.64733	2.80722	18.0724
TCGA-A7-A426-01A-22R-A24H-07	TCGA-A7-A426	01A	Tumor	-0.516737	02-low	6.70563	4.07273	276053	2.94591	2.34276	18.0746
TCGA-E2-A158-01A-11R-A12D-07	TCGA-E2-A158	01A	Tumor	2.80023	03-high	58.5959	6.84536	567075	5.89714	2.97184	19.1132
TCGA-AR-A2LJ-01A-12R-A19W-07	TCGA-AR-A2LJ	01A	Tumor	0.166129	03-high	5.73793	4.07834	335966	2.7523	2.34436	18.358
TCGA-C8-A27B-01A-11R-A169-07	TCGA-C8-A27B	01A	Tumor	0.846522	03-high	27.3395	8.01684	395662	4.82474	3.17262	18.5939
TCGA-A2-A0T7-01A-21R-A084-07	TCGA-A2-A0T7	01A	Tumor	-0.731605	02-low	5.56834	3.35717	257201	2.71553	2.12339	17.9725
TCGA-AR-A0TS-01A-11R-A115-07	TCGA-AR-A0TS	01A	Tumor	-0.566084	02-low	15.0242	4.93438	271724	4.00218	2.5691	18.0518
TCGA-D8-A1X8-01A-11R-A14M-07	TCGA-D8-A1X8	01A	Tumor	-0.408908	02-low	4.97401	4.42703	285514	2.5787	2.44016	18.1232
TCGA-E9-A3X8-01A-31R-A22U-07	TCGA-E9-A3X8	01A	Tumor	-0.457649	02-low	34.3497	15.3664	281237	5.14363	4.03267	18.1014
TCGA-AR-A1AU-01A-11R-A12P-07	TCGA-AR-A1AU	01A	Tumor	-0.301554	02-low	5.10194	5.16016	294933	2.60927	2.62297	18.17
TCGA-BH-A203-01A-12R-A169-07	TCGA-BH-A203	01A	Tumor	-0.237461	02-low	10.6918	3.2319	300556	3.54742	2.0813	18.1973
TCGA-D8-A1JF-01A-11R-A13Q-07	TCGA-D8-A1JF	01A	Tumor	-0.620965	02-low	8.23125	7.7192	266908	3.20653	3.1242	18.026
TCGA-AC-A23H-11A-12R-A157-07	TCGA-AC-A23H	11A	Normal	-1.03292	01-normal	12.5832	9.00223	230765	3.76375	3.32225	17.8161
TCGA-C8-A26V-01A-11R-A16F-07	TCGA-C8-A26V	01A	Tumor	0.157982	03-high	5.87567	2.75455	335251	2.7815	1.90864	18.3549
TCGA-BH-A0H9-01A-11R-A056-07	TCGA-BH-A0H9	01A	Tumor	1.21828	03-high	5.99784	5.39712	428278	2.80691	2.67742	18.7082
TCGA-A2-A0ST-01A-12R-A084-07	TCGA-A2-A0ST	01A	Tumor	0.0385364	03-high	11.8437	5.22042	324771	3.68299	2.63701	18.3091
TCGA-AR-A5QQ-01A-11R-A28M-07	TCGA-AR-A5QQ	01A	Tumor	0.728493	03-high	50.8502	4.08168	385306	5.69628	2.34531	18.5556
TCGA-AR-A0TZ-01A-12R-A084-07	TCGA-AR-A0TZ	01A	Tumor	1.55018	03-high	5.2353	7.5655	457399	2.64046	3.09854	18.8031
TCGA-AO-A0J4-01A-11R-A034-07	TCGA-AO-A0J4	01A	Tumor	0.449918	03-high	34.6068	7.25019	360865	5.15408	3.04443	18.4611
TCGA-A8-A07C-01A-11R-A034-07	TCGA-A8-A07C	01A	Tumor	2.29533	03-high	19.2018	5.52352	522776	4.33641	2.70565	18.9958
TCGA-D8-A147-01A-11R-A115-07	TCGA-D8-A147	01A	Tumor	1.01976	03-high	35.1209	4.45694	410861	5.17476	2.44809	18.6483
TCGA-E2-A156-01A-11R-A12D-07	TCGA-E2-A156	01A	Tumor	-0.172675	03-high	1.73591	1.18312	306240	1.45202	1.12639	18.2243
TCGA-E9-A247-01A-11R-A169-07	TCGA-E9-A247	01A	Tumor	1.0062	03-high	10.1575	2.9937	409672	3.47994	1.99773	18.6441
TCGA-W8-A86G-01A-21R-A36F-07	TCGA-W8-A86G	01A	Tumor	-0.672351	02-low	16.5409	11.6901	262400	4.13265	3.66563	18.0014
TCGA-BH-A0B8-11A-41R-A089-07	TCGA-BH-A0B8	11A	Normal	-1.19558	01-normal	12.0475	8.1765	216493	3.70571	3.19794	17.724
TCGA-UL-AAZ6-01A-11R-A41B-07	TCGA-UL-AAZ6	01A	Tumor	0.280134	03-high	6.10069	5.09529	345968	2.82796	2.60769	18.4003
TCGA-AN-A0FW-01A-11R-A034-07	TCGA-AN-A0FW	01A	Tumor	0.582862	03-high	3.72198	1.47036	372529	2.23939	1.30472	18.507
TCGA-C8-A12T-01A-11R-A115-07	TCGA-C8-A12T	01A	Tumor	0.349129	03-high	7.8853	3.14827	352022	3.15142	2.05251	18.4253
TCGA-A8-A09B-01A-11R-A00Z-07	TCGA-A8-A09B	01A	Tumor	-0.181233	03-high	3.66715	3.40178	305489	2.22254	2.13809	18.2208
TCGA-BH-A18L-01A-32R-A12D-07	TCGA-BH-A18L	01A	Tumor	-0.933102	02-low	3.31747	1.95215	239522	2.11019	1.56176	17.8698
TCGA-EW-A1PF-01A-11R-A144-07	TCGA-EW-A1PF	01A	Tumor	-1.03054	02-low	5.31018	5.15494	230974	2.65768	2.62174	17.8174
TCGA-A2-A04Y-01A-21R-A034-07	TCGA-A2-A04Y	01A	Tumor	-0.00915488	03-high	12.996	14.4577	320587	3.80694	3.95025	18.2904
		1085
		113
