# Supplementary material for: HuR controls glutaminase RNA metabolism
Source: Nat Commun. 2024 Jul 4;15:5620. doi: 10.1038/s41467-024-49874-x (PMC11224379; doi:10.1038/s41467-024-49874-x)
Supplement: Supplementary file 9 — Source Data [file 41467_2024_49874_MOESM9_ESM.zip › Source_Data_Figure_02.xlsx]

## Sheet: F02a
Gene	Source	Class	NormCounts(10E3)
GLS	SRR22801937	2-ELAVL1_KO	4.24037
GLS	SRR22801936	2-ELAVL1_KO	3.05006
GLS	SRR22801935	2-ELAVL1_KO	3.61695
GLS	SRR22801924	1-Control	4.54141
GLS	SRR22801923	1-Control	4.74556
GLS	SRR22801922	1-Control	5.48045
GLS	SRR22801921	1-Control	4.45603
ELAVL1	SRR22801937	2-ELAVL1_KO	3.36204
ELAVL1	SRR22801936	2-ELAVL1_KO	3.20143
ELAVL1	SRR22801935	2-ELAVL1_KO	3.29862
ELAVL1	SRR22801924	1-Control	6.85222
ELAVL1	SRR22801923	1-Control	6.92698
ELAVL1	SRR22801922	1-Control	7.887
ELAVL1	SRR22801921	1-Control	8.05428

## Sheet: F02b
	Control	Control	Control	Control	ELAVL1_KO	ELAVL1_KO	ELAVL1_KO
	SRR22801924	SRR22801923	SRR22801922	SRR22801921	SRR22801937	SRR22801936	SRR22801935
ELAVL1	6852.22	6926.98	7887	8054.28	3362.04	3201.43	3298.62
Alanine Aspartate And Glutamate Metabolism	0.118241	0.113579	0.11289	0.106024	0.0921589	0.102238	0.113453
Alpha Linolenic Acid Metabolism	-0.0202222	-0.0394164	-0.0495658	-0.0292779	-0.0521469	-0.0116696	-0.0331933
Amino Sugar And Nucleotide Sugar Metabolism	0.158252	0.153506	0.15219	0.158241	0.158578	0.164289	0.157816
Arachidonic Acid Metabolism	0.00423225	-0.0104785	-0.0162723	-0.0150829	-0.0303737	-0.0015725	-0.00673511
Arginine And Proline Metabolism	0.150028	0.135987	0.133314	0.142383	0.121292	0.141174	0.134212
Ascorbate And Aldarate Metabolism	0.344803	0.330197	0.326483	0.335394	0.341142	0.346168	0.342192
Beta Alanine Metabolism	0.196592	0.188109	0.184134	0.182829	0.172102	0.186371	0.178402
Butanoate Metabolism	0.169396	0.14644	0.140196	0.146878	0.142966	0.157904	0.145742
Cysteine And Methionine Metabolism	0.199606	0.194118	0.206007	0.201158	0.204424	0.207813	0.217928
Drug Metabolism Cytochrome P450	-0.0250581	-0.036169	-0.0336098	-0.0309106	-0.0432955	-0.0343639	-0.0432469
Drug Metabolism Other Enzymes	0.161834	0.162253	0.165597	0.169228	0.164493	0.159397	0.157618
Ether Lipid Metabolism	0.0380483	0.0381755	0.0236022	0.037917	0.0103052	0.0211357	0.0145405
Fatty Acid Metabolism	0.217442	0.197829	0.188839	0.19809	0.198974	0.210521	0.209652
Fructose And Mannose Metabolism	0.118599	0.115883	0.115592	0.118261	0.120249	0.11926	0.119871
Galactose Metabolism	0.238166	0.232234	0.224707	0.233128	0.230771	0.245379	0.23242
Glutathione Metabolism	0.191852	0.181445	0.176034	0.181014	0.181518	0.187498	0.185617
Glycerolipid Metabolism	0.110777	0.108382	0.109663	0.10858	0.0840803	0.0886372	0.0874281
Glycerophospholipid Metabolism	0.0918188	0.0864504	0.0869675	0.090629	0.0750195	0.0772781	0.0794003
Glycine Serine And Threonine Metabolism	0.00460113	0.00866114	0.00832332	0.00768836	0.0308035	0.0464367	0.0351294
Glyoxylate And Dicarboxylate Metabolism	0.271781	0.267236	0.268216	0.272155	0.269115	0.267675	0.268069
Histidine Metabolism	0.0450787	0.0462816	0.0416739	0.0448713	0.0365234	0.0416393	0.0482658
Inositol Phosphate Metabolism	0.11206	0.106203	0.106399	0.0973333	0.103904	0.115023	0.111488
Linoleic Acid Metabolism	-0.232203	-0.247523	-0.230972	-0.235008	-0.239338	-0.222098	-0.246769
Metabolism Of Xenobiotics By Cytochrome P450	-0.0351534	-0.040765	-0.0456045	-0.0389837	-0.0511435	-0.0474516	-0.0469588
Nicotinate And Nicotinamide Metabolism	0.0314819	0.0248252	0.00852814	0.00886877	4.10401e-06	0.0168552	0.00293847
Nitrogen Metabolism	-0.0784191	-0.0687219	-0.0570435	-0.0804063	-0.124369	-0.115656	-0.100021
Phenylalanine Metabolism	-0.00552592	-0.00512609	0.00762051	0.000757874	0.0114576	0.0184814	0.0204387
Porphyrin And Chlorophyll Metabolism	0.200371	0.195455	0.188611	0.200063	0.191715	0.199195	0.195635
Propanoate Metabolism	0.15737	0.141124	0.133833	0.143358	0.136322	0.147255	0.143174
Purine Metabolism	0.131732	0.128769	0.130668	0.132285	0.126096	0.131948	0.1267
Pyrimidine Metabolism	0.173913	0.17511	0.183087	0.185012	0.177514	0.174916	0.174554
Pyruvate Metabolism	0.173431	0.161988	0.160745	0.165976	0.160809	0.168162	0.173842
Retinol Metabolism	-0.0484557	-0.0697014	-0.0488799	-0.05948	-0.0892958	-0.094659	-0.0924117
Riboflavin Metabolism	0.081194	0.0770824	0.075495	0.0902706	0.0615549	0.0565123	0.0537255
Selenoamino Acid Metabolism	0.183296	0.187674	0.176106	0.18206	0.198907	0.205604	0.205756
Sphingolipid Metabolism	0.0704295	0.0665293	0.0711411	0.066314	0.0407126	0.0350221	0.0391149
Starch And Sucrose Metabolism	0.189475	0.194508	0.188258	0.180339	0.152551	0.155479	0.152385
Sulfur Metabolism	-0.0603323	-0.0728684	-0.111177	-0.101966	-0.0673989	-0.0325399	-0.0592529
Taurine And Hypotaurine Metabolism	-0.0201312	-0.018727	-0.0341207	-0.0485564	-0.00328084	0.00450131	0.0220604
Tryptophan Metabolism	0.137447	0.126022	0.125579	0.124025	0.110412	0.125116	0.117984
Tyrosine Metabolism	-0.00880089	-0.00667937	-0.00395835	-0.00608534	-0.00185599	0.0170488	0.00849156

## Sheet: F02c
SYMBOL	status	start	end	attribute	width	exon	transcripts	Color	log2Fold_Miapaca	log2Fold_HeLa
GLS	equal	190880821	190881470	gene_id ""GLS""; transcripts ""NM_001256310.2+NM_014905.5+XM_006712435.1+XM_005246467.3+XR_007072653.1""; exonic_part_number ""001""	650	1	NM_001256310.2+NM_014905.5+XM_006712435.1+XM_005246467.3+XR_007072653.1	black	NA	-0.0155032
GLS	equal	190895152	190895248	gene_id ""GLS""; transcripts ""NM_001256310.2+NM_014905.5+XM_006712435.1+XM_005246467.3+XR_007072653.1""; exonic_part_number ""002""	97	2	NM_001256310.2+NM_014905.5+XM_006712435.1+XM_005246467.3+XR_007072653.1	black	0.214275	0.00813418
GLS	equal	190895604	190895725	gene_id ""GLS""; transcripts ""NM_001256310.2+NM_014905.5+XM_006712435.1+XM_005246467.3+XR_007072653.1""; exonic_part_number ""003""	122	3	NM_001256310.2+NM_014905.5+XM_006712435.1+XM_005246467.3+XR_007072653.1	black	0.118818	0.0152011
GLS	equal	190900564	190900693	gene_id ""GLS""; transcripts ""NM_001256310.2+NM_014905.5+XM_006712435.1+XM_005246467.3+XR_007072653.1+XM_047443957.1""; exonic_part_number ""005""	130	5	NM_001256310.2+NM_014905.5+XM_006712435.1+XM_005246467.3+XR_007072653.1+XM_047443957.1	black	0.0842531	0.00665949
GLS	equal	190901947	190902026	gene_id ""GLS""; transcripts ""NM_001256310.2+NM_014905.5+XM_006712435.1+XM_005246467.3+XR_007072653.1+XM_047443957.1""; exonic_part_number ""006""	80	6	NM_001256310.2+NM_014905.5+XM_006712435.1+XM_005246467.3+XR_007072653.1+XM_047443957.1	black	-0.0198271	0.0113503
GLS	equal	190905004	190905167	gene_id ""GLS""; transcripts ""NM_001256310.2+NM_014905.5+XM_006712435.1+XM_005246467.3+XR_007072653.1+XM_047443957.1""; exonic_part_number ""007""	164	7	NM_001256310.2+NM_014905.5+XM_006712435.1+XM_005246467.3+XR_007072653.1+XM_047443957.1	black	-0.1075	0.0102447
GLS	equal	190910263	190910321	gene_id ""GLS""; transcripts ""NM_001256310.2+NM_014905.5+XM_006712435.1+XM_005246467.3+XR_007072653.1+XM_047443957.1""; exonic_part_number ""008""	59	8	NM_001256310.2+NM_014905.5+XM_006712435.1+XM_005246467.3+XR_007072653.1+XM_047443957.1	black	-0.11235	0.0131841
GLS	equal	190921024	190921056	gene_id ""GLS""; transcripts ""XM_047443960.1+NM_001256310.2+NM_014905.5+XM_006712435.1+XM_005246467.3+XM_047443958.1+XM_047443957.1""; exonic_part_number ""013""	33	13	XM_047443960.1+NM_001256310.2+NM_014905.5+XM_006712435.1+XM_005246467.3+XM_047443958.1+XM_047443957.1	black	-0.0748682	0.00123012
GLS	equal	190921145	190921203	gene_id ""GLS""; transcripts ""XM_047443960.1+NM_001256310.2+NM_014905.5+XM_006712435.1+XM_005246467.3+XM_047443958.1+XM_047443957.1""; exonic_part_number ""014""	59	14	XM_047443960.1+NM_001256310.2+NM_014905.5+XM_006712435.1+XM_005246467.3+XM_047443958.1+XM_047443957.1	black	0.0255883	-0.0194869
GLS	equal	190923917	190923983	gene_id ""GLS""; transcripts ""XM_047443960.1+NM_001256310.2+NM_014905.5+XM_006712435.1+XM_005246467.3+XM_047443958.1+XM_047443957.1""; exonic_part_number ""015""	67	15	XM_047443960.1+NM_001256310.2+NM_014905.5+XM_006712435.1+XM_005246467.3+XM_047443958.1+XM_047443957.1	black	0.0489686	0.00486467
GLS	equal	190924543	190924593	gene_id ""GLS""; transcripts ""XM_047443960.1+NM_001256310.2+NM_014905.5+XM_006712435.1+XM_005246467.3+XM_047443958.1+XM_047443957.1""; exonic_part_number ""016""	51	16	XM_047443960.1+NM_001256310.2+NM_014905.5+XM_006712435.1+XM_005246467.3+XM_047443958.1+XM_047443957.1	black	0.0931606	0.00801247
GLS	equal	190927306	190927482	gene_id ""GLS""; transcripts ""XM_047443960.1+NM_001256310.2+NM_014905.5+XM_006712435.1+XM_005246467.3+XM_047443958.1+XM_047443957.1""; exonic_part_number ""017""	177	17	XM_047443960.1+NM_001256310.2+NM_014905.5+XM_006712435.1+XM_005246467.3+XM_047443958.1+XM_047443957.1	black	0.135564	-0.00262645
GLS	equal	190930437	190930568	gene_id ""GLS""; transcripts ""XM_047443960.1+NM_001256310.2+NM_014905.5+XM_006712435.1+XM_005246467.3+XM_047443958.1+XM_047443957.1""; exonic_part_number ""018""	132	18	XM_047443960.1+NM_001256310.2+NM_014905.5+XM_006712435.1+XM_005246467.3+XM_047443958.1+XM_047443957.1	black	0.0318039	0.00203987
GLS	equal	190931545	190931637	gene_id ""GLS""; transcripts ""XM_047443960.1+NM_001256310.2+NM_014905.5+XM_006712435.1+XM_005246467.3+XM_047443958.1+XM_047443957.1""; exonic_part_number ""019""	93	19	XM_047443960.1+NM_001256310.2+NM_014905.5+XM_006712435.1+XM_005246467.3+XM_047443958.1+XM_047443957.1	black	0.0692296	0.00391596
GLS	equal	190932716	190935289	gene_id ""GLS""; transcripts ""NM_001256310.2+XM_005246467.3""; exonic_part_number ""021""	2574	21	NM_001256310.2+XM_005246467.3	black	0.183067	0.0186229
GLS	down	190953565	190953626	gene_id ""GLS""; transcripts ""XM_047443960.1+NM_014905.5+XM_006712435.1+XM_047443958.1+XM_047443957.1""; exonic_part_number ""022""	62	22	XM_047443960.1+NM_014905.5+XM_006712435.1+XM_047443958.1+XM_047443957.1	red	-3.22796	-0.272339
GLS	down	190954584	190954660	gene_id ""GLS""; transcripts ""XM_047443960.1+NM_014905.5+XM_006712435.1+XM_047443958.1+XM_047443957.1""; exonic_part_number ""023""	77	23	XM_047443960.1+NM_014905.5+XM_006712435.1+XM_047443958.1+XM_047443957.1	red	-3.2814	-0.314921
GLS	down	190954755	190954818	gene_id ""GLS""; transcripts ""XM_047443958.1+XM_047443960.1+NM_014905.5+XM_047443957.1""; exonic_part_number ""024""	64	24	XM_047443958.1+XM_047443960.1+NM_014905.5+XM_047443957.1	red	-2.7766	-0.411603
GLS	down	190962830	190965552	gene_id ""GLS""; transcripts ""XM_047443960.1+NM_014905.5+XM_006712435.1+XM_047443958.1+XM_047443957.1""; exonic_part_number ""025""	2723	25	XM_047443960.1+NM_014905.5+XM_006712435.1+XM_047443958.1+XM_047443957.1	red	-2.74644	-0.188943

## Sheet: F02f
Classification	log_mKO2_Intensity		Classification	log_mKO2_Intensity
shLuc	4.05358		Vector	3.99817
shLuc	4.38306		Vector	4.19142		6706	1433
shLuc	4.09541		Vector	3.41246
shLuc	3.93697		Vector	3.66087
shLuc	3.64816		Vector	3.93982
shLuc	4.17661		Vector	3.94493
shLuc	3.97791		Vector	3.81411
shLuc	3.84572		Vector	3.60336
shLuc	3.91132		Vector	3.67925
shLuc	3.95284		Vector	3.80969
shLuc	3.71416		Vector	4.43265
shLuc	4.10493		Vector	4.12418
shLuc	3.99922		Vector	4.10809
shLuc	4.11518		Vector	3.82549
shLuc	3.83353		Vector	3.91577
shLuc	4.04805		Vector	3.72304
shLuc	4.02702		Vector	3.81378
shLuc	3.53326		Vector	3.30685
shLuc	3.65011		Vector	3.63225
shLuc	4.06726		Vector	3.7223
shLuc	3.85046		Vector	3.74507
shLuc	3.91519		Vector	3.88638
shLuc	3.82079		Vector	3.53555
shLuc	4.08884		Vector	3.4504
shLuc	4.07059		Vector	3.82879
shLuc	3.89905		Vector	3.60724
shLuc	4.13856		Vector	3.75312
shLuc	3.78297		Vector	3.64924
shLuc	4.0128		Vector	3.74671
shLuc	4.02621		Vector	3.61542
shLuc	4.18367		Vector	4.06333
shLuc	3.4178		Vector	4.2771
shLuc	3.66633		Vector	3.79623
shLuc	3.55267		Vector	3.65523
shLuc	3.8012		Vector	3.77085
shLuc	3.60617		Vector	3.576
shLuc	3.54864		Vector	3.7854
shLuc	3.69732		Vector	3.55979
shLuc	3.89487		Vector	3.72337
shLuc	3.656		Vector	4.02604
shLuc	4.40849		Vector	3.96745
shLuc	3.75679		Vector	3.75747
shLuc	3.63568		Vector	3.93227
shLuc	3.96769		Vector	3.83347
shLuc	4.00587		Vector	3.99843
shLuc	3.98286		Vector	3.62644
shLuc	4.08877		Vector	3.9349
shLuc	4.08307		Vector	4.20882
shLuc	3.75534		Vector	3.82556
shLuc	3.72288		Vector	3.32695
shLuc	4.14057		Vector	3.46553
shLuc	3.89492		Vector	4.03997
shLuc	3.83372		Vector	4.03451
shLuc	3.66436		Vector	4.0412
shLuc	3.62221		Vector	3.99787
shLuc	3.84899		Vector	4.03201
shLuc	3.93298		Vector	3.61972
shLuc	4.02772		Vector	3.74036
shLuc	4.05846		Vector	4.19218
shLuc	3.95871		Vector	3.70935
shLuc	3.51375		Vector	3.46135
shLuc	3.87175		Vector	4.10247
shLuc	3.8635		Vector	3.87789
shLuc	3.60369		Vector	3.6886
shLuc	3.80929		Vector	3.91866
shLuc	3.92645		Vector	3.82497
shLuc	3.71257		Vector	3.67888
shLuc	3.88598		Vector	3.58229
shLuc	4.00762		Vector	3.84652
shLuc	4.0667		Vector	3.75967
shLuc	3.66867		Vector	3.50705
shLuc	4.0493		Vector	4.28479
shLuc	4.00535		Vector	3.95255
shLuc	4.05069		Vector	3.92262
shLuc	3.5799		Vector	4.18879
shLuc	4.0596		Vector	3.81278
shLuc	3.4484		Vector	3.52101
shLuc	4.23977		Vector	3.61511
shLuc	3.87291		Vector	3.41179
shLuc	4.15573		Vector	3.93323
shLuc	4.02706		Vector	3.82982
shLuc	3.35583		Vector	3.91703
shLuc	3.75762		Vector	3.6081
shLuc	3.73062		Vector	3.41145
shLuc	3.80584		Vector	4.28402
shLuc	4.17289		Vector	3.92361
shLuc	4.05415		Vector	3.94429
shLuc	4.05165		Vector	4.08171
shLuc	3.36455		Vector	4.21896
shLuc	3.54332		Vector	3.50338
shLuc	4.35199		Vector	3.70312
shLuc	3.52556		Vector	3.82079
shLuc	4.00208		Vector	4.01762
shLuc	3.9524		Vector	4.08767
shLuc	3.7364		Vector	3.92901
shLuc	4.34153		Vector	3.92967
shLuc	3.63205		Vector	3.98023
shLuc	4.06989		Vector	4.22266
shLuc	4.03527		Vector	3.71917
shLuc	3.89537		Vector	3.87564
shLuc	3.97676		Vector	3.61532
shLuc	3.85679		Vector	3.57043
shLuc	3.95274		Vector	3.61805
shLuc	3.72378		Vector	3.61034
shLuc	4.15247		Vector	3.6193
shLuc	3.83404		Vector	3.73608
shLuc	4.09019		Vector	3.98295
shLuc	3.67006		Vector	3.86433
shLuc	3.93207		Vector	3.83206
shLuc	3.71517		Vector	3.78711
shLuc	3.84423		Vector	3.96374
shLuc	4.47028		Vector	3.73735
shLuc	3.66521		Vector	3.88247
shLuc	3.99078		Vector	3.92665
shLuc	3.67247		Vector	3.81017
shLuc	3.97763		Vector	3.66521
shLuc	3.73926		Vector	3.93303
shLuc	4.05454		Vector	3.61899
shLuc	4.14696		Vector	3.87315
shLuc	4.07533		Vector	3.71925
shLuc	3.51521		Vector	3.91981
shLuc	3.9608		Vector	3.97114
shLuc	4.3721		Vector	3.85278
shLuc	4.10185		Vector	4.22446
shLuc	3.70105		Vector	3.55534
shLuc	3.84267		Vector	4.01678
shLuc	4.11146		Vector	3.80943
shLuc	3.66257		Vector	3.94778
shLuc	3.98118		Vector	3.98146
shLuc	3.75435		Vector	3.73528
shLuc	4.30522		Vector	3.49969
shLuc	3.84967		Vector	3.87128
shLuc	4.00505		Vector	3.66162
shLuc	4.15579		Vector	3.79553
shLuc	3.98399		Vector	3.92552
shLuc	3.90747		Vector	3.6602
shLuc	3.74367		Vector	3.65801
shLuc	4.10704		Vector	3.86635
shLuc	4.07664		Vector	3.89856
shLuc	3.75899		Vector	3.96099
shLuc	3.8687		Vector	3.61711
shLuc	3.66839		Vector	3.93166
shLuc	3.50987		Vector	3.87058
shLuc	3.71525		Vector	3.77561
shLuc	4.25467		Vector	4.09177
shLuc	4.30235		Vector	4.09684
shLuc	3.94345		Vector	3.77078
shLuc	3.95679		Vector	3.26928
shLuc	3.87633		Vector	4.06013
shLuc	4.28425		Vector	3.576
shLuc	3.85625		Vector	3.67293
shLuc	3.49996		Vector	4.20526
shLuc	3.87081		Vector	3.88024
shLuc	3.59173		Vector	3.83245
shLuc	3.72165		Vector	3.99038
shLuc	3.92387		Vector	3.63709
shLuc	4.02465		Vector	3.66633
shLuc	3.96194		Vector	4.08073
shLuc	4.12972		Vector	3.7512
shLuc	3.90558		Vector	3.5563
shLuc	3.50174		Vector	3.83193
shLuc	3.98041		Vector	3.64963
shLuc	4.21924		Vector	3.84055
shLuc	3.65196		Vector	3.89076
shLuc	4.16661		Vector	3.61384
shLuc	4.37438		Vector	4.0032
shLuc	3.95718		Vector	3.69302
shLuc	3.91824		Vector	4.11548
shLuc	3.95761		Vector	3.70096
shLuc	3.66172		Vector	3.71223
shLuc	3.37199		Vector	3.9267
shLuc	4.3594		Vector	3.77115
shLuc	3.70286		Vector	4.10493
shLuc	4.03209		Vector	3.52504
shLuc	3.94532		Vector	3.70569
shLuc	4.11631		Vector	3.92402
shLuc	3.94924		Vector	4.01055
shLuc	4.02975		Vector	4.17091
shLuc	3.83499		Vector	4.49511
shLuc	4.09012		Vector	3.89982
shLuc	3.84417		Vector	4.04587
shLuc	3.67669		Vector	3.57864
shLuc	3.56038		Vector	3.71975
shLuc	3.74904		Vector	3.55242
shLuc	3.75511		Vector	3.61847
shLuc	3.84198		Vector	3.82724
shLuc	3.94861		Vector	3.89829
shLuc	3.94121		Vector	3.58771
shLuc	4.53564		Vector	4.04246
shLuc	4.38115		Vector	3.99043
shLuc	3.65331		Vector	4.12636
shLuc	3.65398		Vector	3.71466
shLuc	3.76253		Vector	3.72288
shLuc	4.01174		Vector	3.57496
shLuc	3.41564		Vector	3.87789
shLuc	3.98802		Vector	3.61899
shLuc	4.00182		Vector	3.96572
shLuc	3.84223		Vector	3.46568
shLuc	3.84386		Vector	3.8464
shLuc	3.76283		Vector	3.90499
shLuc	4.16265		Vector	4.0122
shLuc	4.05808		Vector	4.14594
shLuc	3.91434		Vector	4.03443
shLuc	3.89993		Vector	3.83759
shLuc	3.39515		Vector	3.63729
shLuc	3.41847		Vector	4.07609
shLuc	3.66605		Vector	4.03447
shLuc	3.80963		Vector	3.77597
shLuc	3.28758		Vector	3.77254
shLuc	3.92983		Vector	4.38512
shLuc	3.88683		Vector	3.91761
shLuc	3.37822		Vector	3.78958
shLuc	3.82549		Vector	3.78866
shLuc	4.08037		Vector	4.08846
shLuc	3.83897		Vector	3.83891
shLuc	4.01127		Vector	3.98358
shLuc	3.73094		Vector	3.7332
shLuc	3.69452		Vector	3.73512
shLuc	3.94126		Vector	4.36023
shLuc	4.34961		Vector	3.59073
shLuc	4.15278		Vector	3.84342
shLuc	3.86611		Vector	3.86976
shLuc	4.1174		Vector	3.94802
shLuc	3.78633		Vector	3.69364
shLuc	3.87875		Vector	3.77195
shLuc	4.01174		Vector	3.73664
shLuc	4.40572		Vector	3.89031
shLuc	4.11311		Vector	3.80325
shLuc	3.85643		Vector	4.10694
shLuc	4.13501		Vector	3.76901
shLuc	3.95158		Vector	4.15388
shLuc	4.3548		Vector	3.45102
shLuc	4.10829		Vector	3.72868
shLuc	4.13392		Vector	4.13773
shLuc	3.77004		Vector	3.94949
shLuc	4.01237		Vector	4.34033
shLuc	4.23882		Vector	3.89165
shLuc	4.11391		Vector	3.99326
shLuc	4.11126		Vector	3.56585
shLuc	3.74865		Vector	3.94463
shLuc	4.2982		Vector	3.74733
shLuc	3.44886		Vector	4.17707
shLuc	3.75289		Vector	4.02629
shLuc	4.34801		Vector	3.60455
shLuc	3.33885		Vector	4.01204
shLuc	4.00557		Vector	3.89779
shLuc	3.95559		Vector	3.71155
shLuc	4.1295		Vector	4.06367
shLuc	4.15933		Vector	3.46731
shLuc	3.96161		Vector	3.80801
shLuc	3.89856		Vector	3.50772
shLuc	3.91153		Vector	4.06209
shLuc	3.88349		Vector	3.9716
shLuc	3.91761		Vector	3.7145
shLuc	3.98981		Vector	3.66455
shLuc	4.06326		Vector	4.08824
shLuc	3.87425		Vector	3.68169
shLuc	3.3934		Vector	3.64187
shLuc	3.56984		Vector	4.08782
shLuc	3.93626		Vector	3.62315
shLuc	4.21243		Vector	3.85101
shLuc	3.9045		Vector	4.05154
shLuc	3.77685		Vector	3.90757
shLuc	3.92195		Vector	3.70544
shLuc	4.20874		Vector	4.07511
shLuc	3.9221		Vector	3.88728
shLuc	3.6787		Vector	3.67256
shLuc	3.71147		Vector	3.73496
shLuc	3.78147		Vector	3.63468
shLuc	3.83702		Vector	3.80895
shLuc	4.0616		Vector	4.1259
shLuc	3.65196		Vector	3.92298
shLuc	3.90563		Vector	3.86094
shLuc	3.6695		Vector	3.66783
shLuc	3.45469		Vector	4.15143
shLuc	3.67779		Vector	3.56062
shLuc	3.98807		Vector	4.15042
shLuc	3.96355		Vector	4.06651
shLuc	3.81104		Vector	3.92536
shLuc	4.16572		Vector	4.02551
shLuc	3.84726		Vector	4.077
shLuc	3.70243		Vector	3.74842
shLuc	3.78803		Vector	3.97877
shLuc	4.20055		Vector	3.97813
shLuc	3.77166		Vector	3.87017
shLuc	3.72024		Vector	3.38721
shLuc	3.90504		Vector	3.69461
shLuc	3.59162		Vector	3.36847
shLuc	3.55883		Vector	3.34025
shLuc	4.09719		Vector	4.03499
shLuc	4.06066		Vector	3.6696
shLuc	4.12172		Vector	4.19243
shLuc	3.95895		Vector	3.76834
shLuc	3.86982		Vector	3.64473
shLuc	4.25433		Vector	3.86195
shLuc	3.99948		Vector	3.91121
shLuc	3.55096		Vector	4.01945
shLuc	3.9508		Vector	3.87541
shLuc	3.6026		Vector	3.92179
shLuc	3.76886		Vector	4.03032
shLuc	4.40035		Vector	4.11083
shLuc	4.03375		Vector	4.10704
shLuc	3.76537		Vector	4.13526
shLuc	3.78075		Vector	4.10421
shLuc	4.10188		Vector	3.9345
shLuc	4.06085		Vector	3.84702
shLuc	4.10853		Vector	3.91845
shLuc	3.7007		Vector	4.02202
shLuc	4.09996		Vector	3.45362
shLuc	3.63959		Vector	4.1782
shLuc	4.05084		Vector	4.08679
shLuc	3.29951		Vector	3.80983
shLuc	4.08611		Vector	4.08991
shLuc	3.95708		Vector	4.06509
shLuc	3.69011		Vector	3.85727
shLuc	4.06759		Vector	4.17108
shLuc	3.94944		Vector	3.55449
shLuc	3.90945		Vector	4.19703
shLuc	3.67997		Vector	3.93369
shLuc	3.58805		Vector	3.72591
shLuc	3.93636		Vector	3.47756
shLuc	3.62808		Vector	3.93445
shLuc	3.9234		Vector	3.94443
shLuc	3.63165		Vector	4.16083
shLuc	3.66558		Vector	4.14765
shLuc	3.75205		Vector	3.81371
shLuc	3.91724		Vector	3.66464
shLuc	3.91222		Vector	3.51601
shLuc	4.14389		Vector	3.79934
shLuc	4.07635		Vector	3.56832
shLuc	4.03655		Vector	3.86231
shLuc	3.92423		Vector	3.67797
shLuc	4.06763		Vector	4.08842
shLuc	4.26319		Vector	4.03858
shLuc	3.92065		Vector	3.99996
shLuc	4.00316		Vector	3.62242
shLuc	4.02816		Vector	3.84061
shLuc	4.10619		Vector	3.84702
shLuc	3.82027		Vector	3.6248
shLuc	3.86195		Vector	3.83493
shLuc	3.86165		Vector	3.73119
shLuc	4.0835		Vector	3.52466
shLuc	3.91924		Vector	3.60412
shLuc	3.48287		Vector	3.93186
shLuc	3.78533		Vector	3.70714
shLuc	3.77452		Vector	3.56478
shLuc	3.77663		Vector	3.75473
shLuc	3.84255		Vector	3.79851
shLuc	3.64719		Vector	3.58894
shLuc	3.67145		Vector	3.92906
shLuc	4.00134		Vector	3.86741
shLuc	4.05725		Vector	3.82918
shLuc	3.8979		Vector	3.61098
shLuc	4.10755		Vector	4.45772
shLuc	3.47246		Vector	3.48244
shLuc	3.77474		Vector	3.63236
shLuc	3.75549		Vector	3.37931
shLuc	3.85089		Vector	3.63022
shLuc	4.17903		Vector	4.03571
shLuc	4.10054		Vector	3.93181
shLuc	3.71054		Vector	3.75709
shLuc	3.8917		Vector	3.78739
shLuc	3.9431		Vector	3.7478
shLuc	3.74811		Vector	3.82151
shLuc	3.83973		Vector	3.4621
shLuc	4.10082		Vector	3.58365
shLuc	3.7113		Vector	3.58433
shLuc	3.86433		Vector	3.48401
shLuc	3.9284		Vector	4.27625
shLuc	4.06833		Vector	3.64513
shLuc	4.08846		Vector	3.76678
shLuc	3.86806		Vector	3.69566
shLuc	3.52776		Vector	3.68404
shLuc	3.67449		Vector	3.99264
shLuc	4.07562		Vector	3.72713
shLuc	3.81164		Vector	3.77415
shLuc	3.94354		Vector	3.68931
shLuc	4.06815		Vector	4.01195
shLuc	4.15649		Vector	4.00932
shLuc	3.73965		Vector	3.61857
shLuc	3.73727		Vector	4.17826
shLuc	3.96703		Vector	3.88241
shLuc	3.80713		Vector	3.82191
shLuc	4.04036		Vector	4.00719
shLuc	3.85114		Vector	3.97598
shLuc	4.13609		Vector	3.67191
shLuc	3.75785		Vector	3.81578
shLuc	3.77945		Vector	3.83784
shLuc	4.21725		Vector	3.92189
shLuc	4.20407		Vector	3.54864
shLuc	4.21953		Vector	4.04813
shLuc	3.99282		Vector	4.07846
shLuc	3.79393		Vector	4.19524
shLuc	3.82		Vector	3.73336
shLuc	3.96788		Vector	3.97359
shLuc	3.63909		Vector	4.12972
shLuc	3.9464		Vector	3.53479
shLuc	3.52231		Vector	4.05335
shLuc	3.93581		Vector	4.3969
shLuc	4.07606		Vector	3.46165
shLuc	4.04056		Vector	3.6464
shLuc	4.15761		Vector	3.84055
shLuc	3.85727		Vector	3.4079
shLuc	4.10264		Vector	3.62593
shLuc	4.29708		Vector	3.82465
shLuc	3.9136		Vector	4.14092
shLuc	3.93611		Vector	3.88201
shLuc	4.34242		Vector	3.80051
shLuc	4.42823		Vector	4.04739
shLuc	3.8968		Vector	4.22079
shLuc	3.57473		Vector	3.32634
shLuc	3.80318		Vector	3.85217
shLuc	3.45102		Vector	3.69975
shLuc	3.59704		Vector	3.9308
shLuc	3.85637		Vector	4.04579
shLuc	3.83296		Vector	4.57678
shLuc	4.06636		Vector	3.52466
shLuc	4.04017		Vector	3.81803
shLuc	4.19501		Vector	3.85163
shLuc	3.7277		Vector	3.37401
shLuc	3.75549		Vector	3.82276
shLuc	4.01305		Vector	3.70919
shLuc	3.84862		Vector	3.6909
shLuc	4.03499		Vector	4.12743
shLuc	4.21141		Vector	3.71817
shLuc	3.736		Vector	3.72509
shLuc	4.25602		Vector	4.0251
shLuc	4.00039		Vector	3.36922
shLuc	3.6464		Vector	3.8772
shLuc	4.2955		Vector	3.63599
shLuc	3.54183		Vector	3.76582
shLuc	3.85242		Vector	3.70638
shLuc	3.82347		Vector	3.63094
shLuc	3.62014		Vector	4.04665
shLuc	4.24775		Vector	3.91582
shLuc	3.93227		Vector	3.61878
shLuc	4.03786		Vector	3.861
shLuc	3.77313		Vector	3.53364
shLuc	3.72148		Vector	3.52634
shLuc	3.8374		Vector	3.84011
shLuc	3.76626		Vector	4.45972
shLuc	3.82982		Vector	3.71933
shLuc	4.24517		Vector	3.72403
shLuc	3.97132		Vector	3.7864
shLuc	4.27795		Vector	3.88762
shLuc	3.89779		Vector	4.02853
shLuc	3.80298		Vector	3.83683
shLuc	4.06845		Vector	3.82685
shLuc	4.34296		Vector	3.91185
shLuc	3.58399		Vector	3.88218
shLuc	3.91487		Vector	4.08458
shLuc	4.17324		Vector	3.57252
shLuc	3.78675		Vector	3.8635
shLuc	3.84924		Vector	3.97818
shLuc	4.13446		Vector	3.91709
shLuc	3.73191		Vector	3.5027
shLuc	3.99808		Vector	3.72835
shLuc	4.29653		Vector	3.65629
shLuc	3.98954		Vector	4.00634
shLuc	3.81218		Vector	3.64856
shLuc	3.79837		Vector	4.02772
shLuc	4.07085		Vector	3.66408
shLuc	3.9914		Vector	3.80489
shLuc	4.09475		Vector	3.9266
shLuc	4.03431		Vector	4.05542
shLuc	3.99273		Vector	3.72107
shLuc	4.17554		Vector	3.91482
shLuc	4.27878		Vector	3.53983
shLuc	3.6797		Vector	3.46776
shLuc	3.64972		Vector	4.156
shLuc	4.05808		Vector	3.75603
shLuc	3.80312		Vector	3.92221
shLuc	4.06651		Vector	3.48883
shLuc	3.87442		Vector	3.98502
shLuc	4.17026		Vector	3.55509
shLuc	4.11714		Vector	3.8739
shLuc	4.0167		Vector	3.88666
shLuc	4.03479		Vector	3.79183
shLuc	3.87921		Vector	3.44436
shLuc	4.01182		Vector	4.0242
shLuc	3.70424		Vector	3.47217
shLuc	3.82099		Vector	4.30142
shLuc	3.98892		Vector	3.68476
shLuc	3.98105		Vector	4.02309
shLuc	4.22165		Vector	3.40535
shLuc	4.09029		Vector	3.82
shLuc	4.28992		Vector	3.56585
shLuc	3.93601		Vector	3.85697
shLuc	3.95221		Vector	3.87651
shLuc	3.77269		Vector	3.58058
shLuc	4.24085		Vector	3.81325
shLuc	4.09816		Vector	3.71257
shLuc	3.72616		Vector	3.85618
shLuc	3.92978		Vector	3.50813
shLuc	4.24591		Vector	3.67697
shLuc	4.21216		Vector	3.95376
shLuc	3.72762		Vector	3.59868
shLuc	3.71533		Vector	4.0182
shLuc	3.76298		Vector	3.9987
shLuc	3.95066		Vector	3.82282
shLuc	4.33768		Vector	4.12064
shLuc	3.9032		Vector	4.41145
shLuc	3.71071		Vector	4.02942
shLuc	3.85625		Vector	3.79567
shLuc	4.11244		Vector	3.49527
shLuc	4.33955		Vector	4.10524
shLuc	3.90374		Vector	3.73648
shLuc	3.83487		Vector	3.66389
shLuc	3.82588		Vector	3.8446
shLuc	3.94488		Vector	3.93897
shLuc	4.00587		Vector	3.75914
shLuc	4.06963		Vector	3.81511
shLuc	4.23502		Vector	4.03751
shLuc	4.41086		Vector	3.88121
shLuc	3.70518		Vector	3.71198
shLuc	3.93877		Vector	3.83613
shLuc	3.4813		Vector	3.72173
shLuc	3.65715		Vector	3.35984
shLuc	4.04072		Vector	3.98281
shLuc	4.21256		Vector	3.77561
shLuc	4.16122		Vector	4.02321
shLuc	3.83033		Vector	4.0016
shLuc	3.78972		Vector	3.97525
shLuc	3.73536		Vector	3.5682
shLuc	3.8367		Vector	3.80706
shLuc	3.78916		Vector	4.20374
shLuc	3.9675		Vector	3.62665
shLuc	4.17863		Vector	4.14743
shLuc	4.00544		Vector	3.86935
shLuc	4.1702		Vector	3.69267
shLuc	4.03535		Vector	3.65763
shLuc	3.63144		Vector	4.02407
shLuc	3.95192		Vector	3.94354
shLuc	3.70303		Vector	3.74461
shLuc	4.25283		Vector	4.06285
shLuc	3.54095		Vector	3.50256
shLuc	3.8391		Vector	3.82943
shLuc	3.85291		Vector	3.34967
shLuc	4.17883		Vector	3.59472
shLuc	3.77786		Vector	3.63849
shLuc	3.93932		Vector	4.15643
shLuc	3.69574		Vector	3.92376
shLuc	3.93591		Vector	3.69002
shLuc	3.70191		Vector	3.81211
shLuc	3.65839		Vector	4.22966
shLuc	3.91275		Vector	3.49443
shLuc	4.28432		Vector	4.22152
shLuc	4.26581		Vector	3.82164
shLuc	3.74186		Vector	3.87518
shLuc	3.79007		Vector	3.57334
shLuc	4.3717		Vector	3.86231
shLuc	4.12333		Vector	3.60895
shLuc	3.85528		Vector	3.78526
shLuc	3.98834		Vector	4.12146
shLuc	3.82452		Vector	3.60239
shLuc	3.60239		Vector	3.5662
shLuc	3.8171		Vector	3.63175
shLuc	3.85175		Vector	3.8311
shLuc	3.72534		Vector	3.45712
shLuc	4.21392		Vector	3.76708
shLuc	3.55967		Vector	3.5978
shLuc	3.61731		Vector	3.63679
shLuc	3.74981		Vector	3.98918
shLuc	3.58512		Vector	3.70876
shLuc	4.40303		Vector	3.95448
shLuc	3.81265		Vector	3.96909
shLuc	3.96909		Vector	3.78426
shLuc	3.96923		Vector	3.43008
shLuc	3.37967		Vector	3.8677
shLuc	3.47538		Vector	3.79637
shLuc	3.97681		Vector	3.66417
shLuc	3.5989		Vector	3.81921
shLuc	4.27131		Vector	3.52776
shLuc	3.81418		Vector	3.73687
shLuc	3.74343		Vector	3.60821
shLuc	3.75831		Vector	3.44778
shLuc	3.8012		Vector	3.8286
shLuc	4.05415		Vector	3.97424
shLuc	3.60831		Vector	3.99917
shLuc	3.75899		Vector	3.52789
shLuc	4.21117		Vector	3.8076
shLuc	3.73536		Vector	3.74943
shLuc	4.02625		Vector	3.88694
shLuc	3.64217		Vector	3.83778
shLuc	4.60815		Vector	3.79975
shLuc	4.1182		Vector	4.32858
shLuc	4.2565		Vector	3.44358
shLuc	4.26444		Vector	4.21595
shLuc	4.02812		Vector	3.79197
shLuc	3.98218		Vector	3.9539
shLuc	3.44762		Vector	3.77276
shLuc	3.96572		Vector	3.87599
shLuc	3.70834		Vector	4.33612
shLuc	3.82027		Vector	3.91582
shLuc	4.02144		Vector	4.12714
shLuc	3.71155		Vector	3.61002
shLuc	4.00771		Vector	3.79421
shLuc	3.55871		Vector	3.80835
shLuc	3.97612		Vector	3.68332
shLuc	3.74726		Vector	3.47085
shLuc	3.88992		Vector	3.54888
shLuc	3.65331		Vector	3.66558
shLuc	3.91814		Vector	4.14495
shLuc	3.55883		Vector	3.96759
shLuc	3.75481		Vector	4.37012
shLuc	3.83136		Vector	3.75159
shLuc	3.74327		Vector	3.61951
shLuc	4.1261		Vector	3.75937
shLuc	3.94404		Vector	3.80767
shLuc	3.9174		Vector	3.85968
shLuc	3.77902		Vector	4.19728
shLuc	3.91908		Vector	4.3235
shLuc	3.83575		Vector	4.02633
shLuc	3.7629		Vector	4.14681
shLuc	3.72779		Vector	4.06243
shLuc	4.03906		Vector	4.2852
shLuc	3.88941		Vector	3.80591
shLuc	3.73207		Vector	3.73711
shLuc	3.79962		Vector	3.98843
shLuc	3.89221		Vector	3.39585
shLuc	3.60874		Vector	4.06985
shLuc	4.11671		Vector	4.04155
shLuc	3.87593		Vector	3.9174
shLuc	3.84702		Vector	3.73296
shLuc	3.78979		Vector	3.6561
shLuc	3.67997		Vector	3.74515
shLuc	3.74741		Vector	3.81677
shLuc	3.46909		Vector	4.00182
shLuc	3.74461		Vector	3.54704
shLuc	3.70338		Vector	4.01653
shLuc	3.59184		Vector	3.97827
shLuc	3.84305		Vector	4.15204
shLuc	4.02358		Vector	3.42275
shLuc	3.87355		Vector	3.41631
shLuc	3.77151		Vector	4.02003
shLuc	4.06967		Vector	3.37585
shLuc	3.93283		Vector	3.7364
shLuc	3.81677		Vector	3.97239
shLuc	4.48876		Vector	3.56265
shLuc	3.82315		Vector	3.97267
shLuc	4.06479		Vector	4.16897
shLuc	3.32201		Vector	3.50284
shLuc	3.95041		Vector	3.56844
shLuc	3.59759		Vector	4.03294
shLuc	3.86153		Vector	3.83334
shLuc	4.30524		Vector	3.9843
shLuc	4.03786		Vector	3.55169
shLuc	3.85473		Vector	4.02706
shLuc	3.93747		Vector	3.70561
shLuc	3.94151		Vector	4.21712
shLuc	4.2178		Vector	3.70961
shLuc	3.73504		Vector	3.43743
shLuc	3.97067		Vector	3.89982
shLuc	3.82988		Vector	4.07628
shLuc	3.78204		Vector	3.37181
shLuc	4.08789		Vector	3.69037
shLuc	3.68511		Vector	3.43072
shLuc	3.98209		Vector	4.18811
shLuc	4.23782		Vector	3.8707
shLuc	3.7864		Vector	3.90396
shLuc	4.22745		Vector	4.28756
shLuc	3.42078		Vector	3.98182
shLuc	3.91787		Vector	3.80781
shLuc	3.74733		Vector	4.15512
shLuc	3.56062		Vector	3.45697
shLuc	3.96294		Vector	3.95255
shLuc	3.68966		Vector	4.13893
shLuc	3.90891		Vector	4.07504
shLuc	4.01624		Vector	3.76455
shLuc	3.94002		Vector	4.13383
shLuc	3.65504		Vector	4.15506
shLuc	3.67952		Vector	3.85818
shLuc	3.71817		Vector	4.15903
shLuc	3.78824		Vector	3.90509
shLuc	4.44403		Vector	3.99502
shLuc	4.06528		Vector	3.48586
shLuc	4.15878		Vector	3.90574
shLuc	3.89757		Vector	4.00372
shLuc	3.97364		Vector	4.02759
shLuc	4.28928		Vector	3.66039
shLuc	4.39561		Vector	4.04033
shLuc	3.96511		Vector	3.68886
shLuc	3.8523		Vector	3.92236
shLuc	3.9163		Vector	4.00847
shLuc	4.04352		Vector	3.80679
shLuc	3.75282		Vector	3.92443
shLuc	4.20407		Vector	3.50569
shLuc	3.81311		Vector	3.77851
shLuc	4.02975		Vector	3.26411
shLuc	3.91929		Vector	3.71709
shLuc	4.49777		Vector	3.71366
shLuc	3.91777		Vector	3.85199
shLuc	4.00445		Vector	4.22796
shLuc	3.95995		Vector	3.67321
shLuc	3.84497		Vector	3.67302
shLuc	3.86392		Vector	3.82053
shLuc	3.78519		Vector	3.90244
shLuc	3.97813		Vector	3.65686
shLuc	3.5841		Vector	4.09531
shLuc	3.80909		Vector	3.78944
shLuc	4.17849		Vector	3.66857
shLuc	4.11207		Vector	4.16835
shLuc	3.91829		Vector	4.0778
shLuc	3.9144		Vector	3.95386
shLuc	4.12953		Vector	3.70062
shLuc	4.40164		Vector	3.87978
shLuc	3.85352		Vector	3.95173
shLuc	3.9955		Vector	3.95124
shLuc	3.71617		Vector	3.5523
shLuc	3.74912		Vector	3.92221
shLuc	3.72746		Vector	3.83771
shLuc	3.84017		Vector	3.48714
shLuc	3.69205		Vector	3.64118
shLuc	4.24475		Vector	3.4609
shLuc	4.19379		Vector	3.5092
shLuc	4.27971		Vector	3.85224
shLuc	3.85503		Vector	4.06254
shLuc	3.51534		Vector	3.73894
shLuc	3.8355		Vector	3.95976
shLuc	4.06356		Vector	4.07148
shLuc	4.17138		Vector	4.25392
shLuc	3.68052		Vector	3.98268
shLuc	3.95158		Vector	3.93817
shLuc	3.79302		Vector	3.59748
shLuc	4.26912		Vector	3.90396
shLuc	4.32245		Vector	3.27715
shLuc	4.02218		Vector	3.87402
shLuc	4.16696		Vector	3.62315
shLuc	4.02457		Vector	3.50529
shLuc	3.76753		Vector	3.74092
shLuc	3.72436		Vector	3.84023
shLuc	3.77313		Vector	3.83879
shLuc	4.14535		Vector	4.17324
shLuc	3.78147		Vector	3.95612
shLuc	3.9675		Vector	3.72099
shLuc	3.90773		Vector	3.74398
shLuc	4.14019		Vector	3.83575
shLuc	3.90929		Vector	3.93531
shLuc	3.84528		Vector	3.68178
shLuc	4.38214		Vector	3.96577
shLuc	3.56086		Vector	4.08757
shLuc	4.25273		Vector	3.86558
shLuc	3.99238		Vector	3.7673
shLuc	3.84997		Vector	3.54183
shLuc	4.10343		Vector	4.04759
shLuc	3.7992		Vector	3.49374
shLuc	3.91206		Vector	4.11331
shLuc	3.66736		Vector	4.08261
shLuc	3.8179		Vector	3.57031
shLuc	3.87309		Vector	3.99162
shLuc	3.77144		Vector	3.5799
shLuc	3.76716		Vector	3.82046
shLuc	3.81378		Vector	3.52647
shLuc	4.0916		Vector	3.5966
shLuc	4.2704		Vector	3.74974
shLuc	4.00277		Vector	3.45439
shLuc	4.03767		Vector	3.81438
shLuc	3.78979		Vector	3.99322
shLuc	3.89487		Vector	3.88868
shLuc	3.65954		Vector	3.63225
shLuc	3.52022		Vector	3.50907
shLuc	4.18639		Vector	3.76448
shLuc	4.13953		Vector	4.03165
shLuc	3.5311		Vector	4.05782
shLuc	3.60108		Vector	3.62531
shLuc	4.14264		Vector	3.77357
shLuc	3.84997		Vector	3.83461
shLuc	4.21725		Vector	3.9039
shLuc	3.75899		Vector	4.49182
shLuc	3.71037		Vector	3.81994
shLuc	3.83525		Vector	3.45743
shLuc	3.83973		Vector	3.52994
shLuc	4.1867		Vector	4.21378
shLuc	3.84807		Vector	3.71425
shLuc	4.17883		Vector	3.87892
shLuc	3.95134		Vector	3.86183
shLuc	4.11896		Vector	4.0083
shLuc	3.48968		Vector	3.78483
shLuc	3.82582		Vector	3.70723
shLuc	3.3518		Vector	3.57944
shLuc	3.78725		Vector	3.44059
shLuc	3.97067		Vector	4.06393
shLuc	4.15752		Vector	3.80134
shLuc	3.92163		Vector	3.82295
shLuc	3.74374		Vector	3.87046
shLuc	3.93197		Vector	3.49164
shLuc	3.96076		Vector	3.46464
shLuc	3.98118		Vector	3.80543
shLuc	4.06089		Vector	4.11922
shLuc	3.56644		Vector	3.92366
shLuc	3.67071		Vector	3.62107
shLuc	3.78147		Vector	3.61584
shLuc	4.13239		Vector	3.98534
shLuc	3.70406		Vector	3.8704
shLuc	3.52595		Vector	3.70114
shLuc	4.14189		Vector	3.96774
shLuc	3.89087		Vector	3.60108
shLuc	3.79948		Vector	3.97864
shLuc	4.4205		Vector	4.23606
shLuc	4.02375		Vector	3.71933
shLuc	4.05335		Vector	3.719
shLuc	3.58861		Vector	4.00013
shLuc	3.56015		Vector	3.86267
shLuc	3.87402		Vector	3.82419
shLuc	3.44498		Vector	3.56122
shLuc	3.86587		Vector	3.81624
shLuc	3.93676		Vector	4.2405
shLuc	4.21426		Vector	3.79865
shLuc	3.92221		Vector	3.43664
shLuc	4.11183		Vector	3.98299
shLuc	4.14386		Vector	3.77305
shLuc	4.06767		Vector	4.23147
shLuc	3.84348		Vector	3.7632
shLuc	3.7328		Vector	3.74733
shLuc	4.13171		Vector	3.99621
shLuc	3.95588		Vector	3.53288
shLuc	4.07478		Vector	3.67979
shLuc	3.44994		Vector	3.81478
shLuc	3.80821		Vector	3.81331
shLuc	3.4936		Vector	3.79637
shLuc	3.89851		Vector	3.73456
shLuc	4.08902		Vector	3.5523
shLuc	3.40157		Vector	3.82066
shLuc	3.59251		Vector	3.81425
shLuc	3.95352		Vector	3.57066
shLuc	3.57646		Vector	4.17757
shLuc	4.14286		Vector	3.65772
shLuc	3.92443		Vector	3.91666
shLuc	4.29075		Vector	4.04147
shLuc	3.78944		Vector	4.26538
shLuc	3.91939		Vector	4.41531
shLuc	3.52711		Vector	3.72016
shLuc	3.80611		Vector	3.99436
shLuc	4.07617		Vector	4.27485
shLuc	4.04379		Vector	3.65186
shLuc	3.8917		Vector	3.48558
shLuc	3.89669		Vector	3.86629
shLuc	4.07456		Vector	3.83001
shLuc	4.17647		Vector	4.04739
shLuc	3.76805		Vector	3.95617
shLuc	3.86629		Vector	3.63939
shLuc	4.0491		Vector	3.79872
shLuc	3.74554		Vector	3.62211
shLuc	4.16844		Vector	3.55943
shLuc	3.58749		Vector	3.74974
shLuc	3.79748		Vector	3.75488
shLuc	3.9589		Vector	3.63195
shLuc	3.41764		Vector	4.08814
shLuc	3.99524		Vector	4.08059
shLuc	4.21769		Vector	3.98028
shLuc	3.83097		Vector	3.53071
shLuc	3.68278		Vector	3.61278
shLuc	3.70646		Vector	3.80862
shLuc	3.59273		Vector	4.17921
shLuc	4.19907		Vector	3.76268
shLuc	4.29126		Vector	4.27289
shLuc	3.45515		Vector	3.85169
shLuc	4.00299		Vector	3.80373
shLuc	3.55291		Vector	3.77225
shLuc	3.97996		Vector	3.96848
shLuc	3.92012		Vector	3.48416
shLuc	3.87887		Vector	3.88745
shLuc	4.00604		Vector	3.60767
shLuc	3.64018		Vector	4.00056
shLuc	3.85052		Vector	3.60778
shLuc	4.13567		Vector	3.77677
shLuc	4.00182		Vector	3.65089
shLuc	4.28805		Vector	3.69487
shLuc	3.78176		Vector	3.52244
shLuc	3.76148		Vector	3.74123
shLuc	3.82556		Vector	3.7113
shLuc	4.23104		Vector	4.32265
shLuc	3.84528		Vector	3.5611
shLuc	3.97128		Vector	3.43743
shLuc	3.82478		Vector	3.74617
shLuc	4.24768		Vector	3.71206
shLuc	3.61669		Vector	3.78269
shLuc	3.61363		Vector	3.97151
shLuc	4.16681		Vector	4.16128
shLuc	3.69294		Vector	3.71508
shLuc	3.77151		Vector	4.01945
shLuc	3.98471		Vector	3.81325
shLuc	3.78519		Vector	3.80821
shLuc	4.05046		Vector	3.64098
shLuc	3.99734		Vector	3.67117
shLuc	3.86124		Vector	3.7775
shLuc	4.34052		Vector	3.27761
shLuc	3.60152		Vector	4.21029
shLuc	3.90233		Vector	3.84819
shLuc	4.19948		Vector	3.58569
shLuc	3.71466		Vector	3.83702
shLuc	3.54777		Vector	3.66096
shLuc	3.65744		Vector	4.17211
shLuc	3.80828		Vector	3.84323
shLuc	3.93176		Vector	4.01305
shLuc	4.03262		Vector	3.97886
shLuc	3.85278		Vector	3.72835
shLuc	3.86735		Vector	3.72567
shLuc	3.95554		Vector	3.91323
shLuc	4.121		Vector	3.88098
shLuc	4.12623		Vector	3.35507
shLuc	4.21775		Vector	3.76313
shLuc	3.90325		Vector	3.95756
shLuc	3.49262		Vector	3.57392
shLuc	3.91635		Vector	4.08472
shLuc	3.74656		Vector	3.52504
shLuc	3.8099		Vector	3.83091
shLuc	3.77561		Vector	4.21543
shLuc	3.67154		Vector	3.57113
shLuc	3.6218		Vector	4.02588
shLuc	4.22866		Vector	4.0859
shLuc	4.11076		Vector	3.60959
shLuc	3.86528		Vector	3.70346
shLuc	4.48987		Vector	4.17359
shLuc	3.94364		Vector	4.26278
shLuc	3.922		Vector	3.56785
shLuc	3.80277		Vector	3.80767
shLuc	3.57113		Vector	4.16429
shLuc	3.71742		Vector	3.96355
shLuc	3.67486		Vector	3.68015
shLuc	3.84092		Vector	3.78739
shLuc	4.06236		Vector	3.78161
shLuc	4.11671		Vector	3.58478
shLuc	3.69188		Vector	4.05046
shLuc	4.14498		Vector	3.69381
shLuc	4.31194		Vector	3.57726
shLuc	4.19413		Vector	4.24736
shLuc	4.51729		Vector	3.6131
shLuc	4.18915		Vector	4.32461
shLuc	4.11631		Vector	3.88304
shLuc	4.30818		Vector	3.58149
shLuc	3.95554		Vector	3.83759
shLuc	3.94988		Vector	3.57415
shLuc	4.24517		Vector	4.19973
shLuc	3.95032		Vector	3.91403
shLuc	3.54765		Vector	4.22136
shLuc	3.78972		Vector	3.6869
shLuc	4.34276		Vector	3.7356
shLuc	4.06513		Vector	3.69627
shLuc	3.8968		Vector	3.70706
shLuc	4.14073		Vector	3.88835
shLuc	3.72329		Vector	3.61289
shLuc	4.0323		Vector	4.37003
shLuc	3.5977		Vector	3.77837
shLuc	3.92829		Vector	4.14348
shLuc	3.69732		Vector	4.22953
shLuc	3.82982		Vector	3.65234
shLuc	3.92464		Vector	3.80855
shLuc	3.82053		Vector	3.84924
shLuc	3.8355		Vector	3.73432
shLuc	4.05626		Vector	3.54158
shLuc	4.00869		Vector	3.62961
shLuc	3.75028		Vector	3.5387
shLuc	3.9343		Vector	3.3249
shLuc	4.50592		Vector	3.7905
shLuc	3.54555		Vector	4.07177
shLuc	3.99344		Vector	3.94611
shLuc	4.09054		Vector	3.58501
shLuc	4.16474		Vector	3.73981
shLuc	3.90037		Vector	3.81657
shLuc	4.03973		Vector	3.81544
shLuc	3.73328		Vector	4.28756
shLuc	3.65118		Vector	3.9675
shLuc	4.01916		Vector	3.91986
shLuc	3.75213		Vector	4.19112
shLuc	3.88542		Vector	3.7644
shLuc	3.96605		Vector	3.89746
shLuc	4.06183		Vector	3.57944
shLuc	4.04403		Vector	4.10188
shLuc	3.66285		Vector	3.48586
shLuc	3.89735		Vector	4.09667
shLuc	4.28974		Vector	3.80271
shLuc	3.4387		Vector	4.08775
shLuc	3.90417		Vector	4.14041
shLuc	4.24085		Vector	3.97364
shLuc	3.91238		Vector	3.88053
shLuc	4.0271		Vector	3.97364
shLuc	4.00864		Vector	3.75868
shLuc	4.09202		Vector	3.39235
shLuc	4.10826		Vector	3.799
shLuc	3.60206		Vector	4.31744
shLuc	3.56703		Vector	3.58252
shLuc	3.66987		Vector	3.65533
shLuc	4.15981		Vector	4.15785
shLuc	4.11945		Vector	4.15987
shLuc	3.80909		Vector	3.80387
shLuc	3.9553		Vector	4.30105
shLuc	3.81043		Vector	3.54469
shLuc	3.89993		Vector	4.04222
shLuc	3.91487		Vector	3.69249
shLuc	4.28122		Vector	3.54158
shLuc	3.90417		Vector	4.27632
shLuc	3.85181		Vector	3.75823
shLuc	3.94758		Vector	3.63286
shLuc	4.07177		Vector	4.00337
shLuc	3.77837		Vector	3.89955
shLuc	4.1085		Vector	4.10271
shLuc	4.18735		Vector	3.4813
shLuc	4.16444		Vector	3.62335
shLuc	3.44886		Vector	4.12535
shLuc	3.51667		Vector	3.61542
shLuc	4.17728		Vector	4.02959
shLuc	4.18898		Vector	3.89713
shLuc	4.29688		Vector	3.69644
shLuc	3.65437		Vector	3.868
shLuc	4.21664		Vector	3.82653
shLuc	3.86237		Vector	4.02169
shLuc	4.0258		Vector	3.59373
shLuc	3.92824		Vector	3.76328
shLuc	4.16346		Vector	3.99704
shLuc	4.56696		Vector	3.66039
shLuc	3.69434		Vector	4.15524
shLuc	4.15183		Vector	4.18173
shLuc	4.123		Vector	3.99656
shLuc	4.2079		Vector	3.84205
shLuc	3.81617		Vector	4.05308
shLuc	3.85679		Vector	4.0778
shLuc	4.18327		Vector	4.22879
shLuc	3.59517		Vector	4.02808
shLuc	3.70329		Vector	4.38446
shLuc	3.76619		Vector	3.87703
shLuc	3.64953		Vector	3.69906
shLuc	4.04521		Vector	3.29469
shLuc	3.97377		Vector	3.62294
shLuc	4.22505		Vector	4.22019
shLuc	3.88717		Vector	4.03937
shLuc	3.8202		Vector	3.79706
shLuc	3.84893		Vector	4.09272
shLuc	3.64424		Vector	3.6869
shLuc	3.78604		Vector	3.68806
shLuc	3.82321		Vector	3.62778
shLuc	3.87668		Vector	3.78704
shLuc	3.80828		Vector	3.82724
shLuc	3.79685		Vector	3.76403
shLuc	4.38528		Vector	3.58331
shLuc	4.34054		Vector	3.85534
shLuc	4.44261		Vector	3.98963
shLuc	4.13363		Vector	3.92557
shLuc	3.71617		Vector	3.73504
shLuc	3.74749		Vector	3.81345
shLuc	4.06974		Vector	3.96421
shLuc	3.90542		Vector	3.78661
shLuc	3.93146		Vector	3.75709
shLuc	3.70122		Vector	4.21661
shLuc	4.00706		Vector	4.18797
shLuc	3.97063		Vector	3.64147
shLuc	4.46706		Vector	3.75702
shLuc	3.67569		Vector	3.49332
shLuc	3.68106		Vector	4.24331
shLuc	4.15839		Vector	4.08728
shLuc	4.11651		Vector	3.82033
shLuc	4.18549		Vector	3.75236
shLuc	3.79477		Vector	3.79817
shLuc	3.67459		Vector	4.10346
shLuc	4.29433		Vector	3.4729
shLuc	4.12613		Vector	3.72746
shLuc	4.28099		Vector	3.78154
shLuc	3.97317		Vector	3.82782
shLuc	3.88104		Vector	3.68404
shLuc	3.63266		Vector	4.28729
shLuc	3.81671		Vector	3.80693
shLuc	3.94567		Vector	3.43136
shLuc	3.86297		Vector	4.24502
shLuc	3.87175		Vector	3.97086
shLuc	4.03567		Vector	4.29072
shLuc	4.05415		Vector	4.25604
shLuc	4.06382		Vector	3.83091
shLuc	3.93222		Vector	3.7485
shLuc	3.7332		Vector	3.62859
shLuc	3.70561		Vector	4.15891
shLuc	3.98322		Vector	3.8488
shLuc	3.64028		Vector	3.72082
shLuc	4.19684		Vector	3.57322
shLuc	4.06141		Vector	3.88874
shLuc	3.53668		Vector	3.85425
shLuc	3.86415		Vector	3.92355
shLuc	4.31416		Vector	3.69758
shLuc	4.08325		Vector	3.75082
shLuc	4.04906		Vector	3.52414
shLuc	3.41246		Vector	3.86688
shLuc	4.15452		Vector	3.87017
shLuc	3.78111		Vector	4.22269
shLuc	3.63849		Vector	3.53441
shLuc	3.90455		Vector	3.76871
shLuc	3.72181		Vector	3.81023
shLuc	3.72876		Vector	3.68922
shLuc	3.92002		Vector	3.7209
shLuc	3.69574		Vector	4.03973
shLuc	4.08597		Vector	3.9066
shLuc	3.84807		Vector	4.11438
shLuc	3.49122		Vector	3.43743
shLuc	4.25351		Vector	4.083
shLuc	3.64414		Vector	4.16322
shLuc	4.24618		Vector	3.66181
shLuc	4.25542		Vector	3.90859
shLuc	3.75876		Vector	3.56502
shLuc	4.27363		Vector	3.92309
shLuc	4.0798		Vector	4.1389
shLuc	3.76057		Vector	3.82853
shLuc	4.04379		Vector	3.81458
shLuc	3.78633		Vector	3.60885
shLuc	3.6755		Vector	3.72411
shLuc	3.69539		Vector	3.90493
shLuc	4.25931		Vector	3.71341
shLuc	4.05438		Vector	3.67815
shLuc	3.7417		Vector	4.10819
shLuc	3.96525		Vector	3.74819
shLuc	4.11167		Vector	3.78519
shLuc	4.36868		Vector	3.91772
shLuc	3.84192		Vector	3.68006
shLuc	4.10233		Vector	3.84048
shLuc	3.43457		Vector	4.01515
shLuc	4.07606		Vector	3.89193
shLuc	4.12463		Vector	3.76856
shLuc	3.7819		Vector	3.8327
shLuc	3.95182		Vector	3.57066
shLuc	4.13383		Vector	3.32919
shLuc	3.52218		Vector	4.04509
shLuc	3.97836		Vector	3.61752
shLuc	4.10609		Vector	4.06021
shLuc	3.8807		Vector	4.02061
shLuc	3.50433		Vector	4.37403
shLuc	3.83632		Vector	3.98963
shLuc	3.90779		Vector	4.39058
shLuc	3.92231		Vector	3.63488
shLuc	3.87887		Vector	3.63012
shLuc	3.74695		Vector	3.86255
shLuc	4.01393		Vector	3.61469
shLuc	4.02825		Vector	4.25205
shLuc	3.7732		Vector	3.8109
shLuc	3.99983		Vector	3.93105
shLuc	3.70424		Vector	3.57553
shLuc	3.89221		Vector	4.11364
shLuc	4.18276		Vector	4.03358
shLuc	3.70783		Vector	3.46494
shLuc	4.0582		Vector	3.71273
shLuc	4.24448		Vector	3.63286
shLuc	3.77401		Vector	3.79155
shLuc	3.96223		Vector	3.97433
shLuc	3.90325		Vector	4.18551
shLuc	4.22199		Vector	3.43024
shLuc	4.05492		Vector	3.89955
shLuc	3.69311		Vector	3.95742
shLuc	3.6974		Vector	3.53428
shLuc	3.6507		Vector	3.94374
shLuc	3.55775		Vector	3.62655
shLuc	3.8512		Vector	3.95722
shLuc	4.33187		Vector	4.04076
shLuc	3.73624		Vector	3.68133
shLuc	3.93029		Vector	4.09569
shLuc	3.68467		Vector	3.91445
shLuc	3.93596		Vector	3.47159
shLuc	4.19714		Vector	3.99537
shLuc	3.82808		Vector	3.5407
shLuc	3.82079		Vector	3.62284
shLuc	4.19775		Vector	3.93671
shLuc	3.61183		Vector	3.78376
shLuc	4.30443		Vector	3.77437
shLuc	3.87818		Vector	3.55871
shLuc	3.67788		Vector	4.05358
shLuc	3.95022		Vector	3.44514
shLuc	3.34321		Vector	3.96642
shLuc	3.53945		Vector	3.73336
shLuc	4.00436		Vector	4.18684
shLuc	3.96275		Vector	3.5172
shLuc	3.65887		Vector	4.01502
shLuc	3.50338		Vector	4.03483
shLuc	3.9937		Vector	3.94007
shLuc	3.83948		Vector	3.81902
shLuc	3.83683		Vector	3.80516
shLuc	3.78039		Vector	4.07302
shLuc	3.81651		Vector	3.68753
shLuc	4.08668		Vector	4.22722
shLuc	4.09461		Vector	3.33846
shLuc	4.02975		Vector	4.11856
shLuc	3.8893		Vector	3.98127
shLuc	3.60314		Vector	4.22688
shLuc	3.84677		Vector	4.00531
shLuc	3.96417		Vector	4.2809
shLuc	3.6974		Vector	4.01569
shLuc	3.89597		Vector	3.74881
shLuc	3.99835		Vector	3.93907
shLuc	3.72705		Vector	3.94787
shLuc	4.12766		Vector	3.61448
shLuc	3.87349		Vector	3.81405
shLuc	3.75205		Vector	3.51228
shLuc	4.1088		Vector	3.67385
shLuc	3.79323		Vector	3.86546
shLuc	4.00796		Vector	3.85065
shLuc	3.72697		Vector	4.27135
shLuc	3.99158		Vector	3.73648
shLuc	3.83455		Vector	3.47727
shLuc	4.07809		Vector	3.72973
shLuc	3.54332		Vector	3.79879
shLuc	3.91651		Vector	4.0917
shLuc	3.97359		Vector	3.99883
shLuc	3.52323		Vector	3.87309
shLuc	4.01878		Vector	4.27782
shLuc	3.73512		Vector	3.73119
shLuc	3.77634		Vector	4.05671
shLuc	3.82079		Vector	3.37985
shLuc	3.96853		Vector	3.95852
shLuc	3.93606		Vector	4.32621
shLuc	4.32154		Vector	4.11354
shLuc	3.70689		Vector	3.78803
shLuc	3.76313		Vector	3.82595
shLuc	4.05465		Vector	3.76305
shLuc	4.41931		Vector	3.70234
shLuc	3.90988		Vector	3.70817
shLuc	3.74453		Vector	3.46716
shLuc	3.90298		Vector	3.67293
shLuc	3.64276		Vector	3.94963
shLuc	3.42797		Vector	3.67219
shLuc	4.12395		Vector	4.09559
shLuc	4.00758		Vector	4.14451
shLuc	3.81518		Vector	4.07471
shLuc	4.25727		Vector	4.00881
shLuc	3.94689		Vector	3.51943
shLuc	3.77166		Vector	4.15119
shLuc	3.65408		Vector	3.88258
shLuc	3.77144		Vector	3.54765
shLuc	4.1823		Vector	3.54593
shLuc	4.2566		Vector	3.99752
shLuc	3.76343		Vector	3.74265
shLuc	3.45378		Vector	4.02555
shLuc	4.2663		Vector	3.87829
shLuc	4.00685		Vector	3.4553
shLuc	4.08792		Vector	3.55035
shLuc	3.90004		Vector	4.04945
shLuc	3.90053		Vector	3.7641
shLuc	3.73336		Vector	3.96909
shLuc	3.68886		Vector	3.90244
shLuc	3.89232		Vector	3.61247
shLuc	3.97276		Vector	3.55666
shLuc	3.61805		Vector	3.70398
shLuc	3.75182		Vector	3.97354
shLuc	3.75861		Vector	3.82705
shLuc	4.151		Vector	3.43265
shLuc	3.50947		Vector	4.09465
shLuc	4.09451		Vector	3.94146
shLuc	3.98046		Vector	3.93892
shLuc	3.71917		Vector	3.85733
shLuc	3.79518		Vector	3.66398
shLuc	3.94861		Vector	3.81994
shLuc	3.65906		Vector	3.85114
shLuc	3.78262		Vector	3.51891
shLuc	3.62273		Vector	3.90129
shLuc	4.01649		Vector	4.0054
shLuc	3.86894		Vector	3.42846
shLuc	3.92819		Vector	4.15821
shLuc	3.58467		Vector	3.99216
shLuc	3.46195		Vector	3.44075
shLuc	4.04575		Vector	3.66464
shLuc	4.14214		Vector	3.84905
shLuc	3.62931		Vector	3.77034
shLuc	3.96946		Vector	3.97387
shLuc	3.55606		Vector	3.97179
shLuc	4.24189		Vector	3.64098
shLuc	4.20461		Vector	3.55691
shLuc	4.03467		Vector	3.64963
shLuc	3.91645		Vector	3.58614
shLuc	3.7992		Vector	3.75051
shLuc	4.09237		Vector	3.79337
shLuc	4.23641		Vector	4.00983
shLuc	3.62304		Vector	3.80044
shLuc	3.8746		Vector	3.9285
shLuc	3.79393		Vector	3.95109
shLuc	3.92681		Vector	4.19507
shLuc	3.95448		Vector	3.66792
shLuc	3.95415		Vector	3.51601
shLuc	4.00758		Vector	3.56301
shLuc	3.98878		Vector	3.7303
shLuc	4.31622		Vector	3.70088
shLuc	4.03294		Vector	3.95938
shLuc	3.82452		Vector	3.60152
shLuc	3.5841		Vector	3.68502
shLuc	3.73783		Vector	4.00411
shLuc	3.97877		Vector	4.17964
shLuc	3.71265		Vector	4.25225
shLuc	4.26114		Vector	3.69037
shLuc	3.92701		Vector	3.97594
shLuc	3.59051		Vector	3.9154
shLuc	3.40449		Vector	3.42732
shLuc	3.90612		Vector	3.60574
shLuc	4.03314		Vector	3.69496
shLuc	3.81551		Vector	3.71917
shLuc	3.88497		Vector	3.66039
shLuc	4.37894		Vector	4.03735
shLuc	4.36284		Vector	3.96393
shLuc	3.73568		Vector	3.81258
shLuc	3.75143		Vector	4.13427
shLuc	4.13017		Vector	3.72843
shLuc	4.07118		Vector	3.72925
shLuc	3.91556		Vector	3.90698
shLuc	3.67293		Vector	4.08408
shLuc	3.54925		Vector	3.6721
shLuc	3.8493		Vector	3.97437
shLuc	3.36829		Vector	4.09458
shLuc	4.21677		Vector	3.79817
shLuc	3.61794		Vector	3.82263
shLuc	4.27575		Vector	3.90891
shLuc	4.02572		Vector	3.49388
shLuc	3.83979		Vector	3.96014
shLuc	3.91445		Vector	3.55449
shLuc	3.43521		Vector	3.76552
shLuc	4.03627		Vector	4.2199
shLuc	4.04438		Vector	4.22688
shLuc	4.13469		Vector	3.93075
shLuc	3.72632		Vector	4.26498
shLuc	4.04794		Vector	3.95785
shLuc	3.6583		Vector	3.66039
shLuc	3.84936		Vector	3.81385
shLuc	4.14703		Vector	3.6506
shLuc	3.99238		Vector	3.75374
shLuc	3.95124		Vector	3.471
shLuc	3.71817		Vector	3.34596
shLuc	3.88992		Vector	3.85938
shLuc	3.60821		Vector	3.73175
shLuc	3.95564		Vector	4.23178
shLuc	4.02292		Vector	3.92241
shLuc	4.27798		Vector	4.00962
shLuc	4.24655		Vector	3.62387
shLuc	3.86682		Vector	3.89515
shLuc	3.88547		Vector	3.77225
shLuc	3.90875		Vector	3.42423
shLuc	3.98426		Vector	4.14373
shLuc	3.81551		Vector	3.72148
shLuc	3.99445		Vector	3.95177
shLuc	4.23157		Vector	3.88093
shLuc	3.95674		Vector	3.8253
shLuc	3.78831		Vector	3.63969
shLuc	4.26755		Vector	3.73239
shLuc	3.88739		Vector	3.59824
shLuc	3.61574		Vector	4.24618
shLuc	3.95516		Vector	3.83734
shLuc	4.10968		Vector	3.52297
shLuc	4.31578		Vector	3.7124
shLuc	3.72876		Vector	4.11797
shLuc	3.58906		Vector	3.84658
shLuc	3.68637		Vector	4.06621
shLuc	3.71542		Vector	3.8957
shLuc	3.9645		Vector	3.78161
shLuc	3.98019		Vector	4.00406
shLuc	3.77728		Vector	3.69399
shLuc	4.22131		Vector	4.11962
shLuc	3.6766		Vector	3.96218
shLuc	3.54494		Vector	3.57795
shLuc	3.6756		Vector	3.49164
shLuc	4.23081		Vector	3.63829
shLuc	3.56277		Vector	3.72165
shLuc	4.14032		Vector	3.38899
shLuc	4.14167		Vector	3.74335
shLuc	4.04234		Vector	3.30428
shLuc	4.15761		Vector	4.03902
shLuc	3.99484		Vector	4.07339
shLuc	4.2856		Vector	3.91217
shLuc	3.61479		Vector	3.83828
shLuc	4.04933		Vector	3.93283
shLuc	4.17921		Vector	3.84714
shLuc	3.78118		Vector	3.875
shLuc	4.46425		Vector	4.00165
shLuc	3.93697		Vector	3.60981
shLuc	3.44592		Vector	3.875
shLuc	3.71265		Vector	3.66238
shLuc	3.93952		Vector	3.70757
shLuc	3.95718		Vector	3.89109
shLuc	3.78993		Vector	3.79664
shLuc	3.86558		Vector	3.88677
shLuc	3.97941		Vector	3.81651
shLuc	3.55315		Vector	4.05671
shLuc	4.32907		Vector	3.8807
shLuc	3.61437		Vector	3.56229
shLuc	4.16259		Vector	3.71483
shLuc	4.07795		Vector	3.89409
shLuc	3.69513		Vector	3.54133
shLuc	4.23437		Vector	3.71441
shLuc	4.27258		Vector	3.75648
shLuc	4.22433		Vector	3.62439
shLuc	3.62583		Vector	4.14693
shLuc	4.01195		Vector	3.52776
shLuc	3.93008		Vector	4.33997
shLuc	3.99673		Vector	4.1322
shLuc	4.34897		Vector	3.60032
shLuc	3.95588		Vector	3.53807
shLuc	3.66997		Vector	3.44044
shLuc	3.9184		Vector	3.97621
shLuc	4.0816		Vector	3.56761
shLuc	3.56808		Vector	3.68681
shLuc	4.47465		Vector	3.77488
shLuc	3.57967		Vector	3.75876
shLuc	3.61162		Vector	3.74351
shLuc	3.77627		Vector	3.90168
shLuc	3.59395		Vector	3.75074
shLuc	3.71147		Vector	3.88081
shLuc	3.62335		Vector	3.61742
shLuc	3.95279		Vector	3.92547
shLuc	4.05123		Vector	4.02214
shLuc	3.39076		Vector	3.71759
shLuc	3.82943		Vector	3.89625
shLuc	3.75089		Vector	4.07584
shLuc	3.61087		Vector	3.72835
shLuc	4.3324		Vector	3.77129
shLuc	3.70663		Vector	3.83632
shLuc	3.73014		Vector	3.44886
shLuc	4.22794		Vector	3.99782
shLuc	3.77597		Vector	3.80332
shLuc	3.71517		Vector	3.67952
shLuc	3.89282		Vector	3.86941
shLuc	4.26062		Vector	3.78276
shLuc	3.50853		Vector	3.94255
shLuc	4.00052		Vector	3.35449
shLuc	4.00527		Vector	3.82079
shLuc	3.93318		Vector	3.72852
shLuc	3.91275		Vector	3.91514
shLuc	3.868		Vector	3.82711
shLuc	3.86823		Vector	4.20162
shLuc	3.91238		Vector	3.80808
shLuc	3.69126		Vector	3.89454
shLuc	4.0204		Vector	3.5458
shLuc	3.81184		Vector	4.09795
shLuc	4.17571		Vector	3.63809
shLuc	3.75136		Vector	3.69108
shLuc	4.09726		Vector	3.96736
shLuc	3.92122		Vector	3.65916
shLuc	3.84702		Vector	3.87818
shLuc	3.96951		Vector	3.72534
shLuc	3.84305		Vector	3.88446
shLuc	4.05454		Vector	3.90189
shLuc	3.68169		Vector	3.95453
shLuc	4.08522		Vector	3.38057
shLuc	4.01199		Vector	3.77415
shLuc	3.6844		Vector	3.98673
shLuc	3.90838		Vector	4.15195
shLuc	3.86016		Vector	3.95689
shLuc	3.83708		Vector	3.9163
shLuc	3.63002		Vector	3.33465
shLuc	3.63073		Vector	3.82614
shLuc	3.82302		Vector	4.11869
shLuc	4.28076		Vector	4.12437
shLuc	4.15442		Vector	4.05069
shLuc	3.8523		Vector	3.86711
shLuc	3.81298		Vector	3.86064
shLuc	3.993		Vector	3.73759
shLuc	3.67154		Vector	3.88417
shLuc	4.04324		Vector	3.59439
shLuc	3.81981		Vector	3.87841
shLuc	4.53005		Vector	3.70321
shLuc	3.64424		Vector	3.73536
shLuc	3.86201		Vector	3.64395
shLuc	4.05941		Vector	3.93997
shLuc	4.30412		Vector	3.67761
shLuc	3.66502		Vector	3.93247
shLuc	3.60821		Vector	3.52517
shLuc	3.81664		Vector	3.72989
shLuc	3.94429		Vector	4.01456
shLuc	3.62982		Vector	3.57841
shLuc	4.04575		Vector	3.69975
shLuc	3.48657		Vector	3.86374
shLuc	3.68975		Vector	3.75343
shLuc	3.85649		Vector	3.86776
shLuc	3.78089		Vector	3.87806
shLuc	3.59966		Vector	4.26607
shLuc	3.42732		Vector	4.10343
shLuc	3.90434		Vector	4.28133
shLuc	3.7912		Vector	3.54913
shLuc	3.88076		Vector	3.97002
shLuc	3.91222		Vector	3.84305
shLuc	3.79734		Vector	3.90763
shLuc	3.76864		Vector	3.84173
shLuc	3.82627		Vector	3.75297
shLuc	4.06202		Vector	3.85327
shLuc	4.15643		Vector	3.7014
shLuc	3.76552		Vector	3.83677
shLuc	4.21704		Vector	4.14656
shLuc	3.84398		Vector	3.89165
shLuc	4.1186		Vector	4.29999
shLuc	3.73199		Vector	3.71559
shLuc	3.76485		Vector	3.89933
shLuc	3.78725		Vector	3.4833
shLuc	3.90233		Vector	4.13143
shLuc	3.90374		Vector	3.62757
shLuc	3.76745		Vector	3.79644
shLuc	4.11634		Vector	3.5682
shLuc	3.63175		Vector	3.54258
shLuc	3.94052		Vector	3.98363
shLuc	3.72575		Vector	3.92747
shLuc	3.8464		Vector	4.05808
shLuc	3.92732		Vector	3.79588
shLuc	3.91174		Vector	3.54332
shLuc	4.34366		Vector	3.5325
shLuc	4.00398		Vector	3.89014
shLuc	3.86106		Vector	3.56086
shLuc	3.405		Vector	4.10168
shLuc	4.27298		Vector	4.00056
shLuc	3.7992		Vector	3.68314
shLuc	3.97759		Vector	3.66745
shLuc	3.46404		Vector	3.58331
shLuc	3.75793		Vector	3.41764
shLuc	3.99506		Vector	3.67916
shLuc	4.22727		Vector	3.80462
shLuc	3.43441		Vector	3.65877
shLuc	4.14029		Vector	3.69749
shLuc	4.31902		Vector	3.65002
shLuc	4.13599		Vector	3.90211
shLuc	4.21922		Vector	4.02065
shLuc	3.75785		Vector	3.88355
shLuc	4.24229		Vector	3.68949
shLuc	3.854		Vector	3.92007
shLuc	3.48657		Vector	3.3955
shLuc	4.266		Vector	3.69958
shLuc	3.94325		Vector	3.99704
shLuc	3.76057		Vector	3.65581
shLuc	3.58659		Vector	3.87081
shLuc	4.10226		Vector	3.72099
shLuc	4.24719		Vector	3.86207
shLuc	3.7406		Vector	3.6097
shLuc	4.10636		Vector	3.87023
shLuc	3.63458		Vector	3.81544
shLuc	4.14765		Vector	3.76245
shLuc	4.17097		Vector	3.83461
shLuc	3.85083		Vector	3.5885
shLuc	3.71341		Vector	4.05968
shLuc	4.12921		Vector	3.99052
shLuc	3.97025		Vector	3.73727
shLuc	4.2413		Vector	3.72165
shLuc	3.88497		Vector	3.55047
shLuc	3.83366		Vector	3.76908
shLuc	4.03036		Vector	3.95732
shLuc	3.78283		Vector	3.86953
shLuc	4.2356		Vector	3.93217
shLuc	4.01858		Vector	3.57183
shLuc	4.13184		Vector	3.44122
shLuc	4.08672		Vector	4.41989
shLuc	3.82724		Vector	3.88587
shLuc	3.82099		Vector	3.6638
shLuc	4.01204		Vector	3.94231
shLuc	3.57229		Vector	3.45606
shLuc	3.68024		Vector	3.85169
shLuc	4.21992		Vector	3.59638
shLuc	3.78362		Vector	3.95722
shLuc	3.87233		Vector	3.55255
shLuc	4.0447		Vector	3.74484
shLuc	3.60021		Vector	3.77706
shLuc	3.97539		Vector	4.07719
shLuc	4.08707		Vector	4.38578
shLuc	3.72329		Vector	3.63337
shLuc	3.86576		Vector	3.45148
shLuc	3.81651		Vector	3.61426
shLuc	3.91971		Vector	3.83168
shLuc	3.82556		Vector	3.61658
shLuc	3.78118		Vector	4.41217
shLuc	4.01649		Vector	3.56217
shLuc	3.89421		Vector	3.54802
shLuc	3.95501		Vector	3.87679
shLuc	3.76604		Vector	3.84267
shLuc	4.4307		Vector	3.90763
shLuc	3.80963		Vector	3.44012
shLuc	4.16533		Vector	3.74523
shLuc	4.15939		Vector	4.02469
shLuc	3.79246		Vector	4.08682
shLuc	3.66068		Vector	3.77078
shLuc	4.35417		Vector	3.64167
shLuc	4.11116		Vector	3.92824
shLuc	3.72107		Vector	3.718
shLuc	4.09837		Vector	3.39182
shLuc	3.88007		Vector	3.75012
shLuc	4.03973		Vector	3.55267
shLuc	4.02272		Vector	3.91693
shLuc	3.78583		Vector	3.61448
shLuc	4.20836		Vector	3.68958
shLuc	3.61784		Vector	3.98892
shLuc	4.12882		Vector	3.59835
shLuc	3.5904		Vector	3.60552
shLuc	3.95357		Vector	3.79106
shLuc	4.10158		Vector	3.6826
shLuc	3.73496		Vector	3.98439
shLuc	3.75488		Vector	3.90875
shLuc	3.72452		Vector	3.56984
shLuc	4.24581		Vector	3.45163
shLuc	3.57403		Vector	3.80339
shLuc	4.36487		Vector	3.86291
shLuc	3.67431		Vector	3.60863
shLuc	4.2925		Vector	3.83613
shLuc	3.95497		Vector	3.72148
shLuc	3.83257		Vector	3.46434
shLuc	3.60991		Vector	4.02857
shLuc	4.03639		Vector	3.62961
shLuc	3.77554		Vector	3.93982
shLuc	3.89597		Vector	4.09339
shLuc	3.51148		Vector	3.49927
shLuc	3.64177		Vector	4.16447
shLuc	3.63488		Vector	3.92645
shLuc	4.14132		Vector	4.03818
shLuc	4.04317		Vector	3.58127
shLuc	3.94448		Vector	4.068
shLuc	3.96218		Vector	3.97382
shLuc	4.27251		Vector	3.61511
shLuc	3.34557		Vector	3.69126
shLuc	3.92236		Vector	3.83398
shLuc	3.6193		Vector	3.86171
shLuc	3.82328		Vector	3.78075
shLuc	4.05751		Vector	3.68886
shLuc	3.88953		Vector	4.01339
shLuc	4.17901		Vector	3.7614
shLuc	3.79309		Vector	3.76118
shLuc	3.50813		Vector	3.7743
shLuc	3.67934		Vector	3.91508
shLuc	3.71659		Vector	4.03028
shLuc	3.73854		Vector	3.77276
shLuc	3.94096		Vector	4.00359
shLuc	3.98399		Vector	3.68476
shLuc	3.7611		Vector	4.00907
shLuc	4.33632		Vector	3.60735
shLuc	3.93039		Vector	3.78061
shLuc	3.57933		Vector	3.47958
shLuc	3.84671		Vector	4.12988
shLuc	3.48159		Vector	4.07427
shLuc	4.01026		Vector	3.69679
shLuc	3.60271		Vector	3.91004
shLuc	4.08952		Vector	3.92049
shLuc	3.69653		Vector	3.83891
shLuc	3.89409		Vector	3.6536
shLuc	3.76701		Vector	4.0886
shLuc	4.34901		Vector	3.55133
shLuc	3.64523		Vector	3.56926
shLuc	3.65982		Vector	4.18517
shLuc	3.93008		Vector	3.91824
shLuc	4.23671		Vector	3.7888
shLuc	3.99229		Vector	3.83998
shLuc	3.8638		Vector	3.63327
shLuc	4.03663		Vector	3.97759
shLuc	3.96923		Vector	3.81111
shLuc	3.81611		Vector	3.89092
shLuc	3.66633		Vector	3.81611
shLuc	3.84917		Vector	4.40327
shLuc	3.85582		Vector	3.93303
shLuc	3.78333		Vector	3.613
shLuc	3.84566		Vector	4.06254
shLuc	3.72673		Vector	3.38075
shLuc	4.06446		Vector	3.97387
shLuc	3.7068		Vector	3.62808
shLuc	3.8795		Vector	4.06871
shLuc	3.83398		Vector	3.64118
shLuc	4.28607		Vector	3.82484
shLuc	3.70927		Vector	3.42472
shLuc	3.79449		Vector	3.64157
shLuc	4.10585		Vector	3.57241
shLuc	4.01716		Vector	3.88013
shLuc	3.53807		Vector	3.89823
shLuc	3.71139		Vector	3.86617
shLuc	4.13351		Vector	3.75059
shLuc	3.91041		Vector	4.31014
shLuc	3.86004		Vector	3.47871
shLuc	4.05793		Vector	3.51759
shLuc	3.91976		Vector	4.11618
shLuc	4.11364		Vector	3.56891
shLuc	4.09461		Vector	3.96099
shLuc	3.74398		Vector	3.68655
shLuc	3.81948		Vector	3.97804
shLuc	3.85679		Vector	3.43521
shLuc	3.84979		Vector	4.3361
shLuc	3.97882		Vector	3.64885
shLuc	4.43905		Vector	3.57345
shLuc	3.86794		Vector	4.06996
shLuc	3.98632		Vector	3.73854
shLuc	3.35583		Vector	3.57019
shLuc	4.43906		Vector	3.74865
shLuc	4.17647		Vector	3.85181
shLuc	3.93651		Vector	3.91344
shLuc	3.92645		Vector	3.40654
shLuc	3.85315		Vector	4.07853
shLuc	3.65792		Vector	3.79532
shLuc	3.69028		Vector	3.62603
shLuc	4.3878		Vector	4.22861
shLuc	3.92101		Vector	3.49734
shLuc	4.19407		Vector	4.2128
shLuc	3.89515		Vector	3.53097
shLuc	3.79886		Vector	4.3085
shLuc	4.30524		Vector	3.8601
shLuc	3.76072		Vector	3.95559
shLuc	3.68015		Vector	4.0133
shLuc	3.63175		Vector	4.40944
shLuc	3.7647		Vector	4.10044
shLuc	4.06644		Vector	4.03366
shLuc	4.13941		Vector	3.90897
shLuc	3.56122		Vector	4.01544
shLuc	3.73078		Vector	4.08998
shLuc	3.96788		Vector	3.69862
shLuc	3.86279		Vector	3.54998
shLuc	4.21888		Vector	3.80875
shLuc	3.9627		Vector	3.58035
shLuc	3.77401		Vector	3.72876
shLuc	4.07998		Vector	3.99489
shLuc	3.84788		Vector	3.97982
shLuc	3.76305		Vector	3.51534
shLuc	3.80346		Vector	3.38364
shLuc	3.51455		Vector	4.12199
shLuc	4.25976		Vector	4.09321
shLuc	3.43664		Vector	4.15612
shLuc	3.70842		Vector	3.69592
shLuc	3.83569		Vector	3.63083
shLuc	4.34813		Vector	3.71172
shLuc	4.21171		Vector	3.70961
shLuc	4.21115		Vector	3.56832
shLuc	4.07485		Vector	4.09103
shLuc	3.61574		Vector	3.49541
shLuc	3.91371		Vector	4.28346
shLuc	3.87198		Vector	4.34524
shLuc	4.31521		Vector	4.05185
shLuc	3.52621		Vector	3.49443
shLuc	3.98209		Vector	4.12245
shLuc	4.05266		Vector	3.96708
shLuc	4.0133		Vector	3.98511
shLuc	3.82756		Vector	3.75151
shLuc	3.81968		Vector	3.63609
shLuc	3.85497		Vector	3.53479
shLuc	4.0167		Vector	3.78405
shLuc	3.62397		Vector	3.92205
shLuc	3.75778		Vector	4.43417
shLuc	3.58749		Vector	3.94675
shLuc	3.91976		Vector	3.84708
shLuc	3.8657		Vector	3.54233
shLuc	3.88001		Vector	3.81498
shLuc	4.11062		Vector	3.84967
shLuc	3.78433		Vector	3.9636
shLuc	3.77772		Vector	3.90547
shLuc	3.85016		Vector	3.63498
shLuc	4.05319		Vector	3.74733
shLuc	4.47298		Vector	3.58805
shLuc	4.0881		Vector	3.74632
shLuc	4.35911		Vector	3.86976
shLuc	4.02069		Vector	4.40418
shLuc	3.7819		Vector	3.57252
shLuc	3.89176		Vector	4.16749
shLuc	4.04383		Vector	3.84336
shLuc	4.10332		Vector	3.87697
shLuc	3.73981		Vector	3.7724
shLuc	3.46404		Vector	4.21603
shLuc	3.95583		Vector	4.00467
shLuc	3.93212		Vector	3.47567
shLuc	4.01978		Vector	3.61532
shLuc	3.95124		Vector	3.89276
shLuc	4.07602		Vector	3.94364
shLuc	3.90956		Vector	3.74476
shLuc	4.15788		Vector	3.34869
shLuc	3.922		Vector	4.08436
shLuc	4.05545		Vector	4.19401
shLuc	3.99983		Vector	3.79014
shLuc	3.89614		Vector	3.33163
shLuc	3.95477		Vector	3.96577
shLuc	3.7724		Vector	3.75906
shLuc	3.74788		Vector	3.92189
shLuc	3.63012		Vector	3.81902
shLuc	3.76664		Vector	3.76245
shLuc	4.17158		Vector	3.70638
shLuc	3.96152		Vector	3.64395
shLuc	3.88429		Vector	3.69906
shLuc	3.99638		Vector	4.03072
shLuc	4.27841		Vector	3.69338
shLuc	3.80209		Vector	3.78965
shLuc	3.68494		Vector	3.7091
shLuc	4.05561		Vector	3.79449
shLuc	3.66049		Vector	3.93308
shLuc	3.89504		Vector	3.88395
shLuc	4.11694		Vector	4.14845
shLuc	3.84086		Vector	3.73159
shLuc	3.76612		Vector	3.67825
shLuc	3.97442		Vector	3.71817
shLuc	3.87593		Vector	4.16607
shLuc	4.30421		Vector	4.079
shLuc	3.8262		Vector	3.9589
shLuc	4.00881		Vector	3.82711
shLuc	3.91782		Vector	3.79036
shLuc	4.32903		Vector	3.72558
shLuc	3.5605		Vector	3.68169
shLuc	4.35921		Vector	3.9636
shLuc	3.59184		Vector	4.02715
shLuc	3.96468		Vector	3.67108
shLuc	3.66502		Vector	3.54593
shLuc	3.65118		Vector	4.03427
shLuc	3.6653		Vector	3.86153
shLuc	3.95095		Vector	4.00608
shLuc	3.82834		Vector	4.36286
shLuc	3.7632		Vector	3.73263
shLuc	3.95933		Vector	3.96591
shLuc	4.22253		Vector	3.87547
shLuc	3.90628		Vector	3.8638
shLuc	3.4624		Vector	3.65763
shLuc	4.03322		Vector	3.81544
shLuc	3.88001		Vector	3.8583
shLuc	3.93364		Vector	4.09128
shLuc	3.77041		Vector	3.7926
shLuc	4.13399		Vector	3.84979
shLuc	3.92231		Vector	3.79463
shLuc	3.52414		Vector	3.64777
shLuc	4.16894		Vector	4.23088
shLuc	4.29057		Vector	3.64768
shLuc	3.94507		Vector	3.55943
shLuc	3.8884		Vector	4.22866
shLuc	3.96722		Vector	3.87384
shLuc	4.05652		Vector	4.18327
shLuc	3.4894		Vector	3.68931
shLuc	3.91635		Vector	4.06822
shLuc	3.92701		Vector	3.74819
shLuc	3.96778		Vector	3.98327
shLuc	4.19226		Vector	3.62024
shLuc	4.05088		Vector	3.6039
shLuc	3.88908		Vector	3.94783
shLuc	3.61331		Vector	3.61458
shLuc	4.12633		Vector	3.613
shLuc	3.90015		Vector	3.59073
shLuc	3.8221		Vector	3.45362
shLuc	3.77364		Vector	3.58343
shLuc	3.77379		Vector	3.85199
shLuc	4.21843		Vector	3.68753
shLuc	3.86759		Vector	3.8101
shLuc	3.95323		Vector	4.07129
shLuc	4.33037		Vector	3.87175
shLuc	4.03631		Vector	3.64856
shLuc	3.86629		Vector	4.13146
shLuc	3.7195		Vector	3.59173
shLuc	3.82295		Vector	3.82073
shLuc	3.65658		Vector	3.93631
shLuc	4.2746		Vector	3.62603
shLuc	4.02383		Vector	3.79699
shLuc	4.13583		Vector	3.92418
shLuc	3.82879		Vector	4.01381
shLuc	3.79435		Vector	3.78675
shLuc	3.69161		Vector	3.73775
shLuc	3.68178		Vector	3.91808
shLuc	3.89048		Vector	3.5407
shLuc	3.71842		Vector	3.8589
shLuc	4.13865		Vector	3.49568
shLuc	3.8302		Vector	3.7495
shLuc	3.90838		Vector	3.81465
shLuc	3.8099		Vector	4.01758
shLuc	3.99251		Vector	3.64719
shLuc	4.19204		Vector	3.78233
shLuc	3.60617		Vector	3.71925
shLuc	4.21123		Vector	3.88672
shLuc	3.88036		Vector	3.7421
shLuc	3.90217		Vector	4.04521
shLuc	4.13975		Vector	3.78376
shLuc	3.62128		Vector	3.7561
shLuc	4.02407		Vector	3.50352
shLuc	4.253		Vector	4.26491
shLuc	3.71003		Vector	3.92215
shLuc	3.56632		Vector	3.87633
shLuc	3.9311		Vector	3.75159
shLuc	3.8202		Vector	3.8836
shLuc	3.93485		Vector	3.98399
shLuc	4.42682		Vector	3.56062
shLuc	3.81584		Vector	4.09096
shLuc	3.95501		Vector	3.77188
shLuc	3.76634		Vector	4.03407
shLuc	4.08682		Vector	3.80841
shLuc	4.42124		Vector	4.42792
shLuc	4.04727		Vector	4.0214
shLuc	4.10367		Vector	3.71189
shLuc	3.84092		Vector	3.75778
shLuc	4.24805		Vector	3.68673
shLuc	3.88807		Vector	3.71908
shLuc	3.71991		Vector	3.88964
shLuc	3.74554		Vector	3.8477
shLuc	4.15281		Vector	3.66801
shLuc	3.73384		Vector	3.73231
shLuc	4.15746		Vector	3.81265
shLuc	4.40427		Vector	4.23707
shLuc	3.7647		Vector	3.88036
shLuc	3.90119		Vector	4.26781
shLuc	3.76313		Vector	3.9491
shLuc	4.15461		Vector	3.83759
shLuc	3.77415		Vector	4.16244
shLuc	3.81251		Vector	3.86189
shLuc	4.1825		Vector	3.72575
shLuc	3.9627		Vector	3.68043
shLuc	4.12817		Vector	4.17421
shLuc	3.90806		Vector	4.16188
shLuc	3.89131		Vector	3.6561
shLuc	4.05576		Vector	4.07482
shLuc	3.92593		Vector	3.93252
shLuc	3.57264		Vector	4.43621
shLuc	3.74359		Vector	4.17278
shLuc	3.60369		Vector	4.10274
shLuc	3.88587		Vector	3.99255
shLuc	3.79456		Vector	4.24137
shLuc	4.12908		Vector	4.22074
shLuc	3.9038		Vector	4.11896
shLuc	3.7383		Vector	3.42553
shLuc	3.91672		Vector	4.06826
shLuc	3.81941		Vector	3.80862
shLuc	3.98087		Vector	3.64972
shLuc	4.13117		Vector	3.8884
shLuc	3.36754		Vector	3.77481
shLuc	3.93546		Vector	4.07806
shLuc	4.07019		Vector	3.73215
shLuc	4.07284		Vector	3.43584
shLuc	3.89801		Vector	3.85992
shLuc	3.75213		Vector	3.97909
shLuc	3.81338		Vector	3.58546
shLuc	3.93581		Vector	4.20276
shLuc	4.03407		Vector	3.5253
shLuc	4.05953		Vector	4.00715
shLuc	4.03535		Vector	3.90173
shLuc	3.64137		Vector	4.06337
shLuc	3.75035		Vector	4.1002
shLuc	3.55799		Vector	3.45271
shLuc	3.84899		Vector	3.79505
shLuc	4.03383		Vector	3.78569
shLuc	3.63073		Vector	3.55835
shLuc	3.76178		Vector	4.04528
shLuc	3.73207		Vector	3.70817
shLuc	3.82046		Vector	3.8101
shLuc	3.77714		Vector	3.64444
shLuc	4.04926		Vector	3.88446
shLuc	4.02094		Vector	4.00518
shLuc	4.07529		Vector	3.52686
shLuc	3.87829		Vector	3.6507
shLuc	4.15524		Vector	3.78533
shLuc	3.67247		Vector	3.66427
shLuc	4.10288		Vector	3.95463
shLuc	3.70243		Vector	3.91068
shLuc	3.83992		Vector	3.9072
shLuc	3.98376		Vector	3.47173
shLuc	3.64326		Vector	3.8362
shLuc	3.89564		Vector	3.88795
shLuc	3.48799		Vector	3.86747
shLuc	3.77728		Vector	4.4456
shLuc	3.80604		Vector	3.66115
shLuc	3.56984		Vector	3.68061
shLuc	3.83181		Vector	3.84794
shLuc	3.58388		Vector	3.78965
shLuc	3.96454		Vector	3.50745
shLuc	4.09757		Vector	3.55485
shLuc	3.67034		Vector	4.1661
shLuc	3.70458		Vector	3.94963
shLuc	3.99405		Vector	3.6777
shLuc	3.62221		Vector	3.70817
shLuc	3.92018		Vector	3.76118
shLuc	3.95813		Vector	4.09951
shLuc	4.14907		Vector	3.87286
shLuc	3.88604		Vector	3.81651
shLuc	3.98363		Vector	4.09121
shLuc	3.87029		Vector	3.88547
shLuc	3.89226		Vector	3.40106
shLuc	3.54469		Vector	3.65763
shLuc	3.67089		Vector	3.72008
shLuc	3.81378		Vector	3.80482
shLuc	4.07631		Vector	4.10948
shLuc	4.47104		Vector	4.04949
shLuc	3.75732		Vector	4.0456
shLuc	3.37254		Vector	3.79989
shLuc	3.74842		Vector	3.53542
shLuc	3.86587		Vector	3.90401
shLuc	4.10432		Vector	3.7391
shLuc	4.01569		Vector	3.75595
shLuc	3.76745		Vector	3.68842
shLuc	4.37985		Vector	3.47129
shLuc	4.12015		Vector	3.73046
shLuc	3.82191		Vector	3.95027
shLuc	3.67906		Vector	3.86016
shLuc	3.96979		Vector	3.92449
shLuc	3.71071		Vector	3.74648
shLuc	3.51983		Vector	3.71096
shLuc	3.8697		Vector	4.15281
shLuc	3.62211		Vector	3.50215
shLuc	3.5649		Vector	3.56324
shLuc	3.95153		Vector	3.47305
shLuc	4.14727		Vector	4.05316
shLuc	3.92402		Vector	3.49721
shLuc	3.97142		Vector	4.24996
shLuc	4.10568		Vector	3.47246
shLuc	4.32474		Vector	3.89581
shLuc	3.7332		Vector	3.89735
shLuc	3.97267		Vector	3.96736
shLuc	3.85673		Vector	3.53288
shLuc	3.83556		Vector	3.65715
shLuc	3.67468		Vector	4.03579
shLuc	3.68006		Vector	3.51534
shLuc	3.90113		Vector	3.72843
shLuc	3.89653		Vector	3.51957
shLuc	3.88649		Vector	3.95061
shLuc	4.18324		Vector	3.7228
shLuc	4.02612		Vector	3.48756
shLuc	4.06221		Vector	3.79831
shLuc	4.09184		Vector	3.63779
shLuc	3.82308		Vector	4.22006
shLuc	3.78032		Vector	3.58149
shLuc	3.63959		Vector	3.60455
shLuc	3.62737		Vector	4.22316
shLuc	3.86338		Vector	3.88058
shLuc	3.5832		Vector	3.61321
shLuc	3.71659		Vector	3.48968
shLuc	4.28854		Vector	3.40705
shLuc	3.71307		Vector	3.89282
shLuc	3.78554		Vector	3.57542
shLuc	3.96061		Vector	3.35946
shLuc	4.30507		Vector	3.50079
shLuc	3.46075		Vector	3.4813
[truncated: 4,707 more rows]

## Sheet: F02g
Cell_mKO2_Sum_log10	DNA_Sum_log10	col	dens
6.45424	7.42141	#000099	1
5.39222	6.43254	#000099	1
6.4837	7.44071	#000099	1
5.62065	7.11509	#000099	1
5.23868	6.43393	#000099	1
7.16365	6.65563	#000099	1
5.2546	6.61761	#000099	1
6.31116	7.49723	#000099	1
5.89808	6.19363	#000099	1
5.51236	6.27653	#000099	1
7.48797	7.01196	#000099	1
7.05487	7.13202	#000099	1
6.83502	6.86982	#000099	1
7.00737	7.02845	#000099	1
6.49135	6.58314	#000099	1
5.19942	6.46709	#000099	1
6.80976	7.36376	#000099	1
6.2249	7.42827	#000099	1
6.28638	5.19428	#000099	1
6.00346	5.21086	#000099	1
6.13218	5.04342	#000099	1
6.12384	5.40128	#000099	1
6.25525	5.0469	#000099	1
6.05818	5.01339	#000099	1
5.67868	5.04258	#000099	1
6.27273	5.22591	#000099	1
5.50531	5.06247	#000099	1
5.52136	5.04047	#000099	1
6.01242	5.10031	#000099	1
6.15742	5.29031	#000099	1
6.2597	5.20218	#000099	1
6.3652	7.43042	#000099	1
7.0904	7.09451	#000099	1
5.24662	6.34198	#000099	1
6.50884	6.37514	#000099	1
6.44544	7.49482	#000099	1
5.29556	6.67702	#000099	1
7.19674	7.26107	#000099	1
6.92299	7.37367	#000099	1
6.90555	6.99788	#000099	1
6.01653	6.05852	#000099	1
7.23743	6.76263	#000099	1
5.65685	6.07101	#000099	1
5.87692	5.89626	#000099	1
5.75784	5.98871	#000099	1
5.4714	6.12713	#000099	1
6.02977	6.255	#000099	1
5.94886	7.25689	#000099	1
5.24981	6.51243	#000099	1
5.30264	6.20789	#000099	1
7.36224	6.96332	#000099	1
7.03698	6.93289	#000099	1
6.99632	6.92903	#000099	1
6.52214	7.57211	#000099	1
7.06964	6.61621	#000099	1
6.98661	6.96387	#000099	1
7.26684	6.59191	#000099	1
7.24066	6.71044	#000099	1
6.35615	6.37731	#000099	1
6.25054	6.39795	#000099	1
6.46507	7.37622	#000099	1
5.94563	6.28	#000099	1
6.57602	7.47726	#000099	1
7.1837	6.60612	#000099	1
7.4852	7.1973	#000099	1
6.48773	6.42477	#000099	1
5.57638	6.35592	#000099	1
7.48607	6.99105	#000099	1
5.878	6.12516	#000099	1
7.28439	7.31633	#000099	1
6.58444	7.41998	#000099	1
6.47298	7.36332	#000099	1
6.25353	7.44396	#000099	1
6.00712	7.27785	#000099	1
5.76057	7.18837	#000099	1
6.09091	6.24797	#000099	1
5.74816	6.11574	#000099	1
7.13241	7.15666	#000099	1
7.20507	7.0895	#000099	1
5.39799	6.89459	#000099	1
5.59381	7.12548	#000099	1
7.46353	7.0908	#000099	1
7.2966	6.78866	#000099	1
7.23919	6.6137	#000099	1
5.29544	6.33871	#000099	1
6.75003	7.25294	#000099	1
5.44695	6.32015	#000099	1
5.58216	6.22955	#000099	1
6.75003	6.62569	#000099	1
6.4717	6.38571	#000099	1
5.70613	6.15398	#000099	1
5.76424	6.21536	#000099	1
5.16683	6.43047	#000099	1
6.76304	7.27906	#000099	1
6.97821	6.61242	#000099	1
5.2964	6.38694	#000099	1
5.54799	6.2605	#000099	1
6.04398	6.15604	#000099	1
6.55386	7.31248	#000099	1
5.34607	6.44317	#000099	1
7.08745	7.00398	#000099	1
7.02913	7.15263	#000099	1
6.82769	6.34735	#000099	1
7.23936	7.43835	#000099	1
7.06987	6.95537	#000099	1
7.45263	7.04469	#000099	1
7.05238	7.02396	#000099	1
5.6877	7.12512	#000099	1
5.34993	6.37272	#000099	1
6.84711	7.55682	#000099	1
7.49102	6.94056	#000099	1
6.60014	7.49303	#000099	1
6.11382	6.1823	#000099	1
7.03633	6.86146	#000099	1
7.45804	6.9788	#000099	1
5.29909	6.65739	#000099	1
7.18704	6.59799	#000099	1
7.04695	7.04688	#000099	1
6.83047	7.22605	#000099	1
5.44386	6.33925	#000099	1
7.49169	6.96286	#000099	1
6.78875	6.59303	#000099	1
7.27222	6.81233	#000099	1
7.1874	6.67517	#000099	1
6.94377	7.27045	#000099	1
5.25073	6.58333	#000099	1
6.60364	6.5715	#000099	1
6.62205	6.53136	#000099	1
7.33841	6.95914	#000099	1
6.05734	6.21437	#000099	1
5.51397	6.34801	#000099	1
5.34426	6.84545	#000099	1
5.7621	6.14768	#000099	1
5.46565	6.94937	#000099	1
6.77646	7.20715	#000099	1
7.29367	6.91595	#000099	1
5.24816	6.63086	#000099	1
6.43213	6.45292	#000099	1
6.16838	7.43518	#000099	1
6.32057	6.26856	#000099	1
6.27817	6.32505	#000099	1
7.17293	6.61133	#000099	1
7.30415	6.85286	#000099	1
6.7981	6.55469	#000099	1
6.0001	7.3204	#000099	1
5.84415	7.23247	#000099	1
6.81019	6.50944	#000099	1
6.29655	6.44334	#000099	1
5.25264	6.55921	#000099	1
7.02534	7.10963	#000099	1
6.29957	7.41515	#000099	1
5.39717	6.32794	#000099	1
5.62127	6.24022	#000099	1
7.28797	7.12848	#000099	1
7.20185	7.43356	#000099	1
6.07206	7.36324	#000099	1
6.45791	7.43837	#000099	1
6.97075	6.63083	#000099	1
6.86399	7.14333	#000099	1
5.8407	6.21952	#000099	1
6.76637	6.50613	#000099	1
7.0271	6.44656	#000099	1
6.76284	6.55807	#000099	1
7.01425	6.526	#000099	1
5.41707	6.99429	#000099	1
7.01687	7.23512	#000099	1
6.37063	7.41384	#000099	1
6.97728	7.26191	#000099	1
6.05227	7.37015	#000099	1
6.07308	7.4611	#000099	1
5.16522	6.30762	#000099	1
5.46792	6.99333	#000099	1
7.1842	7.16009	#000099	1
5.6699	7.08825	#000099	1
5.50053	6.19202	#000099	1
7.28061	7.07129	#000099	1
5.44723	6.19319	#000099	1
5.31103	6.28103	#000099	1
6.70501	7.32194	#000099	1
7.00907	7.19535	#000099	1
5.51384	6.28144	#000099	1
6.84223	7.27611	#000099	1
7.38063	6.92612	#000099	1
6.90734	6.51297	#000099	1
6.60218	6.21375	#000099	1
6.69501	6.35773	#000099	1
6.53169	5.97481	#000099	1
6.61244	6.40688	#000099	1
6.425	6.26105	#000099	1
6.37902	6.17344	#000099	1
6.65486	6.48494	#000099	1
6.39569	6.39137	#000099	1
6.3263	6.25233	#000099	1
6.50845	6.25873	#000099	1
6.7461	6.44155	#000099	1
6.16927	6.10084	#000099	1
6.517	6.24479	#000099	1
6.65351	6.31126	#000099	1
6.89438	6.3191	#000099	1
6.35199	6.43361	#000099	1
6.31184	6.17587	#000099	1
6.59391	6.13666	#000099	1
6.32806	6.34485	#000099	1
6.31665	6.23252	#000099	1
6.40578	6.03806	#000099	1
6.15785	6.05141	#000099	1
6.58314	6.09503	#000099	1
6.58612	6.48364	#000099	1
6.23528	6.30908	#000099	1
6.84053	6.57918	#000099	1
6.44129	6.05672	#000099	1
7.08645	6.42558	#000099	1
6.8027	6.09789	#000099	1
6.75054	6.35409	#000099	1
5.97922	6.03918	#000099	1
6.61142	6.42007	#000099	1
6.4344	6.10172	#000099	1
6.44539	6.38862	#000099	1
6.78926	6.48108	#000099	1
6.58082	6.41007	#000099	1
6.12334	5.85658	#000099	1
6.27449	6.09202	#000099	1
7.02239	6.11163	#000099	1
6.41458	6.20566	#000099	1
6.38716	6.20939	#000099	1
6.61294	6.15924	#000099	1
6.42008	6.09425	#000099	1
6.59765	6.35043	#000099	1
6.27395	5.94574	#000099	1
6.88487	6.16696	#000099	1
6.70101	6.42584	#000099	1
6.09965	6.14634	#000099	1
6.7618	6.57216	#000099	1
6.37912	5.94697	#000099	1
6.12283	6.1368	#000099	1
6.93509	6.56512	#000099	1
6.34398	6.32074	#000099	1
6.41493	5.88009	#000099	1
6.46431	6.04697	#000099	1
6.22058	6.18148	#000099	1
6.71081	6.50019	#000099	1
6.88992	6.50719	#000099	1
6.35191	6.14722	#000099	1
6.52524	6.15685	#000099	1
6.35122	6.31674	#000099	1
6.10413	5.99095	#000099	1
6.05782	6.08875	#000099	1
6.00427	6.02357	#000099	1
6.76263	6.19192	#000099	1
6.82463	6.75191	#000099	1
7.09507	7.11526	#000099	1
6.01459	6.21811	#000099	1
6.95573	6.63876	#000099	1
6.69951	7.50836	#000099	1
7.12021	7.0353	#000099	1
6.55401	7.49034	#000099	1
5.78315	6.26554	#000099	1
5.50583	6.20447	#000099	1
6.47628	6.09847	#000099	1
6.10367	7.75867	#000099	1
5.7091	7.22614	#000099	1
5.71844	7.16515	#000099	1
6.1097	7.74436	#000099	1
5.97784	7.41784	#000099	1
6.03176	7.69301	#000099	1
7.30161	7.14171	#000099	1
6.35304	7.63688	#000099	1
5.68825	7.08363	#000099	1
7.18439	7.25019	#000099	1
5.30811	6.80085	#000099	1
5.45934	6.91654	#000099	1
6.04686	7.32368	#00049B	2
7.20224	6.84763	#00049B	2
5.61922	6.3187	#00049B	2
7.20594	6.80291	#00049B	2
7.06803	6.84431	#00049B	2
7.1938	6.73997	#00049B	2
7.16155	6.67599	#00049B	2
7.16421	6.86265	#00049B	2
7.13352	6.99862	#00049B	2
6.78632	7.1701	#00049B	2
6.55741	7.2927	#00049B	2
6.88734	6.715	#00049B	2
6.81371	6.72482	#00049B	2
6.86723	6.8205	#00049B	2
5.44595	6.37725	#00049B	2
6.78979	7.19155	#00049B	2
7.34151	6.99742	#00049B	2
7.20034	6.89357	#00049B	2
6.55658	6.65138	#00049B	2
6.49752	6.46476	#00049B	2
5.31487	6.55764	#00049B	2
6.61972	6.64491	#00049B	2
7.265	7.03383	#00049B	2
5.31054	6.47722	#00049B	2
6.56265	7.26453	#00049B	2
5.84592	6.25412	#00049B	2
6.66972	6.62272	#00049B	2
6.69739	6.54361	#00049B	2
6.79102	6.67769	#00049B	2
7.34149	7.07423	#00049B	2
5.63725	7.05056	#00049B	2
7.15897	6.91462	#00049B	2
5.18025	6.4494	#00049B	2
7.0621	6.65775	#00049B	2
7.42306	7.08414	#00049B	2
5.2908	6.37357	#00049B	2
5.32166	6.74811	#00049B	2
5.40166	6.34208	#00049B	2
6.75486	7.17995	#00049B	2
7.10139	6.99369	#00049B	2
6.96363	6.68825	#00049B	2
6.88861	6.9653	#00049B	2
6.61752	7.20789	#00049B	2
7.15314	6.74451	#00049B	2
6.66542	6.57157	#00049B	2
6.15821	6.31855	#00049B	2
6.66876	7.31393	#00049B	2
6.17794	6.29869	#00049B	2
7.07465	7.09594	#00049B	2
6.15598	6.36811	#00049B	2
7.17435	6.70869	#00049B	2
5.53496	6.99329	#00049B	2
6.66422	6.61428	#00049B	2
6.93271	7.13243	#00049B	2
6.67992	6.67512	#00049B	2
7.10288	6.76749	#00049B	2
5.29907	6.50961	#00049B	2
6.94356	7.13128	#00049B	2
7.33148	7.0451	#00049B	2
6.92581	7.04231	#00049B	2
6.86802	6.69766	#00049B	2
7.16082	6.99559	#00049B	2
7.00523	6.74052	#00049B	2
6.98578	6.77201	#00049B	2
6.82976	6.69756	#00049B	2
6.67871	7.20043	#00049B	2
7.34883	7.07961	#00049B	2
6.66835	6.64637	#00049B	2
5.61251	6.30096	#00049B	2
5.32253	6.46569	#00049B	2
6.68424	6.62976	#00049B	2
6.80135	6.90335	#00049B	2
7.15645	6.78506	#00049B	2
6.41565	6.3055	#00049B	2
5.74567	7.14675	#00049B	2
5.3173	6.77488	#00049B	2
7.19825	6.78376	#00049B	2
6.11724	7.31199	#00049B	2
5.32177	6.70052	#00049B	2
6.64433	7.27509	#00049B	2
6.77672	6.97544	#00049B	2
7.29312	7.02796	#00049B	2
6.68995	6.527	#00049B	2
6.71696	6.61925	#00049B	2
5.85731	6.24367	#00049B	2
6.72361	7.18009	#00049B	2
6.07211	7.34624	#00049B	2
7.19409	6.9204	#00049B	2
5.37633	6.70543	#00049B	2
6.28005	6.4672	#00049B	2
6.93731	7.10314	#00049B	2
7.09442	6.83915	#00049B	2
6.23653	6.19131	#00049B	2
5.91143	6.2334	#00049B	2
6.95812	7.13011	#00049B	2
7.08164	6.86186	#00049B	2
7.21705	7.03622	#00049B	2
7.19622	6.87862	#00049B	2
5.27264	6.50993	#00049B	2
7.34819	7.05109	#00049B	2
7.30983	7.02108	#00049B	2
5.3036	6.51279	#00049B	2
6.69823	7.28345	#00049B	2
6.67694	7.29885	#00049B	2
5.5591	6.2371	#00049B	2
6.95658	7.02919	#00049B	2
6.86208	6.90601	#00049B	2
6.74005	6.65161	#00049B	2
6.95122	6.6926	#00049B	2
6.87629	6.8066	#00049B	2
6.8067	7.03592	#00049B	2
5.35238	6.57236	#00049B	2
6.7139	6.6858	#00049B	2
6.80953	6.67502	#00049B	2
5.37568	6.47198	#00049B	2
7.03325	6.6682	#00049B	2
6.56869	6.56738	#00049B	2
7.02659	6.78124	#00049B	2
5.65642	6.28499	#00049B	2
6.6483	7.23147	#00049B	2
6.98022	7.02453	#00049B	2
7.42618	7.08434	#00049B	2
6.99595	6.7047	#00049B	2
7.38331	7.0655	#00049B	2
6.57102	7.2706	#00049B	2
5.42632	6.86365	#00049B	2
7.12253	6.79011	#00049B	2
5.44371	6.38837	#00049B	2
5.9983	6.31841	#00049B	2
5.62265	6.32736	#00049B	2
6.91777	6.77844	#00049B	2
7.13654	6.8766	#00049B	2
7.07074	6.67352	#00049B	2
6.90625	6.70122	#00049B	2
6.89003	6.84569	#00049B	2
5.90098	6.24833	#00049B	2
5.87216	6.2849	#00049B	2
5.52659	6.90109	#00049B	2
5.44108	6.81073	#00049B	2
5.60131	6.99782	#00049B	2
7.31131	7.01137	#00049B	2
7.27812	6.86437	#00049B	2
6.07606	7.30819	#00049B	2
5.477	6.87968	#00049B	2
6.78777	6.85568	#00049B	2
6.19726	6.04716	#00049B	2
6.37487	6.51609	#00049B	2
6.93709	7.0949	#00049B	2
6.79011	7.16331	#00049B	2
5.30575	6.34605	#00049B	2
5.77976	6.29447	#00049B	2
7.1816	6.74994	#00049B	2
6.69216	6.99141	#00049B	2
6.17113	6.38995	#00049B	2
6.71864	7.15413	#00049B	2
6.23403	6.4469	#00049B	2
5.33194	6.69732	#00049B	2
6.71335	7.15701	#00049B	2
6.35323	6.51469	#00049B	2
7.25118	6.85946	#00049B	2
6.16129	6.1674	#00049B	2
5.99467	6.31366	#00049B	2
6.7208	6.68186	#00049B	2
6.6758	7.21534	#00049B	2
6.93249	6.94738	#00049B	2
5.59251	6.24633	#00049B	2
6.37545	6.45637	#00049B	2
7.06235	6.81912	#00049B	2
6.25135	6.21589	#00049B	2
5.43917	6.85934	#00049B	2
6.61423	7.28258	#00049B	2
6.87946	7.11598	#00049B	2
6.95938	6.97496	#00049B	2
5.41262	6.47698	#00049B	2
6.20267	7.35601	#00049B	2
5.36998	6.68373	#00049B	2
6.20288	7.39289	#00049B	2
6.42937	6.32178	#00049B	2
5.31175	6.75734	#00049B	2
5.58892	6.99485	#00049B	2
7.24082	6.85506	#00049B	2
7.18922	6.82064	#00049B	2
7.14985	6.88431	#00049B	2
5.73316	7.12016	#00049B	2
5.83169	6.26807	#00049B	2
7.18612	6.81167	#00049B	2
6.05107	6.31343	#00049B	2
5.36814	6.51529	#00049B	2
5.89714	6.22287	#00049B	2
6.11846	6.31009	#00049B	2
6.96699	6.85842	#00049B	2
5.61292	7.07287	#00049B	2
6.58972	7.20776	#00049B	2
5.18433	6.43781	#00049B	2
6.22495	7.34728	#00049B	2
6.7988	6.84592	#00049B	2
7.11167	6.69218	#00049B	2
6.22623	7.38299	#00049B	2
6.93782	6.94833	#00049B	2
5.61779	7.03589	#00049B	2
6.14208	6.31033	#00049B	2
5.44381	6.80911	#00049B	2
5.34841	6.50661	#00049B	2
6.95097	7.15105	#00049B	2
6.99394	7.06091	#00049B	2
7.04077	6.79935	#00049B	2
6.81317	6.92872	#00049B	2
5.38421	6.82837	#00049B	2
6.6775	7.19085	#00049B	2
6.10786	6.33517	#00049B	2
6.43528	6.52202	#00049B	2
5.50391	6.99717	#00049B	2
6.56865	6.551	#00049B	2
7.15845	6.94867	#00049B	2
6.19248	7.31431	#00049B	2
6.45044	6.5299	#00049B	2
5.31377	6.4605	#00049B	2
6.73474	7.01997	#00049B	2
5.39356	6.8444	#00049B	2
5.33413	6.62787	#00049B	2
5.72815	7.15051	#00049B	2
5.60105	7.03782	#00049B	2
6.93838	7.08948	#00049B	2
5.44495	6.80133	#00049B	2
5.34947	6.63169	#00049B	2
7.16106	7.02964	#00049B	2
6.68951	6.5248	#00049B	2
7.19265	7.01676	#00049B	2
5.35501	6.71883	#00049B	2
6.37887	6.44948	#00049B	2
6.41664	6.57614	#00049B	2
6.97379	6.73837	#00049B	2
6.85704	7.06445	#00049B	2
6.6516	6.59497	#00049B	2
6.44432	6.3546	#00049B	2
6.51747	6.53143	#00049B	2
6.47958	6.44129	#00049B	2
6.09989	6.02356	#00049B	2
6.1318	6.22856	#00049B	2
6.45588	6.54546	#00049B	2
6.18836	6.05308	#00049B	2
6.17793	6.14997	#00049B	2
6.4256	6.33788	#00049B	2
6.28267	6.18919	#00049B	2
6.28105	6.21998	#00049B	2
6.41881	6.29854	#00049B	2
6.67856	6.56912	#00049B	2
6.08105	6.08769	#00049B	2
6.15516	6.2186	#00049B	2
6.09553	6.05974	#00049B	2
6.53588	6.46699	#00049B	2
6.17469	6.1522	#00049B	2
6.46414	6.5308	#00049B	2
6.52654	6.48202	#00049B	2
6.06928	6.03402	#00049B	2
6.20609	6.04345	#00049B	2
6.41216	6.46693	#00049B	2
6.10009	6.06653	#00049B	2
6.09559	6.04368	#00049B	2
5.62283	6.35856	#00049B	2
6.7981	6.69549	#00049B	2
6.90356	6.69475	#00049B	2
6.93213	7.0443	#00049B	2
6.56707	6.52123	#00049B	2
7.1809	6.94625	#00049B	2
7.29654	6.96155	#00049B	2
6.7884	7.02399	#00049B	2
6.82997	7.01062	#00049B	2
7.04341	6.67823	#00049B	2
6.9748	6.87888	#00049B	2
7.06551	6.78964	#00049B	2
5.84663	6.29527	#00049B	2
6.42087	6.32428	#00049B	2
7.13633	6.96535	#00049B	2
7.14065	6.86075	#00049B	2
6.8156	6.78745	#00049B	2
6.57364	6.62128	#00049B	2
6.42093	6.52509	#00049B	2
7.21799	6.73849	#00049B	2
6.75283	6.70492	#00049B	2
6.37802	6.51088	#00049B	2
6.21585	6.4286	#00049B	2
6.09286	6.32363	#00049B	2
6.9934	6.90537	#00049B	2
7.20564	6.9964	#00049B	2
6.78657	6.80448	#00049B	2
6.01806	6.30983	#00049B	2
5.52756	6.96373	#00049B	2
5.42705	6.37839	#00049B	2
7.17446	7.0373	#00049B	2
6.79888	6.96937	#00049B	2
6.29563	6.4837	#00049B	2
6.05745	7.2952	#00049B	2
5.91745	6.26452	#00049B	2
5.39427	6.85001	#00049B	2
7.07539	6.81977	#00049B	2
5.28666	6.55744	#00049B	2
7.15401	7.03719	#00049B	2
5.55915	6.38514	#00049B	2
7.10465	6.78524	#00049B	2
7.23709	6.96318	#00049B	2
6.58691	6.61636	#00049B	2
6.08998	7.29742	#00099D	3
5.38273	6.60905	#00099D	3
7.05322	6.6996	#00099D	3
7.08103	6.73173	#00099D	3
5.79601	6.33805	#00099D	3
6.72947	6.88443	#00099D	3
5.49897	6.40312	#00099D	3
6.70322	6.67369	#00099D	3
6.4314	6.6005	#00099D	3
6.20525	6.45763	#00099D	3
7.27828	6.95039	#00099D	3
6.25772	7.39482	#00099D	3
6.77636	6.77155	#00099D	3
6.20305	7.31087	#00099D	3
5.51727	6.82651	#00099D	3
5.77294	6.31606	#00099D	3
6.41471	7.34196	#00099D	3
6.91605	6.89442	#00099D	3
6.26665	7.39795	#00099D	3
6.79948	7.06392	#00099D	3
6.5883	7.20229	#00099D	3
6.28767	6.5301	#00099D	3
5.69238	6.3086	#00099D	3
6.2925	7.35074	#00099D	3
6.12677	6.41279	#00099D	3
6.86148	6.95029	#00099D	3
6.20521	6.256	#00099D	3
6.96654	7.05794	#00099D	3
6.17193	6.42773	#00099D	3
7.10101	6.73629	#00099D	3
5.39916	6.805	#00099D	3
6.27085	7.38686	#00099D	3
6.78196	6.85928	#00099D	3
6.25153	6.48965	#00099D	3
5.46017	6.42287	#00099D	3
6.85643	6.9377	#00099D	3
6.63395	6.67546	#00099D	3
6.92901	6.77131	#00099D	3
5.38477	6.77986	#00099D	3
6.94461	6.84667	#00099D	3
6.92408	6.89802	#00099D	3
5.39359	6.66643	#00099D	3
6.64857	7.26642	#00099D	3
6.94869	6.78737	#00099D	3
6.08587	6.37573	#00099D	3
5.3817	6.64606	#00099D	3
6.76795	6.7675	#00099D	3
6.74346	6.74627	#00099D	3
6.02529	7.25402	#00099D	3
7.26054	6.95089	#00099D	3
7.29438	6.98157	#00099D	3
6.851	7.10063	#00099D	3
6.90628	6.85061	#00099D	3
6.36049	6.54976	#00099D	3
6.22477	6.49234	#00099D	3
5.5251	6.79198	#00099D	3
5.92785	7.21792	#00099D	3
5.98175	7.24874	#00099D	3
6.6877	6.84337	#00099D	3
6.208	7.30336	#00099D	3
5.36085	6.65149	#00099D	3
6.73678	7.04427	#00099D	3
6.25315	6.52514	#00099D	3
5.66214	6.33449	#00099D	3
6.34965	6.53983	#00099D	3
6.82568	7.13835	#00099D	3
6.26149	7.33229	#00099D	3
7.05143	6.73101	#00099D	3
7.05354	6.72927	#00099D	3
6.92212	6.86878	#00099D	3
6.08819	6.37622	#00099D	3
7.03467	6.74719	#00099D	3
6.28636	7.35418	#00099D	3
6.87825	6.9279	#00099D	3
6.9206	6.89802	#00099D	3
6.11009	7.29356	#00099D	3
6.34232	6.53851	#00099D	3
5.87956	7.18438	#00099D	3
6.02342	6.34059	#00099D	3
6.4062	7.34614	#00099D	3
5.43431	6.71353	#00099D	3
7.1076	6.71301	#00099D	3
5.49398	6.88658	#00099D	3
6.83501	6.99967	#00099D	3
6.73071	7.11807	#00099D	3
6.9457	6.83771	#00099D	3
6.82908	6.98861	#00099D	3
5.77075	7.10189	#00099D	3
6.60584	6.6724	#00099D	3
6.32407	7.33193	#00099D	3
6.05664	6.38121	#00099D	3
5.78825	7.11823	#00099D	3
7.0857	6.74675	#00099D	3
6.02791	6.34906	#00099D	3
7.01774	6.75417	#00099D	3
5.66937	6.31789	#00099D	3
6.75801	6.75369	#00099D	3
6.44582	6.60736	#00099D	3
5.67138	6.98935	#00099D	3
6.336	7.29735	#00099D	3
6.54863	6.53093	#00099D	3
6.53777	6.53265	#00099D	3
6.75199	6.75739	#00099D	3
6.38714	6.58936	#00099D	3
6.3261	7.34371	#00099D	3
5.48349	6.46628	#00099D	3
6.50833	6.5091	#00099D	3
5.85428	7.19308	#00099D	3
6.09675	7.27736	#00099D	3
6.96792	7.06553	#00099D	3
5.58419	6.95276	#00099D	3
6.46008	6.59665	#00099D	3
6.63109	7.16507	#00099D	3
5.35923	6.77905	#00099D	3
5.5351	6.97095	#00099D	3
6.37882	7.34009	#00099D	3
6.06916	6.34119	#00099D	3
6.84833	6.95508	#00099D	3
7.02228	6.74448	#00099D	3
6.15152	6.41826	#00099D	3
6.65076	7.2549	#00099D	3
6.85208	6.95776	#00099D	3
6.07838	6.38749	#00099D	3
6.54369	7.24863	#00099D	3
7.24702	6.94292	#00099D	3
5.57171	6.94227	#00099D	3
6.2151	6.48306	#00099D	3
6.9355	6.91649	#00099D	3
5.7659	6.31201	#00099D	3
6.70273	6.83685	#00099D	3
6.35432	7.3225	#00099D	3
5.90634	6.31713	#00099D	3
6.59286	6.66541	#00099D	3
6.3604	6.58357	#00099D	3
5.81485	7.14575	#00099D	3
5.37811	6.75009	#00099D	3
5.56106	6.90825	#00099D	3
6.18434	6.22383	#00099D	3
6.61046	7.18254	#00099D	3
5.90004	6.31021	#00099D	3
5.42414	6.4767	#00099D	3
5.42457	6.49087	#00099D	3
5.48653	6.41232	#00099D	3
6.81727	6.99756	#00099D	3
6.83687	7.09103	#00099D	3
5.36021	6.56956	#00099D	3
5.57332	6.9727	#00099D	3
6.90587	6.78662	#00099D	3
6.76069	7.04059	#00099D	3
6.82471	7.05756	#00099D	3
5.6728	7.00614	#00099D	3
5.39012	6.77156	#00099D	3
5.57182	6.99978	#00099D	3
6.7492	6.84502	#00099D	3
7.07615	6.70011	#00099D	3
6.27862	7.37193	#00099D	3
6.92124	6.91058	#00099D	3
6.93508	6.85282	#00099D	3
5.53437	6.96338	#00099D	3
5.50151	6.83728	#00099D	3
6.90034	6.87601	#00099D	3
6.47881	7.29233	#00099D	3
6.92215	6.79725	#00099D	3
6.21193	6.27249	#00099D	3
6.49201	6.48981	#00099D	3
6.50782	6.50645	#00099D	3
6.19924	6.27436	#00099D	3
6.20775	6.24332	#00099D	3
6.19924	6.25209	#00099D	3
6.6532	6.69985	#00099D	3
6.17229	6.22708	#00099D	3
6.05642	6.32253	#00099D	3
5.6298	6.30511	#00099D	3
6.69105	6.96259	#00099D	3
7.27077	6.97229	#00099D	3
7.22347	6.94208	#00099D	3
6.76109	6.85447	#00099D	3
5.45353	6.42285	#00099D	3
5.50785	6.84506	#00099D	3
6.93679	6.79638	#00099D	3
6.42586	6.60325	#00099D	3
6.63924	7.26631	#00099D	3
7.12381	6.73441	#00099D	3
6.31954	6.54509	#00099D	3
6.26132	6.48649	#00099D	3
5.36936	6.74515	#00099D	3
6.48485	6.48141	#00099D	3
5.65915	6.33253	#00099D	3
6.75528	6.81925	#00099D	3
7.22809	6.94221	#00099D	3
6.68172	7.15015	#00099D	3
6.09309	6.37726	#00099D	3
5.59868	6.93416	#00099D	3
6.24033	7.35411	#00099D	3
6.30109	7.333	#00099D	3
6.72564	6.66083	#00099D	3
6.23033	6.49407	#00099D	3
6.76671	6.80112	#00099D	3
5.37047	6.62633	#00099D	3
6.16604	6.21459	#00099D	3
6.92081	6.81137	#00099D	3
5.45043	6.58175	#000E9F	4
6.39465	7.3353	#000E9F	4
5.46436	6.58325	#000E9F	4
5.42316	6.53521	#000E9F	4
6.54777	7.19656	#000E9F	4
5.73238	6.30899	#000E9F	4
6.5915	6.69342	#000E9F	4
6.64678	6.728	#000E9F	4
5.80941	7.12324	#000E9F	4
5.45088	6.61758	#000E9F	4
6.14786	6.44411	#000E9F	4
5.43188	6.74665	#000E9F	4
5.45285	6.67266	#000E9F	4
6.75677	6.92637	#000E9F	4
6.80319	7.0985	#000E9F	4
5.95906	6.34708	#000E9F	4
5.75357	6.36926	#000E9F	4
6.76371	6.77065	#000E9F	4
5.98243	6.35389	#000E9F	4
6.77693	6.9368	#000E9F	4
5.66938	6.35967	#000E9F	4
6.28946	7.30787	#000E9F	4
5.51709	6.87909	#000E9F	4
5.48474	6.62453	#000E9F	4
5.73229	6.29878	#000E9F	4
5.37805	6.57742	#000E9F	4
6.73457	7.06467	#000E9F	4
5.7383	6.33071	#000E9F	4
5.40207	6.54268	#000E9F	4
6.68643	6.8934	#000E9F	4
6.63567	6.87168	#000E9F	4
6.78319	7.11261	#000E9F	4
5.45183	6.65918	#000E9F	4
5.40282	6.56869	#000E9F	4
5.83851	6.32184	#000E9F	4
5.4511	6.52045	#000E9F	4
6.50305	7.27089	#000E9F	4
5.8497	6.3291	#000E9F	4
5.42537	6.61451	#000E9F	4
5.40526	6.56154	#000E9F	4
5.64484	6.98277	#000E9F	4
6.06805	6.42047	#000E9F	4
6.07109	6.44386	#000E9F	4
6.65518	7.14488	#000E9F	4
6.73949	6.81192	#000E9F	4
5.63317	6.94381	#000E9F	4
5.45359	6.53645	#000E9F	4
5.43113	6.55782	#000E9F	4
5.87594	6.32486	#000E9F	4
6.35749	6.5975	#000E9F	4
6.71227	6.89168	#000E9F	4
6.30287	6.5562	#000E9F	4
6.09251	6.44307	#000E9F	4
6.10583	6.45226	#000E9F	4
6.1735	6.45636	#000E9F	4
5.96459	6.34269	#000E9F	4
5.81972	7.14178	#000E9F	4
6.5298	7.20817	#000E9F	4
6.75713	7.10306	#000E9F	4
5.43544	6.73157	#000E9F	4
5.49895	6.42904	#000E9F	4
5.51803	6.87361	#000E9F	4
5.4071	6.62215	#000E9F	4
6.70386	6.89052	#000E9F	4
6.58516	6.68788	#000E9F	4
5.9778	6.35704	#000E9F	4
6.47117	7.2643	#000E9F	4
6.74798	7.10653	#000E9F	4
5.49655	6.43021	#000E9F	4
5.73756	6.31508	#000E9F	4
6.67149	6.74167	#000E9F	4
5.70891	6.31213	#000E9F	4
6.75643	6.94866	#000E9F	4
6.1719	6.43293	#000E9F	4
5.43838	6.66297	#000E9F	4
5.88859	6.32309	#000E9F	4
5.79896	7.11752	#000E9F	4
5.73148	7.04392	#000E9F	4
5.42559	6.60846	#000E9F	4
6.46895	7.26754	#000E9F	4
5.89336	6.35302	#000E9F	4
6.63991	6.73649	#000E9F	4
5.84687	6.33431	#000E9F	4
6.39099	7.31083	#000E9F	4
6.53715	6.6656	#000E9F	4
5.46016	6.54968	#000E9F	4
5.90991	6.35321	#000E9F	4
6.17403	6.45794	#000E9F	4
5.43801	6.52045	#000E9F	4
6.51348	7.27082	#000E9F	4
5.693	6.3602	#000E9F	4
5.43757	6.75879	#000E9F	4
6.75465	7.10646	#000E9F	4
6.48864	7.26009	#000E9F	4
5.69881	6.35162	#000E9F	4
5.45211	6.74765	#000E9F	4
5.52472	6.87694	#000E9F	4
6.73146	6.79663	#000E9F	4
5.4243	6.65536	#000E9F	4
6.64778	6.72121	#000E9F	4
5.49483	6.74991	#000E9F	4
6.69391	6.95406	#000E9F	4
6.73401	7.08737	#000E9F	4
6.75976	6.91306	#000E9F	4
5.4146	6.59224	#000E9F	4
5.93311	6.35581	#000E9F	4
5.41911	6.75342	#000E9F	4
5.40241	6.77147	#000E9F	4
6.7529	6.93859	#000E9F	4
5.72664	7.04574	#000E9F	4
6.4189	7.2735	#000E9F	4
5.42482	6.61972	#000E9F	4
5.46721	6.48945	#000E9F	4
6.37742	7.33059	#000E9F	4
5.84654	7.16257	#000E9F	4
5.58889	6.90742	#000E9F	4
6.04471	6.43672	#000E9F	4
6.61909	6.70216	#000E9F	4
5.57771	6.40202	#000E9F	4
5.99454	6.35239	#000E9F	4
6.36127	7.3042	#000E9F	4
5.62576	6.95322	#000E9F	4
5.68259	6.36202	#000E9F	4
5.82943	7.15764	#000E9F	4
5.46772	6.74374	#000E9F	4
6.68185	6.74753	#000E9F	4
6.42552	7.26995	#000E9F	4
6.75156	6.90797	#000E9F	4
6.05425	6.38886	#000E9F	4
6.08663	6.44542	#000E9F	4
6.77001	7.07453	#000E9F	4
5.44643	6.67841	#000E9F	4
6.76092	6.94229	#000E9F	4
5.44786	6.68074	#000E9F	4
5.41397	6.76852	#000E9F	4
6.43399	7.31069	#000E9F	4
6.42119	7.32763	#000E9F	4
6.27188	7.29849	#000E9F	4
5.5236	6.83703	#000E9F	4
5.74201	6.3631	#000E9F	4
6.72084	6.94353	#000E9F	4
6.6601	6.99812	#000E9F	4
6.44025	7.27923	#000E9F	4
6.65836	6.7612	#000E9F	4
5.734	6.30781	#000E9F	4
5.42285	6.55189	#000E9F	4
5.46751	6.49624	#000E9F	4
5.63313	6.93325	#000E9F	4
6.54782	7.20482	#000E9F	4
6.05124	6.41378	#000E9F	4
6.26721	7.30148	#000E9F	4
6.80812	7.12914	#000E9F	4
5.43476	6.50827	#000E9F	4
5.96963	6.36185	#000E9F	4
6.43543	7.3208	#000E9F	4
5.72459	6.3681	#000E9F	4
5.4327	6.58636	#000E9F	4
6.71896	6.95505	#000E9F	4
6.73711	6.82132	#000E9F	4
5.4714	6.49747	#000E9F	4
5.78252	6.34913	#000E9F	4
5.6612	6.96553	#000E9F	4
5.85727	6.33953	#000E9F	4
6.38729	7.27918	#000E9F	4
5.72161	6.33243	#000E9F	4
6.80441	7.12278	#000E9F	4
6.42652	7.31736	#000E9F	4
6.67974	6.82355	#000E9F	4
5.75653	7.06945	#000E9F	4
5.51635	6.48678	#0013A1	5
6.18696	6.50604	#0013A1	5
6.36391	7.26701	#0013A1	5
5.73251	6.39732	#0013A1	5
6.69921	6.78549	#0013A1	5
6.81354	7.10069	#0013A1	5
6.46281	6.64389	#0013A1	5
6.49837	7.24988	#0013A1	5
6.72844	6.92954	#0013A1	5
6.1263	7.251	#0013A1	5
6.38411	6.62416	#0013A1	5
6.50488	7.22479	#0013A1	5
6.59079	7.15338	#0013A1	5
5.66939	6.38961	#0013A1	5
6.64092	7.14636	#0013A1	5
5.68201	6.97307	#0013A1	5
5.80227	7.11321	#0013A1	5
5.48039	6.69023	#0013A1	5
6.68293	6.92546	#0013A1	5
6.41385	7.29656	#0013A1	5
6.33899	7.2672	#0013A1	5
6.60061	6.72504	#0013A1	5
5.85768	6.36599	#0013A1	5
5.4823	6.65051	#0013A1	5
6.05228	6.46918	#0013A1	5
5.47186	6.66146	#0013A1	5
6.13988	6.45492	#0013A1	5
5.5522	6.81612	#0013A1	5
5.7584	7.06471	#0013A1	5
6.81199	7.0987	#0013A1	5
5.84105	7.16076	#0013A1	5
5.49586	6.54084	#0013A1	5
5.49516	6.5423	#0013A1	5
6.46859	7.23482	#0013A1	5
5.47982	6.72747	#0013A1	5
5.49727	6.71276	#0013A1	5
6.56495	7.1525	#0013A1	5
6.72649	7.05714	#0013A1	5
5.90152	6.38219	#0013A1	5
6.58563	6.69733	#0013A1	5
6.67418	7.1039	#0013A1	5
5.57094	6.89004	#0013A1	5
6.6951	7.08014	#0013A1	5
6.6128	6.76052	#0013A1	5
5.95643	7.21795	#0013A1	5
5.48525	6.71911	#0013A1	5
6.50882	6.6586	#0013A1	5
5.4937	6.47631	#0013A1	5
5.50263	6.6875	#0013A1	5
6.01508	6.38746	#0013A1	5
6.71531	6.90123	#0013A1	5
5.66707	6.39458	#0013A1	5
5.66721	6.94161	#0013A1	5
5.52537	6.484	#0013A1	5
5.61475	6.41632	#0013A1	5
5.51354	6.41004	#0013A1	5
5.67862	6.96562	#0013A1	5
6.53708	7.16458	#0013A1	5
5.56756	6.83753	#0013A1	5
6.81614	7.09922	#0013A1	5
6.6618	6.9118	#0013A1	5
6.72525	6.90422	#0013A1	5
6.81519	7.1106	#0013A1	5
6.51694	6.6585	#0013A1	5
6.47378	6.64626	#0013A1	5
6.70541	6.78296	#0013A1	5
6.69066	6.78168	#0013A1	5
5.85669	6.36926	#0013A1	5
6.11867	6.47083	#0013A1	5
6.41657	7.31663	#0013A1	5
6.12201	7.26527	#0013A1	5
6.69654	6.7774	#0013A1	5
6.62266	6.86225	#0013A1	5
6.17889	6.51838	#0013A1	5
6.53635	7.20502	#0013A1	5
6.20628	6.5246	#0013A1	5
5.64811	6.92789	#0013A1	5
5.45843	6.72998	#0013A1	5
5.5003	6.53672	#0013A1	5
6.12677	6.45768	#0013A1	5
6.56538	7.04693	#0013A1	5
5.52828	6.73607	#0013A1	5
6.38861	7.26154	#0013A1	5
5.62591	6.41232	#0013A1	5
6.18878	7.26792	#0013A1	5
6.6064	6.87801	#0013A1	5
6.61406	6.89713	#0013A1	5
6.68477	6.92953	#0013A1	5
6.68055	6.93603	#0013A1	5
6.01139	6.39752	#0013A1	5
5.43273	6.5832	#0013A1	5
6.3908	6.64305	#0013A1	5
6.7044	6.78318	#0013A1	5
6.45687	6.64951	#0013A1	5
6.6872	6.79123	#0013A1	5
6.49319	7.22883	#0013A1	5
6.11199	6.46842	#0013A1	5
6.61506	6.90308	#0013A1	5
5.51038	6.50307	#0013A1	5
5.50725	6.53132	#0013A1	5
6.62669	6.88555	#0013A1	5
6.51072	7.20987	#0013A1	5
6.62791	7.15935	#0013A1	5
6.61704	6.76743	#0013A1	5
6.64242	7.14288	#0013A1	5
6.67578	6.90596	#0013A1	5
6.50323	7.21934	#0013A1	5
6.31399	7.26093	#0013A1	5
5.73546	7.02656	#0013A1	5
5.80498	7.10012	#0013A1	5
5.4772	6.72696	#0013A1	5
6.32776	7.26442	#0013A1	5
5.96632	7.21471	#0013A1	5
6.53311	7.16907	#0013A1	5
5.52265	6.41809	#0013A1	5
5.51033	6.48279	#0013A1	5
6.37623	6.61839	#0013A1	5
6.58399	6.88121	#0013A1	5
6.62547	6.773	#0013A1	5
6.41168	7.24663	#0013A1	5
6.6339	6.80411	#0013A1	5
5.71161	6.39288	#0013A1	5
5.67518	6.97976	#0013A1	5
6.66218	6.79846	#0013A1	5
5.70807	6.98825	#0013A1	5
5.88875	7.17086	#0013A1	5
5.77447	6.38144	#0013A1	5
6.6343	6.78221	#0013A1	5
6.6505	6.80407	#0013A1	5
6.3787	6.61702	#0013A1	5
6.472	6.63836	#0013A1	5
5.70784	6.3592	#0013A1	5
6.09499	7.25958	#0013A1	5
5.47319	6.70423	#0013A1	5
5.50113	6.5627	#0013A1	5
5.85371	6.36526	#0013A1	5
6.28984	7.29245	#0013A1	5
5.53766	6.84639	#0013A1	5
5.77518	7.06259	#0013A1	5
5.60521	6.42764	#0013A1	5
6.69186	6.90287	#0013A1	5
6.56728	6.71809	#0013A1	5
6.53463	7.20053	#0013A1	5
5.53676	6.78737	#0013A1	5
6.65974	6.96525	#0013A1	5
6.55313	6.6779	#0013A1	5
6.60695	6.69752	#0013A1	5
6.70956	7.06185	#0013A1	5
6.37205	7.26951	#0013A1	5
6.37504	7.26033	#0013A1	5
6.33317	6.6282	#0013A1	5
5.54362	6.87153	#0013A1	5
6.68208	6.76301	#0013A1	5
6.48076	7.21019	#0013A1	5
5.70254	6.37255	#0013A1	5
6.19211	6.50885	#0013A1	5
6.08971	7.25062	#0013A1	5
6.65775	7.1274	#0013A1	5
6.68973	6.76505	#0013A1	5
6.35386	6.61759	#0013A1	5
6.67547	6.91578	#0013A1	5
5.57947	6.87478	#0013A1	5
6.47484	7.23525	#0013A1	5
5.82778	6.3726	#0018A3	6
5.69174	6.96043	#0018A3	6
6.61154	6.78751	#0018A3	6
6.62686	7.11806	#0018A3	6
6.57541	6.73902	#0018A3	6
5.66124	6.9154	#0018A3	6
6.15578	6.49639	#0018A3	6
6.17222	6.51616	#0018A3	6
6.49398	6.66398	#0018A3	6
6.13041	6.4928	#0018A3	6
5.53979	6.44916	#0018A3	6
5.86368	7.15422	#0018A3	6
5.53847	6.5153	#0018A3	6
5.54697	6.4513	#0018A3	6
6.67157	7.04215	#0018A3	6
6.49392	6.69202	#0018A3	6
6.22294	7.28143	#0018A3	6
5.66657	6.42425	#0018A3	6
5.52298	6.67302	#0018A3	6
6.63159	6.82417	#0018A3	6
5.99757	7.20687	#0018A3	6
6.54083	6.7075	#0018A3	6
6.59125	6.95117	#0018A3	6
6.59112	6.90008	#0018A3	6
5.56262	6.42208	#0018A3	6
5.53865	6.76929	#0018A3	6
6.50401	6.69519	#0018A3	6
5.53671	6.54302	#0018A3	6
5.51062	6.58448	#0018A3	6
5.84428	6.36395	#0018A3	6
5.54516	6.55536	#0018A3	6
5.63125	6.89187	#0018A3	6
6.05932	7.22973	#0018A3	6
6.48376	6.67481	#0018A3	6
6.61593	6.8293	#0018A3	6
6.5571	7.06426	#0018A3	6
6.54898	7.15023	#0018A3	6
5.56235	6.79129	#0018A3	6
6.47737	7.19879	#0018A3	6
6.58949	6.77459	#0018A3	6
6.69793	7.05854	#0018A3	6
6.00039	6.39216	#0018A3	6
5.51493	6.58537	#0018A3	6
5.5649	6.86052	#0018A3	6
5.64026	6.46773	#0018A3	6
6.35067	7.23079	#0018A3	6
5.61734	6.87862	#0018A3	6
6.5756	7.12838	#0018A3	6
6.63362	7.01607	#0018A3	6
6.2361	6.56294	#0018A3	6
6.60862	6.79248	#0018A3	6
5.53046	6.42136	#0018A3	6
6.58807	7.0474	#0018A3	6
6.61707	6.9382	#0018A3	6
6.66798	7.10995	#0018A3	6
5.81076	6.37087	#0018A3	6
6.60404	6.93614	#0018A3	6
5.5059	6.64312	#0018A3	6
6.62397	6.8489	#0018A3	6
5.57791	6.42164	#0018A3	6
6.50993	6.68482	#0018A3	6
6.24688	7.29044	#0018A3	6
5.8755	6.40873	#0018A3	6
6.60433	7.03986	#0018A3	6
6.57214	6.93409	#0018A3	6
6.16185	6.5173	#0018A3	6
6.59243	7.04616	#0018A3	6
5.87679	6.41946	#0018A3	6
5.54785	6.41039	#0018A3	6
5.54219	6.4341	#0018A3	6
6.63253	6.92216	#0018A3	6
6.60816	6.86158	#0018A3	6
6.55016	6.70909	#0018A3	6
6.42792	7.22675	#0018A3	6
6.51324	7.16485	#0018A3	6
5.53187	6.48513	#0018A3	6
5.52356	6.52723	#0018A3	6
6.23916	6.56058	#0018A3	6
5.80521	6.38266	#0018A3	6
6.52603	6.71723	#0018A3	6
5.72653	7.0047	#0018A3	6
6.45745	6.67269	#0018A3	6
6.01653	6.41994	#0018A3	6
6.60959	7.02105	#0018A3	6
5.53874	6.4416	#0018A3	6
6.62065	6.81186	#0018A3	6
6.53891	7.03737	#0018A3	6
5.518	6.55543	#0018A3	6
6.55706	6.93484	#0018A3	6
6.60774	6.93355	#0018A3	6
5.6316	6.46292	#0018A3	6
6.61495	7.11854	#0018A3	6
6.61328	6.92214	#0018A3	6
6.43905	7.21914	#0018A3	6
6.16062	6.51069	#0018A3	6
6.64332	7.13836	#0018A3	6
6.04467	7.22963	#0018A3	6
5.8635	7.15863	#0018A3	6
5.63473	6.43535	#0018A3	6
6.63456	6.99359	#0018A3	6
6.64472	6.95596	#0018A3	6
6.11963	6.48493	#0018A3	6
5.54238	6.77904	#0018A3	6
6.23136	7.28125	#0018A3	6
6.47706	6.65357	#0018A3	6
6.5837	6.91848	#0018A3	6
5.52446	6.51026	#0018A3	6
6.24018	7.29306	#0018A3	6
6.61735	6.94238	#0018A3	6
6.64676	6.95242	#0018A3	6
6.044	7.23652	#0018A3	6
6.32586	6.59132	#0018A3	6
6.37918	6.64241	#0018A3	6
6.59246	7.12058	#0018A3	6
6.60677	7.00866	#0018A3	6
6.62894	7.13928	#0018A3	6
6.5211	6.69937	#0018A3	6
5.84647	7.13399	#0018A3	6
5.64885	6.4212	#0018A3	6
6.70666	7.06735	#0018A3	6
5.74872	7.01219	#0018A3	6
5.67093	6.93081	#0018A3	6
6.67399	7.07396	#0018A3	6
6.54416	7.07045	#0018A3	6
5.97695	6.40414	#0018A3	6
5.51721	6.67203	#0018A3	6
5.62543	6.43069	#0018A3	6
6.62314	6.845	#0018A3	6
5.53146	6.7132	#0018A3	6
5.57266	6.83899	#0018A3	6
6.63462	6.97248	#0018A3	6
6.00942	6.43597	#0018A3	6
6.5531	7.14945	#0018A3	6
6.57436	6.91041	#0018A3	6
5.55047	6.41332	#0018A3	6
5.66968	6.92632	#0018A3	6
6.58515	6.9799	#0018A3	6
6.46319	6.6637	#0018A3	6
6.17826	6.53342	#0018A3	6
6.37157	6.65023	#0018A3	6
6.59025	6.73868	#0018A3	6
6.59357	7.03324	#0018A3	6
6.63374	7.12195	#0018A3	6
5.75312	7.01942	#0018A3	6
6.63457	7.00675	#0018A3	6
5.54464	6.68524	#0018A3	6
5.54965	6.78861	#0018A3	6
6.58605	6.72639	#0018A3	6
6.68725	7.0396	#0018A3	6
6.5397	6.71356	#0018A3	6
6.43295	6.65978	#0018A3	6
6.63187	7.00505	#0018A3	6
6.67234	7.03138	#0018A3	6
6.40117	7.23415	#0018A3	6
5.49556	6.66274	#0018A3	6
6.55787	6.98931	#001DA4	7
6.11917	6.49039	#001DA4	7
6.5973	6.82085	#001DA4	7
5.62722	6.49339	#001DA4	7
6.41386	7.22085	#001DA4	7
5.58071	6.45034	#001DA4	7
6.4522	6.68068	#001DA4	7
6.41354	6.66627	#001DA4	7
6.00097	6.43054	#001DA4	7
5.59045	6.47043	#001DA4	7
6.63188	6.98357	#001DA4	7
6.33778	7.23229	#001DA4	7
6.57711	7.07981	#001DA4	7
5.66562	6.90866	#001DA4	7
5.76009	7.02097	#001DA4	7
5.59845	6.44584	#001DA4	7
5.87848	7.15391	#001DA4	7
5.72442	6.97434	#001DA4	7
5.69861	6.41128	#001DA4	7
5.94041	7.18669	#001DA4	7
6.59562	6.83547	#001DA4	7
6.18035	6.55489	#001DA4	7
5.5215	6.58675	#001DA4	7
6.00092	6.40903	#001DA4	7
6.53522	7.09512	#001DA4	7
6.00378	6.41394	#001DA4	7
5.73958	6.98961	#001DA4	7
5.58585	6.87135	#001DA4	7
5.92275	6.39471	#001DA4	7
5.512	6.63119	#001DA4	7
6.49224	6.70305	#001DA4	7
6.60366	6.97218	#001DA4	7
6.56674	6.78116	#001DA4	7
6.56623	7.10039	#001DA4	7
5.55846	6.44568	#001DA4	7
5.68766	6.4241	#001DA4	7
5.7853	7.05998	#001DA4	7
5.92427	6.39348	#001DA4	7
6.06295	6.48081	#001DA4	7
5.98644	6.4233	#001DA4	7
6.52761	6.90406	#001DA4	7
6.35108	6.66614	#001DA4	7
5.57757	6.79848	#001DA4	7
6.55502	7.09783	#001DA4	7
5.84185	7.10956	#001DA4	7
6.55478	6.87581	#001DA4	7
6.2119	6.55407	#001DA4	7
5.57127	6.85632	#001DA4	7
6.09926	6.49168	#001DA4	7
6.08557	6.49095	#001DA4	7
6.60057	7.09162	#001DA4	7
6.12323	6.50539	#001DA4	7
6.62874	6.96741	#001DA4	7
5.577	6.47169	#001DA4	7
6.15502	6.4995	#001DA4	7
6.57233	6.99229	#001DA4	7
6.61918	6.98124	#001DA4	7
5.8849	7.14339	#001DA4	7
6.56235	6.76411	#001DA4	7
6.54141	7.13224	#001DA4	7
6.28497	7.26112	#001DA4	7
5.56822	6.49631	#001DA4	7
5.69418	6.924	#001DA4	7
6.56029	6.78254	#001DA4	7
5.83898	6.40497	#001DA4	7
6.65245	7.04413	#001DA4	7
6.57486	6.74286	#001DA4	7
6.68869	7.07186	#001DA4	7
5.54702	6.66684	#001DA4	7
5.92708	6.39092	#001DA4	7
5.90403	6.42082	#001DA4	7
5.84024	6.39398	#001DA4	7
5.58663	6.44946	#001DA4	7
5.57302	6.47844	#001DA4	7
5.86652	7.11985	#001DA4	7
6.53205	6.90803	#001DA4	7
6.43052	6.6803	#001DA4	7
5.99705	6.43343	#001DA4	7
6.61863	7.03336	#001DA4	7
5.92147	6.39242	#001DA4	7
6.46145	7.2002	#001DA4	7
6.22652	6.56248	#001DA4	7
6.20533	7.26482	#001DA4	7
5.58343	6.86107	#001DA4	7
5.91622	6.39115	#001DA4	7
5.57558	6.48466	#001DA4	7
5.94342	7.20576	#001DA4	7
5.93181	7.20311	#001DA4	7
6.45294	6.68652	#001DA4	7
5.73224	6.96501	#001DA4	7
6.54351	6.88612	#001DA4	7
5.65079	6.89032	#001DA4	7
6.56817	7.11521	#001DA4	7
6.65471	7.04465	#001DA4	7
6.56405	7.10095	#001DA4	7
5.99258	6.41626	#001DA4	7
6.58943	7.11506	#001DA4	7
5.58246	6.43413	#001DA4	7
6.53947	7.12391	#001DA4	7
5.53122	6.66896	#001DA4	7
5.6067	6.48311	#001DA4	7
5.56323	6.43595	#001DA4	7
6.6133	6.80826	#001DA4	7
5.64479	6.44295	#001DA4	7
5.84101	6.39439	#001DA4	7
6.53427	7.08865	#001DA4	7
5.55349	6.52186	#001DA4	7
6.53533	7.08247	#001DA4	7
5.57544	6.47351	#001DA4	7
5.52017	6.64295	#001DA4	7
5.84015	7.09698	#001DA4	7
5.74476	7.00451	#001DA4	7
5.92495	6.39959	#001DA4	7
6.55221	6.93434	#001DA4	7
6.54211	6.92921	#001DA4	7
6.3637	6.67327	#001DA4	7
6.65382	7.03872	#001DA4	7
5.53325	6.58376	#001DA4	7
5.73284	6.96878	#001DA4	7
6.23307	6.56084	#001DA4	7
6.63342	7.04078	#001DA4	7
6.54308	6.73	#001DA4	7
6.60983	7.06748	#001DA4	7
6.66671	7.08352	#001DA4	7
6.41401	6.66045	#001DA4	7
5.57469	6.47665	#001DA4	7
5.58125	6.49376	#001DA4	7
6.59922	6.9707	#001DA4	7
6.40037	6.65482	#001DA4	7
6.61365	6.97266	#001DA4	7
5.62429	6.49584	#001DA4	7
6.55834	6.95163	#001DA4	7
6.38499	6.67376	#001DA4	7
6.27697	6.56739	#001DA4	7
6.06632	6.47498	#001DA4	7
5.57707	6.5095	#001DA4	7
6.6492	7.10956	#001DA4	7
6.28687	6.57228	#001DA4	7
6.34951	6.66454	#001DA4	7
5.98675	6.44178	#001DA4	7
5.83822	7.11724	#001DA4	7
6.57415	6.75144	#001DA4	7
5.5993	6.46693	#001DA4	7
6.56089	7.1159	#001DA4	7
6.5978	6.82851	#001DA4	7
6.53527	7.11125	#0022A7	8
5.64412	6.47839	#0022A7	8
5.59815	6.83235	#0022A7	8
5.59453	6.79227	#0022A7	8
6.55126	7.01195	#0022A7	8
6.51669	7.14867	#0022A7	8
5.67873	6.43576	#0022A7	8
5.52374	6.62977	#0022A7	8
6.51397	7.0596	#0022A7	8
6.09981	7.24418	#0022A7	8
5.78772	6.38752	#0022A7	8
6.50409	7.1424	#0022A7	8
5.97817	6.42351	#0022A7	8
5.56985	6.5253	#0022A7	8
5.96729	6.46796	#0022A7	8
5.52018	6.62593	#0022A7	8
5.56139	6.68648	#0022A7	8
6.15023	7.2364	#0022A7	8
6.13682	7.2367	#0022A7	8
6.58385	6.83889	#0022A7	8
5.62276	6.86073	#0022A7	8
5.5705	6.5244	#0022A7	8
5.80601	6.39458	#0022A7	8
6.63372	7.08761	#0022A7	8
5.5523	6.712	#0022A7	8
6.5475	6.99264	#0022A7	8
5.88869	6.45015	#0022A7	8
5.56698	6.65356	#0022A7	8
5.61465	6.86801	#0022A7	8
6.54966	6.97533	#0022A7	8
5.67413	6.43454	#0022A7	8
6.29487	6.60377	#0022A7	8
6.62809	7.07195	#0022A7	8
6.58657	6.84758	#0022A7	8
5.52195	6.61726	#0022A7	8
5.92764	7.17016	#0022A7	8
5.73855	6.95854	#0022A7	8
5.85157	6.44532	#0022A7	8
5.93126	6.4167	#0022A7	8
5.60992	6.85315	#0022A7	8
5.95512	7.19755	#0022A7	8
5.55848	6.76298	#0022A7	8
6.63995	7.07001	#0022A7	8
6.39405	6.68021	#0022A7	8
6.10717	6.51392	#0022A7	8
5.86106	6.44529	#0022A7	8
5.7577	6.97074	#0022A7	8
6.57819	6.81704	#0022A7	8
6.05175	6.49395	#0022A7	8
6.54308	6.87036	#0022A7	8
5.72471	6.41653	#0022A7	8
6.41873	6.68096	#0022A7	8
5.83582	6.43576	#0022A7	8
6.25588	7.25174	#0022A7	8
6.43389	7.20609	#0022A7	8
6.37016	7.21571	#0022A7	8
6.5382	6.96349	#0022A7	8
6.5328	6.88755	#0022A7	8
5.58753	6.85494	#0022A7	8
6.34386	6.66019	#0022A7	8
5.91283	6.40916	#0022A7	8
6.33126	6.66956	#0022A7	8
5.82985	7.07959	#0022A7	8
6.22225	7.25574	#0022A7	8
6.53288	6.88237	#0022A7	8
6.01772	6.49223	#0022A7	8
5.82099	6.39035	#0022A7	8
5.73849	6.94651	#0022A7	8
6.40542	6.67917	#0022A7	8
6.66488	7.06405	#0022A7	8
6.13095	7.24236	#0022A7	8
6.62001	7.06041	#0022A7	8
5.78751	6.40225	#0022A7	8
6.14182	6.53928	#0022A7	8
6.54789	6.96547	#0022A7	8
6.05512	6.49547	#0022A7	8
6.54975	6.75559	#0022A7	8
6.5706	6.84273	#0022A7	8
5.52874	6.6162	#0022A7	8
5.92012	6.44258	#0022A7	8
5.93686	6.42159	#0022A7	8
6.58663	6.82214	#0022A7	8
5.61134	6.8577	#0022A7	8
5.74866	6.97918	#0022A7	8
5.73965	6.97715	#0022A7	8
6.32351	7.23441	#0022A7	8
6.02269	6.49647	#0022A7	8
5.94301	6.41225	#0022A7	8
6.63681	7.09218	#0022A7	8
6.43909	7.20121	#0022A7	8
6.22819	7.25623	#0022A7	8
6.62111	7.07808	#0022A7	8
6.37703	7.22082	#0022A7	8
6.52347	6.93865	#0022A7	8
5.91414	7.18228	#0022A7	8
6.02617	6.48389	#0022A7	8
5.96166	6.4136	#0022A7	8
5.98159	6.44945	#0022A7	8
5.71045	6.92527	#0022A7	8
6.61615	7.08464	#0022A7	8
6.47006	6.71628	#0022A7	8
5.73607	6.41102	#0022A7	8
5.56327	6.69902	#0022A7	8
6.40385	7.22698	#0022A7	8
6.01212	6.4852	#0022A7	8
6.55355	6.86617	#0022A7	8
5.82123	7.07349	#0022A7	8
5.85298	6.4367	#0022A7	8
6.50551	7.06993	#0022A7	8
6.36983	6.68404	#0022A7	8
6.61729	7.08447	#0022A7	8
6.39663	7.21192	#0022A7	8
5.62031	6.87347	#0022A7	8
6.15313	7.2484	#0022A7	8
6.47984	6.71069	#0022A7	8
5.84362	6.43297	#0022A7	8
5.91196	6.45146	#0022A7	8
6.50408	6.72526	#0022A7	8
6.63882	7.09267	#0022A7	8
6.62853	7.08656	#0022A7	8
5.75663	6.42526	#0022A7	8
6.22218	7.25241	#0022A7	8
6.65284	7.05492	#0022A7	8
5.70469	6.41671	#0022A7	8
5.98448	6.43909	#0022A7	8
5.87914	6.44032	#0022A7	8
6.53512	6.95945	#0022A7	8
6.37566	6.68973	#0022A7	8
6.6624	7.06585	#0022A7	8
5.91838	7.16387	#0022A7	8
6.58345	6.81574	#0022A7	8
5.60125	6.86926	#0022A7	8
6.21352	7.24061	#0027A9	9
6.29912	6.62002	#0027A9	9
6.55128	6.82718	#0027A9	9
6.48477	6.93069	#0027A9	9
6.48426	6.90546	#0027A9	9
6.50804	6.87693	#0027A9	9
6.2089	7.25041	#0027A9	9
6.54106	6.8317	#0027A9	9
6.56814	6.8083	#0027A9	9
6.54531	6.83274	#0027A9	9
5.64026	6.51232	#0027A9	9
6.29599	6.61556	#0027A9	9
6.28298	6.59144	#0027A9	9
5.82956	6.42762	#0027A9	9
6.50305	6.87507	#0027A9	9
5.56654	6.6426	#0027A9	9
6.5078	6.9185	#0027A9	9
6.21031	6.56339	#0027A9	9
5.55822	6.72922	#0027A9	9
5.56666	6.57321	#0027A9	9
5.59549	6.53335	#0027A9	9
5.54409	6.61982	#0027A9	9
6.35429	7.22655	#0027A9	9
5.5541	6.63283	#0027A9	9
6.53721	6.76285	#0027A9	9
5.62652	6.50318	#0027A9	9
5.54942	6.57626	#0027A9	9
5.89461	7.15033	#0027A9	9
6.39362	6.71626	#0027A9	9
5.70025	6.90626	#0027A9	9
5.54761	6.60484	#0027A9	9
6.54202	6.81335	#0027A9	9
5.55722	6.76087	#0027A9	9
5.9347	6.43457	#0027A9	9
6.5123	7.09812	#0027A9	9
6.5075	7.13421	#0027A9	9
6.53525	6.96663	#0027A9	9
5.56232	6.73042	#0027A9	9
5.53663	6.59842	#0027A9	9
6.53211	6.98413	#0027A9	9
6.00135	6.49503	#0027A9	9
5.95783	6.45176	#0027A9	9
5.56693	6.76014	#0027A9	9
6.5342	6.79102	#0027A9	9
6.39331	6.70728	#0027A9	9
5.6897	6.44513	#0027A9	9
6.41585	6.70307	#0027A9	9
6.2465	7.25704	#0027A9	9
5.99863	6.48639	#0027A9	9
6.54809	6.83899	#0027A9	9
5.93422	6.46438	#0027A9	9
5.53121	6.62853	#0027A9	9
5.60927	6.52947	#0027A9	9
5.68616	6.44695	#0027A9	9
6.53703	6.76765	#0027A9	9
6.12034	6.53422	#0027A9	9
6.5164	6.93903	#0027A9	9
6.50001	7.10093	#0027A9	9
5.57332	6.77387	#0027A9	9
6.26344	6.5748	#0027A9	9
6.20669	6.58177	#0027A9	9
6.49975	6.92678	#0027A9	9
6.48338	6.90441	#0027A9	9
5.54739	6.61932	#0027A9	9
6.47483	7.18034	#0027A9	9
6.52229	6.77071	#0027A9	9
5.77942	7.05082	#0027A9	9
5.67596	6.45292	#0027A9	9
5.79618	7.05584	#0027A9	9
5.965	6.4449	#0027A9	9
6.25054	7.2599	#0027A9	9
6.51035	6.93692	#0027A9	9
5.95123	6.44905	#0027A9	9
5.66632	6.8935	#0027A9	9
5.55747	6.76015	#0027A9	9
5.5625	6.75251	#0027A9	9
5.60457	6.51943	#0027A9	9
6.30275	7.24711	#0027A9	9
5.56606	6.73187	#0027A9	9
6.30758	6.61162	#0027A9	9
6.49782	6.93713	#0027A9	9
6.54241	6.82653	#0027A9	9
6.4684	7.16843	#0027A9	9
5.77743	7.03849	#0027A9	9
6.2634	6.5695	#0027A9	9
5.87525	7.12163	#0027A9	9
5.58	6.56089	#0027A9	9
5.60924	6.53948	#0027A9	9
6.52811	6.80505	#0027A9	9
6.52323	6.78431	#0027A9	9
5.80394	7.06112	#0027A9	9
6.1069	7.24577	#0027A9	9
6.51132	7.08752	#0027A9	9
6.38265	6.69825	#0027A9	9
5.94426	6.43096	#0027A9	9
5.61984	6.5255	#0027A9	9
6.42021	6.70142	#0027A9	9
5.93838	6.46715	#0027A9	9
5.59293	6.52894	#0027A9	9
6.08123	6.51116	#0027A9	9
6.47496	7.1626	#0027A9	9
5.79039	7.00947	#0027A9	9
6.51647	6.92807	#0027A9	9
5.9429	6.43293	#0027A9	9
6.53554	6.85569	#0027A9	9
5.93944	6.44496	#0027A9	9
6.28443	6.59214	#0027A9	9
5.61539	6.53825	#0027A9	9
5.80374	7.05392	#0027A9	9
6.292	6.60989	#0027A9	9
5.76691	6.97598	#0027A9	9
6.13231	6.5203	#0027A9	9
6.30254	6.61646	#0027A9	9
5.76963	6.42053	#0027A9	9
6.49024	6.91862	#0027A9	9
6.26327	6.57393	#0027A9	9
6.44548	6.71159	#0027A9	9
5.67577	6.47081	#0027A9	9
5.9649	6.46982	#0027A9	9
6.53691	6.75645	#0027A9	9
6.47879	7.17732	#0027A9	9
6.49365	6.95667	#002CAB	10
5.70583	6.44956	#002CAB	10
5.97672	6.4845	#002CAB	10
5.58869	6.56133	#002CAB	10
6.50483	6.76047	#002CAB	10
5.62401	6.55604	#002CAB	10
6.48472	7.14073	#002CAB	10
6.53222	6.83838	#002CAB	10
6.48809	6.87707	#002CAB	10
6.41588	7.19982	#002CAB	10
5.80318	6.41598	#002CAB	10
5.87407	6.45665	#002CAB	10
6.33524	6.67639	#002CAB	10
6.46396	6.7397	#002CAB	10
5.77927	6.41807	#002CAB	10
5.58882	6.54144	#002CAB	10
5.80788	6.4221	#002CAB	10
5.74569	6.44869	#002CAB	10
5.61954	6.82726	#002CAB	10
6.50935	6.75623	#002CAB	10
6.4817	7.14107	#002CAB	10
6.52056	7.0089	#002CAB	10
6.13932	6.55151	#002CAB	10
6.51809	7.04491	#002CAB	10
5.7507	6.43244	#002CAB	10
5.80281	6.42514	#002CAB	10
5.80724	6.45478	#002CAB	10
6.14243	6.54966	#002CAB	10
5.70726	6.43933	#002CAB	10
5.65516	6.50461	#002CAB	10
5.86941	6.46375	#002CAB	10
5.7158	6.45113	#002CAB	10
5.8962	6.46717	#002CAB	10
6.52316	7.01399	#002CAB	10
5.68279	6.47188	#002CAB	10
5.7322	6.43499	#002CAB	10
5.60861	6.82522	#002CAB	10
6.47265	6.73429	#002CAB	10
5.62768	6.55351	#002CAB	10
5.68859	6.45348	#002CAB	10
5.6017	6.54884	#002CAB	10
6.22651	6.57301	#002CAB	10
5.78696	7.00223	#002CAB	10
6.53674	6.83684	#002CAB	10
6.50172	6.76158	#002CAB	10
6.4686	6.72257	#002CAB	10
5.90424	6.46148	#002CAB	10
6.50097	6.74446	#002CAB	10
6.50953	6.87288	#002CAB	10
6.50967	6.75134	#002CAB	10
5.90156	6.47095	#002CAB	10
6.51908	6.98928	#002CAB	10
5.74879	6.94131	#002CAB	10
6.23358	6.56659	#002CAB	10
5.80329	6.41238	#002CAB	10
6.52056	6.99787	#002CAB	10
5.72789	6.44114	#002CAB	10
6.51948	6.8305	#002CAB	10
6.4716	6.72929	#002CAB	10
5.71406	6.44643	#002CAB	10
5.69664	6.46239	#002CAB	10
6.47815	6.90664	#002CAB	10
5.87593	6.46811	#002CAB	10
5.83985	6.46829	#002CAB	10
5.80005	6.42226	#002CAB	10
5.78404	6.4521	#002CAB	10
5.85127	7.08176	#002CAB	10
5.55694	6.61346	#002CAB	10
6.52182	7.02154	#002CAB	10
5.57044	6.58168	#002CAB	10
5.81336	6.41403	#002CAB	10
5.65352	6.51506	#002CAB	10
6.51261	6.77305	#002CAB	10
5.81138	6.47155	#002CAB	10
6.46362	6.73917	#002CAB	10
5.55322	6.60131	#002CAB	10
6.53092	7.00357	#002CAB	10
5.65579	6.85649	#002CAB	10
6.50567	6.79619	#002CAB	10
5.95669	6.49401	#002CAB	10
6.35511	6.69956	#002CAB	10
5.80315	6.41344	#002CAB	10
6.51274	6.75125	#002CAB	10
5.78944	6.41914	#002CAB	10
6.535	6.81144	#002CAB	10
5.74579	6.44086	#002CAB	10
5.85052	6.47104	#002CAB	10
6.49925	7.15209	#002CAB	10
5.6327	6.55157	#002CAB	10
5.7746	6.4401	#002CAB	10
6.50751	6.86549	#002CAB	10
5.58262	6.69516	#002CAB	10
5.80524	6.41539	#002CAB	10
6.51214	6.77511	#002CAB	10
6.52384	6.81656	#002CAB	10
5.61978	6.81713	#002CAB	10
5.69459	6.45627	#002CAB	10
6.53287	7.01917	#002CAB	10
6.22288	6.57947	#002CAB	10
6.52294	6.99733	#002CAB	10
5.56087	6.59729	#002CAB	10
5.57645	6.70943	#002CAB	10
5.83871	6.45483	#002CAB	10
6.46975	6.93607	#002CAB	10
5.5802	6.56641	#002CAB	10
6.50162	6.96723	#002CAB	10
5.57499	6.57167	#002CAB	10
6.49008	6.95368	#002CAB	10
5.65424	6.85989	#002CAB	10
6.23576	6.57322	#002CAB	10
5.62724	6.53272	#002CAB	10
5.73602	6.9184	#0031AD	11
5.94683	6.48105	#0031AD	11
5.78939	6.98179	#0031AD	11
5.71314	6.48127	#0031AD	11
5.73221	6.49516	#0031AD	11
5.70677	6.48506	#0031AD	11
5.66108	6.53128	#0031AD	11
6.45043	6.7332	#0031AD	11
6.50587	6.82814	#0031AD	11
6.49563	6.7512	#0031AD	11
5.58131	6.61079	#0031AD	11
6.49239	7.04299	#0031AD	11
5.75567	6.45493	#0031AD	11
6.25517	6.5998	#0031AD	11
6.28372	6.61109	#0031AD	11
6.40283	7.19431	#0031AD	11
5.57804	6.74922	#0031AD	11
5.66307	6.49975	#0031AD	11
6.47455	6.87596	#0031AD	11
5.56824	6.72838	#0031AD	11
5.77341	6.4527	#0031AD	11
6.48573	7.02947	#0031AD	11
5.79256	6.47689	#0031AD	11
6.45131	6.73062	#0031AD	11
6.28971	6.61657	#0031AD	11
5.62268	6.80569	#0031AD	11
5.63161	6.83069	#0031AD	11
6.48114	6.75774	#0031AD	11
5.70698	6.4875	#0031AD	11
5.57778	6.75482	#0031AD	11
5.7732	6.46739	#0031AD	11
6.17532	6.57623	#0031AD	11
6.2211	7.24942	#0031AD	11
5.76707	6.47803	#0031AD	11
5.9229	7.15185	#0031AD	11
6.21795	7.24696	#0031AD	11
5.57777	6.61227	#0031AD	11
5.72493	6.48432	#0031AD	11
6.16458	6.57905	#0031AD	11
5.78177	6.45882	#0031AD	11
5.93286	7.16932	#0031AD	11
6.21947	7.24108	#0031AD	11
5.57197	6.73589	#0031AD	11
5.71855	6.48184	#0031AD	11
6.4702	6.87555	#0031AD	11
5.63652	6.57333	#0031AD	11
5.65605	6.51965	#0031AD	11
6.28335	7.23418	#0031AD	11
5.78297	6.45739	#0031AD	11
5.68615	6.48761	#0031AD	11
5.71887	6.48795	#0031AD	11
5.63042	6.85059	#0031AD	11
5.59002	6.56567	#0031AD	11
5.58545	6.60635	#0031AD	11
5.79517	6.47414	#0031AD	11
5.60959	6.7933	#0031AD	11
5.7696	6.4529	#0031AD	11
6.30375	6.63906	#0031AD	11
5.77074	6.47911	#0031AD	11
5.65124	6.52248	#0031AD	11
6.25454	6.58594	#0031AD	11
5.78293	6.96573	#0031AD	11
6.48259	6.79639	#0031AD	11
5.74141	6.48831	#0031AD	11
5.57924	6.76158	#0031AD	11
5.73863	6.47535	#0031AD	11
5.79564	6.46771	#0031AD	11
5.57644	6.6048	#0031AD	11
5.63192	6.83203	#0031AD	11
5.57466	6.6035	#0031AD	11
6.49684	7.08424	#0031AD	11
6.11582	6.53426	#0031AD	11
6.22669	7.24046	#0031AD	11
5.92057	7.1459	#0031AD	11
6.1707	6.58141	#0031AD	11
6.48239	7.09227	#0031AD	11
5.79203	6.47794	#0031AD	11
6.25309	6.60116	#0031AD	11
5.81821	7.06573	#0031AD	11
5.58057	6.67063	#0031AD	11
5.73516	6.92164	#0031AD	11
5.74435	6.45996	#0031AD	11
5.60104	6.57165	#0031AD	11
6.06219	6.51201	#0031AD	11
5.70457	6.45626	#0031AD	11
6.07281	6.51545	#0031AD	11
5.8255	7.07205	#0031AD	11
6.32747	6.65697	#0031AD	11
6.2791	7.23328	#0031AD	11
5.79296	6.96756	#0031AD	11
6.28611	6.6294	#0031AD	11
6.4843	6.75517	#0031AD	11
6.48411	7.03269	#0031AD	11
5.57912	6.75562	#0031AD	11
5.74453	6.46799	#0031AD	11
5.59952	6.57315	#0031AD	11
6.49361	7.04068	#0031AD	11
6.28342	7.24268	#0031AD	11
5.58144	6.74034	#0031AD	11
5.93011	6.48192	#0031AD	11
6.4843	6.97422	#0031AD	11
6.46881	6.88517	#0031AD	11
6.26688	6.59125	#0031AD	11
6.50231	6.83761	#0031AD	11
6.51719	6.82781	#0031AD	11
5.62834	6.57281	#0031AD	11
5.61919	6.57548	#0031AD	11
5.93464	6.49301	#0031AD	11
5.61879	6.58166	#0031AD	11
5.79763	7.04645	#0036AF	12
5.81122	6.99619	#0036AF	12
6.50152	7.02246	#0036AF	12
6.5127	6.99709	#0036AF	12
6.47813	7.06365	#0036AF	12
5.6782	6.86166	#0036AF	12
5.80006	7.0323	#0036AF	12
5.69133	6.87868	#0036AF	12
6.50621	6.98512	#0036AF	12
6.49086	6.82118	#0036AF	12
6.42605	6.72378	#0036AF	12
6.0486	6.50671	#0036AF	12
5.69925	6.89574	#0036AF	12
6.25228	7.25014	#0036AF	12
6.46351	7.05236	#0036AF	12
6.42487	6.72984	#0036AF	12
6.32491	7.2243	#0036AF	12
5.67981	6.52801	#0036AF	12
6.06211	6.5163	#0036AF	12
6.01818	6.51497	#0036AF	12
5.75896	6.50628	#0036AF	12
5.58375	6.642	#0036AF	12
6.48732	6.82784	#0036AF	12
5.69058	6.49985	#0036AF	12
5.62979	6.81482	#0036AF	12
5.80941	6.49354	#0036AF	12
6.24754	7.24361	#0036AF	12
6.50688	7.01333	#0036AF	12
5.82733	6.49044	#0036AF	12
5.72792	6.51343	#0036AF	12
5.59109	6.60553	#0036AF	12
5.66872	6.53275	#0036AF	12
6.39029	6.73801	#0036AF	12
6.08899	6.52837	#0036AF	12
6.46779	6.77285	#0036AF	12
5.81315	7.02536	#0036AF	12
6.39277	6.72781	#0036AF	12
6.41845	6.72334	#0036AF	12
6.47063	6.77789	#0036AF	12
6.31894	7.21707	#0036AF	12
5.71457	6.90303	#0036AF	12
5.80196	6.48447	#0036AF	12
5.69317	6.88538	#0036AF	12
5.6516	6.83621	#0036AF	12
6.42226	6.72095	#0036AF	12
6.26003	7.24782	#0036AF	12
5.801	6.99411	#0036AF	12
5.67544	6.86402	#0036AF	12
6.44308	6.91337	#0036AF	12
6.48828	6.83267	#0036AF	12
6.04527	6.49824	#0036AF	12
6.46053	6.90127	#0036AF	12
5.68469	6.51254	#0036AF	12
5.59853	6.60296	#0036AF	12
6.25337	7.22956	#0036AF	12
5.69155	6.5115	#0036AF	12
6.49629	7.119	#0036AF	12
6.48318	7.11919	#0036AF	12
6.48382	7.13563	#0036AF	12
6.49664	6.84758	#0036AF	12
5.67642	6.52623	#0036AF	12
6.23621	6.60701	#0036AF	12
6.47561	6.95407	#0036AF	12
5.69355	6.50122	#0036AF	12
5.83382	6.4948	#0036AF	12
5.6645	6.53277	#0036AF	12
5.64542	6.84421	#0036AF	12
6.20041	6.5991	#0036AF	12
5.67996	6.52305	#0036AF	12
5.73313	6.50284	#0036AF	12
6.26186	7.24033	#0036AF	12
5.80622	6.99108	#0036AF	12
5.67773	6.52762	#0036AF	12
5.80532	6.49147	#0036AF	12
5.67838	6.54941	#0036AF	12
5.63363	6.81562	#0036AF	12
6.39082	6.72998	#0036AF	12
6.4966	6.84487	#0036AF	12
5.65491	6.83298	#0036AF	12
6.47872	6.77666	#0036AF	12
5.71024	6.49958	#0036AF	12
6.25737	6.61252	#0036AF	12
5.80963	7.00605	#0036AF	12
6.51301	7.00989	#0036AF	12
5.67501	6.85879	#0036AF	12
6.19994	6.60697	#0036AF	12
6.25446	6.62176	#0036AF	12
5.8024	6.4782	#0036AF	12
6.03668	6.51896	#0036AF	12
6.1988	6.6045	#0036AF	12
5.58642	6.64125	#0036AF	12
6.08523	6.53962	#0036AF	12
5.74336	6.50453	#0036AF	12
6.22375	6.59585	#0036AF	12
5.63661	6.82489	#0036AF	12
6.47008	7.0626	#0036AF	12
6.48818	6.81509	#0036AF	12
5.71107	6.91006	#0036AF	12
6.51515	7.02158	#0036AF	12
5.76232	6.9461	#0036AF	12
6.46604	7.06934	#0036AF	12
6.41553	6.71952	#0036AF	12
6.50702	7.01567	#0036AF	12
5.67095	6.55642	#0036AF	12
5.76392	6.94022	#0036AF	12
6.25127	6.59679	#0036AF	12
5.78961	6.51068	#003BB1	13
5.61368	6.59628	#003BB1	13
6.43284	7.17324	#003BB1	13
5.69736	6.51931	#003BB1	13
6.48955	7.01996	#003BB1	13
6.47921	6.97259	#003BB1	13
6.29307	6.66367	#003BB1	13
5.99955	6.51394	#003BB1	13
6.23542	6.62338	#003BB1	13
6.34486	6.70508	#003BB1	13
6.00374	6.50443	#003BB1	13
5.74973	6.9231	#003BB1	13
6.47234	6.80417	#003BB1	13
6.4484	6.75901	#003BB1	13
[truncated: 14,522 more rows]
