# Supplementary material for: HuR controls glutaminase RNA metabolism
Source: Nat Commun. 2024 Jul 4;15:5620. doi: 10.1038/s41467-024-49874-x (PMC11224379; doi:10.1038/s41467-024-49874-x)
Supplement: Supplementary file 9 — Source Data [file 41467_2024_49874_MOESM9_ESM.zip › Source_Data_Figure_03.xlsx]

## Sheet: F03a
Sample	Gene	Ct		ReferenceGene	ReferenceSample
1-shELAVL1_1-Control	18S	9.93991		18S	1-shELAVL1_1-Control
1-shELAVL1_1-Control	18S	9.87153		18S	2-shELAVL1 II_1-Control
1-shELAVL1_2-Dox	18S	9.38654
1-shELAVL1_2-Dox	18S	9.33197
1-shELAVL1_2-Dox	18S	9.33143
1-shELAVL1_1-Control	GAC	23.5619
1-shELAVL1_1-Control	GAC	23.6067
1-shELAVL1_1-Control	GAC	23.6906
1-shELAVL1_2-Dox	GAC	22.8304
1-shELAVL1_2-Dox	GAC	22.9004
1-shELAVL1_2-Dox	GAC	23.0066
1-shELAVL1_1-Control	GLS	22.6717
1-shELAVL1_1-Control	GLS	22.6689
1-shELAVL1_1-Control	GLS	22.6813
1-shELAVL1_2-Dox	GLS	22.131
1-shELAVL1_2-Dox	GLS	21.9668
1-shELAVL1_2-Dox	GLS	22.1477
1-shELAVL1_1-Control	HuR	24.3111
1-shELAVL1_1-Control	HuR	24.1517
1-shELAVL1_2-Dox	HuR	25.9633
1-shELAVL1_2-Dox	HuR	25.9441
1-shELAVL1_2-Dox	HuR	25.9718
1-shELAVL1_1-Control	KGA	28.4421
1-shELAVL1_1-Control	KGA	28.5252
1-shELAVL1_1-Control	KGA	28.7206
1-shELAVL1_2-Dox	KGA	29.9244
1-shELAVL1_2-Dox	KGA	29.9173
1-shELAVL1_2-Dox	KGA	29.8763
2-shELAVL1 II_1-Control	18S	10.2301
2-shELAVL1 II_1-Control	18S	10.287
2-shELAVL1 II_2-Dox	18S	9.81613
2-shELAVL1 II_2-Dox	18S	9.85126
2-shELAVL1 II_2-Dox	18S	9.80767
2-shELAVL1 II_1-Control	GAC	24.0996
2-shELAVL1 II_1-Control	GAC	24.145
2-shELAVL1 II_2-Dox	GAC	23.5144
2-shELAVL1 II_2-Dox	GAC	23.5703
2-shELAVL1 II_1-Control	GLS	23.3259
2-shELAVL1 II_1-Control	GLS	23.3921
2-shELAVL1 II_1-Control	GLS	23.2794
2-shELAVL1 II_2-Dox	GLS	22.8269
2-shELAVL1 II_2-Dox	GLS	22.7794
2-shELAVL1 II_2-Dox	GLS	22.7757
2-shELAVL1 II_1-Control	HuR	24.4364
2-shELAVL1 II_1-Control	HuR	24.5505
2-shELAVL1 II_1-Control	HuR	24.398
2-shELAVL1 II_2-Dox	HuR	27.9452
2-shELAVL1 II_2-Dox	HuR	27.9619
2-shELAVL1 II_2-Dox	HuR	27.8985
2-shELAVL1 II_1-Control	KGA	28.8558
2-shELAVL1 II_1-Control	KGA	28.9317
2-shELAVL1 II_2-Dox	KGA	29.678
2-shELAVL1 II_2-Dox	KGA	29.6174
2-shELAVL1 II_2-Dox	KGA	29.6579

## Sheet: F03d
Plot	LongLabel	Sample	Gene	Ct	Remove		Plot	ReferenceGene	ReferenceSample
1-KGA1	NoInfo	1_IgG	KGA1	33.3227	no		1-KGA1	NoRef	1_IgG
1-KGA1	NoInfo	1_IgG	KGA1	32.0441	no		2-KGA2	NoRef	1_IgG
1-KGA1	NoInfo	1_IgG	KGA1	32.1123	no		3-KGA3	NoRef	1_IgG
1-KGA1	NoInfo	2_HuR	KGA1	30.9221	no
1-KGA1	NoInfo	2_HuR	KGA1	30.8277	no
1-KGA1	NoInfo	2_HuR	KGA1	30.3502	no
1-KGA1	NoInfo	1_IgG	NoRef	0	no
1-KGA1	NoInfo	1_IgG	NoRef	0	no
1-KGA1	NoInfo	1_IgG	NoRef	0	no
1-KGA1	NoInfo	2_HuR	NoRef	0	no
1-KGA1	NoInfo	2_HuR	NoRef	0	no
1-KGA1	NoInfo	2_HuR	NoRef	0	no
2-KGA2	NoInfo	1_IgG	KGA2	29.6237	no
2-KGA2	NoInfo	1_IgG	KGA2	29.471	no
2-KGA2	NoInfo	1_IgG	KGA2	29.3304	no
2-KGA2	NoInfo	2_HuR	KGA2	29.3928	no
2-KGA2	NoInfo	2_HuR	KGA2	29.3358	no
2-KGA2	NoInfo	2_HuR	KGA2	29.4274	no
2-KGA2	NoInfo	1_IgG	NoRef	0	no
2-KGA2	NoInfo	1_IgG	NoRef	0	no
2-KGA2	NoInfo	1_IgG	NoRef	0	no
2-KGA2	NoInfo	2_HuR	NoRef	0	no
2-KGA2	NoInfo	2_HuR	NoRef	0	no
2-KGA2	NoInfo	2_HuR	NoRef	0	no
3-KGA3	NoInfo	1_IgG	KGA3	30.0907	no
3-KGA3	NoInfo	1_IgG	KGA3	30.6994	no
3-KGA3	NoInfo	1_IgG	KGA3	30.1852	no
3-KGA3	NoInfo	2_HuR	KGA3	30.0078	no
3-KGA3	NoInfo	2_HuR	KGA3	29.0829	no
3-KGA3	NoInfo	2_HuR	KGA3	30.0871	no
3-KGA3	NoInfo	1_IgG	NoRef	0	no
3-KGA3	NoInfo	1_IgG	NoRef	0	no
3-KGA3	NoInfo	1_IgG	NoRef	0	no
3-KGA3	NoInfo	2_HuR	NoRef	0	no
3-KGA3	NoInfo	2_HuR	NoRef	0	no
3-KGA3	NoInfo	2_HuR	NoRef	0	no

## Sheet: F03f
Plot	LongLabel	Sample	Gene	Ct	Remove		Plot	ReferenceGene	ReferenceSample
4-GAC1	NoInfo	1_IgG	GAC1	32.5798	no		4-GAC1	NoRef	1_IgG
4-GAC1	NoInfo	1_IgG	GAC1	32.9058	no		5-GAC2	NoRef	1_IgG
4-GAC1	NoInfo	1_IgG	GAC1	33.3461	no		6-GAC3	NoRef	1_IgG
4-GAC1	NoInfo	2_HuR	GAC1	32.3538	no
4-GAC1	NoInfo	2_HuR	GAC1	32.5407	no
4-GAC1	NoInfo	2_HuR	GAC1	31.9473	no
4-GAC1	NoInfo	1_IgG	NoRef	0	no
4-GAC1	NoInfo	1_IgG	NoRef	0	no
4-GAC1	NoInfo	1_IgG	NoRef	0	no
4-GAC1	NoInfo	2_HuR	NoRef	0	no
4-GAC1	NoInfo	2_HuR	NoRef	0	no
4-GAC1	NoInfo	2_HuR	NoRef	0	no
5-GAC2	NoInfo	1_IgG	GAC2	31.8714	no
5-GAC2	NoInfo	1_IgG	GAC2	32.5004	no
5-GAC2	NoInfo	1_IgG	GAC2	32.1054	no
5-GAC2	NoInfo	2_HuR	GAC2	31.5491	no
5-GAC2	NoInfo	2_HuR	GAC2	31.4984	no
5-GAC2	NoInfo	2_HuR	GAC2	31.3387	no
5-GAC2	NoInfo	1_IgG	NoRef	0	no
5-GAC2	NoInfo	1_IgG	NoRef	0	no
5-GAC2	NoInfo	1_IgG	NoRef	0	no
5-GAC2	NoInfo	2_HuR	NoRef	0	no
5-GAC2	NoInfo	2_HuR	NoRef	0	no
5-GAC2	NoInfo	2_HuR	NoRef	0	no
6-GAC3	NoInfo	1_IgG	GAC3	30.1198	no
6-GAC3	NoInfo	1_IgG	GAC3	30.7684	no
6-GAC3	NoInfo	1_IgG	GAC3	29.9711	no
6-GAC3	NoInfo	2_HuR	GAC3	29.7789	no
6-GAC3	NoInfo	2_HuR	GAC3	29.7784	no
6-GAC3	NoInfo	2_HuR	GAC3	29.5803	no
6-GAC3	NoInfo	1_IgG	NoRef	0	no
6-GAC3	NoInfo	1_IgG	NoRef	0	no
6-GAC3	NoInfo	1_IgG	NoRef	0	no
6-GAC3	NoInfo	2_HuR	NoRef	0	no
6-GAC3	NoInfo	2_HuR	NoRef	0	no
6-GAC3	NoInfo	2_HuR	NoRef	0	no

## Sheet: F03h
Plot	LongLabel	Sample	Gene	Ct	Remove		Plot	ReferenceGene	ReferenceSample
7-Intron14	NoInfo	1_IgG	Intron14	32.3474	no		7-Intron14	NoRef	1_IgG
7-Intron14	NoInfo	1_IgG	Intron14	32.2769	no		5-GAC2	NoRef	1_IgG
7-Intron14	NoInfo	1_IgG	Intron14	32.3004	no		6-GAC3	NoRef	1_IgG
7-Intron14	NoInfo	2_HuR	Intron14	31.9381	no
7-Intron14	NoInfo	2_HuR	Intron14	31.9261	no
7-Intron14	NoInfo	2_HuR	Intron14	32.154	no
7-Intron14	NoInfo	1_IgG	NoRef	0	no
7-Intron14	NoInfo	1_IgG	NoRef	0	no
7-Intron14	NoInfo	1_IgG	NoRef	0	no
7-Intron14	NoInfo	2_HuR	NoRef	0	no
7-Intron14	NoInfo	2_HuR	NoRef	0	no
7-Intron14	NoInfo	2_HuR	NoRef	0	no

## Sheet: F03i
Protein	mRNA_Cargo	Time	Value	Replicate		Plot	Group_label	Short_label	Value
2-mKO2-HuR.wt	2-Intron14	0	100.542	3		FRAP_50recovery	mKO2-HuR.wt	02-Intron	29.297
2-mKO2-HuR.wt	2-Intron14	0.191	101.102	3		FRAP_50recovery	mKO2-HuR.wt	02-Intron	25.409
2-mKO2-HuR.wt	2-Intron14	0.382	100.505	3		FRAP_50recovery	mKO2-HuR.wt	02-Intron	21.682
2-mKO2-HuR.wt	2-Intron14	0.573	100.377	3		FRAP_50recovery	mKO2-HuR.wt	02-Intron	24.17
2-mKO2-HuR.wt	2-Intron14	0.763	100.482	3		FRAP_50recovery	mKO2-HuR.wt	02-Intron	27.614
2-mKO2-HuR.wt	2-Intron14	0.955	100.258	3		FRAP_50recovery	mKO2-HuR.wt	01-Control	16.121
2-mKO2-HuR.wt	2-Intron14	1.146	100.111	3		FRAP_50recovery	mKO2-HuR.wt	02-Intron	23.161
2-mKO2-HuR.wt	2-Intron14	1.338	100.16	3		FRAP_50recovery	mKO2-HuR.wt	01-Control	17.382
2-mKO2-HuR.wt	2-Intron14	1.528	99.8627	3		FRAP_50recovery	mKO2-HuR.wt	01-Control	16.589
2-mKO2-HuR.wt	2-Intron14	1.719	100.485	3		FRAP_50recovery	mKO2-HuR.wt	01-Control	18.789
2-mKO2-HuR.wt	2-Intron14	1.914	99.8071	3
2-mKO2-HuR.wt	2-Intron14	2.105	100.116	3
2-mKO2-HuR.wt	2-Intron14	2.297	99.2841	3
2-mKO2-HuR.wt	2-Intron14	2.488	100.02	3
2-mKO2-HuR.wt	2-Intron14	2.68	99.8302	3
2-mKO2-HuR.wt	2-Intron14	2.87	99.3274	3
2-mKO2-HuR.wt	2-Intron14	3.062	99.9546	3
2-mKO2-HuR.wt	2-Intron14	3.253	99.0421	3
2-mKO2-HuR.wt	2-Intron14	3.444	99.4107	3
2-mKO2-HuR.wt	2-Intron14	3.635	99.3218	3
2-mKO2-HuR.wt	2-Intron14	9.643	0	3
2-mKO2-HuR.wt	2-Intron14	9.838	1.68947	3
2-mKO2-HuR.wt	2-Intron14	10.03	2.71444	3
2-mKO2-HuR.wt	2-Intron14	10.22	3.65525	3
2-mKO2-HuR.wt	2-Intron14	10.412	5.07119	3
2-mKO2-HuR.wt	2-Intron14	10.603	5.92618	3
2-mKO2-HuR.wt	2-Intron14	10.795	6.71676	3
2-mKO2-HuR.wt	2-Intron14	10.985	7.7545	3
2-mKO2-HuR.wt	2-Intron14	11.176	8.44695	3
2-mKO2-HuR.wt	2-Intron14	11.368	9.6375	3
2-mKO2-HuR.wt	2-Intron14	11.558	10.2572	3
2-mKO2-HuR.wt	2-Intron14	11.75	10.9589	3
2-mKO2-HuR.wt	2-Intron14	11.945	12.1833	3
2-mKO2-HuR.wt	2-Intron14	12.135	13.1408	3
2-mKO2-HuR.wt	2-Intron14	12.326	13.7911	3
2-mKO2-HuR.wt	2-Intron14	12.517	13.8606	3
2-mKO2-HuR.wt	2-Intron14	12.708	14.9023	3
2-mKO2-HuR.wt	2-Intron14	12.898	15.9118	3
2-mKO2-HuR.wt	2-Intron14	13.09	16.5628	3
2-mKO2-HuR.wt	2-Intron14	13.28	17.1096	3
2-mKO2-HuR.wt	2-Intron14	13.471	18.0372	3
2-mKO2-HuR.wt	2-Intron14	13.662	18.3304	3
2-mKO2-HuR.wt	2-Intron14	13.857	19.0331	3
2-mKO2-HuR.wt	2-Intron14	14.048	19.5647	3
2-mKO2-HuR.wt	2-Intron14	14.239	20.244	3
2-mKO2-HuR.wt	2-Intron14	14.43	21.071	3
2-mKO2-HuR.wt	2-Intron14	14.62	21.2478	3
2-mKO2-HuR.wt	2-Intron14	14.811	22.0307	3
2-mKO2-HuR.wt	2-Intron14	15.002	22.6444	3
2-mKO2-HuR.wt	2-Intron14	15.193	23.4341	3
2-mKO2-HuR.wt	2-Intron14	15.385	23.9673	3
2-mKO2-HuR.wt	2-Intron14	15.576	24.4841	3
2-mKO2-HuR.wt	2-Intron14	15.767	24.7184	3
2-mKO2-HuR.wt	2-Intron14	15.961	25.7046	3
2-mKO2-HuR.wt	2-Intron14	16.152	25.9075	3
2-mKO2-HuR.wt	2-Intron14	16.343	26.7969	3
2-mKO2-HuR.wt	2-Intron14	16.534	26.9064	3
2-mKO2-HuR.wt	2-Intron14	16.725	27.6471	3
2-mKO2-HuR.wt	2-Intron14	16.916	28.1885	3
2-mKO2-HuR.wt	2-Intron14	17.108	28.4594	3
2-mKO2-HuR.wt	2-Intron14	17.298	29.1253	3
2-mKO2-HuR.wt	2-Intron14	17.49	29.572	3
2-mKO2-HuR.wt	2-Intron14	17.68	30.0489	3
2-mKO2-HuR.wt	2-Intron14	17.875	30.4172	3
2-mKO2-HuR.wt	2-Intron14	18.065	30.6807	3
2-mKO2-HuR.wt	2-Intron14	18.256	31.6378	3
2-mKO2-HuR.wt	2-Intron14	18.448	32.0645	3
2-mKO2-HuR.wt	2-Intron14	18.639	32.0052	3
2-mKO2-HuR.wt	2-Intron14	18.83	32.3546	3
2-mKO2-HuR.wt	2-Intron14	19.02	33.2128	3
2-mKO2-HuR.wt	2-Intron14	19.211	33.4828	3
2-mKO2-HuR.wt	2-Intron14	19.402	33.7936	3
2-mKO2-HuR.wt	2-Intron14	19.593	34.1707	3
2-mKO2-HuR.wt	2-Intron14	19.784	35.1246	3
2-mKO2-HuR.wt	2-Intron14	19.978	34.9587	3
2-mKO2-HuR.wt	2-Intron14	20.17	35.4769	3
2-mKO2-HuR.wt	2-Intron14	20.361	35.7868	3
2-mKO2-HuR.wt	2-Intron14	20.553	36.4259	3
2-mKO2-HuR.wt	2-Intron14	20.743	36.6025	3
2-mKO2-HuR.wt	2-Intron14	20.935	37.0838	3
2-mKO2-HuR.wt	2-Intron14	21.125	37.5984	3
2-mKO2-HuR.wt	2-Intron14	21.316	37.5579	3
2-mKO2-HuR.wt	2-Intron14	21.507	38.2198	3
2-mKO2-HuR.wt	2-Intron14	21.698	38.3934	3
2-mKO2-HuR.wt	2-Intron14	21.893	38.9206	3
2-mKO2-HuR.wt	2-Intron14	22.083	39.3077	3
2-mKO2-HuR.wt	2-Intron14	22.274	39.6104	3
2-mKO2-HuR.wt	2-Intron14	22.465	39.9039	3
2-mKO2-HuR.wt	2-Intron14	22.655	40.3015	3
2-mKO2-HuR.wt	2-Intron14	22.847	40.5902	3
2-mKO2-HuR.wt	2-Intron14	23.038	40.6076	3
2-mKO2-HuR.wt	2-Intron14	23.228	40.9903	3
2-mKO2-HuR.wt	2-Intron14	23.419	41.2868	3
2-mKO2-HuR.wt	2-Intron14	23.61	41.7032	3
2-mKO2-HuR.wt	2-Intron14	23.801	42.0548	3
2-mKO2-HuR.wt	2-Intron14	23.995	42.3858	3
2-mKO2-HuR.wt	2-Intron14	24.187	42.5368	3
2-mKO2-HuR.wt	2-Intron14	24.378	42.8243	3
2-mKO2-HuR.wt	2-Intron14	24.569	43.3897	3
2-mKO2-HuR.wt	2-Intron14	24.76	43.5175	3
2-mKO2-HuR.wt	2-Intron14	24.95	43.951	3
2-mKO2-HuR.wt	2-Intron14	25.142	43.9999	3
2-mKO2-HuR.wt	2-Intron14	25.333	44.6658	3
2-mKO2-HuR.wt	2-Intron14	25.524	44.5324	3
2-mKO2-HuR.wt	2-Intron14	25.715	44.8492	3
2-mKO2-HuR.wt	2-Intron14	25.909	45.4784	3
2-mKO2-HuR.wt	2-Intron14	26.1	45.4276	3
2-mKO2-HuR.wt	2-Intron14	26.291	45.6458	3
2-mKO2-HuR.wt	2-Intron14	26.482	46.1187	3
2-mKO2-HuR.wt	2-Intron14	26.673	46.507	3
2-mKO2-HuR.wt	2-Intron14	26.864	46.1485	3
2-mKO2-HuR.wt	2-Intron14	27.055	46.8429	3
2-mKO2-HuR.wt	2-Intron14	27.246	46.8048	3
2-mKO2-HuR.wt	2-Intron14	27.438	47.122	3
2-mKO2-HuR.wt	2-Intron14	27.629	47.3894	3
2-mKO2-HuR.wt	2-Intron14	27.823	47.8981	3
2-mKO2-HuR.wt	2-Intron14	28.014	48.1215	3
2-mKO2-HuR.wt	2-Intron14	28.205	48.4239	3
2-mKO2-HuR.wt	2-Intron14	28.396	48.3827	3
2-mKO2-HuR.wt	2-Intron14	28.587	48.4454	3
2-mKO2-HuR.wt	2-Intron14	28.778	48.9366	3
2-mKO2-HuR.wt	2-Intron14	28.968	49.0595	3
2-mKO2-HuR.wt	2-Intron14	29.159	49.2098	3
2-mKO2-HuR.wt	2-Intron14	29.35	49.4602	3
2-mKO2-HuR.wt	2-Intron14	29.542	49.6033	3
2-mKO2-HuR.wt	2-Intron14	29.733	49.967	3
2-mKO2-HuR.wt	2-Intron14	29.928	50.1886	3
2-mKO2-HuR.wt	2-Intron14	30.118	50.536	3
2-mKO2-HuR.wt	2-Intron14	30.31	50.399	3
2-mKO2-HuR.wt	2-Intron14	30.5	50.7157	3
2-mKO2-HuR.wt	2-Intron14	30.692	51.2876	3
2-mKO2-HuR.wt	2-Intron14	30.883	51.1923	3
2-mKO2-HuR.wt	2-Intron14	31.074	51.4419	3
2-mKO2-HuR.wt	2-Intron14	31.265	51.8939	3
2-mKO2-HuR.wt	2-Intron14	31.455	51.9766	3
2-mKO2-HuR.wt	2-Intron14	31.646	52.2528	3
2-mKO2-HuR.wt	2-Intron14	31.841	52.5445	3
2-mKO2-HuR.wt	2-Intron14	32.032	52.4786	3
2-mKO2-HuR.wt	2-Intron14	32.223	52.9688	3
2-mKO2-HuR.wt	2-Intron14	32.413	52.9289	3
2-mKO2-HuR.wt	2-Intron14	32.604	53.3402	3
2-mKO2-HuR.wt	2-Intron14	32.795	53.5051	3
2-mKO2-HuR.wt	2-Intron14	32.986	53.3462	3
2-mKO2-HuR.wt	2-Intron14	33.177	53.4937	3
2-mKO2-HuR.wt	2-Intron14	33.368	53.9118	3
2-mKO2-HuR.wt	2-Intron14	33.558	53.4493	3
2-mKO2-HuR.wt	2-Intron14	33.75	54.3159	3
2-mKO2-HuR.wt	2-Intron14	33.945	54.5597	3
2-mKO2-HuR.wt	2-Intron14	34.135	54.4785	3
2-mKO2-HuR.wt	2-Intron14	34.326	54.4858	3
2-mKO2-HuR.wt	2-Intron14	34.517	54.6258	3
2-mKO2-HuR.wt	2-Intron14	34.708	54.8507	3
2-mKO2-HuR.wt	2-Intron14	34.898	55.13	3
2-mKO2-HuR.wt	2-Intron14	35.09	55.1865	3
2-mKO2-HuR.wt	2-Intron14	35.28	55.358	3
2-mKO2-HuR.wt	2-Intron14	35.471	55.2773	3
2-mKO2-HuR.wt	2-Intron14	35.662	55.3589	3
2-mKO2-HuR.wt	2-Intron14	35.856	55.9009	3
2-mKO2-HuR.wt	2-Intron14	36.047	56.0216	3
2-mKO2-HuR.wt	2-Intron14	36.238	56.0739	3
2-mKO2-HuR.wt	2-Intron14	36.428	56.4319	3
2-mKO2-HuR.wt	2-Intron14	36.619	56.2259	3
2-mKO2-HuR.wt	2-Intron14	36.81	56.6993	3
2-mKO2-HuR.wt	2-Intron14	37	57.1009	3
2-mKO2-HuR.wt	2-Intron14	37.192	56.9613	3
2-mKO2-HuR.wt	2-Intron14	37.383	57.2028	3
2-mKO2-HuR.wt	2-Intron14	37.573	57.2424	3
2-mKO2-HuR.wt	2-Intron14	37.764	57.5512	3
2-mKO2-HuR.wt	2-Intron14	37.959	57.3962	3
2-mKO2-HuR.wt	2-Intron14	38.15	57.7241	3
2-mKO2-HuR.wt	2-Intron14	38.34	57.712	3
2-mKO2-HuR.wt	2-Intron14	38.531	57.8607	3
2-mKO2-HuR.wt	2-Intron14	38.722	58.3127	3
2-mKO2-HuR.wt	2-Intron14	38.913	58.0969	3
2-mKO2-HuR.wt	2-Intron14	39.104	58.7227	3
2-mKO2-HuR.wt	2-Intron14	39.295	58.512	3
2-mKO2-HuR.wt	2-Intron14	39.486	58.8905	3
2-mKO2-HuR.wt	2-Intron14	39.677	59.0222	3
2-mKO2-HuR.wt	2-Intron14	39.871	59.2549	3
2-mKO2-HuR.wt	2-Intron14	40.062	59.322	3
2-mKO2-HuR.wt	2-Intron14	40.253	59.3619	3
2-mKO2-HuR.wt	2-Intron14	40.443	59.3242	3
2-mKO2-HuR.wt	2-Intron14	40.634	59.5937	3
2-mKO2-HuR.wt	2-Intron14	40.825	59.9899	3
2-mKO2-HuR.wt	2-Intron14	41.015	59.8565	3
2-mKO2-HuR.wt	2-Intron14	41.206	60.1613	3
2-mKO2-HuR.wt	2-Intron14	41.397	60.3628	3
2-mKO2-HuR.wt	2-Intron14	41.588	60.7853	3
2-mKO2-HuR.wt	2-Intron14	41.778	60.2874	3
2-mKO2-HuR.wt	2-Intron14	41.973	60.4686	3
2-mKO2-HuR.wt	2-Intron14	42.164	60.5843	3
2-mKO2-HuR.wt	2-Intron14	42.355	61.0385	3
2-mKO2-HuR.wt	2-Intron14	42.546	61.1104	3
2-mKO2-HuR.wt	2-Intron14	42.737	61.2078	3
2-mKO2-HuR.wt	2-Intron14	42.928	61.0354	3
2-mKO2-HuR.wt	2-Intron14	43.118	61.4394	3
2-mKO2-HuR.wt	2-Intron14	43.31	61.1462	3
2-mKO2-HuR.wt	2-Intron14	43.5	61.5556	3
2-mKO2-HuR.wt	2-Intron14	43.691	61.3856	3
2-mKO2-HuR.wt	2-Intron14	43.886	61.6697	3
2-mKO2-HuR.wt	2-Intron14	44.077	62.0759	3
2-mKO2-HuR.wt	2-Intron14	44.268	61.5957	3
2-mKO2-HuR.wt	2-Intron14	44.458	62.104	3
2-mKO2-HuR.wt	2-Intron14	44.65	61.9553	3
2-mKO2-HuR.wt	2-Intron14	44.84	62.4592	3
2-mKO2-HuR.wt	2-Intron14	45.032	62.3534	3
2-mKO2-HuR.wt	2-Intron14	45.223	63.1842	3
2-mKO2-HuR.wt	2-Intron14	45.413	62.9491	3
2-mKO2-HuR.wt	2-Intron14	45.604	62.7758	3
2-mKO2-HuR.wt	2-Intron14	45.795	62.7464	3
2-mKO2-HuR.wt	2-Intron14	45.99	62.9115	3
2-mKO2-HuR.wt	2-Intron14	46.181	63.0521	3
2-mKO2-HuR.wt	2-Intron14	46.373	63.3297	3
2-mKO2-HuR.wt	2-Intron14	46.563	63.263	3
2-mKO2-HuR.wt	2-Intron14	46.754	63.5296	3
2-mKO2-HuR.wt	2-Intron14	46.945	63.6152	3
2-mKO2-HuR.wt	2-Intron14	47.135	63.5686	3
2-mKO2-HuR.wt	2-Intron14	47.326	63.8097	3
2-mKO2-HuR.wt	2-Intron14	47.518	63.9481	3
2-mKO2-HuR.wt	2-Intron14	47.708	63.9317	3
2-mKO2-HuR.wt	2-Intron14	0	100.882	7
2-mKO2-HuR.wt	2-Intron14	0.191	100.93	7
2-mKO2-HuR.wt	2-Intron14	0.383	101.248	7
2-mKO2-HuR.wt	2-Intron14	0.574	100.908	7
2-mKO2-HuR.wt	2-Intron14	0.766	100.74	7
2-mKO2-HuR.wt	2-Intron14	0.957	100.532	7
2-mKO2-HuR.wt	2-Intron14	1.149	100.263	7
2-mKO2-HuR.wt	2-Intron14	1.339	100.34	7
2-mKO2-HuR.wt	2-Intron14	1.531	100.238	7
2-mKO2-HuR.wt	2-Intron14	1.722	100.274	7
2-mKO2-HuR.wt	2-Intron14	1.917	99.9333	7
2-mKO2-HuR.wt	2-Intron14	2.109	99.5065	7
2-mKO2-HuR.wt	2-Intron14	2.3	99.4324	7
2-mKO2-HuR.wt	2-Intron14	2.491	99.7765	7
2-mKO2-HuR.wt	2-Intron14	2.683	99.2785	7
2-mKO2-HuR.wt	2-Intron14	2.874	99.4106	7
2-mKO2-HuR.wt	2-Intron14	3.064	99.5645	7
2-mKO2-HuR.wt	2-Intron14	3.256	99.0523	7
2-mKO2-HuR.wt	2-Intron14	3.447	98.7003	7
2-mKO2-HuR.wt	2-Intron14	3.639	98.9901	7
2-mKO2-HuR.wt	2-Intron14	9.651	0	7
2-mKO2-HuR.wt	2-Intron14	9.846	1.75831	7
2-mKO2-HuR.wt	2-Intron14	10.038	2.99608	7
2-mKO2-HuR.wt	2-Intron14	10.229	4.06342	7
2-mKO2-HuR.wt	2-Intron14	10.419	5.33127	7
2-mKO2-HuR.wt	2-Intron14	10.61	6.22729	7
2-mKO2-HuR.wt	2-Intron14	10.801	7.2771	7
2-mKO2-HuR.wt	2-Intron14	10.992	8.38788	7
2-mKO2-HuR.wt	2-Intron14	11.183	9.25056	7
2-mKO2-HuR.wt	2-Intron14	11.374	10.1948	7
2-mKO2-HuR.wt	2-Intron14	11.566	11.2883	7
2-mKO2-HuR.wt	2-Intron14	11.757	12.0891	7
2-mKO2-HuR.wt	2-Intron14	11.951	13.1685	7
2-mKO2-HuR.wt	2-Intron14	12.143	13.8096	7
2-mKO2-HuR.wt	2-Intron14	12.334	14.8048	7
2-mKO2-HuR.wt	2-Intron14	12.524	15.4377	7
2-mKO2-HuR.wt	2-Intron14	12.716	16.2665	7
2-mKO2-HuR.wt	2-Intron14	12.907	17.1109	7
2-mKO2-HuR.wt	2-Intron14	13.098	18.052	7
2-mKO2-HuR.wt	2-Intron14	13.289	18.5914	7
2-mKO2-HuR.wt	2-Intron14	13.48	19.2708	7
2-mKO2-HuR.wt	2-Intron14	13.671	20.2178	7
2-mKO2-HuR.wt	2-Intron14	13.866	20.9959	7
2-mKO2-HuR.wt	2-Intron14	14.057	21.7346	7
2-mKO2-HuR.wt	2-Intron14	14.248	22.3654	7
2-mKO2-HuR.wt	2-Intron14	14.439	23.088	7
2-mKO2-HuR.wt	2-Intron14	14.629	23.6076	7
2-mKO2-HuR.wt	2-Intron14	14.82	24.4619	7
2-mKO2-HuR.wt	2-Intron14	15.011	24.9989	7
2-mKO2-HuR.wt	2-Intron14	15.201	25.6929	7
2-mKO2-HuR.wt	2-Intron14	15.393	26.2413	7
2-mKO2-HuR.wt	2-Intron14	15.584	26.5344	7
2-mKO2-HuR.wt	2-Intron14	15.775	27.5476	7
2-mKO2-HuR.wt	2-Intron14	15.97	28.6861	7
2-mKO2-HuR.wt	2-Intron14	16.161	28.6007	7
2-mKO2-HuR.wt	2-Intron14	16.352	29.2249	7
2-mKO2-HuR.wt	2-Intron14	16.544	30.3221	7
2-mKO2-HuR.wt	2-Intron14	16.734	30.4772	7
2-mKO2-HuR.wt	2-Intron14	16.926	31.1259	7
2-mKO2-HuR.wt	2-Intron14	17.117	31.3798	7
2-mKO2-HuR.wt	2-Intron14	17.309	32.7064	7
2-mKO2-HuR.wt	2-Intron14	17.499	32.8983	7
2-mKO2-HuR.wt	2-Intron14	17.69	33.5783	7
2-mKO2-HuR.wt	2-Intron14	17.884	34.1522	7
2-mKO2-HuR.wt	2-Intron14	18.075	34.7316	7
2-mKO2-HuR.wt	2-Intron14	18.266	34.8226	7
2-mKO2-HuR.wt	2-Intron14	18.456	35.4313	7
2-mKO2-HuR.wt	2-Intron14	18.647	35.9937	7
2-mKO2-HuR.wt	2-Intron14	18.838	36.4119	7
2-mKO2-HuR.wt	2-Intron14	19.029	37.3316	7
2-mKO2-HuR.wt	2-Intron14	19.219	37.3701	7
2-mKO2-HuR.wt	2-Intron14	19.41	37.9108	7
2-mKO2-HuR.wt	2-Intron14	19.601	38.5062	7
2-mKO2-HuR.wt	2-Intron14	19.792	38.8412	7
2-mKO2-HuR.wt	2-Intron14	19.987	39.1015	7
2-mKO2-HuR.wt	2-Intron14	20.178	39.9052	7
2-mKO2-HuR.wt	2-Intron14	20.369	40.3681	7
2-mKO2-HuR.wt	2-Intron14	20.559	40.6802	7
2-mKO2-HuR.wt	2-Intron14	20.75	41.1075	7
2-mKO2-HuR.wt	2-Intron14	20.941	41.369	7
2-mKO2-HuR.wt	2-Intron14	21.132	42.0832	7
2-mKO2-HuR.wt	2-Intron14	21.323	42.1572	7
2-mKO2-HuR.wt	2-Intron14	21.514	42.774	7
2-mKO2-HuR.wt	2-Intron14	21.704	43.2155	7
2-mKO2-HuR.wt	2-Intron14	21.899	43.3179	7
2-mKO2-HuR.wt	2-Intron14	22.09	43.8673	7
2-mKO2-HuR.wt	2-Intron14	22.281	44.6169	7
2-mKO2-HuR.wt	2-Intron14	22.472	44.6608	7
2-mKO2-HuR.wt	2-Intron14	22.663	44.6789	7
2-mKO2-HuR.wt	2-Intron14	22.854	45.2294	7
2-mKO2-HuR.wt	2-Intron14	23.044	45.5444	7
2-mKO2-HuR.wt	2-Intron14	23.236	46.2853	7
2-mKO2-HuR.wt	2-Intron14	23.426	46.1412	7
2-mKO2-HuR.wt	2-Intron14	23.618	46.7119	7
2-mKO2-HuR.wt	2-Intron14	23.809	47.3658	7
2-mKO2-HuR.wt	2-Intron14	24.003	47.6748	7
2-mKO2-HuR.wt	2-Intron14	24.194	47.6487	7
2-mKO2-HuR.wt	2-Intron14	24.384	48.1415	7
2-mKO2-HuR.wt	2-Intron14	24.575	48.5794	7
2-mKO2-HuR.wt	2-Intron14	24.766	48.8267	7
2-mKO2-HuR.wt	2-Intron14	24.956	49.1083	7
2-mKO2-HuR.wt	2-Intron14	25.147	49.5239	7
2-mKO2-HuR.wt	2-Intron14	25.338	49.3155	7
2-mKO2-HuR.wt	2-Intron14	25.529	49.9474	7
2-mKO2-HuR.wt	2-Intron14	25.719	50.1301	7
2-mKO2-HuR.wt	2-Intron14	25.914	50.8961	7
2-mKO2-HuR.wt	2-Intron14	26.106	51.145	7
2-mKO2-HuR.wt	2-Intron14	26.296	51.3697	7
2-mKO2-HuR.wt	2-Intron14	26.488	51.7088	7
2-mKO2-HuR.wt	2-Intron14	26.679	51.7522	7
2-mKO2-HuR.wt	2-Intron14	26.87	52.0781	7
2-mKO2-HuR.wt	2-Intron14	27.061	52.8129	7
2-mKO2-HuR.wt	2-Intron14	27.253	52.497	7
2-mKO2-HuR.wt	2-Intron14	27.444	53.1964	7
2-mKO2-HuR.wt	2-Intron14	27.635	53.3602	7
2-mKO2-HuR.wt	2-Intron14	27.829	53.3926	7
2-mKO2-HuR.wt	2-Intron14	28.02	53.8947	7
2-mKO2-HuR.wt	2-Intron14	28.211	54.1347	7
2-mKO2-HuR.wt	2-Intron14	28.402	54.187	7
2-mKO2-HuR.wt	2-Intron14	28.593	54.6398	7
2-mKO2-HuR.wt	2-Intron14	28.784	54.6852	7
2-mKO2-HuR.wt	2-Intron14	28.975	55.1928	7
2-mKO2-HuR.wt	2-Intron14	29.166	54.9467	7
2-mKO2-HuR.wt	2-Intron14	29.357	55.7165	7
2-mKO2-HuR.wt	2-Intron14	29.548	55.8517	7
2-mKO2-HuR.wt	2-Intron14	29.739	56.0648	7
2-mKO2-HuR.wt	2-Intron14	29.934	56.1568	7
2-mKO2-HuR.wt	2-Intron14	30.126	56.4269	7
2-mKO2-HuR.wt	2-Intron14	30.317	56.5562	7
2-mKO2-HuR.wt	2-Intron14	30.508	57.0505	7
2-mKO2-HuR.wt	2-Intron14	30.699	57.0719	7
2-mKO2-HuR.wt	2-Intron14	30.89	57.1529	7
2-mKO2-HuR.wt	2-Intron14	31.081	57.6857	7
2-mKO2-HuR.wt	2-Intron14	31.272	57.5376	7
2-mKO2-HuR.wt	2-Intron14	31.463	57.4736	7
2-mKO2-HuR.wt	2-Intron14	31.654	57.9617	7
2-mKO2-HuR.wt	2-Intron14	31.848	57.9802	7
2-mKO2-HuR.wt	2-Intron14	32.039	58.4817	7
2-mKO2-HuR.wt	2-Intron14	32.231	58.4175	7
2-mKO2-HuR.wt	2-Intron14	32.421	58.6685	7
2-mKO2-HuR.wt	2-Intron14	32.613	58.8928	7
2-mKO2-HuR.wt	2-Intron14	32.804	59.4195	7
2-mKO2-HuR.wt	2-Intron14	32.995	59.5112	7
2-mKO2-HuR.wt	2-Intron14	33.186	59.6095	7
2-mKO2-HuR.wt	2-Intron14	33.378	59.7123	7
2-mKO2-HuR.wt	2-Intron14	33.569	60.1944	7
2-mKO2-HuR.wt	2-Intron14	33.76	60.0883	7
2-mKO2-HuR.wt	2-Intron14	33.954	60.2193	7
2-mKO2-HuR.wt	2-Intron14	34.146	59.8647	7
2-mKO2-HuR.wt	2-Intron14	34.337	60.2886	7
2-mKO2-HuR.wt	2-Intron14	34.529	60.5996	7
2-mKO2-HuR.wt	2-Intron14	34.719	61.1423	7
2-mKO2-HuR.wt	2-Intron14	34.911	61.0167	7
2-mKO2-HuR.wt	2-Intron14	35.101	60.9588	7
2-mKO2-HuR.wt	2-Intron14	35.293	61.5875	7
2-mKO2-HuR.wt	2-Intron14	35.484	61.4578	7
2-mKO2-HuR.wt	2-Intron14	35.674	61.8741	7
2-mKO2-HuR.wt	2-Intron14	35.869	62.1382	7
2-mKO2-HuR.wt	2-Intron14	36.06	61.7296	7
2-mKO2-HuR.wt	2-Intron14	36.251	62.0706	7
2-mKO2-HuR.wt	2-Intron14	36.442	62.4884	7
2-mKO2-HuR.wt	2-Intron14	36.633	62.4443	7
2-mKO2-HuR.wt	2-Intron14	36.824	62.7709	7
2-mKO2-HuR.wt	2-Intron14	37.014	63.0946	7
2-mKO2-HuR.wt	2-Intron14	37.206	63.3401	7
2-mKO2-HuR.wt	2-Intron14	37.396	62.6803	7
2-mKO2-HuR.wt	2-Intron14	37.587	63.3946	7
2-mKO2-HuR.wt	2-Intron14	37.778	63.3666	7
2-mKO2-HuR.wt	2-Intron14	37.972	63.491	7
2-mKO2-HuR.wt	2-Intron14	38.163	64.1593	7
2-mKO2-HuR.wt	2-Intron14	38.354	64.0322	7
2-mKO2-HuR.wt	2-Intron14	38.544	63.9613	7
2-mKO2-HuR.wt	2-Intron14	38.736	64.5626	7
2-mKO2-HuR.wt	2-Intron14	38.926	64.38	7
2-mKO2-HuR.wt	2-Intron14	39.118	64.6684	7
2-mKO2-HuR.wt	2-Intron14	39.309	64.6783	7
2-mKO2-HuR.wt	2-Intron14	39.499	64.455	7
2-mKO2-HuR.wt	2-Intron14	39.69	64.6396	7
2-mKO2-HuR.wt	2-Intron14	39.884	64.8149	7
2-mKO2-HuR.wt	2-Intron14	40.075	65.1768	7
2-mKO2-HuR.wt	2-Intron14	40.266	65.5468	7
2-mKO2-HuR.wt	2-Intron14	40.456	65.2857	7
2-mKO2-HuR.wt	2-Intron14	40.647	65.5141	7
2-mKO2-HuR.wt	2-Intron14	40.838	65.4369	7
2-mKO2-HuR.wt	2-Intron14	41.029	65.9627	7
2-mKO2-HuR.wt	2-Intron14	41.219	65.883	7
2-mKO2-HuR.wt	2-Intron14	41.41	66.2659	7
2-mKO2-HuR.wt	2-Intron14	41.601	66.218	7
2-mKO2-HuR.wt	2-Intron14	41.792	66.3467	7
2-mKO2-HuR.wt	2-Intron14	41.986	66.6816	7
2-mKO2-HuR.wt	2-Intron14	42.178	66.4267	7
2-mKO2-HuR.wt	2-Intron14	42.369	66.7984	7
2-mKO2-HuR.wt	2-Intron14	42.559	67.2623	7
2-mKO2-HuR.wt	2-Intron14	42.75	67.2395	7
2-mKO2-HuR.wt	2-Intron14	42.941	67.1913	7
2-mKO2-HuR.wt	2-Intron14	43.132	67.2679	7
2-mKO2-HuR.wt	2-Intron14	43.323	67.3652	7
2-mKO2-HuR.wt	2-Intron14	43.514	67.3301	7
2-mKO2-HuR.wt	2-Intron14	43.704	67.5603	7
2-mKO2-HuR.wt	2-Intron14	43.899	67.7194	7
2-mKO2-HuR.wt	2-Intron14	44.09	68.1211	7
2-mKO2-HuR.wt	2-Intron14	44.281	68.2578	7
2-mKO2-HuR.wt	2-Intron14	44.472	68.2555	7
2-mKO2-HuR.wt	2-Intron14	44.663	68.3095	7
2-mKO2-HuR.wt	2-Intron14	44.854	68.4979	7
2-mKO2-HuR.wt	2-Intron14	45.044	68.4274	7
2-mKO2-HuR.wt	2-Intron14	45.235	68.5065	7
2-mKO2-HuR.wt	2-Intron14	45.426	68.9849	7
2-mKO2-HuR.wt	2-Intron14	45.616	68.8692	7
2-mKO2-HuR.wt	2-Intron14	45.807	68.5826	7
2-mKO2-HuR.wt	2-Intron14	46.001	69.1435	7
2-mKO2-HuR.wt	2-Intron14	46.192	69.0335	7
2-mKO2-HuR.wt	2-Intron14	46.383	69.2647	7
2-mKO2-HuR.wt	2-Intron14	46.574	69.0618	7
2-mKO2-HuR.wt	2-Intron14	46.765	69.6598	7
2-mKO2-HuR.wt	2-Intron14	46.956	69.6135	7
2-mKO2-HuR.wt	2-Intron14	47.146	69.3277	7
2-mKO2-HuR.wt	2-Intron14	47.338	69.6739	7
2-mKO2-HuR.wt	2-Intron14	47.529	69.8222	7
2-mKO2-HuR.wt	2-Intron14	47.719	70.1573	7
2-mKO2-HuR.wt	2-Intron14	0	101.09	11
2-mKO2-HuR.wt	2-Intron14	0.191	100.975	11
2-mKO2-HuR.wt	2-Intron14	0.383	100.483	11
2-mKO2-HuR.wt	2-Intron14	0.574	100.417	11
2-mKO2-HuR.wt	2-Intron14	0.765	100.57	11
2-mKO2-HuR.wt	2-Intron14	0.956	100.598	11
2-mKO2-HuR.wt	2-Intron14	1.148	100.288	11
2-mKO2-HuR.wt	2-Intron14	1.339	100.105	11
2-mKO2-HuR.wt	2-Intron14	1.53	100.228	11
2-mKO2-HuR.wt	2-Intron14	1.721	100.611	11
2-mKO2-HuR.wt	2-Intron14	1.916	100.281	11
2-mKO2-HuR.wt	2-Intron14	2.108	99.9928	11
2-mKO2-HuR.wt	2-Intron14	2.299	99.8356	11
2-mKO2-HuR.wt	2-Intron14	2.491	99.3611	11
2-mKO2-HuR.wt	2-Intron14	2.682	99.1259	11
2-mKO2-HuR.wt	2-Intron14	2.873	99.5592	11
2-mKO2-HuR.wt	2-Intron14	3.064	99.6073	11
2-mKO2-HuR.wt	2-Intron14	3.255	98.8822	11
2-mKO2-HuR.wt	2-Intron14	3.446	99.4724	11
2-mKO2-HuR.wt	2-Intron14	3.638	98.5168	11
2-mKO2-HuR.wt	2-Intron14	9.648	0	11
2-mKO2-HuR.wt	2-Intron14	9.843	1.56724	11
2-mKO2-HuR.wt	2-Intron14	10.034	2.91128	11
2-mKO2-HuR.wt	2-Intron14	10.226	4.14091	11
2-mKO2-HuR.wt	2-Intron14	10.416	5.43445	11
2-mKO2-HuR.wt	2-Intron14	10.608	6.58405	11
2-mKO2-HuR.wt	2-Intron14	10.799	7.75448	11
2-mKO2-HuR.wt	2-Intron14	10.989	9.05361	11
2-mKO2-HuR.wt	2-Intron14	11.18	10.1684	11
2-mKO2-HuR.wt	2-Intron14	11.371	11.3476	11
2-mKO2-HuR.wt	2-Intron14	11.562	11.8601	11
2-mKO2-HuR.wt	2-Intron14	11.753	13.3549	11
2-mKO2-HuR.wt	2-Intron14	11.947	14.4929	11
2-mKO2-HuR.wt	2-Intron14	12.138	15.5307	11
2-mKO2-HuR.wt	2-Intron14	12.329	16.5791	11
2-mKO2-HuR.wt	2-Intron14	12.521	17.4269	11
2-mKO2-HuR.wt	2-Intron14	12.711	18.6665	11
2-mKO2-HuR.wt	2-Intron14	12.902	19.5685	11
2-mKO2-HuR.wt	2-Intron14	13.093	20.262	11
2-mKO2-HuR.wt	2-Intron14	13.284	20.988	11
2-mKO2-HuR.wt	2-Intron14	13.475	22.2699	11
2-mKO2-HuR.wt	2-Intron14	13.666	22.8436	11
2-mKO2-HuR.wt	2-Intron14	13.861	23.7379	11
2-mKO2-HuR.wt	2-Intron14	14.052	25.0805	11
2-mKO2-HuR.wt	2-Intron14	14.243	25.812	11
2-mKO2-HuR.wt	2-Intron14	14.434	26.4415	11
2-mKO2-HuR.wt	2-Intron14	14.626	26.9369	11
2-mKO2-HuR.wt	2-Intron14	14.816	27.9955	11
2-mKO2-HuR.wt	2-Intron14	15.007	28.9124	11
2-mKO2-HuR.wt	2-Intron14	15.199	29.7256	11
2-mKO2-HuR.wt	2-Intron14	15.39	30.3062	11
2-mKO2-HuR.wt	2-Intron14	15.581	31.1081	11
2-mKO2-HuR.wt	2-Intron14	15.772	31.6287	11
2-mKO2-HuR.wt	2-Intron14	15.967	32.5792	11
2-mKO2-HuR.wt	2-Intron14	16.158	33.1184	11
2-mKO2-HuR.wt	2-Intron14	16.349	33.3135	11
2-mKO2-HuR.wt	2-Intron14	16.539	34.5622	11
2-mKO2-HuR.wt	2-Intron14	16.73	35.7546	11
2-mKO2-HuR.wt	2-Intron14	16.921	36.0805	11
2-mKO2-HuR.wt	2-Intron14	17.112	36.4419	11
2-mKO2-HuR.wt	2-Intron14	17.303	37.7096	11
2-mKO2-HuR.wt	2-Intron14	17.494	38.2835	11
2-mKO2-HuR.wt	2-Intron14	17.685	39.0471	11
2-mKO2-HuR.wt	2-Intron14	17.88	39.5299	11
2-mKO2-HuR.wt	2-Intron14	18.071	39.8089	11
2-mKO2-HuR.wt	2-Intron14	18.261	40.8216	11
2-mKO2-HuR.wt	2-Intron14	18.452	41.7613	11
2-mKO2-HuR.wt	2-Intron14	18.644	42.1497	11
2-mKO2-HuR.wt	2-Intron14	18.834	42.3025	11
2-mKO2-HuR.wt	2-Intron14	19.026	43.1399	11
2-mKO2-HuR.wt	2-Intron14	19.217	43.8598	11
2-mKO2-HuR.wt	2-Intron14	19.408	43.9209	11
2-mKO2-HuR.wt	2-Intron14	19.599	44.6891	11
2-mKO2-HuR.wt	2-Intron14	19.79	45.6524	11
2-mKO2-HuR.wt	2-Intron14	19.985	46.0088	11
2-mKO2-HuR.wt	2-Intron14	20.176	46.3834	11
2-mKO2-HuR.wt	2-Intron14	20.367	46.7984	11
2-mKO2-HuR.wt	2-Intron14	20.558	47.4036	11
2-mKO2-HuR.wt	2-Intron14	20.749	47.9571	11
2-mKO2-HuR.wt	2-Intron14	20.939	48.5328	11
2-mKO2-HuR.wt	2-Intron14	21.13	48.5794	11
2-mKO2-HuR.wt	2-Intron14	21.321	49.8279	11
2-mKO2-HuR.wt	2-Intron14	21.512	50.0838	11
2-mKO2-HuR.wt	2-Intron14	21.704	49.9918	11
2-mKO2-HuR.wt	2-Intron14	21.898	50.23	11
2-mKO2-HuR.wt	2-Intron14	22.089	51.3015	11
2-mKO2-HuR.wt	2-Intron14	22.28	51.4094	11
2-mKO2-HuR.wt	2-Intron14	22.471	51.6566	11
2-mKO2-HuR.wt	2-Intron14	22.661	52.4943	11
2-mKO2-HuR.wt	2-Intron14	22.852	53.1212	11
2-mKO2-HuR.wt	2-Intron14	23.043	53.0311	11
2-mKO2-HuR.wt	2-Intron14	23.234	53.8916	11
2-mKO2-HuR.wt	2-Intron14	23.425	54.1749	11
2-mKO2-HuR.wt	2-Intron14	23.616	54.4801	11
2-mKO2-HuR.wt	2-Intron14	23.806	54.5196	11
2-mKO2-HuR.wt	2-Intron14	24.001	55.1102	11
2-mKO2-HuR.wt	2-Intron14	24.191	55.8951	11
2-mKO2-HuR.wt	2-Intron14	24.382	55.8709	11
2-mKO2-HuR.wt	2-Intron14	24.573	56.3748	11
2-mKO2-HuR.wt	2-Intron14	24.764	56.6515	11
2-mKO2-HuR.wt	2-Intron14	24.956	56.8155	11
2-mKO2-HuR.wt	2-Intron14	25.146	57.3356	11
2-mKO2-HuR.wt	2-Intron14	25.338	57.5366	11
2-mKO2-HuR.wt	2-Intron14	25.529	57.6007	11
2-mKO2-HuR.wt	2-Intron14	25.72	57.9568	11
2-mKO2-HuR.wt	2-Intron14	25.914	58.1345	11
2-mKO2-HuR.wt	2-Intron14	26.106	58.7922	11
2-mKO2-HuR.wt	2-Intron14	26.296	58.6919	11
2-mKO2-HuR.wt	2-Intron14	26.487	58.9643	11
2-mKO2-HuR.wt	2-Intron14	26.678	59.4421	11
2-mKO2-HuR.wt	2-Intron14	26.869	59.6756	11
2-mKO2-HuR.wt	2-Intron14	27.059	60.2634	11
2-mKO2-HuR.wt	2-Intron14	27.25	60.1366	11
2-mKO2-HuR.wt	2-Intron14	27.441	60.6179	11
2-mKO2-HuR.wt	2-Intron14	27.632	61.0569	11
2-mKO2-HuR.wt	2-Intron14	27.826	61.4425	11
2-mKO2-HuR.wt	2-Intron14	28.018	61.4746	11
2-mKO2-HuR.wt	2-Intron14	28.209	61.6165	11
2-mKO2-HuR.wt	2-Intron14	28.399	62.0356	11
2-mKO2-HuR.wt	2-Intron14	28.59	62.443	11
2-mKO2-HuR.wt	2-Intron14	28.781	62.2899	11
2-mKO2-HuR.wt	2-Intron14	28.973	62.4279	11
2-mKO2-HuR.wt	2-Intron14	29.164	62.6169	11
2-mKO2-HuR.wt	2-Intron14	29.355	62.9996	11
2-mKO2-HuR.wt	2-Intron14	29.546	63.3828	11
2-mKO2-HuR.wt	2-Intron14	29.736	63.4307	11
2-mKO2-HuR.wt	2-Intron14	29.931	63.8707	11
2-mKO2-HuR.wt	2-Intron14	30.122	64.3084	11
2-mKO2-HuR.wt	2-Intron14	30.313	64.1658	11
2-mKO2-HuR.wt	2-Intron14	30.504	64.5946	11
2-mKO2-HuR.wt	2-Intron14	30.694	64.1766	11
2-mKO2-HuR.wt	2-Intron14	30.885	64.833	11
2-mKO2-HuR.wt	2-Intron14	31.076	64.9141	11
2-mKO2-HuR.wt	2-Intron14	31.266	65.5454	11
2-mKO2-HuR.wt	2-Intron14	31.458	65.6625	11
2-mKO2-HuR.wt	2-Intron14	31.649	65.3564	11
2-mKO2-HuR.wt	2-Intron14	31.843	66.0704	11
2-mKO2-HuR.wt	2-Intron14	32.034	65.9508	11
2-mKO2-HuR.wt	2-Intron14	32.224	66.1636	11
2-mKO2-HuR.wt	2-Intron14	32.415	66.2704	11
2-mKO2-HuR.wt	2-Intron14	32.606	66.6148	11
2-mKO2-HuR.wt	2-Intron14	32.796	67.0015	11
2-mKO2-HuR.wt	2-Intron14	32.987	67.3404	11
2-mKO2-HuR.wt	2-Intron14	33.178	67.1682	11
2-mKO2-HuR.wt	2-Intron14	33.369	67.1492	11
2-mKO2-HuR.wt	2-Intron14	33.559	67.5102	11
2-mKO2-HuR.wt	2-Intron14	33.75	67.8688	11
2-mKO2-HuR.wt	2-Intron14	33.944	67.6491	11
2-mKO2-HuR.wt	2-Intron14	34.135	68.1025	11
2-mKO2-HuR.wt	2-Intron14	34.326	68.7294	11
2-mKO2-HuR.wt	2-Intron14	34.516	68.6092	11
2-mKO2-HuR.wt	2-Intron14	34.707	68.7063	11
2-mKO2-HuR.wt	2-Intron14	34.898	68.5935	11
2-mKO2-HuR.wt	2-Intron14	35.089	69.0289	11
2-mKO2-HuR.wt	2-Intron14	35.279	68.8711	11
2-mKO2-HuR.wt	2-Intron14	35.47	69.3162	11
2-mKO2-HuR.wt	2-Intron14	35.661	69.2516	11
2-mKO2-HuR.wt	2-Intron14	35.856	69.5168	11
2-mKO2-HuR.wt	2-Intron14	36.046	69.7937	11
2-mKO2-HuR.wt	2-Intron14	36.238	69.3417	11
2-mKO2-HuR.wt	2-Intron14	36.429	69.9999	11
2-mKO2-HuR.wt	2-Intron14	36.62	70.4845	11
2-mKO2-HuR.wt	2-Intron14	36.811	70.4665	11
2-mKO2-HuR.wt	2-Intron14	37.001	70.1715	11
2-mKO2-HuR.wt	2-Intron14	37.192	70.3506	11
2-mKO2-HuR.wt	2-Intron14	37.383	70.5676	11
2-mKO2-HuR.wt	2-Intron14	37.574	70.7322	11
2-mKO2-HuR.wt	2-Intron14	37.766	70.7281	11
2-mKO2-HuR.wt	2-Intron14	37.961	70.6115	11
2-mKO2-HuR.wt	2-Intron14	38.151	70.6548	11
2-mKO2-HuR.wt	2-Intron14	38.342	71.2173	11
2-mKO2-HuR.wt	2-Intron14	38.533	71.0805	11
2-mKO2-HuR.wt	2-Intron14	38.724	71.3186	11
2-mKO2-HuR.wt	2-Intron14	38.915	71.437	11
2-mKO2-HuR.wt	2-Intron14	39.106	71.729	11
2-mKO2-HuR.wt	2-Intron14	39.296	71.4457	11
2-mKO2-HuR.wt	2-Intron14	39.487	71.6812	11
2-mKO2-HuR.wt	2-Intron14	39.678	71.8323	11
2-mKO2-HuR.wt	2-Intron14	39.873	72.2634	11
2-mKO2-HuR.wt	2-Intron14	40.064	72.0434	11
2-mKO2-HuR.wt	2-Intron14	40.255	72.1718	11
2-mKO2-HuR.wt	2-Intron14	40.446	72.5389	11
2-mKO2-HuR.wt	2-Intron14	40.637	72.5636	11
2-mKO2-HuR.wt	2-Intron14	40.829	72.7388	11
2-mKO2-HuR.wt	2-Intron14	41.02	72.7698	11
2-mKO2-HuR.wt	2-Intron14	41.211	73.1618	11
2-mKO2-HuR.wt	2-Intron14	41.401	72.593	11
2-mKO2-HuR.wt	2-Intron14	41.592	72.6956	11
2-mKO2-HuR.wt	2-Intron14	41.784	73.2415	11
2-mKO2-HuR.wt	2-Intron14	41.979	72.9219	11
2-mKO2-HuR.wt	2-Intron14	42.17	72.9601	11
2-mKO2-HuR.wt	2-Intron14	42.361	73.2449	11
2-mKO2-HuR.wt	2-Intron14	42.552	73.4963	11
2-mKO2-HuR.wt	2-Intron14	42.744	73.3301	11
2-mKO2-HuR.wt	2-Intron14	42.934	73.164	11
2-mKO2-HuR.wt	2-Intron14	43.126	73.5517	11
2-mKO2-HuR.wt	2-Intron14	43.316	73.5938	11
2-mKO2-HuR.wt	2-Intron14	43.507	73.9408	11
2-mKO2-HuR.wt	2-Intron14	43.698	73.5987	11
2-mKO2-HuR.wt	2-Intron14	43.892	73.8473	11
2-mKO2-HuR.wt	2-Intron14	44.083	73.563	11
2-mKO2-HuR.wt	2-Intron14	44.274	73.802	11
2-mKO2-HuR.wt	2-Intron14	44.466	74.01	11
2-mKO2-HuR.wt	2-Intron14	44.656	73.8141	11
2-mKO2-HuR.wt	2-Intron14	44.848	74.0468	11
2-mKO2-HuR.wt	2-Intron14	45.039	74.3287	11
2-mKO2-HuR.wt	2-Intron14	45.23	74.2266	11
2-mKO2-HuR.wt	2-Intron14	45.421	74.7806	11
2-mKO2-HuR.wt	2-Intron14	45.612	75.0625	11
2-mKO2-HuR.wt	2-Intron14	45.803	74.6814	11
2-mKO2-HuR.wt	2-Intron14	45.997	74.7796	11
2-mKO2-HuR.wt	2-Intron14	46.188	74.8411	11
2-mKO2-HuR.wt	2-Intron14	46.379	75.0143	11
2-mKO2-HuR.wt	2-Intron14	46.57	74.5905	11
2-mKO2-HuR.wt	2-Intron14	46.761	74.9809	11
2-mKO2-HuR.wt	2-Intron14	46.952	75.0114	11
2-mKO2-HuR.wt	2-Intron14	47.143	75.0046	11
2-mKO2-HuR.wt	2-Intron14	47.334	75.4422	11
2-mKO2-HuR.wt	2-Intron14	47.524	75.5155	11
2-mKO2-HuR.wt	2-Intron14	47.715	75.2033	11
2-mKO2-HuR.wt	2-Intron14	0	101.026	15
2-mKO2-HuR.wt	2-Intron14	0.192	100.241	15
2-mKO2-HuR.wt	2-Intron14	0.383	100.604	15
2-mKO2-HuR.wt	2-Intron14	0.575	101.029	15
2-mKO2-HuR.wt	2-Intron14	0.766	100.785	15
2-mKO2-HuR.wt	2-Intron14	0.957	100.23	15
2-mKO2-HuR.wt	2-Intron14	1.149	100.475	15
2-mKO2-HuR.wt	2-Intron14	1.34	100.158	15
2-mKO2-HuR.wt	2-Intron14	1.532	100.474	15
2-mKO2-HuR.wt	2-Intron14	1.722	99.6067	15
2-mKO2-HuR.wt	2-Intron14	1.917	100.237	15
2-mKO2-HuR.wt	2-Intron14	2.108	100.017	15
2-mKO2-HuR.wt	2-Intron14	2.3	99.8624	15
2-mKO2-HuR.wt	2-Intron14	2.49	99.5542	15
2-mKO2-HuR.wt	2-Intron14	2.681	99.5837	15
2-mKO2-HuR.wt	2-Intron14	2.872	99.1935	15
2-mKO2-HuR.wt	2-Intron14	3.063	99.4632	15
2-mKO2-HuR.wt	2-Intron14	3.254	99.0613	15
2-mKO2-HuR.wt	2-Intron14	3.445	99.1353	15
2-mKO2-HuR.wt	2-Intron14	3.637	99.2648	15
2-mKO2-HuR.wt	2-Intron14	9.648	0	15
2-mKO2-HuR.wt	2-Intron14	9.843	1.49585	15
2-mKO2-HuR.wt	2-Intron14	10.034	2.85279	15
2-mKO2-HuR.wt	2-Intron14	10.225	4.69851	15
2-mKO2-HuR.wt	2-Intron14	10.415	5.84905	15
2-mKO2-HuR.wt	2-Intron14	10.607	7.09088	15
2-mKO2-HuR.wt	2-Intron14	10.798	7.75477	15
2-mKO2-HuR.wt	2-Intron14	10.989	8.88203	15
2-mKO2-HuR.wt	2-Intron14	11.18	10.1617	15
2-mKO2-HuR.wt	2-Intron14	11.37	11.2035	15
2-mKO2-HuR.wt	2-Intron14	11.561	12.4768	15
2-mKO2-HuR.wt	2-Intron14	11.752	13.4961	15
2-mKO2-HuR.wt	2-Intron14	11.947	14.2	15
2-mKO2-HuR.wt	2-Intron14	12.137	15.1842	15
2-mKO2-HuR.wt	2-Intron14	12.328	15.7249	15
2-mKO2-HuR.wt	2-Intron14	12.519	17.1452	15
2-mKO2-HuR.wt	2-Intron14	12.71	18.0014	15
2-mKO2-HuR.wt	2-Intron14	12.9	18.5437	15
2-mKO2-HuR.wt	2-Intron14	13.091	19.9132	15
2-mKO2-HuR.wt	2-Intron14	13.282	20.7885	15
2-mKO2-HuR.wt	2-Intron14	13.474	21.0582	15
2-mKO2-HuR.wt	2-Intron14	13.665	22.3044	15
2-mKO2-HuR.wt	2-Intron14	13.86	22.9876	15
2-mKO2-HuR.wt	2-Intron14	14.052	23.5407	15
2-mKO2-HuR.wt	2-Intron14	14.242	24.5539	15
2-mKO2-HuR.wt	2-Intron14	14.433	25.212	15
2-mKO2-HuR.wt	2-Intron14	14.624	25.8764	15
2-mKO2-HuR.wt	2-Intron14	14.815	26.5114	15
2-mKO2-HuR.wt	2-Intron14	15.006	27.0994	15
2-mKO2-HuR.wt	2-Intron14	15.197	27.3418	15
2-mKO2-HuR.wt	2-Intron14	15.388	28.4269	15
2-mKO2-HuR.wt	2-Intron14	15.579	28.8888	15
2-mKO2-HuR.wt	2-Intron14	15.77	29.7934	15
2-mKO2-HuR.wt	2-Intron14	15.965	30.6373	15
2-mKO2-HuR.wt	2-Intron14	16.156	30.7967	15
2-mKO2-HuR.wt	2-Intron14	16.347	31.5782	15
2-mKO2-HuR.wt	2-Intron14	16.539	32.1293	15
2-mKO2-HuR.wt	2-Intron14	16.73	32.4677	15
2-mKO2-HuR.wt	2-Intron14	16.92	33.3751	15
2-mKO2-HuR.wt	2-Intron14	17.111	33.6254	15
2-mKO2-HuR.wt	2-Intron14	17.302	34.5276	15
2-mKO2-HuR.wt	2-Intron14	17.494	34.8249	15
2-mKO2-HuR.wt	2-Intron14	17.685	35.2215	15
2-mKO2-HuR.wt	2-Intron14	17.88	35.8291	15
2-mKO2-HuR.wt	2-Intron14	18.07	36.7704	15
2-mKO2-HuR.wt	2-Intron14	18.261	37.5845	15
2-mKO2-HuR.wt	2-Intron14	18.452	37.722	15
2-mKO2-HuR.wt	2-Intron14	18.644	38.3631	15
2-mKO2-HuR.wt	2-Intron14	18.835	38.5975	15
2-mKO2-HuR.wt	2-Intron14	19.025	39.098	15
2-mKO2-HuR.wt	2-Intron14	19.216	39.9394	15
2-mKO2-HuR.wt	2-Intron14	19.407	40.1789	15
2-mKO2-HuR.wt	2-Intron14	19.597	40.6126	15
2-mKO2-HuR.wt	2-Intron14	19.788	40.7248	15
2-mKO2-HuR.wt	2-Intron14	19.983	41.6442	15
2-mKO2-HuR.wt	2-Intron14	20.174	41.9332	15
2-mKO2-HuR.wt	2-Intron14	20.365	42.2609	15
2-mKO2-HuR.wt	2-Intron14	20.555	42.5359	15
2-mKO2-HuR.wt	2-Intron14	20.747	43.2033	15
2-mKO2-HuR.wt	2-Intron14	20.937	43.5913	15
2-mKO2-HuR.wt	2-Intron14	21.128	43.7541	15
2-mKO2-HuR.wt	2-Intron14	21.319	44.529	15
2-mKO2-HuR.wt	2-Intron14	21.51	44.5698	15
2-mKO2-HuR.wt	2-Intron14	21.701	45.0563	15
2-mKO2-HuR.wt	2-Intron14	21.895	45.61	15
2-mKO2-HuR.wt	2-Intron14	22.087	45.7782	15
2-mKO2-HuR.wt	2-Intron14	22.278	46.3638	15
2-mKO2-HuR.wt	2-Intron14	22.469	46.7157	15
2-mKO2-HuR.wt	2-Intron14	22.66	46.8811	15
2-mKO2-HuR.wt	2-Intron14	22.851	47.4001	15
2-mKO2-HuR.wt	2-Intron14	23.042	47.7438	15
2-mKO2-HuR.wt	2-Intron14	23.233	48.0446	15
2-mKO2-HuR.wt	2-Intron14	23.424	48.762	15
2-mKO2-HuR.wt	2-Intron14	23.615	48.7749	15
2-mKO2-HuR.wt	2-Intron14	23.806	48.9658	15
2-mKO2-HuR.wt	2-Intron14	24	49.507	15
2-mKO2-HuR.wt	2-Intron14	24.191	49.6293	15
2-mKO2-HuR.wt	2-Intron14	24.382	50.2914	15
2-mKO2-HuR.wt	2-Intron14	24.573	50.3993	15
2-mKO2-HuR.wt	2-Intron14	24.765	50.8637	15
2-mKO2-HuR.wt	2-Intron14	24.955	51.0176	15
2-mKO2-HuR.wt	2-Intron14	25.147	51.3657	15
2-mKO2-HuR.wt	2-Intron14	25.337	51.5893	15
2-mKO2-HuR.wt	2-Intron14	25.529	51.6439	15
2-mKO2-HuR.wt	2-Intron14	25.72	52.3962	15
2-mKO2-HuR.wt	2-Intron14	25.914	52.6098	15
2-mKO2-HuR.wt	2-Intron14	26.105	53.3291	15
2-mKO2-HuR.wt	2-Intron14	26.296	53.5967	15
2-mKO2-HuR.wt	2-Intron14	26.487	53.4688	15
2-mKO2-HuR.wt	2-Intron14	26.677	53.8564	15
2-mKO2-HuR.wt	2-Intron14	26.869	54.1383	15
2-mKO2-HuR.wt	2-Intron14	27.06	54.0676	15
2-mKO2-HuR.wt	2-Intron14	27.25	54.9463	15
2-mKO2-HuR.wt	2-Intron14	27.442	54.8497	15
2-mKO2-HuR.wt	2-Intron14	27.632	54.9458	15
2-mKO2-HuR.wt	2-Intron14	27.823	55.4317	15
2-mKO2-HuR.wt	2-Intron14	28.018	55.5176	15
2-mKO2-HuR.wt	2-Intron14	28.209	55.8692	15
2-mKO2-HuR.wt	2-Intron14	28.4	56.4096	15
2-mKO2-HuR.wt	2-Intron14	28.59	56.1054	15
2-mKO2-HuR.wt	2-Intron14	28.782	56.6273	15
2-mKO2-HuR.wt	2-Intron14	28.972	56.8401	15
2-mKO2-HuR.wt	2-Intron14	29.163	57.3023	15
2-mKO2-HuR.wt	2-Intron14	29.354	57.3288	15
2-mKO2-HuR.wt	2-Intron14	29.545	57.7021	15
2-mKO2-HuR.wt	2-Intron14	29.736	58.0288	15
2-mKO2-HuR.wt	2-Intron14	29.93	58.183	15
2-mKO2-HuR.wt	2-Intron14	30.121	58.3149	15
2-mKO2-HuR.wt	2-Intron14	30.312	58.4281	15
2-mKO2-HuR.wt	2-Intron14	30.502	58.6204	15
2-mKO2-HuR.wt	2-Intron14	30.693	58.6545	15
2-mKO2-HuR.wt	2-Intron14	30.884	59.1356	15
2-mKO2-HuR.wt	2-Intron14	31.075	59.7862	15
2-mKO2-HuR.wt	2-Intron14	31.265	59.4738	15
2-mKO2-HuR.wt	2-Intron14	31.456	60.0202	15
2-mKO2-HuR.wt	2-Intron14	31.647	60.1378	15
2-mKO2-HuR.wt	2-Intron14	31.842	60.2538	15
2-mKO2-HuR.wt	2-Intron14	32.032	60.7298	15
2-mKO2-HuR.wt	2-Intron14	32.223	60.4289	15
2-mKO2-HuR.wt	2-Intron14	32.414	60.7078	15
2-mKO2-HuR.wt	2-Intron14	32.605	61.1471	15
2-mKO2-HuR.wt	2-Intron14	32.796	61.3499	15
2-mKO2-HuR.wt	2-Intron14	32.987	61.4776	15
2-mKO2-HuR.wt	2-Intron14	33.177	61.5767	15
2-mKO2-HuR.wt	2-Intron14	33.368	61.7986	15
2-mKO2-HuR.wt	2-Intron14	33.56	61.6217	15
2-mKO2-HuR.wt	2-Intron14	33.75	61.7855	15
2-mKO2-HuR.wt	2-Intron14	33.945	62.1178	15
2-mKO2-HuR.wt	2-Intron14	34.135	62.3008	15
2-mKO2-HuR.wt	2-Intron14	34.327	62.5639	15
2-mKO2-HuR.wt	2-Intron14	34.517	62.4991	15
2-mKO2-HuR.wt	2-Intron14	34.708	62.8555	15
2-mKO2-HuR.wt	2-Intron14	34.9	62.9769	15
2-mKO2-HuR.wt	2-Intron14	35.091	63.0191	15
2-mKO2-HuR.wt	2-Intron14	35.282	63.1903	15
2-mKO2-HuR.wt	2-Intron14	35.472	63.3026	15
2-mKO2-HuR.wt	2-Intron14	35.664	63.7249	15
2-mKO2-HuR.wt	2-Intron14	35.858	64.0097	15
2-mKO2-HuR.wt	2-Intron14	36.05	64.1175	15
2-mKO2-HuR.wt	2-Intron14	36.24	64.3869	15
2-mKO2-HuR.wt	2-Intron14	36.431	64.3905	15
2-mKO2-HuR.wt	2-Intron14	36.622	64.5831	15
2-mKO2-HuR.wt	2-Intron14	36.812	65.1492	15
2-mKO2-HuR.wt	2-Intron14	37.003	64.6299	15
2-mKO2-HuR.wt	2-Intron14	37.194	65.0982	15
2-mKO2-HuR.wt	2-Intron14	37.385	65.2991	15
2-mKO2-HuR.wt	2-Intron14	37.576	65.5824	15
2-mKO2-HuR.wt	2-Intron14	37.767	65.5039	15
2-mKO2-HuR.wt	2-Intron14	37.962	65.6648	15
2-mKO2-HuR.wt	2-Intron14	38.152	65.6909	15
2-mKO2-HuR.wt	2-Intron14	38.344	66.2085	15
2-mKO2-HuR.wt	2-Intron14	38.535	66.2001	15
2-mKO2-HuR.wt	2-Intron14	38.725	66.6095	15
2-mKO2-HuR.wt	2-Intron14	38.916	66.5931	15
2-mKO2-HuR.wt	2-Intron14	39.107	66.5341	15
2-mKO2-HuR.wt	2-Intron14	39.297	66.5412	15
2-mKO2-HuR.wt	2-Intron14	39.488	66.5036	15
2-mKO2-HuR.wt	2-Intron14	39.679	67.016	15
2-mKO2-HuR.wt	2-Intron14	39.873	67.0315	15
2-mKO2-HuR.wt	2-Intron14	40.065	67.0429	15
2-mKO2-HuR.wt	2-Intron14	40.255	67.2862	15
2-mKO2-HuR.wt	2-Intron14	40.447	67.4182	15
2-mKO2-HuR.wt	2-Intron14	40.638	67.5093	15
2-mKO2-HuR.wt	2-Intron14	40.829	67.9729	15
2-mKO2-HuR.wt	2-Intron14	41.02	68.1304	15
2-mKO2-HuR.wt	2-Intron14	41.212	67.9004	15
2-mKO2-HuR.wt	2-Intron14	41.402	68.3025	15
2-mKO2-HuR.wt	2-Intron14	41.593	68.225	15
2-mKO2-HuR.wt	2-Intron14	41.784	68.3873	15
2-mKO2-HuR.wt	2-Intron14	41.978	68.7714	15
2-mKO2-HuR.wt	2-Intron14	42.169	68.6356	15
2-mKO2-HuR.wt	2-Intron14	42.36	68.3943	15
2-mKO2-HuR.wt	2-Intron14	42.55	68.5462	15
2-mKO2-HuR.wt	2-Intron14	42.741	68.8655	15
2-mKO2-HuR.wt	2-Intron14	42.932	69.1379	15
2-mKO2-HuR.wt	2-Intron14	43.123	69.0081	15
2-mKO2-HuR.wt	2-Intron14	43.314	69.3756	15
2-mKO2-HuR.wt	2-Intron14	43.505	69.2397	15
2-mKO2-HuR.wt	2-Intron14	43.695	69.8415	15
2-mKO2-HuR.wt	2-Intron14	43.89	70.0455	15
2-mKO2-HuR.wt	2-Intron14	44.081	70.1213	15
2-mKO2-HuR.wt	2-Intron14	44.272	69.6954	15
2-mKO2-HuR.wt	2-Intron14	44.462	70.009	15
2-mKO2-HuR.wt	2-Intron14	44.653	70.1517	15
2-mKO2-HuR.wt	2-Intron14	44.845	70.4144	15
2-mKO2-HuR.wt	2-Intron14	45.036	69.8452	15
2-mKO2-HuR.wt	2-Intron14	45.227	70.3678	15
2-mKO2-HuR.wt	2-Intron14	45.419	70.7222	15
2-mKO2-HuR.wt	2-Intron14	45.61	70.9422	15
2-mKO2-HuR.wt	2-Intron14	45.8	71.0573	15
2-mKO2-HuR.wt	2-Intron14	45.995	71.0758	15
2-mKO2-HuR.wt	2-Intron14	46.187	71.126	15
2-mKO2-HuR.wt	2-Intron14	46.377	71.1566	15
2-mKO2-HuR.wt	2-Intron14	46.568	71.1925	15
2-mKO2-HuR.wt	2-Intron14	46.759	71.3749	15
2-mKO2-HuR.wt	2-Intron14	46.95	71.5146	15
2-mKO2-HuR.wt	2-Intron14	47.141	71.9073	15
2-mKO2-HuR.wt	2-Intron14	47.332	71.2849	15
2-mKO2-HuR.wt	2-Intron14	47.522	71.8849	15
2-mKO2-HuR.wt	2-Intron14	47.713	71.9657	15
2-mKO2-HuR.wt	2-Intron14	0	101.477	19
2-mKO2-HuR.wt	2-Intron14	0.191	100.628	19
2-mKO2-HuR.wt	2-Intron14	0.383	101.008	19
2-mKO2-HuR.wt	2-Intron14	0.573	100.795	19
2-mKO2-HuR.wt	2-Intron14	0.765	100.493	19
2-mKO2-HuR.wt	2-Intron14	0.956	100.466	19
2-mKO2-HuR.wt	2-Intron14	1.148	100.399	19
2-mKO2-HuR.wt	2-Intron14	1.338	100.572	19
2-mKO2-HuR.wt	2-Intron14	1.53	100.011	19
2-mKO2-HuR.wt	2-Intron14	1.721	100.159	19
2-mKO2-HuR.wt	2-Intron14	1.915	99.3648	19
2-mKO2-HuR.wt	2-Intron14	2.106	99.9626	19
2-mKO2-HuR.wt	2-Intron14	2.298	99.6169	19
2-mKO2-HuR.wt	2-Intron14	2.489	99.7354	19
2-mKO2-HuR.wt	2-Intron14	2.681	99.2506	19
2-mKO2-HuR.wt	2-Intron14	2.872	99.0964	19
2-mKO2-HuR.wt	2-Intron14	3.063	99.5886	19
2-mKO2-HuR.wt	2-Intron14	3.255	99.2001	19
2-mKO2-HuR.wt	2-Intron14	3.446	99.2117	19
2-mKO2-HuR.wt	2-Intron14	3.638	98.9643	19
2-mKO2-HuR.wt	2-Intron14	9.651	0	19
2-mKO2-HuR.wt	2-Intron14	9.846	1.6074	19
2-mKO2-HuR.wt	2-Intron14	10.037	2.57357	19
2-mKO2-HuR.wt	2-Intron14	10.228	3.71152	19
2-mKO2-HuR.wt	2-Intron14	10.418	4.90452	19
2-mKO2-HuR.wt	2-Intron14	10.61	6.12989	19
2-mKO2-HuR.wt	2-Intron14	10.801	7.14725	19
2-mKO2-HuR.wt	2-Intron14	10.991	7.96862	19
2-mKO2-HuR.wt	2-Intron14	11.182	9.0953	19
2-mKO2-HuR.wt	2-Intron14	11.373	9.85425	19
2-mKO2-HuR.wt	2-Intron14	11.564	10.5894	19
2-mKO2-HuR.wt	2-Intron14	11.756	11.8515	19
2-mKO2-HuR.wt	2-Intron14	11.95	12.2165	19
2-mKO2-HuR.wt	2-Intron14	12.141	13.7305	19
2-mKO2-HuR.wt	2-Intron14	12.331	14.3314	19
2-mKO2-HuR.wt	2-Intron14	12.523	15.1149	19
2-mKO2-HuR.wt	2-Intron14	12.713	15.7044	19
2-mKO2-HuR.wt	2-Intron14	12.904	16.4627	19
2-mKO2-HuR.wt	2-Intron14	13.096	17.1624	19
2-mKO2-HuR.wt	2-Intron14	13.286	18.2196	19
2-mKO2-HuR.wt	2-Intron14	13.478	18.8934	19
2-mKO2-HuR.wt	2-Intron14	13.668	19.7842	19
2-mKO2-HuR.wt	2-Intron14	13.863	20.1877	19
2-mKO2-HuR.wt	2-Intron14	14.054	20.7539	19
2-mKO2-HuR.wt	2-Intron14	14.246	21.445	19
2-mKO2-HuR.wt	2-Intron14	14.436	22.3684	19
2-mKO2-HuR.wt	2-Intron14	14.627	22.9898	19
2-mKO2-HuR.wt	2-Intron14	14.818	23.7208	19
2-mKO2-HuR.wt	2-Intron14	15.009	24.1843	19
2-mKO2-HuR.wt	2-Intron14	15.201	24.6357	19
2-mKO2-HuR.wt	2-Intron14	15.391	25.5019	19
2-mKO2-HuR.wt	2-Intron14	15.582	26.0838	19
2-mKO2-HuR.wt	2-Intron14	15.773	26.6937	19
2-mKO2-HuR.wt	2-Intron14	15.968	27.1639	19
2-mKO2-HuR.wt	2-Intron14	16.159	27.8392	19
2-mKO2-HuR.wt	2-Intron14	16.35	28.2986	19
2-mKO2-HuR.wt	2-Intron14	16.541	28.8409	19
2-mKO2-HuR.wt	2-Intron14	16.732	29.1271	19
2-mKO2-HuR.wt	2-Intron14	16.923	29.7179	19
2-mKO2-HuR.wt	2-Intron14	17.113	30.3495	19
2-mKO2-HuR.wt	2-Intron14	17.305	31.2178	19
2-mKO2-HuR.wt	2-Intron14	17.496	31.5681	19
2-mKO2-HuR.wt	2-Intron14	17.687	31.923	19
2-mKO2-HuR.wt	2-Intron14	17.881	32.1582	19
2-mKO2-HuR.wt	2-Intron14	18.072	32.6951	19
2-mKO2-HuR.wt	2-Intron14	18.263	33.2804	19
2-mKO2-HuR.wt	2-Intron14	18.454	33.688	19
2-mKO2-HuR.wt	2-Intron14	18.646	34.3096	19
2-mKO2-HuR.wt	2-Intron14	18.836	34.4791	19
2-mKO2-HuR.wt	2-Intron14	19.027	35.2697	19
2-mKO2-HuR.wt	2-Intron14	19.218	35.8399	19
2-mKO2-HuR.wt	2-Intron14	19.408	35.9885	19
2-mKO2-HuR.wt	2-Intron14	19.6	36.2627	19
2-mKO2-HuR.wt	2-Intron14	19.791	36.7392	19
2-mKO2-HuR.wt	2-Intron14	19.986	37.1346	19
2-mKO2-HuR.wt	2-Intron14	20.176	37.3946	19
2-mKO2-HuR.wt	2-Intron14	20.367	37.8463	19
2-mKO2-HuR.wt	2-Intron14	20.558	38.5901	19
2-mKO2-HuR.wt	2-Intron14	20.748	38.6297	19
2-mKO2-HuR.wt	2-Intron14	20.939	38.9785	19
2-mKO2-HuR.wt	2-Intron14	21.131	39.5019	19
2-mKO2-HuR.wt	2-Intron14	21.321	39.7035	19
2-mKO2-HuR.wt	2-Intron14	21.512	39.9341	19
2-mKO2-HuR.wt	2-Intron14	21.703	40.5347	19
2-mKO2-HuR.wt	2-Intron14	21.898	40.7932	19
2-mKO2-HuR.wt	2-Intron14	22.088	41.1171	19
2-mKO2-HuR.wt	2-Intron14	22.279	41.4792	19
2-mKO2-HuR.wt	2-Intron14	22.47	42.0436	19
2-mKO2-HuR.wt	2-Intron14	22.661	42.3168	19
2-mKO2-HuR.wt	2-Intron14	22.851	42.5496	19
2-mKO2-HuR.wt	2-Intron14	23.042	42.8135	19
2-mKO2-HuR.wt	2-Intron14	23.233	42.9925	19
2-mKO2-HuR.wt	2-Intron14	23.425	43.6942	19
2-mKO2-HuR.wt	2-Intron14	23.616	43.7943	19
2-mKO2-HuR.wt	2-Intron14	23.807	44.0756	19
2-mKO2-HuR.wt	2-Intron14	24.002	44.261	19
2-mKO2-HuR.wt	2-Intron14	24.193	44.6842	19
2-mKO2-HuR.wt	2-Intron14	24.385	44.9389	19
2-mKO2-HuR.wt	2-Intron14	24.576	45.5563	19
2-mKO2-HuR.wt	2-Intron14	24.767	45.5841	19
2-mKO2-HuR.wt	2-Intron14	24.958	45.9059	19
2-mKO2-HuR.wt	2-Intron14	25.148	46.1634	19
2-mKO2-HuR.wt	2-Intron14	25.339	46.1301	19
2-mKO2-HuR.wt	2-Intron14	25.531	46.442	19
2-mKO2-HuR.wt	2-Intron14	25.721	46.9473	19
2-mKO2-HuR.wt	2-Intron14	25.916	47.4952	19
2-mKO2-HuR.wt	2-Intron14	26.108	47.5781	19
2-mKO2-HuR.wt	2-Intron14	26.298	47.8876	19
2-mKO2-HuR.wt	2-Intron14	26.49	47.8399	19
2-mKO2-HuR.wt	2-Intron14	26.681	48.4383	19
2-mKO2-HuR.wt	2-Intron14	26.871	48.504	19
2-mKO2-HuR.wt	2-Intron14	27.063	48.9108	19
2-mKO2-HuR.wt	2-Intron14	27.254	49.1456	19
2-mKO2-HuR.wt	2-Intron14	27.445	49.5345	19
2-mKO2-HuR.wt	2-Intron14	27.636	49.5776	19
2-mKO2-HuR.wt	2-Intron14	27.831	50.0651	19
2-mKO2-HuR.wt	2-Intron14	28.021	50.1019	19
2-mKO2-HuR.wt	2-Intron14	28.212	50.1346	19
2-mKO2-HuR.wt	2-Intron14	28.403	50.4649	19
2-mKO2-HuR.wt	2-Intron14	28.593	50.5227	19
2-mKO2-HuR.wt	2-Intron14	28.784	50.9493	19
2-mKO2-HuR.wt	2-Intron14	28.975	51.0062	19
2-mKO2-HuR.wt	2-Intron14	29.166	51.6209	19
2-mKO2-HuR.wt	2-Intron14	29.357	51.6395	19
2-mKO2-HuR.wt	2-Intron14	29.548	51.9404	19
2-mKO2-HuR.wt	2-Intron14	29.738	52.1324	19
2-mKO2-HuR.wt	2-Intron14	29.933	51.9733	19
2-mKO2-HuR.wt	2-Intron14	30.123	52.6939	19
2-mKO2-HuR.wt	2-Intron14	30.315	52.7012	19
2-mKO2-HuR.wt	2-Intron14	30.506	53.2817	19
2-mKO2-HuR.wt	2-Intron14	30.698	53.0316	19
2-mKO2-HuR.wt	2-Intron14	30.888	53.4045	19
2-mKO2-HuR.wt	2-Intron14	31.079	53.3237	19
2-mKO2-HuR.wt	2-Intron14	31.27	53.7164	19
2-mKO2-HuR.wt	2-Intron14	31.461	53.8239	19
2-mKO2-HuR.wt	2-Intron14	31.651	54.0014	19
2-mKO2-HuR.wt	2-Intron14	31.846	54.5093	19
2-mKO2-HuR.wt	2-Intron14	32.038	54.6279	19
2-mKO2-HuR.wt	2-Intron14	32.228	54.5277	19
2-mKO2-HuR.wt	2-Intron14	32.419	54.7895	19
2-mKO2-HuR.wt	2-Intron14	32.61	54.6126	19
2-mKO2-HuR.wt	2-Intron14	32.801	55.0374	19
2-mKO2-HuR.wt	2-Intron14	32.991	55.0597	19
2-mKO2-HuR.wt	2-Intron14	33.182	55.4373	19
2-mKO2-HuR.wt	2-Intron14	33.373	55.4038	19
2-mKO2-HuR.wt	2-Intron14	33.564	56.0699	19
2-mKO2-HuR.wt	2-Intron14	33.755	56.2044	19
2-mKO2-HuR.wt	2-Intron14	33.949	56.1887	19
2-mKO2-HuR.wt	2-Intron14	34.14	56.4654	19
2-mKO2-HuR.wt	2-Intron14	34.331	56.3537	19
2-mKO2-HuR.wt	2-Intron14	34.521	56.577	19
2-mKO2-HuR.wt	2-Intron14	34.712	56.993	19
2-mKO2-HuR.wt	2-Intron14	34.903	56.9492	19
2-mKO2-HuR.wt	2-Intron14	35.094	57.3203	19
2-mKO2-HuR.wt	2-Intron14	35.285	57.4853	19
2-mKO2-HuR.wt	2-Intron14	35.476	57.403	19
2-mKO2-HuR.wt	2-Intron14	35.666	57.5441	19
2-mKO2-HuR.wt	2-Intron14	35.861	57.9381	19
2-mKO2-HuR.wt	2-Intron14	36.052	57.9757	19
2-mKO2-HuR.wt	2-Intron14	36.243	58.2131	19
2-mKO2-HuR.wt	2-Intron14	36.434	58.5213	19
2-mKO2-HuR.wt	2-Intron14	36.625	58.2626	19
2-mKO2-HuR.wt	2-Intron14	36.816	58.3111	19
2-mKO2-HuR.wt	2-Intron14	37.006	58.5721	19
2-mKO2-HuR.wt	2-Intron14	37.198	58.7819	19
2-mKO2-HuR.wt	2-Intron14	37.389	58.9749	19
2-mKO2-HuR.wt	2-Intron14	37.58	58.9478	19
2-mKO2-HuR.wt	2-Intron14	37.771	59.0118	19
2-mKO2-HuR.wt	2-Intron14	37.965	59.3697	19
2-mKO2-HuR.wt	2-Intron14	38.156	59.4101	19
2-mKO2-HuR.wt	2-Intron14	38.347	59.4245	19
2-mKO2-HuR.wt	2-Intron14	38.538	59.8757	19
2-mKO2-HuR.wt	2-Intron14	38.728	59.6923	19
2-mKO2-HuR.wt	2-Intron14	38.919	59.9791	19
2-mKO2-HuR.wt	2-Intron14	39.11	59.7923	19
2-mKO2-HuR.wt	2-Intron14	39.301	60.042	19
2-mKO2-HuR.wt	2-Intron14	39.492	60.7486	19
2-mKO2-HuR.wt	2-Intron14	39.683	60.608	19
2-mKO2-HuR.wt	2-Intron14	39.878	60.669	19
2-mKO2-HuR.wt	2-Intron14	40.068	60.4361	19
2-mKO2-HuR.wt	2-Intron14	40.259	60.5586	19
2-mKO2-HuR.wt	2-Intron14	40.45	60.5818	19
2-mKO2-HuR.wt	2-Intron14	40.641	60.9274	19
2-mKO2-HuR.wt	2-Intron14	40.832	61.3438	19
2-mKO2-HuR.wt	2-Intron14	41.023	61.3722	19
2-mKO2-HuR.wt	2-Intron14	41.213	61.4347	19
2-mKO2-HuR.wt	2-Intron14	41.404	61.7424	19
2-mKO2-HuR.wt	2-Intron14	41.596	61.8253	19
2-mKO2-HuR.wt	2-Intron14	41.786	61.8881	19
2-mKO2-HuR.wt	2-Intron14	41.981	61.7061	19
2-mKO2-HuR.wt	2-Intron14	42.171	61.857	19
2-mKO2-HuR.wt	2-Intron14	42.362	62.0146	19
2-mKO2-HuR.wt	2-Intron14	42.553	61.9395	19
2-mKO2-HuR.wt	2-Intron14	42.745	62.1722	19
2-mKO2-HuR.wt	2-Intron14	42.936	62.1521	19
2-mKO2-HuR.wt	2-Intron14	43.126	62.576	19
2-mKO2-HuR.wt	2-Intron14	43.318	62.4554	19
2-mKO2-HuR.wt	2-Intron14	43.508	62.584	19
2-mKO2-HuR.wt	2-Intron14	43.699	63.0798	19
2-mKO2-HuR.wt	2-Intron14	43.894	62.9144	19
2-mKO2-HuR.wt	2-Intron14	44.085	62.9225	19
2-mKO2-HuR.wt	2-Intron14	44.276	63.2412	19
2-mKO2-HuR.wt	2-Intron14	44.466	63.1494	19
2-mKO2-HuR.wt	2-Intron14	44.658	63.2902	19
2-mKO2-HuR.wt	2-Intron14	44.848	63.6095	19
2-mKO2-HuR.wt	2-Intron14	45.039	63.5532	19
2-mKO2-HuR.wt	2-Intron14	45.23	63.3108	19
2-mKO2-HuR.wt	2-Intron14	45.421	63.6712	19
2-mKO2-HuR.wt	2-Intron14	45.612	63.7446	19
2-mKO2-HuR.wt	2-Intron14	45.803	63.8466	19
2-mKO2-HuR.wt	2-Intron14	45.998	63.9492	19
2-mKO2-HuR.wt	2-Intron14	46.188	63.771	19
2-mKO2-HuR.wt	2-Intron14	46.379	63.914	19
2-mKO2-HuR.wt	2-Intron14	46.57	64.1673	19
2-mKO2-HuR.wt	2-Intron14	46.761	64.2478	19
2-mKO2-HuR.wt	2-Intron14	46.952	64.3997	19
2-mKO2-HuR.wt	2-Intron14	47.143	64.3423	19
2-mKO2-HuR.wt	2-Intron14	47.334	64.622	19
2-mKO2-HuR.wt	2-Intron14	47.525	64.2317	19
2-mKO2-HuR.wt	2-Intron14	47.716	64.4053	19
2-mKO2-HuR.wt	1-Controle	0	101.388	22
2-mKO2-HuR.wt	1-Controle	0.191	101.176	22
2-mKO2-HuR.wt	1-Controle	0.383	100.452	22
2-mKO2-HuR.wt	1-Controle	0.573	101.013	22
2-mKO2-HuR.wt	1-Controle	0.764	100.728	22
2-mKO2-HuR.wt	1-Controle	0.955	100.837	22
2-mKO2-HuR.wt	1-Controle	1.146	100.296	22
2-mKO2-HuR.wt	1-Controle	1.338	100.167	22
2-mKO2-HuR.wt	1-Controle	1.529	99.9402	22
2-mKO2-HuR.wt	1-Controle	1.72	100.193	22
2-mKO2-HuR.wt	1-Controle	1.915	99.9434	22
2-mKO2-HuR.wt	1-Controle	2.106	100.027	22
2-mKO2-HuR.wt	1-Controle	2.297	99.5908	22
2-mKO2-HuR.wt	1-Controle	2.488	99.7573	22
2-mKO2-HuR.wt	1-Controle	2.678	99.2619	22
2-mKO2-HuR.wt	1-Controle	2.87	99.3255	22
2-mKO2-HuR.wt	1-Controle	3.06	99.3195	22
2-mKO2-HuR.wt	1-Controle	3.252	98.8728	22
2-mKO2-HuR.wt	1-Controle	3.443	98.7387	22
2-mKO2-HuR.wt	1-Controle	3.633	98.9728	22
2-mKO2-HuR.wt	1-Controle	9.643	0	22
2-mKO2-HuR.wt	1-Controle	9.838	2.17605	22
2-mKO2-HuR.wt	1-Controle	10.03	4.10337	22
2-mKO2-HuR.wt	1-Controle	10.221	5.82562	22
2-mKO2-HuR.wt	1-Controle	10.413	7.38064	22
2-mKO2-HuR.wt	1-Controle	10.603	9.35778	22
2-mKO2-HuR.wt	1-Controle	10.794	10.7111	22
2-mKO2-HuR.wt	1-Controle	10.985	12.752	22
2-mKO2-HuR.wt	1-Controle	11.176	14.2827	22
2-mKO2-HuR.wt	1-Controle	11.367	15.9166	22
2-mKO2-HuR.wt	1-Controle	11.558	17.6316	22
2-mKO2-HuR.wt	1-Controle	11.75	19.3711	22
2-mKO2-HuR.wt	1-Controle	11.945	20.8942	22
2-mKO2-HuR.wt	1-Controle	12.135	22.5823	22
2-mKO2-HuR.wt	1-Controle	12.326	23.5747	22
2-mKO2-HuR.wt	1-Controle	12.517	25.4407	22
2-mKO2-HuR.wt	1-Controle	12.708	27.0308	22
2-mKO2-HuR.wt	1-Controle	12.898	28.1091	22
2-mKO2-HuR.wt	1-Controle	13.09	29.4837	22
2-mKO2-HuR.wt	1-Controle	13.28	31.3671	22
2-mKO2-HuR.wt	1-Controle	13.472	32.6235	22
2-mKO2-HuR.wt	1-Controle	13.663	33.8962	22
2-mKO2-HuR.wt	1-Controle	13.857	35.2872	22
2-mKO2-HuR.wt	1-Controle	14.048	36.3542	22
2-mKO2-HuR.wt	1-Controle	14.238	37.8973	22
2-mKO2-HuR.wt	1-Controle	14.43	38.9606	22
2-mKO2-HuR.wt	1-Controle	14.621	40.2858	22
2-mKO2-HuR.wt	1-Controle	14.812	41.5873	22
2-mKO2-HuR.wt	1-Controle	15.003	42.8328	22
2-mKO2-HuR.wt	1-Controle	15.193	43.9971	22
2-mKO2-HuR.wt	1-Controle	15.384	45.0817	22
2-mKO2-HuR.wt	1-Controle	15.575	46.3701	22
2-mKO2-HuR.wt	1-Controle	15.766	47.1416	22
2-mKO2-HuR.wt	1-Controle	15.961	48.3898	22
2-mKO2-HuR.wt	1-Controle	16.152	49.5028	22
2-mKO2-HuR.wt	1-Controle	16.343	50.5239	22
2-mKO2-HuR.wt	1-Controle	16.534	51.6252	22
2-mKO2-HuR.wt	1-Controle	16.725	52.6141	22
2-mKO2-HuR.wt	1-Controle	16.916	53.3271	22
2-mKO2-HuR.wt	1-Controle	17.108	54.3048	22
2-mKO2-HuR.wt	1-Controle	17.298	55.3364	22
2-mKO2-HuR.wt	1-Controle	17.49	56.4679	22
2-mKO2-HuR.wt	1-Controle	17.68	57.3428	22
2-mKO2-HuR.wt	1-Controle	17.875	57.9985	22
2-mKO2-HuR.wt	1-Controle	18.066	59.0264	22
2-mKO2-HuR.wt	1-Controle	18.258	59.8775	22
2-mKO2-HuR.wt	1-Controle	18.448	60.546	22
2-mKO2-HuR.wt	1-Controle	18.639	61.6726	22
2-mKO2-HuR.wt	1-Controle	18.83	62.5931	22
2-mKO2-HuR.wt	1-Controle	19.02	62.8197	22
2-mKO2-HuR.wt	1-Controle	19.212	63.8268	22
2-mKO2-HuR.wt	1-Controle	19.403	64.2846	22
2-mKO2-HuR.wt	1-Controle	19.593	65.2096	22
2-mKO2-HuR.wt	1-Controle	19.784	65.823	22
2-mKO2-HuR.wt	1-Controle	19.978	66.4494	22
2-mKO2-HuR.wt	1-Controle	20.17	67.1295	22
2-mKO2-HuR.wt	1-Controle	20.36	67.7751	22
2-mKO2-HuR.wt	1-Controle	20.552	68.1462	22
2-mKO2-HuR.wt	1-Controle	20.743	68.9734	22
2-mKO2-HuR.wt	1-Controle	20.933	69.5108	22
2-mKO2-HuR.wt	1-Controle	21.124	70.1742	22
2-mKO2-HuR.wt	1-Controle	21.315	70.5928	22
2-mKO2-HuR.wt	1-Controle	21.506	71.1867	22
2-mKO2-HuR.wt	1-Controle	21.697	71.7022	22
2-mKO2-HuR.wt	1-Controle	21.891	72.3452	22
2-mKO2-HuR.wt	1-Controle	22.082	72.7877	22
2-mKO2-HuR.wt	1-Controle	22.273	73.38	22
2-mKO2-HuR.wt	1-Controle	22.463	73.8885	22
2-mKO2-HuR.wt	1-Controle	22.654	74.3975	22
2-mKO2-HuR.wt	1-Controle	22.845	74.8116	22
2-mKO2-HuR.wt	1-Controle	23.035	75.0093	22
2-mKO2-HuR.wt	1-Controle	23.226	75.6082	22
2-mKO2-HuR.wt	1-Controle	23.418	75.5537	22
2-mKO2-HuR.wt	1-Controle	23.609	76.2788	22
2-mKO2-HuR.wt	1-Controle	23.8	77.0915	22
2-mKO2-HuR.wt	1-Controle	23.995	77.1027	22
2-mKO2-HuR.wt	1-Controle	24.186	77.3416	22
2-mKO2-HuR.wt	1-Controle	24.378	77.5047	22
2-mKO2-HuR.wt	1-Controle	24.568	77.7423	22
2-mKO2-HuR.wt	1-Controle	24.759	78.5788	22
2-mKO2-HuR.wt	1-Controle	24.95	78.4434	22
2-mKO2-HuR.wt	1-Controle	25.142	79.1794	22
2-mKO2-HuR.wt	1-Controle	25.333	79.7248	22
2-mKO2-HuR.wt	1-Controle	25.525	79.6288	22
2-mKO2-HuR.wt	1-Controle	25.716	80.3461	22
2-mKO2-HuR.wt	1-Controle	25.91	80.4126	22
2-mKO2-HuR.wt	1-Controle	26.102	80.8126	22
2-mKO2-HuR.wt	1-Controle	26.293	80.7901	22
2-mKO2-HuR.wt	1-Controle	26.484	81.4124	22
2-mKO2-HuR.wt	1-Controle	26.675	81.6122	22
2-mKO2-HuR.wt	1-Controle	26.866	81.8623	22
2-mKO2-HuR.wt	1-Controle	27.058	81.8472	22
2-mKO2-HuR.wt	1-Controle	27.248	82.2857	22
2-mKO2-HuR.wt	1-Controle	27.439	83.0308	22
2-mKO2-HuR.wt	1-Controle	27.63	82.591	22
2-mKO2-HuR.wt	1-Controle	27.821	82.7639	22
2-mKO2-HuR.wt	1-Controle	28.015	83.1365	22
2-mKO2-HuR.wt	1-Controle	28.207	83.4708	22
2-mKO2-HuR.wt	1-Controle	28.398	83.9634	22
2-mKO2-HuR.wt	1-Controle	28.588	83.7232	22
2-mKO2-HuR.wt	1-Controle	28.779	84.0699	22
2-mKO2-HuR.wt	1-Controle	28.97	84.0901	22
2-mKO2-HuR.wt	1-Controle	29.16	84.5447	22
2-mKO2-HuR.wt	1-Controle	29.352	84.9099	22
2-mKO2-HuR.wt	1-Controle	29.543	84.9694	22
2-mKO2-HuR.wt	1-Controle	29.733	84.8852	22
2-mKO2-HuR.wt	1-Controle	29.928	85.0982	22
2-mKO2-HuR.wt	1-Controle	30.118	85.7223	22
2-mKO2-HuR.wt	1-Controle	30.31	85.172	22
2-mKO2-HuR.wt	1-Controle	30.5	85.8356	22
2-mKO2-HuR.wt	1-Controle	30.692	85.3948	22
2-mKO2-HuR.wt	1-Controle	30.883	86.3122	22
2-mKO2-HuR.wt	1-Controle	31.074	86.1439	22
2-mKO2-HuR.wt	1-Controle	31.265	86.1261	22
2-mKO2-HuR.wt	1-Controle	31.456	86.2961	22
2-mKO2-HuR.wt	1-Controle	31.647	86.6473	22
2-mKO2-HuR.wt	1-Controle	31.842	86.3944	22
2-mKO2-HuR.wt	1-Controle	32.033	86.8482	22
2-mKO2-HuR.wt	1-Controle	32.224	86.6857	22
2-mKO2-HuR.wt	1-Controle	32.415	87.279	22
2-mKO2-HuR.wt	1-Controle	32.606	87.3513	22
2-mKO2-HuR.wt	1-Controle	32.797	87.5027	22
2-mKO2-HuR.wt	1-Controle	32.988	87.3651	22
2-mKO2-HuR.wt	1-Controle	33.179	87.4032	22
2-mKO2-HuR.wt	1-Controle	33.37	87.1857	22
2-mKO2-HuR.wt	1-Controle	33.56	87.791	22
2-mKO2-HuR.wt	1-Controle	33.752	88.0584	22
2-mKO2-HuR.wt	1-Controle	33.946	87.6673	22
2-mKO2-HuR.wt	1-Controle	34.137	87.593	22
2-mKO2-HuR.wt	1-Controle	34.328	88.1276	22
2-mKO2-HuR.wt	1-Controle	34.518	88.3367	22
2-mKO2-HuR.wt	1-Controle	34.71	87.8629	22
2-mKO2-HuR.wt	1-Controle	34.901	87.6861	22
2-mKO2-HuR.wt	1-Controle	35.092	88.8576	22
2-mKO2-HuR.wt	1-Controle	35.283	88.6145	22
2-mKO2-HuR.wt	1-Controle	35.473	88.3851	22
2-mKO2-HuR.wt	1-Controle	35.664	88.0968	22
2-mKO2-HuR.wt	1-Controle	35.858	88.8078	22
2-mKO2-HuR.wt	1-Controle	36.05	88.5029	22
2-mKO2-HuR.wt	1-Controle	36.24	88.7282	22
2-mKO2-HuR.wt	1-Controle	36.431	88.6434	22
2-mKO2-HuR.wt	1-Controle	36.622	89.237	22
2-mKO2-HuR.wt	1-Controle	36.813	89.2427	22
2-mKO2-HuR.wt	1-Controle	37.004	89.1456	22
2-mKO2-HuR.wt	1-Controle	37.195	89.2418	22
2-mKO2-HuR.wt	1-Controle	37.386	88.9573	22
2-mKO2-HuR.wt	1-Controle	37.578	88.8274	22
2-mKO2-HuR.wt	1-Controle	37.768	89.3419	22
2-mKO2-HuR.wt	1-Controle	37.963	89.4166	22
2-mKO2-HuR.wt	1-Controle	38.153	89.0625	22
2-mKO2-HuR.wt	1-Controle	38.344	89.6597	22
2-mKO2-HuR.wt	1-Controle	38.535	89.9238	22
2-mKO2-HuR.wt	1-Controle	38.725	89.9252	22
2-mKO2-HuR.wt	1-Controle	38.916	89.7376	22
2-mKO2-HuR.wt	1-Controle	39.107	89.7244	22
2-mKO2-HuR.wt	1-Controle	39.298	89.8469	22
2-mKO2-HuR.wt	1-Controle	39.488	90.1508	22
2-mKO2-HuR.wt	1-Controle	39.679	89.8476	22
2-mKO2-HuR.wt	1-Controle	39.873	90.3431	22
2-mKO2-HuR.wt	1-Controle	40.064	89.8639	22
2-mKO2-HuR.wt	1-Controle	40.255	90.0648	22
2-mKO2-HuR.wt	1-Controle	40.446	90.3087	22
2-mKO2-HuR.wt	1-Controle	40.637	90.3266	22
2-mKO2-HuR.wt	1-Controle	40.828	90.5954	22
2-mKO2-HuR.wt	1-Controle	41.019	90.3843	22
2-mKO2-HuR.wt	1-Controle	41.21	90.4581	22
2-mKO2-HuR.wt	1-Controle	41.401	90.5001	22
2-mKO2-HuR.wt	1-Controle	41.592	90.5302	22
2-mKO2-HuR.wt	1-Controle	41.783	90.8058	22
2-mKO2-HuR.wt	1-Controle	41.977	90.4589	22
2-mKO2-HuR.wt	1-Controle	42.168	90.9813	22
2-mKO2-HuR.wt	1-Controle	42.358	90.5022	22
2-mKO2-HuR.wt	1-Controle	42.55	90.4738	22
2-mKO2-HuR.wt	1-Controle	42.74	90.6741	22
2-mKO2-HuR.wt	1-Controle	42.931	91.0551	22
2-mKO2-HuR.wt	1-Controle	43.122	90.9351	22
2-mKO2-HuR.wt	1-Controle	43.313	91.1507	22
2-mKO2-HuR.wt	1-Controle	43.504	91.3767	22
2-mKO2-HuR.wt	1-Controle	43.695	91.1292	22
2-mKO2-HuR.wt	1-Controle	43.889	90.8331	22
2-mKO2-HuR.wt	1-Controle	44.08	90.8076	22
2-mKO2-HuR.wt	1-Controle	44.27	91.5904	22
2-mKO2-HuR.wt	1-Controle	44.462	91.3329	22
2-mKO2-HuR.wt	1-Controle	44.653	91.1418	22
2-mKO2-HuR.wt	1-Controle	44.844	91.4787	22
2-mKO2-HuR.wt	1-Controle	45.035	91.7211	22
2-mKO2-HuR.wt	1-Controle	45.226	91.2567	22
2-mKO2-HuR.wt	1-Controle	45.417	91.3953	22
2-mKO2-HuR.wt	1-Controle	45.608	91.1673	22
2-mKO2-HuR.wt	1-Controle	45.799	91.3387	22
2-mKO2-HuR.wt	1-Controle	45.993	91.0523	22
2-mKO2-HuR.wt	1-Controle	46.184	91.7355	22
2-mKO2-HuR.wt	1-Controle	46.375	91.4925	22
2-mKO2-HuR.wt	1-Controle	46.566	91.5338	22
2-mKO2-HuR.wt	1-Controle	46.757	91.4827	22
2-mKO2-HuR.wt	1-Controle	46.948	91.8136	22
2-mKO2-HuR.wt	1-Controle	47.138	91.7871	22
2-mKO2-HuR.wt	1-Controle	47.33	91.828	22
2-mKO2-HuR.wt	1-Controle	47.52	91.7135	22
2-mKO2-HuR.wt	1-Controle	47.711	91.6328	22
2-mKO2-HuR.wt	2-Intron14	0	101.119	23
2-mKO2-HuR.wt	2-Intron14	0.191	101.151	23
2-mKO2-HuR.wt	2-Intron14	0.382	101.014	23
2-mKO2-HuR.wt	2-Intron14	0.574	100.621	23
2-mKO2-HuR.wt	2-Intron14	0.765	100.71	23
2-mKO2-HuR.wt	2-Intron14	0.956	100.225	23
2-mKO2-HuR.wt	2-Intron14	1.147	100.149	23
2-mKO2-HuR.wt	2-Intron14	1.339	100.138	23
2-mKO2-HuR.wt	2-Intron14	1.53	99.9277	23
2-mKO2-HuR.wt	2-Intron14	1.722	100.35	23
2-mKO2-HuR.wt	2-Intron14	1.917	100.061	23
2-mKO2-HuR.wt	2-Intron14	2.107	99.8058	23
2-mKO2-HuR.wt	2-Intron14	2.299	99.859	23
2-mKO2-HuR.wt	2-Intron14	2.49	99.4239	23
2-mKO2-HuR.wt	2-Intron14	2.682	99.8429	23
2-mKO2-HuR.wt	2-Intron14	2.872	99.2869	23
2-mKO2-HuR.wt	2-Intron14	3.063	99.3559	23
2-mKO2-HuR.wt	2-Intron14	3.254	98.8552	23
2-mKO2-HuR.wt	2-Intron14	3.445	99.2047	23
2-mKO2-HuR.wt	2-Intron14	3.637	98.8998	23
2-mKO2-HuR.wt	2-Intron14	9.648	0	23
2-mKO2-HuR.wt	2-Intron14	9.843	1.35882	23
2-mKO2-HuR.wt	2-Intron14	10.035	2.46969	23
2-mKO2-HuR.wt	2-Intron14	10.226	3.92326	23
2-mKO2-HuR.wt	2-Intron14	10.417	5.21703	23
2-mKO2-HuR.wt	2-Intron14	10.608	6.24421	23
2-mKO2-HuR.wt	2-Intron14	10.799	7.41581	23
2-mKO2-HuR.wt	2-Intron14	10.99	8.42918	23
2-mKO2-HuR.wt	2-Intron14	11.182	9.49956	23
2-mKO2-HuR.wt	2-Intron14	11.372	10.537	23
2-mKO2-HuR.wt	2-Intron14	11.563	11.6392	23
2-mKO2-HuR.wt	2-Intron14	11.754	12.631	23
2-mKO2-HuR.wt	2-Intron14	11.949	13.3505	23
2-mKO2-HuR.wt	2-Intron14	12.14	14.7094	23
2-mKO2-HuR.wt	2-Intron14	12.331	15.1822	23
2-mKO2-HuR.wt	2-Intron14	12.522	16.2814	23
2-mKO2-HuR.wt	2-Intron14	12.712	17.242	23
2-mKO2-HuR.wt	2-Intron14	12.903	17.7303	23
2-mKO2-HuR.wt	2-Intron14	13.094	18.8369	23
2-mKO2-HuR.wt	2-Intron14	13.285	19.7759	23
2-mKO2-HuR.wt	2-Intron14	13.475	20.2167	23
2-mKO2-HuR.wt	2-Intron14	13.666	20.9387	23
2-mKO2-HuR.wt	2-Intron14	13.86	22.0597	23
2-mKO2-HuR.wt	2-Intron14	14.051	23.1341	23
2-mKO2-HuR.wt	2-Intron14	14.242	23.6258	23
2-mKO2-HuR.wt	2-Intron14	14.433	24.4191	23
2-mKO2-HuR.wt	2-Intron14	14.624	25.0885	23
2-mKO2-HuR.wt	2-Intron14	14.815	25.5907	23
2-mKO2-HuR.wt	2-Intron14	15.006	26.6962	23
2-mKO2-HuR.wt	2-Intron14	15.197	27.2426	23
2-mKO2-HuR.wt	2-Intron14	15.388	27.8452	23
2-mKO2-HuR.wt	2-Intron14	15.579	28.7203	23
2-mKO2-HuR.wt	2-Intron14	15.77	29.1922	23
2-mKO2-HuR.wt	2-Intron14	15.964	29.826	23
2-mKO2-HuR.wt	2-Intron14	16.155	30.4911	23
2-mKO2-HuR.wt	2-Intron14	16.346	31.1859	23
2-mKO2-HuR.wt	2-Intron14	16.537	31.9597	23
2-mKO2-HuR.wt	2-Intron14	16.728	32.7552	23
2-mKO2-HuR.wt	2-Intron14	16.919	33.2518	23
2-mKO2-HuR.wt	2-Intron14	17.11	33.6688	23
2-mKO2-HuR.wt	2-Intron14	17.301	34.4446	23
2-mKO2-HuR.wt	2-Intron14	17.492	35.2846	23
2-mKO2-HuR.wt	2-Intron14	17.682	35.8567	23
2-mKO2-HuR.wt	2-Intron14	17.877	36.4779	23
2-mKO2-HuR.wt	2-Intron14	18.068	36.9258	23
2-mKO2-HuR.wt	2-Intron14	18.259	37.4906	23
2-mKO2-HuR.wt	2-Intron14	18.45	38.1909	23
2-mKO2-HuR.wt	2-Intron14	18.64	38.7174	23
2-mKO2-HuR.wt	2-Intron14	18.831	39.434	23
2-mKO2-HuR.wt	2-Intron14	19.022	39.8197	23
2-mKO2-HuR.wt	2-Intron14	19.212	40.5503	23
2-mKO2-HuR.wt	2-Intron14	19.403	41.0602	23
2-mKO2-HuR.wt	2-Intron14	19.594	41.4647	23
2-mKO2-HuR.wt	2-Intron14	19.785	42.1374	23
2-mKO2-HuR.wt	2-Intron14	19.98	42.4773	23
2-mKO2-HuR.wt	2-Intron14	20.17	42.9928	23
2-mKO2-HuR.wt	2-Intron14	20.361	43.3999	23
2-mKO2-HuR.wt	2-Intron14	20.552	44.0135	23
2-mKO2-HuR.wt	2-Intron14	20.742	44.4871	23
2-mKO2-HuR.wt	2-Intron14	20.934	45.1263	23
2-mKO2-HuR.wt	2-Intron14	21.125	45.337	23
2-mKO2-HuR.wt	2-Intron14	21.316	45.8712	23
2-mKO2-HuR.wt	2-Intron14	21.507	46.2016	23
2-mKO2-HuR.wt	2-Intron14	21.697	46.6389	23
2-mKO2-HuR.wt	2-Intron14	21.892	46.9572	23
2-mKO2-HuR.wt	2-Intron14	22.082	47.4827	23
2-mKO2-HuR.wt	2-Intron14	22.274	47.8239	23
2-mKO2-HuR.wt	2-Intron14	22.465	48.2326	23
2-mKO2-HuR.wt	2-Intron14	22.655	48.913	23
2-mKO2-HuR.wt	2-Intron14	22.846	49.1653	23
2-mKO2-HuR.wt	2-Intron14	23.037	49.6693	23
2-mKO2-HuR.wt	2-Intron14	23.229	50.4583	23
2-mKO2-HuR.wt	2-Intron14	23.42	50.4475	23
2-mKO2-HuR.wt	2-Intron14	23.611	50.9157	23
2-mKO2-HuR.wt	2-Intron14	23.802	51.2076	23
2-mKO2-HuR.wt	2-Intron14	23.996	52.0014	23
2-mKO2-HuR.wt	2-Intron14	24.187	51.8233	23
2-mKO2-HuR.wt	2-Intron14	24.378	52.3378	23
2-mKO2-HuR.wt	2-Intron14	24.569	52.8486	23
2-mKO2-HuR.wt	2-Intron14	24.76	53.2601	23
2-mKO2-HuR.wt	2-Intron14	24.95	53.6723	23
2-mKO2-HuR.wt	2-Intron14	25.141	54.1137	23
2-mKO2-HuR.wt	2-Intron14	25.332	54.3342	23
2-mKO2-HuR.wt	2-Intron14	25.522	54.755	23
2-mKO2-HuR.wt	2-Intron14	25.714	55.1434	23
2-mKO2-HuR.wt	2-Intron14	25.909	55.7142	23
2-mKO2-HuR.wt	2-Intron14	26.1	56.1001	23
2-mKO2-HuR.wt	2-Intron14	26.291	56.2879	23
2-mKO2-HuR.wt	2-Intron14	26.482	56.2685	23
2-mKO2-HuR.wt	2-Intron14	26.672	56.6804	23
2-mKO2-HuR.wt	2-Intron14	26.863	57.1033	23
2-mKO2-HuR.wt	2-Intron14	27.054	57.4102	23
2-mKO2-HuR.wt	2-Intron14	27.245	57.606	23
2-mKO2-HuR.wt	2-Intron14	27.435	58.3838	23
2-mKO2-HuR.wt	2-Intron14	27.626	58.7147	23
2-mKO2-HuR.wt	2-Intron14	27.817	58.4003	23
2-mKO2-HuR.wt	2-Intron14	28.012	59.0886	23
2-mKO2-HuR.wt	2-Intron14	28.202	59.2945	23
2-mKO2-HuR.wt	2-Intron14	28.394	59.2975	23
2-mKO2-HuR.wt	2-Intron14	28.585	59.7454	23
2-mKO2-HuR.wt	2-Intron14	28.775	60.0576	23
2-mKO2-HuR.wt	2-Intron14	28.966	59.8227	23
2-mKO2-HuR.wt	2-Intron14	29.157	60.666	23
2-mKO2-HuR.wt	2-Intron14	29.348	60.8094	23
2-mKO2-HuR.wt	2-Intron14	29.539	61.051	23
2-mKO2-HuR.wt	2-Intron14	29.73	61.841	23
2-mKO2-HuR.wt	2-Intron14	29.925	61.6767	23
2-mKO2-HuR.wt	2-Intron14	30.115	61.9748	23
2-mKO2-HuR.wt	2-Intron14	30.306	62.4407	23
2-mKO2-HuR.wt	2-Intron14	30.497	62.2521	23
2-mKO2-HuR.wt	2-Intron14	30.688	62.923	23
2-mKO2-HuR.wt	2-Intron14	30.879	63.3063	23
2-mKO2-HuR.wt	2-Intron14	31.07	63.5556	23
2-mKO2-HuR.wt	2-Intron14	31.262	63.1966	23
2-mKO2-HuR.wt	2-Intron14	31.452	63.8075	23
2-mKO2-HuR.wt	2-Intron14	31.643	64.2103	23
2-mKO2-HuR.wt	2-Intron14	31.837	64.256	23
2-mKO2-HuR.wt	2-Intron14	32.028	64.5945	23
2-mKO2-HuR.wt	2-Intron14	32.22	64.6368	23
2-mKO2-HuR.wt	2-Intron14	32.41	64.7367	23
2-mKO2-HuR.wt	2-Intron14	32.602	65.3743	23
2-mKO2-HuR.wt	2-Intron14	32.792	65.1329	23
2-mKO2-HuR.wt	2-Intron14	32.983	65.8087	23
2-mKO2-HuR.wt	2-Intron14	33.174	65.6861	23
2-mKO2-HuR.wt	2-Intron14	33.365	65.8891	23
2-mKO2-HuR.wt	2-Intron14	33.555	66.325	23
2-mKO2-HuR.wt	2-Intron14	33.746	66.4461	23
2-mKO2-HuR.wt	2-Intron14	33.94	66.3704	23
2-mKO2-HuR.wt	2-Intron14	34.131	66.7908	23
2-mKO2-HuR.wt	2-Intron14	34.322	67.1454	23
2-mKO2-HuR.wt	2-Intron14	34.512	67.0611	23
2-mKO2-HuR.wt	2-Intron14	34.703	67.382	23
2-mKO2-HuR.wt	2-Intron14	34.894	67.9923	23
2-mKO2-HuR.wt	2-Intron14	35.085	68.0122	23
2-mKO2-HuR.wt	2-Intron14	35.275	68.2312	23
2-mKO2-HuR.wt	2-Intron14	35.466	68.1479	23
2-mKO2-HuR.wt	2-Intron14	35.657	68.415	23
2-mKO2-HuR.wt	2-Intron14	35.852	68.5307	23
2-mKO2-HuR.wt	2-Intron14	36.042	69.1971	23
2-mKO2-HuR.wt	2-Intron14	36.234	69.2719	23
2-mKO2-HuR.wt	2-Intron14	36.425	69.2498	23
2-mKO2-HuR.wt	2-Intron14	36.616	69.4524	23
2-mKO2-HuR.wt	2-Intron14	36.807	70.052	23
2-mKO2-HuR.wt	2-Intron14	36.997	69.9806	23
2-mKO2-HuR.wt	2-Intron14	37.188	70.2885	23
2-mKO2-HuR.wt	2-Intron14	37.38	70.3937	23
2-mKO2-HuR.wt	2-Intron14	37.57	70.2503	23
2-mKO2-HuR.wt	2-Intron14	37.762	70.499	23
2-mKO2-HuR.wt	2-Intron14	37.957	70.6902	23
2-mKO2-HuR.wt	2-Intron14	38.147	71.0318	23
2-mKO2-HuR.wt	2-Intron14	38.338	71.1839	23
2-mKO2-HuR.wt	2-Intron14	38.529	71.3436	23
2-mKO2-HuR.wt	2-Intron14	38.72	71.2501	23
2-mKO2-HuR.wt	2-Intron14	38.911	71.5587	23
2-mKO2-HuR.wt	2-Intron14	39.102	71.5704	23
2-mKO2-HuR.wt	2-Intron14	39.292	71.3978	23
2-mKO2-HuR.wt	2-Intron14	39.484	72.1882	23
2-mKO2-HuR.wt	2-Intron14	39.675	72.2109	23
2-mKO2-HuR.wt	2-Intron14	39.87	72.0141	23
2-mKO2-HuR.wt	2-Intron14	40.06	72.4024	23
2-mKO2-HuR.wt	2-Intron14	40.251	72.981	23
2-mKO2-HuR.wt	2-Intron14	40.442	72.9167	23
2-mKO2-HuR.wt	2-Intron14	40.634	72.6268	23
2-mKO2-HuR.wt	2-Intron14	40.825	73.3407	23
2-mKO2-HuR.wt	2-Intron14	41.017	73.1204	23
2-mKO2-HuR.wt	2-Intron14	41.208	73.5912	23
2-mKO2-HuR.wt	2-Intron14	41.399	73.1999	23
2-mKO2-HuR.wt	2-Intron14	41.59	73.8415	23
2-mKO2-HuR.wt	2-Intron14	41.78	73.8907	23
2-mKO2-HuR.wt	2-Intron14	41.975	73.6475	23
2-mKO2-HuR.wt	2-Intron14	42.166	74.3027	23
2-mKO2-HuR.wt	2-Intron14	42.357	74.2849	23
2-mKO2-HuR.wt	2-Intron14	42.548	74.8297	23
2-mKO2-HuR.wt	2-Intron14	42.739	74.4838	23
2-mKO2-HuR.wt	2-Intron14	42.93	74.7324	23
2-mKO2-HuR.wt	2-Intron14	43.121	74.9291	23
2-mKO2-HuR.wt	2-Intron14	43.312	74.7015	23
2-mKO2-HuR.wt	2-Intron14	43.502	74.8871	23
2-mKO2-HuR.wt	2-Intron14	43.694	75.0767	23
2-mKO2-HuR.wt	2-Intron14	43.888	75.6895	23
2-mKO2-HuR.wt	2-Intron14	44.079	75.4779	23
2-mKO2-HuR.wt	2-Intron14	44.27	75.2306	23
2-mKO2-HuR.wt	2-Intron14	44.46	76.0975	23
2-mKO2-HuR.wt	2-Intron14	44.651	76.0405	23
2-mKO2-HuR.wt	2-Intron14	44.842	75.74	23
2-mKO2-HuR.wt	2-Intron14	45.032	75.8089	23
2-mKO2-HuR.wt	2-Intron14	45.223	76.4555	23
2-mKO2-HuR.wt	2-Intron14	45.414	75.957	23
2-mKO2-HuR.wt	2-Intron14	45.605	76.2664	23
2-mKO2-HuR.wt	2-Intron14	45.795	76.1145	23
2-mKO2-HuR.wt	2-Intron14	45.99	76.9209	23
2-mKO2-HuR.wt	2-Intron14	46.182	76.5104	23
2-mKO2-HuR.wt	2-Intron14	46.372	76.9781	23
2-mKO2-HuR.wt	2-Intron14	46.564	77.1111	23
2-mKO2-HuR.wt	2-Intron14	46.755	76.8841	23
2-mKO2-HuR.wt	2-Intron14	46.947	77.6032	23
2-mKO2-HuR.wt	2-Intron14	47.137	77.4821	23
2-mKO2-HuR.wt	2-Intron14	47.328	77.2862	23
2-mKO2-HuR.wt	2-Intron14	47.519	77.4771	23
2-mKO2-HuR.wt	2-Intron14	47.71	77.3478	23
2-mKO2-HuR.wt	1-Controle	0	100.739	26
2-mKO2-HuR.wt	1-Controle	0.191	100.919	26
2-mKO2-HuR.wt	1-Controle	0.382	100.635	26
2-mKO2-HuR.wt	1-Controle	0.574	100.572	26
2-mKO2-HuR.wt	1-Controle	0.765	100.409	26
2-mKO2-HuR.wt	1-Controle	0.957	100.407	26
2-mKO2-HuR.wt	1-Controle	1.148	100.599	26
2-mKO2-HuR.wt	1-Controle	1.339	100.593	26
2-mKO2-HuR.wt	1-Controle	1.53	99.9948	26
2-mKO2-HuR.wt	1-Controle	1.72	100.023	26
2-mKO2-HuR.wt	1-Controle	1.915	99.8439	26
2-mKO2-HuR.wt	1-Controle	2.106	99.8315	26
2-mKO2-HuR.wt	1-Controle	2.297	99.9357	26
2-mKO2-HuR.wt	1-Controle	2.489	99.3568	26
2-mKO2-HuR.wt	1-Controle	2.68	99.8157	26
2-mKO2-HuR.wt	1-Controle	2.872	99.5532	26
2-mKO2-HuR.wt	1-Controle	3.062	99.3429	26
2-mKO2-HuR.wt	1-Controle	3.254	99.6324	26
2-mKO2-HuR.wt	1-Controle	3.445	98.9996	26
2-mKO2-HuR.wt	1-Controle	3.637	98.7996	26
2-mKO2-HuR.wt	1-Controle	9.647	0	26
2-mKO2-HuR.wt	1-Controle	9.842	1.91726	26
2-mKO2-HuR.wt	1-Controle	10.034	3.83292	26
2-mKO2-HuR.wt	1-Controle	10.225	5.48389	26
2-mKO2-HuR.wt	1-Controle	10.415	6.89614	26
2-mKO2-HuR.wt	1-Controle	10.606	8.16142	26
2-mKO2-HuR.wt	1-Controle	10.797	9.84439	26
2-mKO2-HuR.wt	1-Controle	10.988	11.2383	26
2-mKO2-HuR.wt	1-Controle	11.179	12.8444	26
2-mKO2-HuR.wt	1-Controle	11.37	13.9881	26
2-mKO2-HuR.wt	1-Controle	11.56	15.7985	26
2-mKO2-HuR.wt	1-Controle	11.751	16.9448	26
2-mKO2-HuR.wt	1-Controle	11.945	18.0345	26
2-mKO2-HuR.wt	1-Controle	12.137	19.7883	26
2-mKO2-HuR.wt	1-Controle	12.327	21.0568	26
2-mKO2-HuR.wt	1-Controle	12.518	22.4079	26
2-mKO2-HuR.wt	1-Controle	12.709	23.3212	26
2-mKO2-HuR.wt	1-Controle	12.9	25.0778	26
2-mKO2-HuR.wt	1-Controle	13.09	26.0764	26
2-mKO2-HuR.wt	1-Controle	13.282	27.6619	26
2-mKO2-HuR.wt	1-Controle	13.472	28.6714	26
2-mKO2-HuR.wt	1-Controle	13.663	29.8055	26
2-mKO2-HuR.wt	1-Controle	13.857	31.0125	26
2-mKO2-HuR.wt	1-Controle	14.048	32.1316	26
2-mKO2-HuR.wt	1-Controle	14.239	33.204	26
2-mKO2-HuR.wt	1-Controle	14.43	34.3762	26
2-mKO2-HuR.wt	1-Controle	14.62	35.0243	26
2-mKO2-HuR.wt	1-Controle	14.811	36.6005	26
2-mKO2-HuR.wt	1-Controle	15.002	37.4958	26
2-mKO2-HuR.wt	1-Controle	15.192	38.6606	26
2-mKO2-HuR.wt	1-Controle	15.383	39.5445	26
2-mKO2-HuR.wt	1-Controle	15.574	40.7022	26
2-mKO2-HuR.wt	1-Controle	15.765	41.3903	26
2-mKO2-HuR.wt	1-Controle	15.959	42.7999	26
2-mKO2-HuR.wt	1-Controle	16.15	43.6887	26
2-mKO2-HuR.wt	1-Controle	16.34	44.4929	26
2-mKO2-HuR.wt	1-Controle	16.531	45.6484	26
2-mKO2-HuR.wt	1-Controle	16.722	46.5265	26
2-mKO2-HuR.wt	1-Controle	16.914	47.3917	26
2-mKO2-HuR.wt	1-Controle	17.105	48.1515	26
2-mKO2-HuR.wt	1-Controle	17.295	48.7665	26
2-mKO2-HuR.wt	1-Controle	17.486	49.7809	26
2-mKO2-HuR.wt	1-Controle	17.677	50.9453	26
2-mKO2-HuR.wt	1-Controle	17.872	51.528	26
2-mKO2-HuR.wt	1-Controle	18.062	52.5523	26
2-mKO2-HuR.wt	1-Controle	18.254	53.0091	26
2-mKO2-HuR.wt	1-Controle	18.445	54.0834	26
2-mKO2-HuR.wt	1-Controle	18.635	54.9002	26
2-mKO2-HuR.wt	1-Controle	18.827	55.6997	26
2-mKO2-HuR.wt	1-Controle	19.018	56.4225	26
2-mKO2-HuR.wt	1-Controle	19.209	57.0347	26
2-mKO2-HuR.wt	1-Controle	19.4	57.8926	26
2-mKO2-HuR.wt	1-Controle	19.59	59.1193	26
2-mKO2-HuR.wt	1-Controle	19.782	59.3989	26
2-mKO2-HuR.wt	1-Controle	19.977	60.008	26
2-mKO2-HuR.wt	1-Controle	20.167	60.6381	26
2-mKO2-HuR.wt	1-Controle	20.358	61.3108	26
2-mKO2-HuR.wt	1-Controle	20.549	62.1526	26
2-mKO2-HuR.wt	1-Controle	20.74	62.6551	26
2-mKO2-HuR.wt	1-Controle	20.93	63.8123	26
2-mKO2-HuR.wt	1-Controle	21.122	64.2143	26
2-mKO2-HuR.wt	1-Controle	21.312	64.4318	26
2-mKO2-HuR.wt	1-Controle	21.503	65.1352	26
2-mKO2-HuR.wt	1-Controle	21.694	65.9115	26
2-mKO2-HuR.wt	1-Controle	21.889	66.23	26
2-mKO2-HuR.wt	1-Controle	22.08	66.9218	26
2-mKO2-HuR.wt	1-Controle	22.271	67.8153	26
2-mKO2-HuR.wt	1-Controle	22.462	68.0766	26
2-mKO2-HuR.wt	1-Controle	22.652	68.6822	26
2-mKO2-HuR.wt	1-Controle	22.843	69.123	26
2-mKO2-HuR.wt	1-Controle	23.034	69.2458	26
2-mKO2-HuR.wt	1-Controle	23.225	69.5029	26
2-mKO2-HuR.wt	1-Controle	23.416	70.5274	26
2-mKO2-HuR.wt	1-Controle	23.607	71.4601	26
2-mKO2-HuR.wt	1-Controle	23.797	71.3351	26
2-mKO2-HuR.wt	1-Controle	23.992	72.0446	26
2-mKO2-HuR.wt	1-Controle	24.182	72.5861	26
2-mKO2-HuR.wt	1-Controle	24.374	72.7566	26
2-mKO2-HuR.wt	1-Controle	24.565	73.3882	26
2-mKO2-HuR.wt	1-Controle	24.756	73.5239	26
2-mKO2-HuR.wt	1-Controle	24.947	74.0726	26
2-mKO2-HuR.wt	1-Controle	25.137	74.745	26
2-mKO2-HuR.wt	1-Controle	25.328	74.8977	26
2-mKO2-HuR.wt	1-Controle	25.519	75.5067	26
2-mKO2-HuR.wt	1-Controle	25.71	75.6789	26
2-mKO2-HuR.wt	1-Controle	25.904	76.1022	26
2-mKO2-HuR.wt	1-Controle	26.095	76.1979	26
2-mKO2-HuR.wt	1-Controle	26.285	76.4723	26
2-mKO2-HuR.wt	1-Controle	26.476	76.9657	26
2-mKO2-HuR.wt	1-Controle	26.667	76.9012	26
2-mKO2-HuR.wt	1-Controle	26.857	77.6736	26
2-mKO2-HuR.wt	1-Controle	27.048	77.9826	26
2-mKO2-HuR.wt	1-Controle	27.239	78.4251	26
2-mKO2-HuR.wt	1-Controle	27.43	78.5292	26
2-mKO2-HuR.wt	1-Controle	27.621	78.7798	26
2-mKO2-HuR.wt	1-Controle	27.812	79.5127	26
2-mKO2-HuR.wt	1-Controle	28.006	79.9881	26
2-mKO2-HuR.wt	1-Controle	28.197	79.8649	26
2-mKO2-HuR.wt	1-Controle	28.388	80.4859	26
2-mKO2-HuR.wt	1-Controle	28.579	81.0965	26
2-mKO2-HuR.wt	1-Controle	28.77	81.0411	26
2-mKO2-HuR.wt	1-Controle	28.96	81.3001	26
2-mKO2-HuR.wt	1-Controle	29.151	81.6937	26
2-mKO2-HuR.wt	1-Controle	29.342	81.6547	26
2-mKO2-HuR.wt	1-Controle	29.532	82.1993	26
2-mKO2-HuR.wt	1-Controle	29.723	82.4797	26
2-mKO2-HuR.wt	1-Controle	29.917	82.5785	26
2-mKO2-HuR.wt	1-Controle	30.108	82.6855	26
2-mKO2-HuR.wt	1-Controle	30.299	83.4769	26
2-mKO2-HuR.wt	1-Controle	30.49	83.5708	26
2-mKO2-HuR.wt	1-Controle	30.68	83.8969	26
2-mKO2-HuR.wt	1-Controle	30.871	83.8513	26
2-mKO2-HuR.wt	1-Controle	31.062	83.9777	26
2-mKO2-HuR.wt	1-Controle	31.254	84.255	26
2-mKO2-HuR.wt	1-Controle	31.445	84.3858	26
2-mKO2-HuR.wt	1-Controle	31.636	84.4059	26
2-mKO2-HuR.wt	1-Controle	31.827	84.477	26
2-mKO2-HuR.wt	1-Controle	32.022	84.7177	26
2-mKO2-HuR.wt	1-Controle	32.212	85.1396	26
2-mKO2-HuR.wt	1-Controle	32.403	85.122	26
2-mKO2-HuR.wt	1-Controle	32.594	85.2316	26
2-mKO2-HuR.wt	1-Controle	32.785	85.5012	26
2-mKO2-HuR.wt	1-Controle	32.975	86.0991	26
2-mKO2-HuR.wt	1-Controle	33.166	85.9803	26
2-mKO2-HuR.wt	1-Controle	33.357	85.714	26
2-mKO2-HuR.wt	1-Controle	33.548	86.1688	26
2-mKO2-HuR.wt	1-Controle	33.739	86.3415	26
2-mKO2-HuR.wt	1-Controle	33.933	86.3198	26
2-mKO2-HuR.wt	1-Controle	34.124	86.5541	26
2-mKO2-HuR.wt	1-Controle	34.315	86.6676	26
2-mKO2-HuR.wt	1-Controle	34.506	87.2499	26
2-mKO2-HuR.wt	1-Controle	34.697	87.018	26
2-mKO2-HuR.wt	1-Controle	34.888	87.1216	26
2-mKO2-HuR.wt	1-Controle	35.079	87.2376	26
2-mKO2-HuR.wt	1-Controle	35.27	87.5287	26
2-mKO2-HuR.wt	1-Controle	35.46	87.8324	26
2-mKO2-HuR.wt	1-Controle	35.651	87.6792	26
2-mKO2-HuR.wt	1-Controle	35.842	87.8703	26
2-mKO2-HuR.wt	1-Controle	36.037	88.1922	26
2-mKO2-HuR.wt	1-Controle	36.228	88.4718	26
2-mKO2-HuR.wt	1-Controle	36.42	88.6136	26
2-mKO2-HuR.wt	1-Controle	36.61	88.6309	26
2-mKO2-HuR.wt	1-Controle	36.802	88.7789	26
2-mKO2-HuR.wt	1-Controle	36.992	89.2036	26
2-mKO2-HuR.wt	1-Controle	37.183	88.9514	26
2-mKO2-HuR.wt	1-Controle	37.374	88.3354	26
2-mKO2-HuR.wt	1-Controle	37.565	88.7826	26
2-mKO2-HuR.wt	1-Controle	37.755	89.206	26
2-mKO2-HuR.wt	1-Controle	37.95	89.3578	26
2-mKO2-HuR.wt	1-Controle	38.14	89.4567	26
2-mKO2-HuR.wt	1-Controle	38.331	89.4318	26
2-mKO2-HuR.wt	1-Controle	38.522	90.0036	26
2-mKO2-HuR.wt	1-Controle	38.712	89.9415	26
2-mKO2-HuR.wt	1-Controle	38.903	89.7084	26
2-mKO2-HuR.wt	1-Controle	39.094	90.054	26
2-mKO2-HuR.wt	1-Controle	39.285	90.1332	26
2-mKO2-HuR.wt	1-Controle	39.476	90.0985	26
2-mKO2-HuR.wt	1-Controle	39.667	90.0388	26
2-mKO2-HuR.wt	1-Controle	39.862	90.1587	26
2-mKO2-HuR.wt	1-Controle	40.053	90.4186	26
2-mKO2-HuR.wt	1-Controle	40.244	90.2513	26
2-mKO2-HuR.wt	1-Controle	40.435	90.563	26
2-mKO2-HuR.wt	1-Controle	40.625	90.6272	26
2-mKO2-HuR.wt	1-Controle	40.817	90.7097	26
2-mKO2-HuR.wt	1-Controle	41.007	90.7849	26
2-mKO2-HuR.wt	1-Controle	41.198	90.7215	26
2-mKO2-HuR.wt	1-Controle	41.389	91.1277	26
2-mKO2-HuR.wt	1-Controle	41.58	91.0422	26
2-mKO2-HuR.wt	1-Controle	41.77	90.8279	26
2-mKO2-HuR.wt	1-Controle	41.965	91.0435	26
2-mKO2-HuR.wt	1-Controle	42.156	91.392	26
2-mKO2-HuR.wt	1-Controle	42.347	91.4909	26
2-mKO2-HuR.wt	1-Controle	42.537	91.4685	26
2-mKO2-HuR.wt	1-Controle	42.728	91.7112	26
2-mKO2-HuR.wt	1-Controle	42.919	91.4319	26
2-mKO2-HuR.wt	1-Controle	43.11	91.5825	26
2-mKO2-HuR.wt	1-Controle	43.3	92.12	26
2-mKO2-HuR.wt	1-Controle	43.491	91.7544	26
2-mKO2-HuR.wt	1-Controle	43.682	91.9926	26
2-mKO2-HuR.wt	1-Controle	43.876	91.9237	26
2-mKO2-HuR.wt	1-Controle	44.067	92.1017	26
2-mKO2-HuR.wt	1-Controle	44.257	91.6406	26
2-mKO2-HuR.wt	1-Controle	44.448	92.5274	26
2-mKO2-HuR.wt	1-Controle	44.639	92.1628	26
2-mKO2-HuR.wt	1-Controle	44.83	92.1445	26
2-mKO2-HuR.wt	1-Controle	45.022	92.3116	26
2-mKO2-HuR.wt	1-Controle	45.213	92.4721	26
2-mKO2-HuR.wt	1-Controle	45.404	92.4814	26
2-mKO2-HuR.wt	1-Controle	45.595	92.688	26
2-mKO2-HuR.wt	1-Controle	45.786	92.6834	26
2-mKO2-HuR.wt	1-Controle	45.981	92.3358	26
2-mKO2-HuR.wt	1-Controle	46.172	92.5262	26
2-mKO2-HuR.wt	1-Controle	46.363	92.7928	26
2-mKO2-HuR.wt	1-Controle	46.554	92.7342	26
2-mKO2-HuR.wt	1-Controle	46.745	92.9739	26
2-mKO2-HuR.wt	1-Controle	46.936	93.0374	26
2-mKO2-HuR.wt	1-Controle	47.127	93.3154	26
2-mKO2-HuR.wt	1-Controle	47.317	93.2456	26
2-mKO2-HuR.wt	1-Controle	47.508	93.1921	26
2-mKO2-HuR.wt	1-Controle	47.699	93.3591	26
2-mKO2-HuR.wt	1-Controle	0	101.021	30
2-mKO2-HuR.wt	1-Controle	0.191	101.133	30
2-mKO2-HuR.wt	1-Controle	0.382	101.252	30
2-mKO2-HuR.wt	1-Controle	0.573	100.966	30
2-mKO2-HuR.wt	1-Controle	0.764	100.571	30
2-mKO2-HuR.wt	1-Controle	0.955	100.557	30
2-mKO2-HuR.wt	1-Controle	1.146	100.671	30
2-mKO2-HuR.wt	1-Controle	1.337	100.327	30
2-mKO2-HuR.wt	1-Controle	1.529	100.121	30
2-mKO2-HuR.wt	1-Controle	1.72	99.8019	30
2-mKO2-HuR.wt	1-Controle	1.915	99.7262	30
2-mKO2-HuR.wt	1-Controle	2.107	100.061	30
2-mKO2-HuR.wt	1-Controle	2.298	99.9331	30
2-mKO2-HuR.wt	1-Controle	2.49	99.0057	30
2-mKO2-HuR.wt	1-Controle	2.68	99.5088	30
2-mKO2-HuR.wt	1-Controle	2.872	99.4481	30
2-mKO2-HuR.wt	1-Controle	3.063	99.6624	30
2-mKO2-HuR.wt	1-Controle	3.255	98.6819	30
2-mKO2-HuR.wt	1-Controle	3.446	98.9058	30
2-mKO2-HuR.wt	1-Controle	3.637	98.647	30
2-mKO2-HuR.wt	1-Controle	9.652	0	30
2-mKO2-HuR.wt	1-Controle	9.847	2.05017	30
2-mKO2-HuR.wt	1-Controle	10.037	3.81092	30
2-mKO2-HuR.wt	1-Controle	10.228	5.91257	30
2-mKO2-HuR.wt	1-Controle	10.42	7.47408	30
2-mKO2-HuR.wt	1-Controle	10.61	8.99015	30
2-mKO2-HuR.wt	1-Controle	10.802	10.7233	30
2-mKO2-HuR.wt	1-Controle	10.993	12.129	30
2-mKO2-HuR.wt	1-Controle	11.184	13.8627	30
2-mKO2-HuR.wt	1-Controle	11.375	15.2669	30
2-mKO2-HuR.wt	1-Controle	11.566	16.6681	30
2-mKO2-HuR.wt	1-Controle	11.757	18.0358	30
2-mKO2-HuR.wt	1-Controle	11.952	19.7699	30
2-mKO2-HuR.wt	1-Controle	12.142	20.9941	30
2-mKO2-HuR.wt	1-Controle	12.334	22.8468	30
2-mKO2-HuR.wt	1-Controle	12.525	24.1615	30
2-mKO2-HuR.wt	1-Controle	12.715	25.7281	30
2-mKO2-HuR.wt	1-Controle	12.906	26.9906	30
2-mKO2-HuR.wt	1-Controle	13.097	28.4808	30
2-mKO2-HuR.wt	1-Controle	13.288	29.7299	30
2-mKO2-HuR.wt	1-Controle	13.479	31.2363	30
2-mKO2-HuR.wt	1-Controle	13.67	32.4218	30
2-mKO2-HuR.wt	1-Controle	13.864	33.4814	30
2-mKO2-HuR.wt	1-Controle	14.055	34.761	30
2-mKO2-HuR.wt	1-Controle	14.246	35.9449	30
2-mKO2-HuR.wt	1-Controle	14.437	37.5371	30
2-mKO2-HuR.wt	1-Controle	14.628	38.5794	30
2-mKO2-HuR.wt	1-Controle	14.819	39.8591	30
2-mKO2-HuR.wt	1-Controle	15.01	41.0243	30
2-mKO2-HuR.wt	1-Controle	15.2	41.9727	30
2-mKO2-HuR.wt	1-Controle	15.392	43.0628	30
2-mKO2-HuR.wt	1-Controle	15.583	44.0802	30
2-mKO2-HuR.wt	1-Controle	15.774	45.2457	30
2-mKO2-HuR.wt	1-Controle	15.968	46.1928	30
2-mKO2-HuR.wt	1-Controle	16.159	47.5229	30
2-mKO2-HuR.wt	1-Controle	16.35	48.3987	30
2-mKO2-HuR.wt	1-Controle	16.541	49.6718	30
2-mKO2-HuR.wt	1-Controle	16.732	50.5508	30
2-mKO2-HuR.wt	1-Controle	16.924	51.443	30
2-mKO2-HuR.wt	1-Controle	17.115	52.8135	30
2-mKO2-HuR.wt	1-Controle	17.306	53.4845	30
2-mKO2-HuR.wt	1-Controle	17.497	54.0465	30
2-mKO2-HuR.wt	1-Controle	17.689	55.3169	30
2-mKO2-HuR.wt	1-Controle	17.884	55.5418	30
2-mKO2-HuR.wt	1-Controle	18.075	57.0457	30
2-mKO2-HuR.wt	1-Controle	18.266	57.996	30
2-mKO2-HuR.wt	1-Controle	18.457	58.8892	30
2-mKO2-HuR.wt	1-Controle	18.648	59.1231	30
2-mKO2-HuR.wt	1-Controle	18.839	60.4989	30
2-mKO2-HuR.wt	1-Controle	19.03	60.6888	30
2-mKO2-HuR.wt	1-Controle	19.222	61.4803	30
2-mKO2-HuR.wt	1-Controle	19.412	62.7412	30
2-mKO2-HuR.wt	1-Controle	19.604	63.1466	30
2-mKO2-HuR.wt	1-Controle	19.795	63.8157	30
2-mKO2-HuR.wt	1-Controle	19.99	64.6364	30
2-mKO2-HuR.wt	1-Controle	20.182	65.3667	30
2-mKO2-HuR.wt	1-Controle	20.372	65.9519	30
2-mKO2-HuR.wt	1-Controle	20.563	66.6205	30
2-mKO2-HuR.wt	1-Controle	20.754	67.6574	30
2-mKO2-HuR.wt	1-Controle	20.945	67.7102	30
2-mKO2-HuR.wt	1-Controle	21.136	68.6353	30
2-mKO2-HuR.wt	1-Controle	21.327	68.7935	30
2-mKO2-HuR.wt	1-Controle	21.517	69.7884	30
2-mKO2-HuR.wt	1-Controle	21.708	70.3286	30
2-mKO2-HuR.wt	1-Controle	21.902	71.1187	30
2-mKO2-HuR.wt	1-Controle	22.094	71.71	30
2-mKO2-HuR.wt	1-Controle	22.285	72.1848	30
2-mKO2-HuR.wt	1-Controle	22.475	72.3196	30
2-mKO2-HuR.wt	1-Controle	22.667	73.3071	30
2-mKO2-HuR.wt	1-Controle	22.858	73.5584	30
2-mKO2-HuR.wt	1-Controle	23.049	74.2664	30
2-mKO2-HuR.wt	1-Controle	23.24	74.7383	30
2-mKO2-HuR.wt	1-Controle	23.431	75.2223	30
2-mKO2-HuR.wt	1-Controle	23.622	75.6428	30
2-mKO2-HuR.wt	1-Controle	23.812	76.0092	30
2-mKO2-HuR.wt	1-Controle	24.007	76.7348	30
2-mKO2-HuR.wt	1-Controle	24.198	77.3484	30
2-mKO2-HuR.wt	1-Controle	24.39	77.7114	30
2-mKO2-HuR.wt	1-Controle	24.58	78.3913	30
2-mKO2-HuR.wt	1-Controle	24.772	78.7025	30
2-mKO2-HuR.wt	1-Controle	24.962	78.9843	30
2-mKO2-HuR.wt	1-Controle	25.154	79.5243	30
2-mKO2-HuR.wt	1-Controle	25.345	80.1537	30
2-mKO2-HuR.wt	1-Controle	25.537	80.3113	30
2-mKO2-HuR.wt	1-Controle	25.727	81.014	30
2-mKO2-HuR.wt	1-Controle	25.922	81.2883	30
2-mKO2-HuR.wt	1-Controle	26.112	81.3207	30
2-mKO2-HuR.wt	1-Controle	26.303	81.7535	30
2-mKO2-HuR.wt	1-Controle	26.494	82.1617	30
2-mKO2-HuR.wt	1-Controle	26.685	82.7659	30
2-mKO2-HuR.wt	1-Controle	26.875	82.5874	30
2-mKO2-HuR.wt	1-Controle	27.066	82.996	30
2-mKO2-HuR.wt	1-Controle	27.257	83.3212	30
2-mKO2-HuR.wt	1-Controle	27.448	83.6672	30
2-mKO2-HuR.wt	1-Controle	27.64	84.002	30
2-mKO2-HuR.wt	1-Controle	27.835	84.2602	30
2-mKO2-HuR.wt	1-Controle	28.026	84.8918	30
2-mKO2-HuR.wt	1-Controle	28.217	85.0152	30
2-mKO2-HuR.wt	1-Controle	28.409	85.1805	30
2-mKO2-HuR.wt	1-Controle	28.6	85.5982	30
2-mKO2-HuR.wt	1-Controle	28.791	86.1352	30
2-mKO2-HuR.wt	1-Controle	28.982	86.0611	30
2-mKO2-HuR.wt	1-Controle	29.172	86.398	30
2-mKO2-HuR.wt	1-Controle	29.363	86.6324	30
2-mKO2-HuR.wt	1-Controle	29.554	86.888	30
2-mKO2-HuR.wt	1-Controle	29.745	87.2525	30
2-mKO2-HuR.wt	1-Controle	29.94	87.3622	30
2-mKO2-HuR.wt	1-Controle	30.13	87.482	30
2-mKO2-HuR.wt	1-Controle	30.322	87.6038	30
2-mKO2-HuR.wt	1-Controle	30.512	88.4161	30
2-mKO2-HuR.wt	1-Controle	30.703	88.3635	30
2-mKO2-HuR.wt	1-Controle	30.894	88.7591	30
2-mKO2-HuR.wt	1-Controle	31.085	88.7094	30
2-mKO2-HuR.wt	1-Controle	31.275	89.19	30
2-mKO2-HuR.wt	1-Controle	31.467	89.4529	30
2-mKO2-HuR.wt	1-Controle	31.658	89.5328	30
2-mKO2-HuR.wt	1-Controle	31.852	89.6713	30
2-mKO2-HuR.wt	1-Controle	32.043	89.5592	30
2-mKO2-HuR.wt	1-Controle	32.234	90.0999	30
2-mKO2-HuR.wt	1-Controle	32.425	89.9308	30
2-mKO2-HuR.wt	1-Controle	32.616	90.4625	30
2-mKO2-HuR.wt	1-Controle	32.807	90.5853	30
2-mKO2-HuR.wt	1-Controle	32.998	90.4575	30
2-mKO2-HuR.wt	1-Controle	33.189	91.1285	30
2-mKO2-HuR.wt	1-Controle	33.38	91.1051	30
2-mKO2-HuR.wt	1-Controle	33.57	91.2508	30
2-mKO2-HuR.wt	1-Controle	33.762	91.0298	30
2-mKO2-HuR.wt	1-Controle	33.956	92.0286	30
2-mKO2-HuR.wt	1-Controle	34.147	91.8042	30
2-mKO2-HuR.wt	1-Controle	34.338	91.8832	30
2-mKO2-HuR.wt	1-Controle	34.529	91.9727	30
2-mKO2-HuR.wt	1-Controle	34.72	92.015	30
2-mKO2-HuR.wt	1-Controle	34.91	92.196	30
2-mKO2-HuR.wt	1-Controle	35.102	92.8839	30
2-mKO2-HuR.wt	1-Controle	35.292	92.5302	30
2-mKO2-HuR.wt	1-Controle	35.483	92.809	30
2-mKO2-HuR.wt	1-Controle	35.675	92.763	30
2-mKO2-HuR.wt	1-Controle	35.869	93.5167	30
2-mKO2-HuR.wt	1-Controle	36.06	93.4164	30
2-mKO2-HuR.wt	1-Controle	36.251	93.3257	30
2-mKO2-HuR.wt	1-Controle	36.442	93.6929	30
2-mKO2-HuR.wt	1-Controle	36.634	94.1633	30
2-mKO2-HuR.wt	1-Controle	36.825	94.2169	30
2-mKO2-HuR.wt	1-Controle	37.016	94.2065	30
2-mKO2-HuR.wt	1-Controle	37.207	94.0725	30
2-mKO2-HuR.wt	1-Controle	37.397	93.9882	30
2-mKO2-HuR.wt	1-Controle	37.589	94.2119	30
2-mKO2-HuR.wt	1-Controle	37.78	94.4726	30
2-mKO2-HuR.wt	1-Controle	37.975	94.467	30
2-mKO2-HuR.wt	1-Controle	38.166	94.6472	30
2-mKO2-HuR.wt	1-Controle	38.357	94.5058	30
2-mKO2-HuR.wt	1-Controle	38.549	95.3413	30
2-mKO2-HuR.wt	1-Controle	38.74	94.8057	30
2-mKO2-HuR.wt	1-Controle	38.931	94.931	30
2-mKO2-HuR.wt	1-Controle	39.122	94.8404	30
2-mKO2-HuR.wt	1-Controle	39.312	95.5317	30
2-mKO2-HuR.wt	1-Controle	39.503	95.1563	30
2-mKO2-HuR.wt	1-Controle	39.695	95.4323	30
2-mKO2-HuR.wt	1-Controle	39.889	94.8232	30
2-mKO2-HuR.wt	1-Controle	40.08	95.7947	30
2-mKO2-HuR.wt	1-Controle	40.27	95.7101	30
2-mKO2-HuR.wt	1-Controle	40.462	95.7215	30
2-mKO2-HuR.wt	1-Controle	40.652	95.7949	30
2-mKO2-HuR.wt	1-Controle	40.844	95.7365	30
2-mKO2-HuR.wt	1-Controle	41.035	95.7898	30
2-mKO2-HuR.wt	1-Controle	41.226	95.8994	30
2-mKO2-HuR.wt	1-Controle	41.417	96.2768	30
2-mKO2-HuR.wt	1-Controle	41.608	95.6257	30
2-mKO2-HuR.wt	1-Controle	41.8	95.9256	30
2-mKO2-HuR.wt	1-Controle	41.995	96.3959	30
2-mKO2-HuR.wt	1-Controle	42.186	95.9762	30
2-mKO2-HuR.wt	1-Controle	42.377	96.673	30
2-mKO2-HuR.wt	1-Controle	42.569	96.6889	30
2-mKO2-HuR.wt	1-Controle	42.76	96.4541	30
2-mKO2-HuR.wt	1-Controle	42.951	96.9148	30
2-mKO2-HuR.wt	1-Controle	43.142	96.4401	30
2-mKO2-HuR.wt	1-Controle	43.334	96.7933	30
2-mKO2-HuR.wt	1-Controle	43.525	97.2666	30
2-mKO2-HuR.wt	1-Controle	43.715	96.8097	30
2-mKO2-HuR.wt	1-Controle	43.91	96.765	30
2-mKO2-HuR.wt	1-Controle	44.101	97.1648	30
2-mKO2-HuR.wt	1-Controle	44.292	97.3297	30
2-mKO2-HuR.wt	1-Controle	44.482	97.0477	30
2-mKO2-HuR.wt	1-Controle	44.674	97.1241	30
2-mKO2-HuR.wt	1-Controle	44.865	97.6725	30
2-mKO2-HuR.wt	1-Controle	45.056	97.6419	30
2-mKO2-HuR.wt	1-Controle	45.247	97.3523	30
2-mKO2-HuR.wt	1-Controle	45.438	97.9157	30
2-mKO2-HuR.wt	1-Controle	45.629	97.5344	30
2-mKO2-HuR.wt	1-Controle	45.82	97.774	30
2-mKO2-HuR.wt	1-Controle	46.014	97.6135	30
2-mKO2-HuR.wt	1-Controle	46.205	97.5363	30
2-mKO2-HuR.wt	1-Controle	46.395	98.2797	30
2-mKO2-HuR.wt	1-Controle	46.586	98.1067	30
2-mKO2-HuR.wt	1-Controle	46.777	98.5015	30
2-mKO2-HuR.wt	1-Controle	46.968	98.2297	30
2-mKO2-HuR.wt	1-Controle	47.159	98.2736	30
2-mKO2-HuR.wt	1-Controle	47.35	98.2329	30
2-mKO2-HuR.wt	1-Controle	47.542	98.1064	30
2-mKO2-HuR.wt	1-Controle	47.732	98.506	30
2-mKO2-HuR.wt	1-Controle	0	101.067	42
2-mKO2-HuR.wt	1-Controle	0.191	101.628	42
2-mKO2-HuR.wt	1-Controle	0.383	101.2	42
2-mKO2-HuR.wt	1-Controle	0.574	100.868	42
2-mKO2-HuR.wt	1-Controle	0.765	100.692	42
2-mKO2-HuR.wt	1-Controle	0.956	100.698	42
2-mKO2-HuR.wt	1-Controle	1.148	100.535	42
2-mKO2-HuR.wt	1-Controle	1.339	100.221	42
2-mKO2-HuR.wt	1-Controle	1.531	100.166	42
2-mKO2-HuR.wt	1-Controle	1.722	99.7885	42
2-mKO2-HuR.wt	1-Controle	1.917	99.9369	42
2-mKO2-HuR.wt	1-Controle	2.109	99.658	42
2-mKO2-HuR.wt	1-Controle	2.3	99.6572	42
2-mKO2-HuR.wt	1-Controle	2.491	99.445	42
2-mKO2-HuR.wt	1-Controle	2.683	99.4542	42
2-mKO2-HuR.wt	1-Controle	2.874	99.1255	42
2-mKO2-HuR.wt	1-Controle	3.065	99.088	42
2-mKO2-HuR.wt	1-Controle	3.256	98.9854	42
2-mKO2-HuR.wt	1-Controle	3.448	98.6089	42
[truncated: 201 more rows]
