# Supplementary material for: HuR controls glutaminase RNA metabolism
Source: Nat Commun. 2024 Jul 4;15:5620. doi: 10.1038/s41467-024-49874-x (PMC11224379; doi:10.1038/s41467-024-49874-x)
Supplement: Supplementary file 9 — Source Data [file 41467_2024_49874_MOESM9_ESM.zip › Source_Data_Figure_04.xlsx]

## Sheet: F04a
CellLine	Knockdown	Dox	log2medcent_NormDsRed.GFP		CellLine	Knockdown	Dox	log2medcent_NormDsRed.GFP		CellLine	Knockdown	Dox	log2medcent_NormDsRed.GFP		CellLine	Knockdown	Dox	log2medcent_NormDsRed.GFP
1-BT549	shELAVL1(I)	1-empty	1.10211		1-BT549	shELAVL1(II)	1-empty	0.36351		2-MB231	shELAVL1(I)	1-empty	0.634704		2-MB231	shELAVL1(II)	1-empty	-0.2579
1-BT549	shELAVL1(I)	1-empty	1.23927		1-BT549	shELAVL1(II)	1-empty	-1.71578		2-MB231	shELAVL1(I)	1-empty	-0.00126311		2-MB231	shELAVL1(II)	1-empty	-0.123846
1-BT549	shELAVL1(I)	1-empty	-1.5822		1-BT549	shELAVL1(II)	1-empty	-0.952076		2-MB231	shELAVL1(I)	1-empty	-1.08262		2-MB231	shELAVL1(II)	1-empty	-0.959239
1-BT549	shELAVL1(I)	1-empty	0.690103		1-BT549	shELAVL1(II)	1-empty	0.0206791		2-MB231	shELAVL1(I)	1-empty	-1.40555		2-MB231	shELAVL1(II)	1-empty	0.316581
1-BT549	shELAVL1(I)	1-empty	-2.18286		1-BT549	shELAVL1(II)	1-empty	0.529101		2-MB231	shELAVL1(I)	1-empty	-0.685774		2-MB231	shELAVL1(II)	1-empty	1.11115
1-BT549	shELAVL1(I)	1-empty	-0.100571		1-BT549	shELAVL1(II)	1-empty	0.319439		2-MB231	shELAVL1(I)	1-empty	-0.927172		2-MB231	shELAVL1(II)	1-empty	1.2071
1-BT549	shELAVL1(I)	1-empty	-1.03577		1-BT549	shELAVL1(II)	1-empty	-1.07296		2-MB231	shELAVL1(I)	1-empty	1.26743		2-MB231	shELAVL1(II)	1-empty	-1.25342
1-BT549	shELAVL1(I)	1-empty	-1.24509		1-BT549	shELAVL1(II)	1-empty	-0.961371		2-MB231	shELAVL1(I)	1-empty	0.933355		2-MB231	shELAVL1(II)	1-empty	0.563162
1-BT549	shELAVL1(I)	1-empty	0.233775		1-BT549	shELAVL1(II)	1-empty	-0.588389		2-MB231	shELAVL1(I)	1-empty	-0.401874		2-MB231	shELAVL1(II)	1-empty	0.184982
1-BT549	shELAVL1(I)	1-empty	-0.120024		1-BT549	shELAVL1(II)	1-empty	-0.0956809		2-MB231	shELAVL1(I)	1-empty	1.72222		2-MB231	shELAVL1(II)	1-empty	0.302738
1-BT549	shELAVL1(I)	1-empty	0.0165224		1-BT549	shELAVL1(II)	1-empty	-1.96436		2-MB231	shELAVL1(I)	1-empty	-0.142423		2-MB231	shELAVL1(II)	1-empty	-1.01589
1-BT549	shELAVL1(I)	1-empty	-2.08257		1-BT549	shELAVL1(II)	1-empty	-2.60653		2-MB231	shELAVL1(I)	1-empty	-0.803952		2-MB231	shELAVL1(II)	1-empty	0.35386
1-BT549	shELAVL1(I)	1-empty	-1.94572		1-BT549	shELAVL1(II)	1-empty	-1.60688		2-MB231	shELAVL1(I)	1-empty	1.18564		2-MB231	shELAVL1(II)	1-empty	-0.954711
1-BT549	shELAVL1(I)	1-empty	-0.0362257		1-BT549	shELAVL1(II)	1-empty	0.326974		2-MB231	shELAVL1(I)	1-empty	0.626687		2-MB231	shELAVL1(II)	1-empty	0.105392
1-BT549	shELAVL1(I)	1-empty	-2.48423		1-BT549	shELAVL1(II)	1-empty	0.707951		2-MB231	shELAVL1(I)	1-empty	-0.524687		2-MB231	shELAVL1(II)	1-empty	0.984454
1-BT549	shELAVL1(I)	1-empty	-1.31992		1-BT549	shELAVL1(II)	1-empty	0.951594		2-MB231	shELAVL1(I)	1-empty	-0.92164		2-MB231	shELAVL1(II)	1-empty	0.598341
1-BT549	shELAVL1(I)	1-empty	-1.72242		1-BT549	shELAVL1(II)	1-empty	-0.0210058		2-MB231	shELAVL1(I)	1-empty	0.665683		2-MB231	shELAVL1(II)	1-empty	-2.1644
1-BT549	shELAVL1(I)	1-empty	-1.69951		1-BT549	shELAVL1(II)	1-empty	-1.94798		2-MB231	shELAVL1(I)	1-empty	0.573375		2-MB231	shELAVL1(II)	1-empty	-1.67393
1-BT549	shELAVL1(I)	1-empty	-1.9304		1-BT549	shELAVL1(II)	1-empty	0.292027		2-MB231	shELAVL1(I)	1-empty	-0.786647		2-MB231	shELAVL1(II)	1-empty	-0.889078
1-BT549	shELAVL1(I)	1-empty	-2.28023		1-BT549	shELAVL1(II)	1-empty	-1.19832		2-MB231	shELAVL1(I)	1-empty	0.775902		2-MB231	shELAVL1(II)	1-empty	0.989272
1-BT549	shELAVL1(I)	1-empty	-1.88864		1-BT549	shELAVL1(II)	1-empty	-1.52176		2-MB231	shELAVL1(I)	1-empty	-0.524014		2-MB231	shELAVL1(II)	1-empty	0.593675
1-BT549	shELAVL1(I)	1-empty	-0.182342		1-BT549	shELAVL1(II)	1-empty	-2.53194		2-MB231	shELAVL1(I)	1-empty	1.1		2-MB231	shELAVL1(II)	1-empty	0.550246
1-BT549	shELAVL1(I)	1-empty	-2.93153		1-BT549	shELAVL1(II)	1-empty	-0.194105		2-MB231	shELAVL1(I)	1-empty	0.851154		2-MB231	shELAVL1(II)	1-empty	-0.202904
1-BT549	shELAVL1(I)	1-empty	-2.72494		1-BT549	shELAVL1(II)	1-empty	-1.0458		2-MB231	shELAVL1(I)	1-empty	1.01389		2-MB231	shELAVL1(II)	1-empty	-0.137655
1-BT549	shELAVL1(I)	1-empty	0.122233		1-BT549	shELAVL1(II)	1-empty	-1.38266		2-MB231	shELAVL1(I)	1-empty	0.224431		2-MB231	shELAVL1(II)	1-empty	0.957425
1-BT549	shELAVL1(I)	1-empty	0.0830769		1-BT549	shELAVL1(II)	1-empty	-0.443912		2-MB231	shELAVL1(I)	1-empty	-1.66521		2-MB231	shELAVL1(II)	1-empty	1.06607
1-BT549	shELAVL1(I)	1-empty	1.02862		1-BT549	shELAVL1(II)	1-empty	0.782766		2-MB231	shELAVL1(I)	1-empty	-3.15253		2-MB231	shELAVL1(II)	1-empty	0.489188
1-BT549	shELAVL1(I)	1-empty	0.0119149		1-BT549	shELAVL1(II)	1-empty	-3.28992		2-MB231	shELAVL1(I)	1-empty	-0.126982		2-MB231	shELAVL1(II)	1-empty	0.313009
1-BT549	shELAVL1(I)	1-empty	0.767873		1-BT549	shELAVL1(II)	1-empty	-2.43379		2-MB231	shELAVL1(I)	1-empty	-2.52194		2-MB231	shELAVL1(II)	1-empty	-0.816355
1-BT549	shELAVL1(I)	1-empty	-0.213353		1-BT549	shELAVL1(II)	1-empty	-0.956859		2-MB231	shELAVL1(I)	1-empty	1.52966		2-MB231	shELAVL1(II)	1-empty	-1.62281
1-BT549	shELAVL1(I)	1-empty	-0.779338		1-BT549	shELAVL1(II)	1-empty	0.678774		2-MB231	shELAVL1(I)	1-empty	1.25672		2-MB231	shELAVL1(II)	1-empty	0.628499
1-BT549	shELAVL1(I)	1-empty	0.460092		1-BT549	shELAVL1(II)	1-empty	0.166168		2-MB231	shELAVL1(I)	1-empty	0.679022		2-MB231	shELAVL1(II)	1-empty	0.93141
1-BT549	shELAVL1(I)	1-empty	-1.11208		1-BT549	shELAVL1(II)	1-empty	-1.75991		2-MB231	shELAVL1(I)	1-empty	1.57653		2-MB231	shELAVL1(II)	1-empty	0.903465
1-BT549	shELAVL1(I)	1-empty	0.448924		1-BT549	shELAVL1(II)	1-empty	0.583773		2-MB231	shELAVL1(I)	1-empty	0.240145		2-MB231	shELAVL1(II)	1-empty	0.758235
1-BT549	shELAVL1(I)	1-empty	0.244922		1-BT549	shELAVL1(II)	1-empty	-1.93189		2-MB231	shELAVL1(I)	1-empty	0.464699		2-MB231	shELAVL1(II)	1-empty	-0.514823
1-BT549	shELAVL1(I)	1-empty	0.670208		1-BT549	shELAVL1(II)	1-empty	-1.22613		2-MB231	shELAVL1(I)	1-empty	0.265438		2-MB231	shELAVL1(II)	1-empty	-1.39588
1-BT549	shELAVL1(I)	1-empty	0.397109		1-BT549	shELAVL1(II)	1-empty	-0.50858		2-MB231	shELAVL1(I)	1-empty	1.55947		2-MB231	shELAVL1(II)	1-empty	-0.163141
1-BT549	shELAVL1(I)	1-empty	-0.494783		1-BT549	shELAVL1(II)	1-empty	-1.35385		2-MB231	shELAVL1(I)	1-empty	-0.604245		2-MB231	shELAVL1(II)	1-empty	-0.0521206
1-BT549	shELAVL1(I)	1-empty	0.52354		1-BT549	shELAVL1(II)	1-empty	-2.66712		2-MB231	shELAVL1(I)	1-empty	-2.29136		2-MB231	shELAVL1(II)	1-empty	-1.9771
1-BT549	shELAVL1(I)	1-empty	-3.4543		1-BT549	shELAVL1(II)	1-empty	0.0486225		2-MB231	shELAVL1(I)	1-empty	-3.36936		2-MB231	shELAVL1(II)	1-empty	-0.946791
1-BT549	shELAVL1(I)	1-empty	-2.95985		1-BT549	shELAVL1(II)	1-empty	0.286558		2-MB231	shELAVL1(I)	1-empty	0.714468		2-MB231	shELAVL1(II)	1-empty	-0.103477
1-BT549	shELAVL1(I)	1-empty	0.894436		1-BT549	shELAVL1(II)	1-empty	-0.127652		2-MB231	shELAVL1(I)	1-empty	-3.41577		2-MB231	shELAVL1(II)	1-empty	0.629314
1-BT549	shELAVL1(I)	1-empty	-1.60512		1-BT549	shELAVL1(II)	1-empty	-0.553192		2-MB231	shELAVL1(I)	1-empty	-1.36881		2-MB231	shELAVL1(II)	1-empty	0.595094
1-BT549	shELAVL1(I)	1-empty	0.977062		1-BT549	shELAVL1(II)	1-empty	0.0155542		2-MB231	shELAVL1(I)	1-empty	1.11453		2-MB231	shELAVL1(II)	1-empty	0.0640563
1-BT549	shELAVL1(I)	1-empty	-0.705175		1-BT549	shELAVL1(II)	1-empty	-1.41217		2-MB231	shELAVL1(I)	1-empty	1.65214		2-MB231	shELAVL1(II)	1-empty	1.0338
1-BT549	shELAVL1(I)	1-empty	0.885313		1-BT549	shELAVL1(II)	1-empty	-0.810709		2-MB231	shELAVL1(I)	1-empty	-0.326776		2-MB231	shELAVL1(II)	1-empty	-3.11414
1-BT549	shELAVL1(I)	1-empty	-1.58203		1-BT549	shELAVL1(II)	1-empty	-2.41503		2-MB231	shELAVL1(I)	1-empty	0.104287		2-MB231	shELAVL1(II)	1-empty	-0.779492
1-BT549	shELAVL1(I)	1-empty	-0.766036		1-BT549	shELAVL1(II)	1-empty	-2.07328		2-MB231	shELAVL1(I)	1-empty	-1.24788		2-MB231	shELAVL1(II)	1-empty	-1.34892
1-BT549	shELAVL1(I)	1-empty	-1.86424		1-BT549	shELAVL1(II)	1-empty	-2.24307		2-MB231	shELAVL1(I)	1-empty	0.0584216		2-MB231	shELAVL1(II)	1-empty	-0.0506795
1-BT549	shELAVL1(I)	1-empty	-1.37696		1-BT549	shELAVL1(II)	1-empty	-1.80375		2-MB231	shELAVL1(I)	1-empty	1.54905		2-MB231	shELAVL1(II)	1-empty	-1.98877
1-BT549	shELAVL1(I)	1-empty	-0.475715		1-BT549	shELAVL1(II)	1-empty	-0.250042		2-MB231	shELAVL1(I)	1-empty	-0.340791		2-MB231	shELAVL1(II)	1-empty	-2.26269
1-BT549	shELAVL1(I)	1-empty	-0.72969		1-BT549	shELAVL1(II)	1-empty	-0.164267		2-MB231	shELAVL1(I)	1-empty	0.807507		2-MB231	shELAVL1(II)	1-empty	-3.50843
1-BT549	shELAVL1(I)	1-empty	1.09749		1-BT549	shELAVL1(II)	1-empty	-1.38713		2-MB231	shELAVL1(I)	1-empty	-0.387158		2-MB231	shELAVL1(II)	1-empty	-3.43878
1-BT549	shELAVL1(I)	1-empty	0.625147		1-BT549	shELAVL1(II)	1-empty	-1.58796		2-MB231	shELAVL1(I)	1-empty	-0.0411225		2-MB231	shELAVL1(II)	1-empty	1.07012
1-BT549	shELAVL1(I)	1-empty	0.637127		1-BT549	shELAVL1(II)	1-empty	-1.79791		2-MB231	shELAVL1(I)	1-empty	0.638494		2-MB231	shELAVL1(II)	1-empty	0.543477
1-BT549	shELAVL1(I)	1-empty	0.635699		1-BT549	shELAVL1(II)	1-empty	-0.134367		2-MB231	shELAVL1(I)	1-empty	-1.68523		2-MB231	shELAVL1(II)	1-empty	0.222386
1-BT549	shELAVL1(I)	1-empty	-0.0625315		1-BT549	shELAVL1(II)	1-empty	-1.94765		2-MB231	shELAVL1(I)	1-empty	1.45752		2-MB231	shELAVL1(II)	1-empty	0.635206
1-BT549	shELAVL1(I)	1-empty	1.25306		1-BT549	shELAVL1(II)	1-empty	-3.17805		2-MB231	shELAVL1(I)	1-empty	0.643195		2-MB231	shELAVL1(II)	1-empty	-2.5674
1-BT549	shELAVL1(I)	1-empty	0.416436		1-BT549	shELAVL1(II)	1-empty	-2.04995		2-MB231	shELAVL1(I)	1-empty	-1.69896		2-MB231	shELAVL1(II)	1-empty	-0.650985
1-BT549	shELAVL1(I)	1-empty	-1.07157		1-BT549	shELAVL1(II)	1-empty	-1.1299		2-MB231	shELAVL1(I)	1-empty	1.23598		2-MB231	shELAVL1(II)	1-empty	-0.277913
1-BT549	shELAVL1(I)	1-empty	-0.034236		1-BT549	shELAVL1(II)	1-empty	-1.72735		2-MB231	shELAVL1(I)	1-empty	1.0291		2-MB231	shELAVL1(II)	1-empty	0.248112
1-BT549	shELAVL1(I)	1-empty	0.756439		1-BT549	shELAVL1(II)	1-empty	-1.74739		2-MB231	shELAVL1(I)	1-empty	0.0480856		2-MB231	shELAVL1(II)	1-empty	0.728077
1-BT549	shELAVL1(I)	1-empty	-2.00657		1-BT549	shELAVL1(II)	1-empty	-1.47001		2-MB231	shELAVL1(I)	1-empty	-3.25948		2-MB231	shELAVL1(II)	1-empty	0.877708
1-BT549	shELAVL1(I)	1-empty	0.0359367		1-BT549	shELAVL1(II)	1-empty	-1.59985		2-MB231	shELAVL1(I)	1-empty	-1.17394		2-MB231	shELAVL1(II)	1-empty	-0.335716
1-BT549	shELAVL1(I)	1-empty	1.01107		1-BT549	shELAVL1(II)	1-empty	-2.7906		2-MB231	shELAVL1(I)	1-empty	-0.929355		2-MB231	shELAVL1(II)	1-empty	-1.15351
1-BT549	shELAVL1(I)	1-empty	-0.326398		1-BT549	shELAVL1(II)	1-empty	0.649296		2-MB231	shELAVL1(I)	1-empty	1.22214		2-MB231	shELAVL1(II)	1-empty	0.540772
1-BT549	shELAVL1(I)	1-empty	0.849432		1-BT549	shELAVL1(II)	1-empty	-0.115193		2-MB231	shELAVL1(I)	1-empty	0.149087		2-MB231	shELAVL1(II)	1-empty	0.823658
1-BT549	shELAVL1(I)	1-empty	-1.47519		1-BT549	shELAVL1(II)	1-empty	-2.45005		2-MB231	shELAVL1(I)	1-empty	-0.272018		2-MB231	shELAVL1(II)	1-empty	-2.10947
1-BT549	shELAVL1(I)	1-empty	-0.440738		1-BT549	shELAVL1(II)	1-empty	-1.3693		2-MB231	shELAVL1(I)	1-empty	-0.357498		2-MB231	shELAVL1(II)	1-empty	-1.72833
1-BT549	shELAVL1(I)	1-empty	0.909473		1-BT549	shELAVL1(II)	1-empty	-0.600564		2-MB231	shELAVL1(I)	1-empty	-1.62564		2-MB231	shELAVL1(II)	1-empty	0.32886
1-BT549	shELAVL1(I)	1-empty	-2.25066		1-BT549	shELAVL1(II)	1-empty	-2.97547		2-MB231	shELAVL1(I)	1-empty	1.02682		2-MB231	shELAVL1(II)	1-empty	0.556209
1-BT549	shELAVL1(I)	1-empty	-2.8033		1-BT549	shELAVL1(II)	1-empty	-0.019743		2-MB231	shELAVL1(I)	1-empty	-0.473711		2-MB231	shELAVL1(II)	1-empty	0.703472
1-BT549	shELAVL1(I)	1-empty	-0.0232616		1-BT549	shELAVL1(II)	1-empty	-0.155956		2-MB231	shELAVL1(I)	1-empty	-1.09753		2-MB231	shELAVL1(II)	1-empty	0.964121
1-BT549	shELAVL1(I)	1-empty	-3.18799		1-BT549	shELAVL1(II)	1-empty	-0.653919		2-MB231	shELAVL1(I)	1-empty	0.335355		2-MB231	shELAVL1(II)	1-empty	1.23904
1-BT549	shELAVL1(I)	1-empty	-0.422347		1-BT549	shELAVL1(II)	1-empty	-0.227846		2-MB231	shELAVL1(I)	1-empty	-0.250301		2-MB231	shELAVL1(II)	1-empty	0.501498
1-BT549	shELAVL1(I)	1-empty	0.334211		1-BT549	shELAVL1(II)	1-empty	0.335599		2-MB231	shELAVL1(I)	1-empty	-0.479826		2-MB231	shELAVL1(II)	1-empty	0.814506
1-BT549	shELAVL1(I)	1-empty	-1.81034		1-BT549	shELAVL1(II)	1-empty	-1.06705		2-MB231	shELAVL1(I)	1-empty	0.58323		2-MB231	shELAVL1(II)	1-empty	0.0111968
1-BT549	shELAVL1(I)	1-empty	0.784889		1-BT549	shELAVL1(II)	1-empty	0.299883		2-MB231	shELAVL1(I)	1-empty	1.51774		2-MB231	shELAVL1(II)	1-empty	0.965379
1-BT549	shELAVL1(I)	1-empty	-2.18653		1-BT549	shELAVL1(II)	1-empty	-0.554017		2-MB231	shELAVL1(I)	1-empty	-1.29376		2-MB231	shELAVL1(II)	1-empty	-0.229761
1-BT549	shELAVL1(I)	1-empty	0.29483		1-BT549	shELAVL1(II)	1-empty	-1.29332		2-MB231	shELAVL1(I)	1-empty	-1.13051		2-MB231	shELAVL1(II)	1-empty	-0.0138589
1-BT549	shELAVL1(I)	1-empty	-0.383915		1-BT549	shELAVL1(II)	1-empty	-1.82964		2-MB231	shELAVL1(I)	1-empty	-1.8036		2-MB231	shELAVL1(II)	1-empty	0.478668
1-BT549	shELAVL1(I)	1-empty	0.926576		1-BT549	shELAVL1(II)	1-empty	-2.40042		2-MB231	shELAVL1(I)	1-empty	0.933176		2-MB231	shELAVL1(II)	1-empty	-2.47037
1-BT549	shELAVL1(I)	1-empty	0.482722		1-BT549	shELAVL1(II)	1-empty	-1.24332		2-MB231	shELAVL1(I)	1-empty	0.235367		2-MB231	shELAVL1(II)	1-empty	-0.861855
1-BT549	shELAVL1(I)	1-empty	-0.848733		1-BT549	shELAVL1(II)	1-empty	0.39072		2-MB231	shELAVL1(I)	1-empty	-0.279657		2-MB231	shELAVL1(II)	1-empty	-1.06243
1-BT549	shELAVL1(I)	1-empty	0.489143		1-BT549	shELAVL1(II)	1-empty	0.553107		2-MB231	shELAVL1(I)	1-empty	0.0264142		2-MB231	shELAVL1(II)	1-empty	0.181291
1-BT549	shELAVL1(I)	1-empty	0.284873		1-BT549	shELAVL1(II)	1-empty	-2.66354		2-MB231	shELAVL1(I)	1-empty	0.456482		2-MB231	shELAVL1(II)	1-empty	-1.6131
1-BT549	shELAVL1(I)	1-empty	0.723803		1-BT549	shELAVL1(II)	1-empty	-2.17026		2-MB231	shELAVL1(I)	1-empty	-2.01921		2-MB231	shELAVL1(II)	1-empty	-1.07295
1-BT549	shELAVL1(I)	1-empty	-2.124		1-BT549	shELAVL1(II)	1-empty	-2.08887		2-MB231	shELAVL1(I)	1-empty	1.66689		2-MB231	shELAVL1(II)	1-empty	-0.316753
1-BT549	shELAVL1(I)	1-empty	0.978466		1-BT549	shELAVL1(II)	1-empty	-2.23223		2-MB231	shELAVL1(I)	1-empty	-0.34648		2-MB231	shELAVL1(II)	1-empty	1.2173
1-BT549	shELAVL1(I)	1-empty	1.18569		1-BT549	shELAVL1(II)	1-empty	0.637638		2-MB231	shELAVL1(I)	1-empty	-1.38853		2-MB231	shELAVL1(II)	1-empty	-0.483315
1-BT549	shELAVL1(I)	1-empty	0.82616		1-BT549	shELAVL1(II)	1-empty	-0.186899		2-MB231	shELAVL1(I)	1-empty	-0.927016		2-MB231	shELAVL1(II)	1-empty	0.191305
1-BT549	shELAVL1(I)	1-empty	0.579424		1-BT549	shELAVL1(II)	1-empty	-2.22724		2-MB231	shELAVL1(I)	1-empty	-0.202292		2-MB231	shELAVL1(II)	1-empty	-0.995859
1-BT549	shELAVL1(I)	1-empty	0.781268		1-BT549	shELAVL1(II)	1-empty	-0.318369		2-MB231	shELAVL1(I)	1-empty	-1.85526		2-MB231	shELAVL1(II)	1-empty	-3.07019
1-BT549	shELAVL1(I)	1-empty	0.497155		1-BT549	shELAVL1(II)	1-empty	-1.24134		2-MB231	shELAVL1(I)	1-empty	1.19695		2-MB231	shELAVL1(II)	1-empty	-1.65641
1-BT549	shELAVL1(I)	1-empty	0.461439		1-BT549	shELAVL1(II)	1-empty	-0.469066		2-MB231	shELAVL1(I)	1-empty	0.23485		2-MB231	shELAVL1(II)	1-empty	0.757655
1-BT549	shELAVL1(I)	1-empty	-3.07841		1-BT549	shELAVL1(II)	1-empty	-0.172777		2-MB231	shELAVL1(I)	1-empty	-0.398747		2-MB231	shELAVL1(II)	1-empty	-1.94914
1-BT549	shELAVL1(I)	1-empty	-0.569792		1-BT549	shELAVL1(II)	1-empty	-0.742792		2-MB231	shELAVL1(I)	1-empty	0.52717		2-MB231	shELAVL1(II)	1-empty	-0.275083
1-BT549	shELAVL1(I)	1-empty	-0.3678		1-BT549	shELAVL1(II)	1-empty	0.274304		2-MB231	shELAVL1(I)	1-empty	0.526944		2-MB231	shELAVL1(II)	1-empty	0.370841
1-BT549	shELAVL1(I)	1-empty	-0.256706		1-BT549	shELAVL1(II)	1-empty	-0.316417		2-MB231	shELAVL1(I)	1-empty	-1.5406		2-MB231	shELAVL1(II)	1-empty	-0.467292
1-BT549	shELAVL1(I)	1-empty	-2.28909		1-BT549	shELAVL1(II)	1-empty	-1.5814		2-MB231	shELAVL1(I)	1-empty	-2.34888		2-MB231	shELAVL1(II)	1-empty	-0.83887
1-BT549	shELAVL1(I)	1-empty	0.817467		1-BT549	shELAVL1(II)	1-empty	0.0606438		2-MB231	shELAVL1(I)	1-empty	-2.14511		2-MB231	shELAVL1(II)	1-empty	1.15585
1-BT549	shELAVL1(I)	1-empty	-2.35389		1-BT549	shELAVL1(II)	1-empty	-0.668827		2-MB231	shELAVL1(I)	1-empty	1.03622		2-MB231	shELAVL1(II)	1-empty	0.0254779
1-BT549	shELAVL1(I)	1-empty	-0.880496		1-BT549	shELAVL1(II)	1-empty	0.00072157		2-MB231	shELAVL1(I)	1-empty	-1.9592		2-MB231	shELAVL1(II)	1-empty	0.411633
1-BT549	shELAVL1(I)	1-empty	-0.720786		1-BT549	shELAVL1(II)	1-empty	-0.962573		2-MB231	shELAVL1(I)	1-empty	0.877123		2-MB231	shELAVL1(II)	1-empty	-2.92376
1-BT549	shELAVL1(I)	1-empty	-1.49447		1-BT549	shELAVL1(II)	1-empty	2.68218		2-MB231	shELAVL1(I)	1-empty	1.0738		2-MB231	shELAVL1(II)	1-empty	0.878709
1-BT549	shELAVL1(I)	1-empty	-1.93189		1-BT549	shELAVL1(II)	1-empty	-0.808136		2-MB231	shELAVL1(I)	1-empty	1.06159		2-MB231	shELAVL1(II)	1-empty	1.1992
1-BT549	shELAVL1(I)	1-empty	-2.65589		1-BT549	shELAVL1(II)	1-empty	0.873154		2-MB231	shELAVL1(I)	1-empty	-1.45485		2-MB231	shELAVL1(II)	1-empty	0.740808
1-BT549	shELAVL1(I)	1-empty	0.538566		1-BT549	shELAVL1(II)	1-empty	-1.51239		2-MB231	shELAVL1(I)	1-empty	0.114236		2-MB231	shELAVL1(II)	1-empty	1.41935
1-BT549	shELAVL1(I)	1-empty	-3.29648		1-BT549	shELAVL1(II)	1-empty	0.918026		2-MB231	shELAVL1(I)	1-empty	-2.33299		2-MB231	shELAVL1(II)	1-empty	1.36733
1-BT549	shELAVL1(I)	1-empty	0.302904		1-BT549	shELAVL1(II)	1-empty	0.734214		2-MB231	shELAVL1(I)	1-empty	0.681021		2-MB231	shELAVL1(II)	1-empty	1.16803
1-BT549	shELAVL1(I)	1-empty	0.205758		1-BT549	shELAVL1(II)	1-empty	0.869753		2-MB231	shELAVL1(I)	1-empty	-0.914604		2-MB231	shELAVL1(II)	1-empty	1.34496
1-BT549	shELAVL1(I)	1-empty	0.352031		1-BT549	shELAVL1(II)	1-empty	-0.744358		2-MB231	shELAVL1(I)	1-empty	-0.459674		2-MB231	shELAVL1(II)	1-empty	1.46333
1-BT549	shELAVL1(I)	1-empty	-2.48001		1-BT549	shELAVL1(II)	1-empty	-2.53004		2-MB231	shELAVL1(I)	1-empty	-0.229997		2-MB231	shELAVL1(II)	1-empty	0.728201
1-BT549	shELAVL1(I)	1-empty	0.806577		1-BT549	shELAVL1(II)	1-empty	0.00262505		2-MB231	shELAVL1(I)	1-empty	-2.00847		2-MB231	shELAVL1(II)	1-empty	0.654143
1-BT549	shELAVL1(I)	1-empty	0.0184744		1-BT549	shELAVL1(II)	1-empty	-0.562934		2-MB231	shELAVL1(I)	1-empty	-1.81081		2-MB231	shELAVL1(II)	1-empty	0.847409
1-BT549	shELAVL1(I)	1-empty	-1.7788		1-BT549	shELAVL1(II)	1-empty	0.53531		2-MB231	shELAVL1(I)	1-empty	-0.690439		2-MB231	shELAVL1(II)	1-empty	-1.66505
1-BT549	shELAVL1(I)	1-empty	-1.60804		1-BT549	shELAVL1(II)	1-empty	-0.734652		2-MB231	shELAVL1(I)	1-empty	0.277593		2-MB231	shELAVL1(II)	1-empty	-0.520401
1-BT549	shELAVL1(I)	1-empty	-1.59066		1-BT549	shELAVL1(II)	1-empty	-1.74075		2-MB231	shELAVL1(I)	1-empty	-0.605385		2-MB231	shELAVL1(II)	1-empty	-2.00986
1-BT549	shELAVL1(I)	1-empty	0.559698		1-BT549	shELAVL1(II)	1-empty	-2.13649		2-MB231	shELAVL1(I)	1-empty	1.47833		2-MB231	shELAVL1(II)	1-empty	-3.0855
1-BT549	shELAVL1(I)	1-empty	0.0989098		1-BT549	shELAVL1(II)	1-empty	-0.0568419		2-MB231	shELAVL1(I)	1-empty	-1.22412		2-MB231	shELAVL1(II)	1-empty	-3.0724
1-BT549	shELAVL1(I)	1-empty	-1.45262		1-BT549	shELAVL1(II)	1-empty	-1.49499		2-MB231	shELAVL1(I)	1-empty	1.30213		2-MB231	shELAVL1(II)	1-empty	-0.837441
1-BT549	shELAVL1(I)	1-empty	0.44649		1-BT549	shELAVL1(II)	1-empty	-3.39346		2-MB231	shELAVL1(I)	1-empty	-0.212503		2-MB231	shELAVL1(II)	1-empty	0.102712
1-BT549	shELAVL1(I)	1-empty	-0.422975		1-BT549	shELAVL1(II)	1-empty	-0.599503		2-MB231	shELAVL1(I)	1-empty	1.6212		2-MB231	shELAVL1(II)	1-empty	0.926183
1-BT549	shELAVL1(I)	1-empty	0.679528		1-BT549	shELAVL1(II)	1-empty	-1.42714		2-MB231	shELAVL1(I)	1-empty	-0.379541		2-MB231	shELAVL1(II)	1-empty	0.930324
1-BT549	shELAVL1(I)	1-empty	-0.946432		1-BT549	shELAVL1(II)	1-empty	-0.229526		2-MB231	shELAVL1(I)	1-empty	-0.667067		2-MB231	shELAVL1(II)	1-empty	-1.54099
1-BT549	shELAVL1(I)	1-empty	-0.550879		1-BT549	shELAVL1(II)	1-empty	-0.802561		2-MB231	shELAVL1(I)	1-empty	-0.927759		2-MB231	shELAVL1(II)	1-empty	-0.559554
1-BT549	shELAVL1(I)	1-empty	-2.7154		1-BT549	shELAVL1(II)	1-empty	-0.606689		2-MB231	shELAVL1(I)	1-empty	-2.49941		2-MB231	shELAVL1(II)	1-empty	0.586831
1-BT549	shELAVL1(I)	1-empty	-3.33167		1-BT549	shELAVL1(II)	1-empty	-1.58395		2-MB231	shELAVL1(I)	1-empty	0.575599		2-MB231	shELAVL1(II)	1-empty	0.341943
1-BT549	shELAVL1(I)	1-empty	-1.73028		1-BT549	shELAVL1(II)	1-empty	-1.11963		2-MB231	shELAVL1(I)	1-empty	-1.33841		2-MB231	shELAVL1(II)	1-empty	-0.619172
1-BT549	shELAVL1(I)	1-empty	-0.822477		1-BT549	shELAVL1(II)	1-empty	0.777729		2-MB231	shELAVL1(I)	1-empty	1.01227		2-MB231	shELAVL1(II)	1-empty	0.429894
1-BT549	shELAVL1(I)	1-empty	1.10642		1-BT549	shELAVL1(II)	1-empty	-0.0292925		2-MB231	shELAVL1(I)	1-empty	1.14032		2-MB231	shELAVL1(II)	1-empty	0.31763
1-BT549	shELAVL1(I)	1-empty	-1.28258		1-BT549	shELAVL1(II)	1-empty	-0.75824		2-MB231	shELAVL1(I)	1-empty	0.424859		2-MB231	shELAVL1(II)	1-empty	1.19839
1-BT549	shELAVL1(I)	1-empty	1.11328		1-BT549	shELAVL1(II)	1-empty	-0.269906		2-MB231	shELAVL1(I)	1-empty	0.744027		2-MB231	shELAVL1(II)	1-empty	0.337733
1-BT549	shELAVL1(I)	1-empty	-1.07936		1-BT549	shELAVL1(II)	1-empty	-1.36791		2-MB231	shELAVL1(I)	1-empty	-2.34436		2-MB231	shELAVL1(II)	1-empty	0.497251
1-BT549	shELAVL1(I)	1-empty	-1.6448		1-BT549	shELAVL1(II)	1-empty	0.210937		2-MB231	shELAVL1(I)	1-empty	-1.93276		2-MB231	shELAVL1(II)	1-empty	0.0050192
1-BT549	shELAVL1(I)	1-empty	-0.348925		1-BT549	shELAVL1(II)	1-empty	-3.71328		2-MB231	shELAVL1(I)	1-empty	-2.07025		2-MB231	shELAVL1(II)	1-empty	-0.208673
1-BT549	shELAVL1(I)	1-empty	-2.63256		1-BT549	shELAVL1(II)	1-empty	-2.85614		2-MB231	shELAVL1(I)	1-empty	-1.56376		2-MB231	shELAVL1(II)	1-empty	-2.15043
1-BT549	shELAVL1(I)	1-empty	-2.74535		1-BT549	shELAVL1(II)	1-empty	-1.72648		2-MB231	shELAVL1(I)	1-empty	-1.62148		2-MB231	shELAVL1(II)	1-empty	1.08276
1-BT549	shELAVL1(I)	1-empty	-1.88512		1-BT549	shELAVL1(II)	1-empty	-1.72078		2-MB231	shELAVL1(I)	1-empty	1.29586		2-MB231	shELAVL1(II)	1-empty	0.351337
1-BT549	shELAVL1(I)	1-empty	0.269297		1-BT549	shELAVL1(II)	1-empty	0.131923		2-MB231	shELAVL1(I)	1-empty	1.20769		2-MB231	shELAVL1(II)	1-empty	-0.103284
1-BT549	shELAVL1(I)	1-empty	-1.87693		1-BT549	shELAVL1(II)	1-empty	0.319324		2-MB231	shELAVL1(I)	1-empty	0.538589		2-MB231	shELAVL1(II)	1-empty	0.698991
1-BT549	shELAVL1(I)	1-empty	1.1158		1-BT549	shELAVL1(II)	1-empty	-0.195146		2-MB231	shELAVL1(I)	1-empty	1.69737		2-MB231	shELAVL1(II)	1-empty	-2.80139
1-BT549	shELAVL1(I)	1-empty	0.0120224		1-BT549	shELAVL1(II)	1-empty	-2.18239		2-MB231	shELAVL1(I)	1-empty	1.12766		2-MB231	shELAVL1(II)	1-empty	-1.3119
1-BT549	shELAVL1(I)	1-empty	0.288876		1-BT549	shELAVL1(II)	1-empty	0.679516		2-MB231	shELAVL1(I)	1-empty	-0.62857		2-MB231	shELAVL1(II)	1-empty	-1.21245
1-BT549	shELAVL1(I)	1-empty	0.370346		1-BT549	shELAVL1(II)	1-empty	-1.89411		2-MB231	shELAVL1(I)	1-empty	0.751569		2-MB231	shELAVL1(II)	1-empty	0.814924
1-BT549	shELAVL1(I)	1-empty	-3.02206		1-BT549	shELAVL1(II)	1-empty	-2.31455		2-MB231	shELAVL1(I)	1-empty	-0.677141		2-MB231	shELAVL1(II)	1-empty	-0.0596489
1-BT549	shELAVL1(I)	1-empty	-3.30905		1-BT549	shELAVL1(II)	1-empty	0.558015		2-MB231	shELAVL1(I)	1-empty	-0.195898		2-MB231	shELAVL1(II)	1-empty	-0.328209
1-BT549	shELAVL1(I)	1-empty	-2.26789		1-BT549	shELAVL1(II)	1-empty	-2.85887		2-MB231	shELAVL1(I)	1-empty	-2.39968		2-MB231	shELAVL1(II)	1-empty	-0.88169
1-BT549	shELAVL1(I)	1-empty	-0.164521		1-BT549	shELAVL1(II)	1-empty	0.268631		2-MB231	shELAVL1(I)	1-empty	1.53894		2-MB231	shELAVL1(II)	1-empty	-1.59449
1-BT549	shELAVL1(I)	1-empty	-3.60223		1-BT549	shELAVL1(II)	1-empty	-3.45246		2-MB231	shELAVL1(I)	1-empty	-0.470872		2-MB231	shELAVL1(II)	1-empty	-2.20845
1-BT549	shELAVL1(I)	1-empty	-1.89352		1-BT549	shELAVL1(II)	1-empty	-0.237267		2-MB231	shELAVL1(I)	1-empty	-0.950774		2-MB231	shELAVL1(II)	1-empty	1.16137
1-BT549	shELAVL1(I)	1-empty	-1.53239		1-BT549	shELAVL1(II)	1-empty	-1.2603		2-MB231	shELAVL1(I)	1-empty	-0.274421		2-MB231	shELAVL1(II)	1-empty	1.03761
1-BT549	shELAVL1(I)	1-empty	0.0477038		1-BT549	shELAVL1(II)	1-empty	-0.469032		2-MB231	shELAVL1(I)	1-empty	-0.976895		2-MB231	shELAVL1(II)	1-empty	-1.43806
1-BT549	shELAVL1(I)	1-empty	-3.23387		1-BT549	shELAVL1(II)	1-empty	-1.41248		2-MB231	shELAVL1(I)	1-empty	-0.198595		2-MB231	shELAVL1(II)	1-empty	1.13725
1-BT549	shELAVL1(I)	1-empty	0.740882		1-BT549	shELAVL1(II)	1-empty	-1.28821		2-MB231	shELAVL1(I)	1-empty	-0.131137		2-MB231	shELAVL1(II)	1-empty	-0.843357
1-BT549	shELAVL1(I)	1-empty	-2.43591		1-BT549	shELAVL1(II)	1-empty	-0.758736		2-MB231	shELAVL1(I)	1-empty	-2.20876		2-MB231	shELAVL1(II)	1-empty	0.618685
1-BT549	shELAVL1(I)	1-empty	-1.72662		1-BT549	shELAVL1(II)	1-empty	-1.23325		2-MB231	shELAVL1(I)	1-empty	-1.8862		2-MB231	shELAVL1(II)	1-empty	0.0887285
1-BT549	shELAVL1(I)	1-empty	-1.53184		1-BT549	shELAVL1(II)	1-empty	-1.20377		2-MB231	shELAVL1(I)	1-empty	1.31628		2-MB231	shELAVL1(II)	1-empty	-1.65309
1-BT549	shELAVL1(I)	1-empty	-1.75125		1-BT549	shELAVL1(II)	1-empty	0.569532		2-MB231	shELAVL1(I)	1-empty	1.49943		2-MB231	shELAVL1(II)	1-empty	-2.56973
1-BT549	shELAVL1(I)	1-empty	-0.672757		1-BT549	shELAVL1(II)	1-empty	-1.26679		2-MB231	shELAVL1(I)	1-empty	-1.30889		2-MB231	shELAVL1(II)	1-empty	1.03332
1-BT549	shELAVL1(I)	1-empty	-1.45316		1-BT549	shELAVL1(II)	1-empty	-2.12675		2-MB231	shELAVL1(I)	1-empty	-1.19194		2-MB231	shELAVL1(II)	1-empty	1.37993
1-BT549	shELAVL1(I)	1-empty	0.0193652		1-BT549	shELAVL1(II)	1-empty	-2.99466		2-MB231	shELAVL1(I)	1-empty	0.402069		2-MB231	shELAVL1(II)	1-empty	0.515599
1-BT549	shELAVL1(I)	1-empty	1.1942		1-BT549	shELAVL1(II)	1-empty	-0.105718		2-MB231	shELAVL1(I)	1-empty	-1.42325		2-MB231	shELAVL1(II)	1-empty	1.18251
1-BT549	shELAVL1(I)	1-empty	-0.705989		1-BT549	shELAVL1(II)	1-empty	0.710126		2-MB231	shELAVL1(I)	1-empty	0.228881		2-MB231	shELAVL1(II)	1-empty	-0.513648
1-BT549	shELAVL1(I)	1-empty	1.01472		1-BT549	shELAVL1(II)	1-empty	-0.419754		2-MB231	shELAVL1(I)	1-empty	0.684987		2-MB231	shELAVL1(II)	1-empty	-0.594292
1-BT549	shELAVL1(I)	1-empty	-2.36253		1-BT549	shELAVL1(II)	1-empty	-1.72831		2-MB231	shELAVL1(I)	1-empty	-1.30512		2-MB231	shELAVL1(II)	1-empty	0.612129
1-BT549	shELAVL1(I)	1-empty	1.10485		1-BT549	shELAVL1(II)	1-empty	-0.379783		2-MB231	shELAVL1(I)	1-empty	-0.116108		2-MB231	shELAVL1(II)	1-empty	0.782248
1-BT549	shELAVL1(I)	1-empty	-0.53399		1-BT549	shELAVL1(II)	1-empty	-2.43339		2-MB231	shELAVL1(I)	1-empty	0.154277		2-MB231	shELAVL1(II)	1-empty	1.14561
1-BT549	shELAVL1(I)	1-empty	0.883007		1-BT549	shELAVL1(II)	1-empty	-0.320324		2-MB231	shELAVL1(I)	1-empty	0.837723		2-MB231	shELAVL1(II)	1-empty	-1.16111
1-BT549	shELAVL1(I)	1-empty	-0.127879		1-BT549	shELAVL1(II)	1-empty	0.0617123		2-MB231	shELAVL1(I)	1-empty	-0.575242		2-MB231	shELAVL1(II)	1-empty	-1.3839
1-BT549	shELAVL1(I)	1-empty	-0.785993		1-BT549	shELAVL1(II)	1-empty	0.267722		2-MB231	shELAVL1(I)	1-empty	1.33802		2-MB231	shELAVL1(II)	1-empty	-0.583247
1-BT549	shELAVL1(I)	1-empty	-1.94252		1-BT549	shELAVL1(II)	1-empty	1.83862		2-MB231	shELAVL1(I)	1-empty	1.00396		2-MB231	shELAVL1(II)	1-empty	0.706046
1-BT549	shELAVL1(I)	1-empty	-1.56765		1-BT549	shELAVL1(II)	1-empty	0.704113		2-MB231	shELAVL1(I)	1-empty	-1.06543		2-MB231	shELAVL1(II)	1-empty	1.15434
1-BT549	shELAVL1(I)	1-empty	-0.774863		1-BT549	shELAVL1(II)	1-empty	-3.33665		2-MB231	shELAVL1(I)	1-empty	-0.655737		2-MB231	shELAVL1(II)	1-empty	0.399474
1-BT549	shELAVL1(I)	1-empty	0.70465		1-BT549	shELAVL1(II)	1-empty	0.716372		2-MB231	shELAVL1(I)	1-empty	-0.778135		2-MB231	shELAVL1(II)	1-empty	0.808534
1-BT549	shELAVL1(I)	1-empty	1.79476		1-BT549	shELAVL1(II)	1-empty	0.83897		2-MB231	shELAVL1(I)	1-empty	-1.69864		2-MB231	shELAVL1(II)	1-empty	-1.4665
1-BT549	shELAVL1(I)	1-empty	0.25417		1-BT549	shELAVL1(II)	1-empty	-2.8306		2-MB231	shELAVL1(I)	1-empty	0.401436		2-MB231	shELAVL1(II)	1-empty	0.617778
1-BT549	shELAVL1(I)	1-empty	-1.42016		1-BT549	shELAVL1(II)	1-empty	0.655763		2-MB231	shELAVL1(I)	1-empty	1.14051		2-MB231	shELAVL1(II)	1-empty	-1.55986
1-BT549	shELAVL1(I)	1-empty	0.273887		1-BT549	shELAVL1(II)	1-empty	0.907489		2-MB231	shELAVL1(I)	1-empty	-0.345264		2-MB231	shELAVL1(II)	1-empty	-0.568097
1-BT549	shELAVL1(I)	1-empty	-1.03382		1-BT549	shELAVL1(II)	1-empty	-0.0221032		2-MB231	shELAVL1(I)	1-empty	0.19436		2-MB231	shELAVL1(II)	1-empty	0.471017
1-BT549	shELAVL1(I)	1-empty	-0.388723		1-BT549	shELAVL1(II)	1-empty	0.881654		2-MB231	shELAVL1(I)	1-empty	1.2116		2-MB231	shELAVL1(II)	1-empty	0.852954
1-BT549	shELAVL1(I)	1-empty	-0.282839		1-BT549	shELAVL1(II)	1-empty	0.893419		2-MB231	shELAVL1(I)	1-empty	-0.923534		2-MB231	shELAVL1(II)	1-empty	-1.06208
1-BT549	shELAVL1(I)	1-empty	-1.38314		1-BT549	shELAVL1(II)	1-empty	0.668563		2-MB231	shELAVL1(I)	1-empty	0.73562		2-MB231	shELAVL1(II)	1-empty	0.943531
1-BT549	shELAVL1(I)	1-empty	0.310486		1-BT549	shELAVL1(II)	1-empty	0.646583		2-MB231	shELAVL1(I)	1-empty	0.274062		2-MB231	shELAVL1(II)	1-empty	0.924864
1-BT549	shELAVL1(I)	1-empty	0.125546		1-BT549	shELAVL1(II)	1-empty	0.865738		2-MB231	shELAVL1(I)	1-empty	-0.976718		2-MB231	shELAVL1(II)	1-empty	-0.667083
1-BT549	shELAVL1(I)	1-empty	0.771071		1-BT549	shELAVL1(II)	1-empty	0.182621		2-MB231	shELAVL1(I)	1-empty	-0.588927		2-MB231	shELAVL1(II)	1-empty	1.14759
1-BT549	shELAVL1(I)	1-empty	-0.318738		1-BT549	shELAVL1(II)	1-empty	0.887068		2-MB231	shELAVL1(I)	1-empty	0.425915		2-MB231	shELAVL1(II)	1-empty	-1.51231
1-BT549	shELAVL1(I)	1-empty	-3.61002		1-BT549	shELAVL1(II)	1-empty	0.803992		2-MB231	shELAVL1(I)	1-empty	-0.741979		2-MB231	shELAVL1(II)	1-empty	-0.763872
1-BT549	shELAVL1(I)	1-empty	-0.996793		1-BT549	shELAVL1(II)	1-empty	0.587033		2-MB231	shELAVL1(I)	1-empty	-1.89425		2-MB231	shELAVL1(II)	1-empty	-0.00863215
1-BT549	shELAVL1(I)	1-empty	-1.80939		1-BT549	shELAVL1(II)	1-empty	0.827042		2-MB231	shELAVL1(I)	1-empty	0.784294		2-MB231	shELAVL1(II)	1-empty	-0.419185
1-BT549	shELAVL1(I)	1-empty	0.967733		1-BT549	shELAVL1(II)	1-empty	-0.414798		2-MB231	shELAVL1(I)	1-empty	0.0313241		2-MB231	shELAVL1(II)	1-empty	-2.0483
1-BT549	shELAVL1(I)	1-empty	-2.59381		1-BT549	shELAVL1(II)	1-empty	-0.436833		2-MB231	shELAVL1(I)	1-empty	1.44889		2-MB231	shELAVL1(II)	1-empty	-1.14996
1-BT549	shELAVL1(I)	1-empty	0.49399		1-BT549	shELAVL1(II)	1-empty	-1.75315		2-MB231	shELAVL1(I)	1-empty	-1.06947		2-MB231	shELAVL1(II)	1-empty	-2.71864
1-BT549	shELAVL1(I)	1-empty	-2.97686		1-BT549	shELAVL1(II)	1-empty	-0.681399		2-MB231	shELAVL1(I)	1-empty	-2.99308		2-MB231	shELAVL1(II)	1-empty	-2.03611
1-BT549	shELAVL1(I)	1-empty	-3.30504		1-BT549	shELAVL1(II)	1-empty	-0.263176		2-MB231	shELAVL1(I)	1-empty	1.22243		2-MB231	shELAVL1(II)	1-empty	0.487386
1-BT549	shELAVL1(I)	1-empty	-0.7568		1-BT549	shELAVL1(II)	1-empty	-0.882225		2-MB231	shELAVL1(I)	1-empty	1.54796		2-MB231	shELAVL1(II)	1-empty	-1.71131
1-BT549	shELAVL1(I)	1-empty	-1.68824		1-BT549	shELAVL1(II)	1-empty	0.831208		2-MB231	shELAVL1(I)	1-empty	1.5774		2-MB231	shELAVL1(II)	1-empty	0.557791
1-BT549	shELAVL1(I)	1-empty	0.138467		1-BT549	shELAVL1(II)	1-empty	1.12681		2-MB231	shELAVL1(I)	1-empty	-0.159554		2-MB231	shELAVL1(II)	1-empty	1.19005
1-BT549	shELAVL1(I)	1-empty	-0.964815		1-BT549	shELAVL1(II)	1-empty	-1.31652		2-MB231	shELAVL1(I)	1-empty	0.628433		2-MB231	shELAVL1(II)	1-empty	-0.864879
1-BT549	shELAVL1(I)	1-empty	-1.0402		1-BT549	shELAVL1(II)	1-empty	1.06076		2-MB231	shELAVL1(I)	1-empty	-0.170418		2-MB231	shELAVL1(II)	1-empty	0.102089
1-BT549	shELAVL1(I)	1-empty	0.22171		1-BT549	shELAVL1(II)	1-empty	0.69319		2-MB231	shELAVL1(I)	1-empty	-0.39788		2-MB231	shELAVL1(II)	1-empty	-0.911596
1-BT549	shELAVL1(I)	1-empty	0.999094		1-BT549	shELAVL1(II)	1-empty	1.05488		2-MB231	shELAVL1(I)	1-empty	-2.99448		2-MB231	shELAVL1(II)	1-empty	-0.770442
1-BT549	shELAVL1(I)	1-empty	-1.84006		1-BT549	shELAVL1(II)	1-empty	-1.00043		2-MB231	shELAVL1(I)	1-empty	-1.11511		2-MB231	shELAVL1(II)	1-empty	-1.40871
1-BT549	shELAVL1(I)	1-empty	-0.229364		1-BT549	shELAVL1(II)	1-empty	0.437944		2-MB231	shELAVL1(I)	1-empty	-1.20178		2-MB231	shELAVL1(II)	1-empty	0.766741
1-BT549	shELAVL1(I)	1-empty	-1.41454		1-BT549	shELAVL1(II)	1-empty	-1.68232		2-MB231	shELAVL1(I)	1-empty	-1.10623		2-MB231	shELAVL1(II)	1-empty	0.0133568
1-BT549	shELAVL1(I)	1-empty	-3.63245		1-BT549	shELAVL1(II)	1-empty	-0.822636		2-MB231	shELAVL1(I)	1-empty	-0.369743		2-MB231	shELAVL1(II)	1-empty	-1.33723
1-BT549	shELAVL1(I)	1-empty	1.16794		1-BT549	shELAVL1(II)	1-empty	0.131743		2-MB231	shELAVL1(I)	1-empty	-2.34807		2-MB231	shELAVL1(II)	1-empty	0.0725742
1-BT549	shELAVL1(I)	1-empty	0.121584		1-BT549	shELAVL1(II)	1-empty	0.765884		2-MB231	shELAVL1(I)	1-empty	0.117255		2-MB231	shELAVL1(II)	1-empty	-0.00105351
1-BT549	shELAVL1(I)	1-empty	-0.30141		1-BT549	shELAVL1(II)	1-empty	1.07621		2-MB231	shELAVL1(I)	1-empty	0.913152		2-MB231	shELAVL1(II)	1-empty	1.05638
1-BT549	shELAVL1(I)	1-empty	-0.230715		1-BT549	shELAVL1(II)	1-empty	0.714727		2-MB231	shELAVL1(I)	1-empty	-0.15882		2-MB231	shELAVL1(II)	1-empty	-1.74161
1-BT549	shELAVL1(I)	1-empty	1.00149		1-BT549	shELAVL1(II)	1-empty	-0.857092		2-MB231	shELAVL1(I)	1-empty	-1.42054		2-MB231	shELAVL1(II)	1-empty	1.04874
1-BT549	shELAVL1(I)	1-empty	-0.84602		1-BT549	shELAVL1(II)	1-empty	-3.82812		2-MB231	shELAVL1(I)	1-empty	-0.178779		2-MB231	shELAVL1(II)	1-empty	-2.88028
1-BT549	shELAVL1(I)	1-empty	-0.23303		1-BT549	shELAVL1(II)	1-empty	0.76733		2-MB231	shELAVL1(I)	1-empty	-1.82153		2-MB231	shELAVL1(II)	1-empty	-2.04485
1-BT549	shELAVL1(I)	1-empty	-1.80624		1-BT549	shELAVL1(II)	1-empty	0.170617		2-MB231	shELAVL1(I)	1-empty	-0.707671		2-MB231	shELAVL1(II)	1-empty	1.28734
1-BT549	shELAVL1(I)	1-empty	-0.257647		1-BT549	shELAVL1(II)	1-empty	0.51119		2-MB231	shELAVL1(I)	1-empty	-1.8833		2-MB231	shELAVL1(II)	1-empty	-0.470132
1-BT549	shELAVL1(I)	1-empty	0.00460797		1-BT549	shELAVL1(II)	1-empty	0.399108		2-MB231	shELAVL1(I)	1-empty	-1.1458		2-MB231	shELAVL1(II)	1-empty	-3.17274
1-BT549	shELAVL1(I)	1-empty	0.927693		1-BT549	shELAVL1(II)	1-empty	-0.26145		2-MB231	shELAVL1(I)	1-empty	-0.298777		2-MB231	shELAVL1(II)	1-empty	-2.02084
1-BT549	shELAVL1(I)	1-empty	0.0388488		1-BT549	shELAVL1(II)	1-empty	-1.45717		2-MB231	shELAVL1(I)	1-empty	-2.17634		2-MB231	shELAVL1(II)	1-empty	0.728962
1-BT549	shELAVL1(I)	1-empty	1.06261		1-BT549	shELAVL1(II)	1-empty	0.289643		2-MB231	shELAVL1(I)	1-empty	-3.15441		2-MB231	shELAVL1(II)	1-empty	0.983931
1-BT549	shELAVL1(I)	1-empty	-1.0379		1-BT549	shELAVL1(II)	1-empty	-0.48119		2-MB231	shELAVL1(I)	1-empty	1.95448		2-MB231	shELAVL1(II)	1-empty	0.224814
1-BT549	shELAVL1(I)	1-empty	-1.20571		1-BT549	shELAVL1(II)	1-empty	0.812278		2-MB231	shELAVL1(I)	1-empty	-0.24856		2-MB231	shELAVL1(II)	1-empty	-0.305507
1-BT549	shELAVL1(I)	1-empty	1.01678		1-BT549	shELAVL1(II)	1-empty	1.0285		2-MB231	shELAVL1(I)	1-empty	1.59655		2-MB231	shELAVL1(II)	1-empty	0.31967
1-BT549	shELAVL1(I)	1-empty	1.20278		1-BT549	shELAVL1(II)	1-empty	-0.167129		2-MB231	shELAVL1(I)	1-empty	1.56713		2-MB231	shELAVL1(II)	1-empty	-0.00114097
1-BT549	shELAVL1(I)	1-empty	-1.37703		1-BT549	shELAVL1(II)	1-empty	0.965034		2-MB231	shELAVL1(I)	1-empty	-0.30071		2-MB231	shELAVL1(II)	1-empty	0.416122
1-BT549	shELAVL1(I)	1-empty	-1.67457		1-BT549	shELAVL1(II)	1-empty	0.856152		2-MB231	shELAVL1(I)	1-empty	-0.283329		2-MB231	shELAVL1(II)	1-empty	0.862769
1-BT549	shELAVL1(I)	1-empty	0.983177		1-BT549	shELAVL1(II)	1-empty	0.681341		2-MB231	shELAVL1(I)	1-empty	-2.79657		2-MB231	shELAVL1(II)	1-empty	1.11012
1-BT549	shELAVL1(I)	1-empty	-1.48961		1-BT549	shELAVL1(II)	1-empty	0.0274315		2-MB231	shELAVL1(I)	1-empty	-2.93604		2-MB231	shELAVL1(II)	1-empty	0.275203
1-BT549	shELAVL1(I)	1-empty	0.0735992		1-BT549	shELAVL1(II)	1-empty	-0.0155263		2-MB231	shELAVL1(I)	1-empty	-0.891355		2-MB231	shELAVL1(II)	1-empty	0.0322187
1-BT549	shELAVL1(I)	1-empty	0.302122		1-BT549	shELAVL1(II)	1-empty	0.641283		2-MB231	shELAVL1(I)	1-empty	-1.32724		2-MB231	shELAVL1(II)	1-empty	1.15467
1-BT549	shELAVL1(I)	1-empty	-0.879002		1-BT549	shELAVL1(II)	1-empty	0.721528		2-MB231	shELAVL1(I)	1-empty	-0.74025		2-MB231	shELAVL1(II)	1-empty	0.145271
1-BT549	shELAVL1(I)	1-empty	0.189843		1-BT549	shELAVL1(II)	1-empty	-0.130443		2-MB231	shELAVL1(I)	1-empty	-1.57314		2-MB231	shELAVL1(II)	1-empty	-1.5013
1-BT549	shELAVL1(I)	1-empty	-3.4717		1-BT549	shELAVL1(II)	1-empty	1.00029		2-MB231	shELAVL1(I)	1-empty	-1.31157		2-MB231	shELAVL1(II)	1-empty	-1.15096
1-BT549	shELAVL1(I)	1-empty	0.341071		1-BT549	shELAVL1(II)	1-empty	-1.02128		2-MB231	shELAVL1(I)	1-empty	0.935745		2-MB231	shELAVL1(II)	1-empty	0.36425
1-BT549	shELAVL1(I)	1-empty	-0.374769		1-BT549	shELAVL1(II)	1-empty	-1.06427		2-MB231	shELAVL1(I)	1-empty	0.65091		2-MB231	shELAVL1(II)	1-empty	0.481354
1-BT549	shELAVL1(I)	1-empty	-2.18813		1-BT549	shELAVL1(II)	1-empty	1.11599		2-MB231	shELAVL1(I)	1-empty	-0.84765		2-MB231	shELAVL1(II)	1-empty	0.459761
1-BT549	shELAVL1(I)	1-empty	0.601344		1-BT549	shELAVL1(II)	1-empty	1.07417		2-MB231	shELAVL1(I)	1-empty	-1.43469		2-MB231	shELAVL1(II)	1-empty	-0.764587
1-BT549	shELAVL1(I)	1-empty	-2.93842		1-BT549	shELAVL1(II)	1-empty	0.979431		2-MB231	shELAVL1(I)	1-empty	1.96349		2-MB231	shELAVL1(II)	1-empty	0.715363
1-BT549	shELAVL1(I)	1-empty	-1.72203		1-BT549	shELAVL1(II)	1-empty	-0.938852		2-MB231	shELAVL1(I)	1-empty	0.363505		2-MB231	shELAVL1(II)	1-empty	0.91189
1-BT549	shELAVL1(I)	1-empty	0.560476		1-BT549	shELAVL1(II)	1-empty	0.66909		2-MB231	shELAVL1(I)	1-empty	1.68694		2-MB231	shELAVL1(II)	1-empty	0.596914
1-BT549	shELAVL1(I)	1-empty	0.627853		1-BT549	shELAVL1(II)	1-empty	0.616037		2-MB231	shELAVL1(I)	1-empty	1.56349		2-MB231	shELAVL1(II)	1-empty	-1.87015
1-BT549	shELAVL1(I)	1-empty	-0.521834		1-BT549	shELAVL1(II)	1-empty	0.773779		2-MB231	shELAVL1(I)	1-empty	-1.05064		2-MB231	shELAVL1(II)	1-empty	-2.38903
1-BT549	shELAVL1(I)	1-empty	0.798958		1-BT549	shELAVL1(II)	1-empty	-1.83291		2-MB231	shELAVL1(I)	1-empty	1.6696		2-MB231	shELAVL1(II)	1-empty	-2.24659
1-BT549	shELAVL1(I)	1-empty	-0.152668		1-BT549	shELAVL1(II)	1-empty	-1.59355		2-MB231	shELAVL1(I)	1-empty	0.760792		2-MB231	shELAVL1(II)	1-empty	0.625986
1-BT549	shELAVL1(I)	1-empty	-1.24796		1-BT549	shELAVL1(II)	1-empty	-0.327664		2-MB231	shELAVL1(I)	1-empty	-0.786553		2-MB231	shELAVL1(II)	1-empty	1.07328
1-BT549	shELAVL1(I)	1-empty	-1.47899		1-BT549	shELAVL1(II)	1-empty	0.81691		2-MB231	shELAVL1(I)	1-empty	-2.24624		2-MB231	shELAVL1(II)	1-empty	0.590011
1-BT549	shELAVL1(I)	1-empty	0.900161		1-BT549	shELAVL1(II)	1-empty	-0.311408		2-MB231	shELAVL1(I)	1-empty	-1.87585		2-MB231	shELAVL1(II)	1-empty	-2.49028
1-BT549	shELAVL1(I)	1-empty	-0.341112		1-BT549	shELAVL1(II)	1-empty	-0.110129		2-MB231	shELAVL1(I)	1-empty	-0.577622		2-MB231	shELAVL1(II)	1-empty	1.1406
1-BT549	shELAVL1(I)	1-empty	0.54794		1-BT549	shELAVL1(II)	1-empty	0.778772		2-MB231	shELAVL1(I)	1-empty	0.338535		2-MB231	shELAVL1(II)	1-empty	0.847489
1-BT549	shELAVL1(I)	1-empty	-2.22302		1-BT549	shELAVL1(II)	1-empty	-2.37471		2-MB231	shELAVL1(I)	1-empty	-3.20659		2-MB231	shELAVL1(II)	1-empty	-3.48176
1-BT549	shELAVL1(I)	1-empty	-0.60921		1-BT549	shELAVL1(II)	1-empty	0.82258		2-MB231	shELAVL1(I)	1-empty	-0.93383		2-MB231	shELAVL1(II)	1-empty	-1.00558
1-BT549	shELAVL1(I)	1-empty	1.13214		1-BT549	shELAVL1(II)	1-empty	-0.00413179		2-MB231	shELAVL1(I)	1-empty	1.14377		2-MB231	shELAVL1(II)	1-empty	0.448036
1-BT549	shELAVL1(I)	1-empty	0.00118174		1-BT549	shELAVL1(II)	1-empty	0.182618		2-MB231	shELAVL1(I)	1-empty	-2.80484		2-MB231	shELAVL1(II)	1-empty	-2.26858
1-BT549	shELAVL1(I)	1-empty	0.172459		1-BT549	shELAVL1(II)	1-empty	0.350603		2-MB231	shELAVL1(I)	1-empty	0.539386		2-MB231	shELAVL1(II)	1-empty	0.101148
1-BT549	shELAVL1(I)	1-empty	0.275927		1-BT549	shELAVL1(II)	1-empty	0.678323		2-MB231	shELAVL1(I)	1-empty	0.561125		2-MB231	shELAVL1(II)	1-empty	1.34928
1-BT549	shELAVL1(I)	1-empty	1.2326		1-BT549	shELAVL1(II)	1-empty	-2.4472		2-MB231	shELAVL1(I)	1-empty	-1.11616		2-MB231	shELAVL1(II)	1-empty	1.35268
1-BT549	shELAVL1(I)	1-empty	-2.04069		1-BT549	shELAVL1(II)	1-empty	-1.30193		2-MB231	shELAVL1(I)	1-empty	-1.5309		2-MB231	shELAVL1(II)	1-empty	-2.3909
1-BT549	shELAVL1(I)	1-empty	-2.07458		1-BT549	shELAVL1(II)	1-empty	-0.895373		2-MB231	shELAVL1(I)	1-empty	-1.35108		2-MB231	shELAVL1(II)	1-empty	-2.60093
1-BT549	shELAVL1(I)	1-empty	0.0433581		1-BT549	shELAVL1(II)	1-empty	-0.320041		2-MB231	shELAVL1(I)	1-empty	0.867182		2-MB231	shELAVL1(II)	1-empty	-2.80201
1-BT549	shELAVL1(I)	1-empty	-0.945772		1-BT549	shELAVL1(II)	1-empty	0.420666		2-MB231	shELAVL1(I)	1-empty	0.772373		2-MB231	shELAVL1(II)	1-empty	-1.68629
1-BT549	shELAVL1(I)	1-empty	-2.87292		1-BT549	shELAVL1(II)	1-empty	0.258133		2-MB231	shELAVL1(I)	1-empty	0.443528		2-MB231	shELAVL1(II)	1-empty	-0.371448
1-BT549	shELAVL1(I)	1-empty	1.28725		1-BT549	shELAVL1(II)	1-empty	-2.20932		2-MB231	shELAVL1(I)	1-empty	-2.5469		2-MB231	shELAVL1(II)	1-empty	1.19586
1-BT549	shELAVL1(I)	1-empty	-3.58011		1-BT549	shELAVL1(II)	1-empty	0.554889		2-MB231	shELAVL1(I)	1-empty	-1.79603		2-MB231	shELAVL1(II)	1-empty	-0.294544
1-BT549	shELAVL1(I)	1-empty	0.060849		1-BT549	shELAVL1(II)	1-empty	0.724601		2-MB231	shELAVL1(I)	1-empty	-2.53767		2-MB231	shELAVL1(II)	1-empty	0.548447
1-BT549	shELAVL1(I)	1-empty	-1.53146		1-BT549	shELAVL1(II)	1-empty	0.246806		2-MB231	shELAVL1(I)	1-empty	-0.0277866		2-MB231	shELAVL1(II)	1-empty	-0.967922
1-BT549	shELAVL1(I)	1-empty	0.63097		1-BT549	shELAVL1(II)	1-empty	-0.243266		2-MB231	shELAVL1(I)	1-empty	-0.195875		2-MB231	shELAVL1(II)	1-empty	-2.02565
1-BT549	shELAVL1(I)	1-empty	0.820308		1-BT549	shELAVL1(II)	1-empty	-0.187398		2-MB231	shELAVL1(I)	1-empty	-0.371656		2-MB231	shELAVL1(II)	1-empty	-1.02311
1-BT549	shELAVL1(I)	1-empty	-0.230376		1-BT549	shELAVL1(II)	1-empty	0.742266		2-MB231	shELAVL1(I)	1-empty	-2.77497		2-MB231	shELAVL1(II)	1-empty	-0.148252
1-BT549	shELAVL1(I)	1-empty	1.09978		1-BT549	shELAVL1(II)	1-empty	0.710464		2-MB231	shELAVL1(I)	1-empty	-2.24903		2-MB231	shELAVL1(II)	1-empty	1.24928
1-BT549	shELAVL1(I)	1-empty	1.02915		1-BT549	shELAVL1(II)	1-empty	0.952664		2-MB231	shELAVL1(I)	1-empty	1.58518		2-MB231	shELAVL1(II)	1-empty	1.01507
1-BT549	shELAVL1(I)	1-empty	-0.978816		1-BT549	shELAVL1(II)	1-empty	-1.02074		2-MB231	shELAVL1(I)	1-empty	-2.87115		2-MB231	shELAVL1(II)	1-empty	0.975344
1-BT549	shELAVL1(I)	1-empty	-0.514598		1-BT549	shELAVL1(II)	1-empty	-0.526839		2-MB231	shELAVL1(I)	1-empty	-0.351283		2-MB231	shELAVL1(II)	1-empty	0.616205
1-BT549	shELAVL1(I)	1-empty	1.21		1-BT549	shELAVL1(II)	1-empty	-0.62428		2-MB231	shELAVL1(I)	1-empty	-0.888722		2-MB231	shELAVL1(II)	1-empty	-0.832424
1-BT549	shELAVL1(I)	1-empty	-0.388938		1-BT549	shELAVL1(II)	1-empty	-0.395718		2-MB231	shELAVL1(I)	1-empty	-0.0101541		2-MB231	shELAVL1(II)	1-empty	0.776105
1-BT549	shELAVL1(I)	1-empty	-1.32789		1-BT549	shELAVL1(II)	1-empty	-0.150223		2-MB231	shELAVL1(I)	1-empty	1.14874		2-MB231	shELAVL1(II)	1-empty	0.469589
1-BT549	shELAVL1(I)	1-empty	0.844308		1-BT549	shELAVL1(II)	1-empty	0.811805		2-MB231	shELAVL1(I)	1-empty	-1.57732		2-MB231	shELAVL1(II)	1-empty	0.448726
1-BT549	shELAVL1(I)	1-empty	-1.33433		1-BT549	shELAVL1(II)	1-empty	-1.57292		2-MB231	shELAVL1(I)	1-empty	2.04657		2-MB231	shELAVL1(II)	1-empty	-0.556484
1-BT549	shELAVL1(I)	1-empty	0.363616		1-BT549	shELAVL1(II)	1-empty	-1.83155		2-MB231	shELAVL1(I)	1-empty	1.63765		2-MB231	shELAVL1(II)	1-empty	1.08798
1-BT549	shELAVL1(I)	1-empty	-0.375245		1-BT549	shELAVL1(II)	1-empty	-1.12398		2-MB231	shELAVL1(I)	1-empty	-1.31729		2-MB231	shELAVL1(II)	1-empty	-1.10902
1-BT549	shELAVL1(I)	1-empty	-1.38101		1-BT549	shELAVL1(II)	1-empty	0.706555		2-MB231	shELAVL1(I)	1-empty	-0.691696		2-MB231	shELAVL1(II)	1-empty	-0.560753
1-BT549	shELAVL1(I)	1-empty	0.664839		1-BT549	shELAVL1(II)	1-empty	0.57829		2-MB231	shELAVL1(I)	1-empty	1.48277		2-MB231	shELAVL1(II)	1-empty	1.25727
1-BT549	shELAVL1(I)	1-empty	0.285894		1-BT549	shELAVL1(II)	1-empty	0.258446		2-MB231	shELAVL1(I)	1-empty	-0.847979		2-MB231	shELAVL1(II)	1-empty	0.00567002
1-BT549	shELAVL1(I)	1-empty	-0.0983165		1-BT549	shELAVL1(II)	1-empty	-1.76447		2-MB231	shELAVL1(I)	1-empty	1.06246		2-MB231	shELAVL1(II)	1-empty	0.450671
1-BT549	shELAVL1(I)	1-empty	0.325585		1-BT549	shELAVL1(II)	1-empty	0.774597		2-MB231	shELAVL1(I)	1-empty	0.47702		2-MB231	shELAVL1(II)	1-empty	-0.625264
1-BT549	shELAVL1(I)	1-empty	0.828579		1-BT549	shELAVL1(II)	1-empty	0.732524		2-MB231	shELAVL1(I)	1-empty	-0.36332		2-MB231	shELAVL1(II)	1-empty	-0.416336
1-BT549	shELAVL1(I)	1-empty	-0.485875		1-BT549	shELAVL1(II)	1-empty	-0.958207		2-MB231	shELAVL1(I)	1-empty	-1.52122		2-MB231	shELAVL1(II)	1-empty	1.27069
1-BT549	shELAVL1(I)	1-empty	-0.466295		1-BT549	shELAVL1(II)	1-empty	0.301175		2-MB231	shELAVL1(I)	1-empty	-2.51016		2-MB231	shELAVL1(II)	1-empty	0.0975103
1-BT549	shELAVL1(I)	1-empty	-0.458135		1-BT549	shELAVL1(II)	1-empty	-2.00288		2-MB231	shELAVL1(I)	1-empty	1.31424		2-MB231	shELAVL1(II)	1-empty	1.263
1-BT549	shELAVL1(I)	1-empty	-2.06439		1-BT549	shELAVL1(II)	1-empty	-0.914602		2-MB231	shELAVL1(I)	1-empty	0.00211212		2-MB231	shELAVL1(II)	1-empty	-1.30383
1-BT549	shELAVL1(I)	1-empty	0.844671		1-BT549	shELAVL1(II)	1-empty	-1.56043		2-MB231	shELAVL1(I)	1-empty	0.624217		2-MB231	shELAVL1(II)	1-empty	1.08236
1-BT549	shELAVL1(I)	1-empty	-1.27858		1-BT549	shELAVL1(II)	1-empty	-3.87027		2-MB231	shELAVL1(I)	1-empty	-1.49951		2-MB231	shELAVL1(II)	1-empty	-3.36967
1-BT549	shELAVL1(I)	1-empty	0.878076		1-BT549	shELAVL1(II)	1-empty	0.91017		2-MB231	shELAVL1(I)	1-empty	-0.64868		2-MB231	shELAVL1(II)	1-empty	0.288044
1-BT549	shELAVL1(I)	1-empty	-3.32218		1-BT549	shELAVL1(II)	1-empty	0.975815		2-MB231	shELAVL1(I)	1-empty	-0.351378		2-MB231	shELAVL1(II)	1-empty	0.739877
1-BT549	shELAVL1(I)	1-empty	1.47285		1-BT549	shELAVL1(II)	1-empty	-1.07506		2-MB231	shELAVL1(I)	1-empty	0.142767		2-MB231	shELAVL1(II)	1-empty	0.0287268
1-BT549	shELAVL1(I)	1-empty	0.324259		1-BT549	shELAVL1(II)	1-empty	0.577315		2-MB231	shELAVL1(I)	1-empty	1.2773		2-MB231	shELAVL1(II)	1-empty	-0.26025
1-BT549	shELAVL1(I)	1-empty	1.8739		1-BT549	shELAVL1(II)	1-empty	0.620868		2-MB231	shELAVL1(I)	1-empty	0.27986		2-MB231	shELAVL1(II)	1-empty	0.92445
1-BT549	shELAVL1(I)	1-empty	0.680646		1-BT549	shELAVL1(II)	1-empty	0.449399		2-MB231	shELAVL1(I)	1-empty	-0.137995		2-MB231	shELAVL1(II)	1-empty	-0.0448628
1-BT549	shELAVL1(I)	1-empty	0.0475356		1-BT549	shELAVL1(II)	1-empty	-1.88924		2-MB231	shELAVL1(I)	1-empty	0.0126516		2-MB231	shELAVL1(II)	1-empty	1.05695
1-BT549	shELAVL1(I)	1-empty	1.12662		1-BT549	shELAVL1(II)	1-empty	-0.637687		2-MB231	shELAVL1(I)	1-empty	-0.623369		2-MB231	shELAVL1(II)	1-empty	1.29433
1-BT549	shELAVL1(I)	1-empty	1.32426		1-BT549	shELAVL1(II)	1-empty	-0.994491		2-MB231	shELAVL1(I)	1-empty	0.485312		2-MB231	shELAVL1(II)	1-empty	-0.586545
1-BT549	shELAVL1(I)	1-empty	-1.75728		1-BT549	shELAVL1(II)	1-empty	0.339033		2-MB231	shELAVL1(I)	1-empty	-1.72868		2-MB231	shELAVL1(II)	1-empty	1.11047
1-BT549	shELAVL1(I)	1-empty	-0.743756		1-BT549	shELAVL1(II)	1-empty	-0.980365		2-MB231	shELAVL1(I)	1-empty	-0.642596		2-MB231	shELAVL1(II)	1-empty	0.865237
1-BT549	shELAVL1(I)	1-empty	1.01847		1-BT549	shELAVL1(II)	1-empty	0.560625		2-MB231	shELAVL1(I)	1-empty	0.60555		2-MB231	shELAVL1(II)	1-empty	-1.37316
1-BT549	shELAVL1(I)	1-empty	1.0845		1-BT549	shELAVL1(II)	1-empty	-0.616297		2-MB231	shELAVL1(I)	1-empty	0.591985		2-MB231	shELAVL1(II)	1-empty	1.08622
1-BT549	shELAVL1(I)	1-empty	1.71975		1-BT549	shELAVL1(II)	1-empty	-1.32629		2-MB231	shELAVL1(I)	1-empty	-0.0204493		2-MB231	shELAVL1(II)	1-empty	-0.914802
1-BT549	shELAVL1(I)	1-empty	1.00163		1-BT549	shELAVL1(II)	1-empty	-0.953955		2-MB231	shELAVL1(I)	1-empty	1.62562		2-MB231	shELAVL1(II)	1-empty	-1.27593
1-BT549	shELAVL1(I)	1-empty	0.977991		1-BT549	shELAVL1(II)	1-empty	-2.18273		2-MB231	shELAVL1(I)	1-empty	1.08937		2-MB231	shELAVL1(II)	1-empty	0.856355
1-BT549	shELAVL1(I)	1-empty	1.21527		1-BT549	shELAVL1(II)	1-empty	-0.138681		2-MB231	shELAVL1(I)	1-empty	0.372631		2-MB231	shELAVL1(II)	1-empty	-1.09062
1-BT549	shELAVL1(I)	1-empty	1.15142		1-BT549	shELAVL1(II)	1-empty	-0.0141698		2-MB231	shELAVL1(I)	1-empty	-1.11055		2-MB231	shELAVL1(II)	1-empty	0.830344
1-BT549	shELAVL1(I)	1-empty	1.14307		1-BT549	shELAVL1(II)	1-empty	0.621236		2-MB231	shELAVL1(I)	1-empty	-0.562837		2-MB231	shELAVL1(II)	1-empty	-0.0931797
1-BT549	shELAVL1(I)	1-empty	0.233373		1-BT549	shELAVL1(II)	1-empty	-1.51463		2-MB231	shELAVL1(I)	1-empty	0.827121		2-MB231	shELAVL1(II)	1-empty	-1.00012
1-BT549	shELAVL1(I)	1-empty	-0.12813		1-BT549	shELAVL1(II)	1-empty	0.55404		2-MB231	shELAVL1(I)	1-empty	-2.82821		2-MB231	shELAVL1(II)	1-empty	-1.82736
1-BT549	shELAVL1(I)	1-empty	0.673298		1-BT549	shELAVL1(II)	1-empty	0.0247546		2-MB231	shELAVL1(I)	1-empty	-1.91969		2-MB231	shELAVL1(II)	1-empty	-2.89888
1-BT549	shELAVL1(I)	1-empty	-1.64474		1-BT549	shELAVL1(II)	1-empty	-0.963506		2-MB231	shELAVL1(I)	1-empty	0.725231		2-MB231	shELAVL1(II)	1-empty	1.18975
1-BT549	shELAVL1(I)	1-empty	-0.689625		1-BT549	shELAVL1(II)	1-empty	-0.0587403		2-MB231	shELAVL1(I)	1-empty	1.63615		2-MB231	shELAVL1(II)	1-empty	1.26186
1-BT549	shELAVL1(I)	1-empty	1.09702		1-BT549	shELAVL1(II)	1-empty	0.111225		2-MB231	shELAVL1(I)	1-empty	1.60175		2-MB231	shELAVL1(II)	1-empty	0.323834
1-BT549	shELAVL1(I)	1-empty	0.825175		1-BT549	shELAVL1(II)	1-empty	-2.88145		2-MB231	shELAVL1(I)	1-empty	-0.339209		2-MB231	shELAVL1(II)	1-empty	-0.0888714
1-BT549	shELAVL1(I)	1-empty	1.42528		1-BT549	shELAVL1(II)	1-empty	-2.2145		2-MB231	shELAVL1(I)	1-empty	1.34346		2-MB231	shELAVL1(II)	1-empty	0.299401
1-BT549	shELAVL1(I)	1-empty	-2.15086		1-BT549	shELAVL1(II)	1-empty	-1.14669		2-MB231	shELAVL1(I)	1-empty	-0.324684		2-MB231	shELAVL1(II)	1-empty	-0.865056
1-BT549	shELAVL1(I)	1-empty	0.172396		1-BT549	shELAVL1(II)	1-empty	-1.43912		2-MB231	shELAVL1(I)	1-empty	-0.551828		2-MB231	shELAVL1(II)	1-empty	-2.40941
1-BT549	shELAVL1(I)	1-empty	1.2439		1-BT549	shELAVL1(II)	1-empty	-1.21658		2-MB231	shELAVL1(I)	1-empty	-1.31469		2-MB231	shELAVL1(II)	1-empty	-3.03292
1-BT549	shELAVL1(I)	1-empty	-0.0245293		1-BT549	shELAVL1(II)	1-empty	0.801832		2-MB231	shELAVL1(I)	1-empty	-1.43979		2-MB231	shELAVL1(II)	1-empty	-3.46351
1-BT549	shELAVL1(I)	1-empty	0.932851		1-BT549	shELAVL1(II)	1-empty	-1.82658		2-MB231	shELAVL1(I)	1-empty	-0.0840252		2-MB231	shELAVL1(II)	1-empty	-0.136524
1-BT549	shELAVL1(I)	1-empty	0.927234		1-BT549	shELAVL1(II)	1-empty	-3.77111		2-MB231	shELAVL1(I)	1-empty	0.0132213		2-MB231	shELAVL1(II)	1-empty	0.958087
1-BT549	shELAVL1(I)	1-empty	0.725159		1-BT549	shELAVL1(II)	1-empty	0.809218		2-MB231	shELAVL1(I)	1-empty	0.984147		2-MB231	shELAVL1(II)	1-empty	-1.33314
1-BT549	shELAVL1(I)	1-empty	1.3874		1-BT549	shELAVL1(II)	1-empty	-1.74561		2-MB231	shELAVL1(I)	1-empty	0.267938		2-MB231	shELAVL1(II)	1-empty	0.267124
1-BT549	shELAVL1(I)	1-empty	-2.13339		1-BT549	shELAVL1(II)	1-empty	-2.61556		2-MB231	shELAVL1(I)	1-empty	0.687412		2-MB231	shELAVL1(II)	1-empty	-2.87125
1-BT549	shELAVL1(I)	1-empty	1.50276		1-BT549	shELAVL1(II)	1-empty	-0.647279		2-MB231	shELAVL1(I)	1-empty	0.904497		2-MB231	shELAVL1(II)	1-empty	1.21196
1-BT549	shELAVL1(I)	1-empty	-0.333145		1-BT549	shELAVL1(II)	1-empty	-0.683755		2-MB231	shELAVL1(I)	1-empty	-0.0101942		2-MB231	shELAVL1(II)	1-empty	-0.681466
1-BT549	shELAVL1(I)	1-empty	-0.918252		1-BT549	shELAVL1(II)	1-empty	0.261322		2-MB231	shELAVL1(I)	1-empty	-0.408037		2-MB231	shELAVL1(II)	1-empty	-0.730015
1-BT549	shELAVL1(I)	1-empty	0.992432		1-BT549	shELAVL1(II)	1-empty	-0.230713		2-MB231	shELAVL1(I)	1-empty	-0.482859		2-MB231	shELAVL1(II)	1-empty	1.10489
1-BT549	shELAVL1(I)	1-empty	-1.89108		1-BT549	shELAVL1(II)	1-empty	-0.951857		2-MB231	shELAVL1(I)	1-empty	1.08352		2-MB231	shELAVL1(II)	1-empty	-0.0840161
1-BT549	shELAVL1(I)	1-empty	1.31255		1-BT549	shELAVL1(II)	1-empty	-2.68507		2-MB231	shELAVL1(I)	1-empty	0.0568546		2-MB231	shELAVL1(II)	1-empty	0.58227
1-BT549	shELAVL1(I)	1-empty	0.0991923		1-BT549	shELAVL1(II)	1-empty	-2.71155		2-MB231	shELAVL1(I)	1-empty	0.569025		2-MB231	shELAVL1(II)	1-empty	1.23261
1-BT549	shELAVL1(I)	1-empty	1.18082		1-BT549	shELAVL1(II)	1-empty	0.679955		2-MB231	shELAVL1(I)	1-empty	0.922386		2-MB231	shELAVL1(II)	1-empty	-0.215017
1-BT549	shELAVL1(I)	1-empty	0.369539		1-BT549	shELAVL1(II)	1-empty	0.698882		2-MB231	shELAVL1(I)	1-empty	0.0445181		2-MB231	shELAVL1(II)	1-empty	-1.73985
1-BT549	shELAVL1(I)	1-empty	1.00153		1-BT549	shELAVL1(II)	1-empty	0.637216		2-MB231	shELAVL1(I)	1-empty	1.08833		2-MB231	shELAVL1(II)	1-empty	1.18916
1-BT549	shELAVL1(I)	1-empty	1.10961		1-BT549	shELAVL1(II)	1-empty	0.528076		2-MB231	shELAVL1(I)	1-empty	0.638812		2-MB231	shELAVL1(II)	1-empty	-3.2858
1-BT549	shELAVL1(I)	1-empty	0.886945		1-BT549	shELAVL1(II)	1-empty	0.784976		2-MB231	shELAVL1(I)	1-empty	-1.98308		2-MB231	shELAVL1(II)	1-empty	0.605827
1-BT549	shELAVL1(I)	1-empty	0.997928		1-BT549	shELAVL1(II)	1-empty	-2.26502		2-MB231	shELAVL1(I)	1-empty	-0.547475		2-MB231	shELAVL1(II)	1-empty	1.06349
1-BT549	shELAVL1(I)	1-empty	1.16382		1-BT549	shELAVL1(II)	1-empty	0.0773124		2-MB231	shELAVL1(I)	1-empty	1.44295		2-MB231	shELAVL1(II)	1-empty	-1.4098
1-BT549	shELAVL1(I)	1-empty	-0.426333		1-BT549	shELAVL1(II)	1-empty	-2.64023		2-MB231	shELAVL1(I)	1-empty	1.06705		2-MB231	shELAVL1(II)	1-empty	-1.033
1-BT549	shELAVL1(I)	1-empty	-0.274714		1-BT549	shELAVL1(II)	1-empty	0.314891		2-MB231	shELAVL1(I)	1-empty	-2.05576		2-MB231	shELAVL1(II)	1-empty	1.33707
1-BT549	shELAVL1(I)	1-empty	0.995912		1-BT549	shELAVL1(II)	1-empty	0.246909		2-MB231	shELAVL1(I)	1-empty	1.51723		2-MB231	shELAVL1(II)	1-empty	1.0723
1-BT549	shELAVL1(I)	1-empty	0.971722		1-BT549	shELAVL1(II)	1-empty	0.273707		2-MB231	shELAVL1(I)	1-empty	1.4722		2-MB231	shELAVL1(II)	1-empty	-1.621
1-BT549	shELAVL1(I)	1-empty	0.439807		1-BT549	shELAVL1(II)	1-empty	-1.12721		2-MB231	shELAVL1(I)	1-empty	-0.796417		2-MB231	shELAVL1(II)	1-empty	1.40498
1-BT549	shELAVL1(I)	1-empty	0.2383		1-BT549	shELAVL1(II)	1-empty	0.61348		2-MB231	shELAVL1(I)	1-empty	1.32039		2-MB231	shELAVL1(II)	1-empty	-2.59902
1-BT549	shELAVL1(I)	1-empty	-0.630729		1-BT549	shELAVL1(II)	1-empty	0.909239		2-MB231	shELAVL1(I)	1-empty	-0.422382		2-MB231	shELAVL1(II)	1-empty	-3.161
1-BT549	shELAVL1(I)	1-empty	-0.0789561		1-BT549	shELAVL1(II)	1-empty	-0.380761		2-MB231	shELAVL1(I)	1-empty	1.31561		2-MB231	shELAVL1(II)	1-empty	-1.46027
1-BT549	shELAVL1(I)	1-empty	-1.05816		1-BT549	shELAVL1(II)	1-empty	-0.539106		2-MB231	shELAVL1(I)	1-empty	0.125779		2-MB231	shELAVL1(II)	1-empty	1.2022
1-BT549	shELAVL1(I)	1-empty	-1.87068		1-BT549	shELAVL1(II)	1-empty	0.220492		2-MB231	shELAVL1(I)	1-empty	-1.2383		2-MB231	shELAVL1(II)	1-empty	-1.8301
1-BT549	shELAVL1(I)	1-empty	-3.14279		1-BT549	shELAVL1(II)	1-empty	-0.271327		2-MB231	shELAVL1(I)	1-empty	0.254076		2-MB231	shELAVL1(II)	1-empty	0.351638
1-BT549	shELAVL1(I)	1-empty	-2.84343		1-BT549	shELAVL1(II)	1-empty	0.260074		2-MB231	shELAVL1(I)	1-empty	-1.61951		2-MB231	shELAVL1(II)	1-empty	0.548228
1-BT549	shELAVL1(I)	1-empty	-1.45855		1-BT549	shELAVL1(II)	1-empty	0.576059		2-MB231	shELAVL1(I)	1-empty	-0.809523		2-MB231	shELAVL1(II)	1-empty	-0.310371
1-BT549	shELAVL1(I)	1-empty	0.731286		1-BT549	shELAVL1(II)	1-empty	0.171734		2-MB231	shELAVL1(I)	1-empty	1.49191		2-MB231	shELAVL1(II)	1-empty	0.401009
1-BT549	shELAVL1(I)	1-empty	0.0806101		1-BT549	shELAVL1(II)	1-empty	0.356433		2-MB231	shELAVL1(I)	1-empty	1.70475		2-MB231	shELAVL1(II)	1-empty	0.507357
1-BT549	shELAVL1(I)	1-empty	-1.41983		1-BT549	shELAVL1(II)	1-empty	0.75314		2-MB231	shELAVL1(I)	1-empty	1.38266		2-MB231	shELAVL1(II)	1-empty	0.0730927
1-BT549	shELAVL1(I)	1-empty	1.07432		1-BT549	shELAVL1(II)	1-empty	0.502448		2-MB231	shELAVL1(I)	1-empty	-1.27242		2-MB231	shELAVL1(II)	1-empty	0.677333
1-BT549	shELAVL1(I)	1-empty	-2.41278		1-BT549	shELAVL1(II)	1-empty	-0.351272		2-MB231	shELAVL1(I)	1-empty	1.36366		2-MB231	shELAVL1(II)	1-empty	0.0859161
1-BT549	shELAVL1(I)	1-empty	-0.652491		1-BT549	shELAVL1(II)	1-empty	-0.268124		2-MB231	shELAVL1(I)	1-empty	0.773747		2-MB231	shELAVL1(II)	1-empty	1.0356
1-BT549	shELAVL1(I)	1-empty	0.395454		1-BT549	shELAVL1(II)	1-empty	-0.891308		2-MB231	shELAVL1(I)	1-empty	0.0857952		2-MB231	shELAVL1(II)	1-empty	-2.69197
1-BT549	shELAVL1(I)	1-empty	0.605934		1-BT549	shELAVL1(II)	1-empty	0.647745		2-MB231	shELAVL1(I)	1-empty	-0.972613		2-MB231	shELAVL1(II)	1-empty	-1.68762
1-BT549	shELAVL1(I)	1-empty	0.996214		1-BT549	shELAVL1(II)	1-empty	0.0164209		2-MB231	shELAVL1(I)	1-empty	0.0877796		2-MB231	shELAVL1(II)	1-empty	1.39621
1-BT549	shELAVL1(I)	1-empty	0.273645		1-BT549	shELAVL1(II)	1-empty	0.051042		2-MB231	shELAVL1(I)	1-empty	1.30296		2-MB231	shELAVL1(II)	1-empty	0.172902
1-BT549	shELAVL1(I)	1-empty	-0.303012		1-BT549	shELAVL1(II)	1-empty	0.586723		2-MB231	shELAVL1(I)	1-empty	-0.918521		2-MB231	shELAVL1(II)	1-empty	1.37833
1-BT549	shELAVL1(I)	1-empty	-0.0406752		1-BT549	shELAVL1(II)	1-empty	0.0412754		2-MB231	shELAVL1(I)	1-empty	1.18639		2-MB231	shELAVL1(II)	1-empty	0.491627
1-BT549	shELAVL1(I)	1-empty	-2.03104		1-BT549	shELAVL1(II)	1-empty	-1.59053		2-MB231	shELAVL1(I)	1-empty	0.204803		2-MB231	shELAVL1(II)	1-empty	-0.0568405
1-BT549	shELAVL1(I)	1-empty	-3.77242		1-BT549	shELAVL1(II)	1-empty	-0.0372648		2-MB231	shELAVL1(I)	1-empty	1.16496		2-MB231	shELAVL1(II)	1-empty	1.08691
1-BT549	shELAVL1(I)	1-empty	-0.526153		1-BT549	shELAVL1(II)	1-empty	0.626659		2-MB231	shELAVL1(I)	1-empty	1.28101		2-MB231	shELAVL1(II)	1-empty	0.889106
1-BT549	shELAVL1(I)	1-empty	0.367899		1-BT549	shELAVL1(II)	1-empty	0.504119		2-MB231	shELAVL1(I)	1-empty	-0.307276		2-MB231	shELAVL1(II)	1-empty	0.53761
1-BT549	shELAVL1(I)	1-empty	1.11803		1-BT549	shELAVL1(II)	1-empty	-0.266312		2-MB231	shELAVL1(I)	1-empty	0.13447		2-MB231	shELAVL1(II)	1-empty	0.618222
1-BT549	shELAVL1(I)	1-empty	-1.42043		1-BT549	shELAVL1(II)	1-empty	0.256022		2-MB231	shELAVL1(I)	1-empty	0.00944105		2-MB231	shELAVL1(II)	1-empty	1.2205
1-BT549	shELAVL1(I)	1-empty	1.39131		1-BT549	shELAVL1(II)	1-empty	0.294256		2-MB231	shELAVL1(I)	1-empty	0.300507		2-MB231	shELAVL1(II)	1-empty	1.25274
1-BT549	shELAVL1(I)	1-empty	0.501748		1-BT549	shELAVL1(II)	1-empty	-2.06169		2-MB231	shELAVL1(I)	1-empty	0.527122		2-MB231	shELAVL1(II)	1-empty	0.911856
1-BT549	shELAVL1(I)	1-empty	1.56		1-BT549	shELAVL1(II)	1-empty	0.733845		2-MB231	shELAVL1(I)	1-empty	0.713359		2-MB231	shELAVL1(II)	1-empty	-1.0658
1-BT549	shELAVL1(I)	1-empty	0.916207		1-BT549	shELAVL1(II)	1-empty	-0.148102		2-MB231	shELAVL1(I)	1-empty	0.948024		2-MB231	shELAVL1(II)	1-empty	1.32091
1-BT549	shELAVL1(I)	1-empty	-1.2045		1-BT549	shELAVL1(II)	1-empty	0.832015		2-MB231	shELAVL1(I)	1-empty	0.236467		2-MB231	shELAVL1(II)	1-empty	0.98084
1-BT549	shELAVL1(I)	1-empty	0.924093		1-BT549	shELAVL1(II)	1-empty	0.875922		2-MB231	shELAVL1(I)	1-empty	-1.08719		2-MB231	shELAVL1(II)	1-empty	1.23669
1-BT549	shELAVL1(I)	1-empty	-0.0982885		1-BT549	shELAVL1(II)	1-empty	-0.374801		2-MB231	shELAVL1(I)	1-empty	-2.88589		2-MB231	shELAVL1(II)	1-empty	-1.52572
1-BT549	shELAVL1(I)	1-empty	-0.630282		1-BT549	shELAVL1(II)	1-empty	0.296014		2-MB231	shELAVL1(I)	1-empty	-1.36683		2-MB231	shELAVL1(II)	1-empty	1.05806
1-BT549	shELAVL1(I)	1-empty	-0.339379		1-BT549	shELAVL1(II)	1-empty	0.678148		2-MB231	shELAVL1(I)	1-empty	-1.66935		2-MB231	shELAVL1(II)	1-empty	0.494737
1-BT549	shELAVL1(I)	1-empty	-0.914198		1-BT549	shELAVL1(II)	1-empty	-2.12074		2-MB231	shELAVL1(I)	1-empty	0.773026		2-MB231	shELAVL1(II)	1-empty	0.376544
1-BT549	shELAVL1(I)	1-empty	-1.90162		1-BT549	shELAVL1(II)	1-empty	-0.015122		2-MB231	shELAVL1(I)	1-empty	1.07435		2-MB231	shELAVL1(II)	1-empty	-0.911929
1-BT549	shELAVL1(I)	1-empty	1.14226		1-BT549	shELAVL1(II)	1-empty	0.847692		2-MB231	shELAVL1(I)	1-empty	1.02635		2-MB231	shELAVL1(II)	1-empty	0.776496
1-BT549	shELAVL1(I)	1-empty	-2.84994		1-BT549	shELAVL1(II)	1-empty	1.18807		2-MB231	shELAVL1(I)	1-empty	-2.55958		2-MB231	shELAVL1(II)	1-empty	-1.41846
1-BT549	shELAVL1(I)	1-empty	0.787773		1-BT549	shELAVL1(II)	1-empty	-0.00803992		2-MB231	shELAVL1(I)	1-empty	0.776812		2-MB231	shELAVL1(II)	1-empty	-0.470455
1-BT549	shELAVL1(I)	1-empty	1.27093		1-BT549	shELAVL1(II)	1-empty	0.751986		2-MB231	shELAVL1(I)	1-empty	0.00598115		2-MB231	shELAVL1(II)	1-empty	0.981097
1-BT549	shELAVL1(I)	1-empty	-0.981035		1-BT549	shELAVL1(II)	1-empty	0.704247		2-MB231	shELAVL1(I)	1-empty	1.40891		2-MB231	shELAVL1(II)	1-empty	-0.406087
1-BT549	shELAVL1(I)	1-empty	1.20056		1-BT549	shELAVL1(II)	1-empty	0.820198		2-MB231	shELAVL1(I)	1-empty	0.00590016		2-MB231	shELAVL1(II)	1-empty	-1.81033
1-BT549	shELAVL1(I)	1-empty	-2.56002		1-BT549	shELAVL1(II)	1-empty	-0.157541		2-MB231	shELAVL1(I)	1-empty	1.18767		2-MB231	shELAVL1(II)	1-empty	-1.43821
1-BT549	shELAVL1(I)	1-empty	-0.919696		1-BT549	shELAVL1(II)	1-empty	0.752389		2-MB231	shELAVL1(I)	1-empty	0.0293883		2-MB231	shELAVL1(II)	1-empty	1.07577
1-BT549	shELAVL1(I)	1-empty	-2.56168		1-BT549	shELAVL1(II)	1-empty	-1.97843		2-MB231	shELAVL1(I)	1-empty	1.30554		2-MB231	shELAVL1(II)	1-empty	-0.125152
1-BT549	shELAVL1(I)	1-empty	-0.571379		1-BT549	shELAVL1(II)	1-empty	0.622199		2-MB231	shELAVL1(I)	1-empty	-1.99938		2-MB231	shELAVL1(II)	1-empty	-1.35322
1-BT549	shELAVL1(I)	1-empty	0.174208		1-BT549	shELAVL1(II)	1-empty	-1.52988		2-MB231	shELAVL1(I)	1-empty	0.993993		2-MB231	shELAVL1(II)	1-empty	-0.112552
1-BT549	shELAVL1(I)	1-empty	1.21012		1-BT549	shELAVL1(II)	1-empty	-2.41073		2-MB231	shELAVL1(I)	1-empty	-1.545		2-MB231	shELAVL1(II)	1-empty	-2.26732
1-BT549	shELAVL1(I)	1-empty	-1.11627		1-BT549	shELAVL1(II)	1-empty	0.289686		2-MB231	shELAVL1(I)	1-empty	-1.10909		2-MB231	shELAVL1(II)	1-empty	0.00935097
1-BT549	shELAVL1(I)	1-empty	-2.37037		1-BT549	shELAVL1(II)	1-empty	-2.34032		2-MB231	shELAVL1(I)	1-empty	0.430323		2-MB231	shELAVL1(II)	1-empty	-0.559966
1-BT549	shELAVL1(I)	1-empty	-1.63715		1-BT549	shELAVL1(II)	1-empty	0.251482		2-MB231	shELAVL1(I)	1-empty	0.984952		2-MB231	shELAVL1(II)	1-empty	-3.27092
1-BT549	shELAVL1(I)	1-empty	0.981388		1-BT549	shELAVL1(II)	1-empty	-2.45971		2-MB231	shELAVL1(I)	1-empty	0.526291		2-MB231	shELAVL1(II)	1-empty	-2.78389
1-BT549	shELAVL1(I)	1-empty	1.64272		1-BT549	shELAVL1(II)	1-empty	-0.703074		2-MB231	shELAVL1(I)	1-empty	-1.13743		2-MB231	shELAVL1(II)	1-empty	1.09941
1-BT549	shELAVL1(I)	1-empty	1.45228		1-BT549	shELAVL1(II)	1-empty	0.0273375		2-MB231	shELAVL1(I)	1-empty	1.68118		2-MB231	shELAVL1(II)	1-empty	-2.3671
1-BT549	shELAVL1(I)	1-empty	0.865551		1-BT549	shELAVL1(II)	1-empty	0.0647584		2-MB231	shELAVL1(I)	1-empty	-2.09374		2-MB231	shELAVL1(II)	1-empty	-2.01509
1-BT549	shELAVL1(I)	1-empty	-2.44391		1-BT549	shELAVL1(II)	1-empty	0.859092		2-MB231	shELAVL1(I)	1-empty	1.00982		2-MB231	shELAVL1(II)	1-empty	-0.477951
1-BT549	shELAVL1(I)	1-empty	-1.45041		1-BT549	shELAVL1(II)	1-empty	0.0843993		2-MB231	shELAVL1(I)	1-empty	-0.241993		2-MB231	shELAVL1(II)	1-empty	1.38804
1-BT549	shELAVL1(I)	1-empty	1.46139		1-BT549	shELAVL1(II)	1-empty	-2.42939		2-MB231	shELAVL1(I)	1-empty	-1.37864		2-MB231	shELAVL1(II)	1-empty	-1.61349
1-BT549	shELAVL1(I)	1-empty	1.0779		1-BT549	shELAVL1(II)	1-empty	0.222145		2-MB231	shELAVL1(I)	1-empty	-1.59782		2-MB231	shELAVL1(II)	1-empty	-2.1136
1-BT549	shELAVL1(I)	1-empty	-0.0305926		1-BT549	shELAVL1(II)	1-empty	-3.4504		2-MB231	shELAVL1(I)	1-empty	0.698369		2-MB231	shELAVL1(II)	1-empty	0.457932
1-BT549	shELAVL1(I)	1-empty	1.41753		1-BT549	shELAVL1(II)	1-empty	0.242637		2-MB231	shELAVL1(I)	1-empty	1.56031		2-MB231	shELAVL1(II)	1-empty	0.829541
1-BT549	shELAVL1(I)	1-empty	0.327842		1-BT549	shELAVL1(II)	1-empty	-1.3677		2-MB231	shELAVL1(I)	1-empty	-2.10424		2-MB231	shELAVL1(II)	1-empty	-1.08974
1-BT549	shELAVL1(I)	1-empty	0.74749		1-BT549	shELAVL1(II)	1-empty	-0.138332		2-MB231	shELAVL1(I)	1-empty	-0.748195		2-MB231	shELAVL1(II)	1-empty	0.67487
1-BT549	shELAVL1(I)	1-empty	1.13786		1-BT549	shELAVL1(II)	1-empty	0.952654		2-MB231	shELAVL1(I)	1-empty	-0.177662		2-MB231	shELAVL1(II)	1-empty	0.174698
1-BT549	shELAVL1(I)	1-empty	1.44889		1-BT549	shELAVL1(II)	1-empty	-2.5939		2-MB231	shELAVL1(I)	1-empty	-0.388206		2-MB231	shELAVL1(II)	1-empty	-2.29066
1-BT549	shELAVL1(I)	1-empty	-2.13306		1-BT549	shELAVL1(II)	1-empty	-0.289899		2-MB231	shELAVL1(I)	1-empty	-1.55161		2-MB231	shELAVL1(II)	1-empty	-0.257017
1-BT549	shELAVL1(I)	1-empty	-2.00964		1-BT549	shELAVL1(II)	1-empty	-3.33906		2-MB231	shELAVL1(I)	1-empty	-1.82441		2-MB231	shELAVL1(II)	1-empty	1.01283
1-BT549	shELAVL1(I)	1-empty	0.63959		1-BT549	shELAVL1(II)	1-empty	-1.51176		2-MB231	shELAVL1(I)	1-empty	-0.508723		2-MB231	shELAVL1(II)	1-empty	-0.224259
1-BT549	shELAVL1(I)	1-empty	0.116676		1-BT549	shELAVL1(II)	1-empty	-0.337484		2-MB231	shELAVL1(I)	1-empty	0.583399		2-MB231	shELAVL1(II)	1-empty	0.560325
1-BT549	shELAVL1(I)	1-empty	1.07455		1-BT549	shELAVL1(II)	1-empty	-0.623895		2-MB231	shELAVL1(I)	1-empty	0.799722		2-MB231	shELAVL1(II)	1-empty	0.143967
1-BT549	shELAVL1(I)	1-empty	-1.87631		1-BT549	shELAVL1(II)	1-empty	-1.21742		2-MB231	shELAVL1(I)	1-empty	-0.698612		2-MB231	shELAVL1(II)	1-empty	-0.14642
1-BT549	shELAVL1(I)	1-empty	-1.97924		1-BT549	shELAVL1(II)	1-empty	-0.442926		2-MB231	shELAVL1(I)	1-empty	-0.457737		2-MB231	shELAVL1(II)	1-empty	0.459822
1-BT549	shELAVL1(I)	1-empty	-0.21592		1-BT549	shELAVL1(II)	1-empty	-0.440647		2-MB231	shELAVL1(I)	1-empty	-1.15784		2-MB231	shELAVL1(II)	1-empty	-0.744321
1-BT549	shELAVL1(I)	1-empty	0.878856		1-BT549	shELAVL1(II)	1-empty	0.585802		2-MB231	shELAVL1(I)	1-empty	0.752658		2-MB231	shELAVL1(II)	1-empty	0.775463
1-BT549	shELAVL1(I)	1-empty	-0.317143		1-BT549	shELAVL1(II)	1-empty	-1.48319		2-MB231	shELAVL1(I)	1-empty	0.0431323		2-MB231	shELAVL1(II)	1-empty	0.475063
1-BT549	shELAVL1(I)	1-empty	-0.95266		1-BT549	shELAVL1(II)	1-empty	-0.58164		2-MB231	shELAVL1(I)	1-empty	-0.368962		2-MB231	shELAVL1(II)	1-empty	0.243862
1-BT549	shELAVL1(I)	1-empty	-2.69441		1-BT549	shELAVL1(II)	1-empty	0.356618		2-MB231	shELAVL1(I)	1-empty	0.403119		2-MB231	shELAVL1(II)	1-empty	-1.60321
1-BT549	shELAVL1(I)	1-empty	1.03131		1-BT549	shELAVL1(II)	1-empty	-0.245357		2-MB231	shELAVL1(I)	1-empty	1.25167		2-MB231	shELAVL1(II)	1-empty	-2.37303
1-BT549	shELAVL1(I)	1-empty	-0.415617		1-BT549	shELAVL1(II)	1-empty	0.893331		2-MB231	shELAVL1(I)	1-empty	0.293388		2-MB231	shELAVL1(II)	1-empty	1.05764
1-BT549	shELAVL1(I)	1-empty	0.57623		1-BT549	shELAVL1(II)	1-empty	-2.36365		2-MB231	shELAVL1(I)	1-empty	0.811734		2-MB231	shELAVL1(II)	1-empty	0.744072
1-BT549	shELAVL1(I)	1-empty	0.363188		1-BT549	shELAVL1(II)	1-empty	-0.14297		2-MB231	shELAVL1(I)	1-empty	1.26963		2-MB231	shELAVL1(II)	1-empty	1.12019
1-BT549	shELAVL1(I)	1-empty	0.74142		1-BT549	shELAVL1(II)	1-empty	-0.267935		2-MB231	shELAVL1(I)	1-empty	1.4498		2-MB231	shELAVL1(II)	1-empty	-3.02577
1-BT549	shELAVL1(I)	1-empty	0.175052		1-BT549	shELAVL1(II)	1-empty	0.913142		2-MB231	shELAVL1(I)	1-empty	1.80262		2-MB231	shELAVL1(II)	1-empty	1.09044
1-BT549	shELAVL1(I)	1-empty	0.93092		1-BT549	shELAVL1(II)	1-empty	-1.99579		2-MB231	shELAVL1(I)	1-empty	1.60485		2-MB231	shELAVL1(II)	1-empty	0.156344
1-BT549	shELAVL1(I)	1-empty	-0.684199		1-BT549	shELAVL1(II)	1-empty	0.643387		2-MB231	shELAVL1(I)	1-empty	1.5071		2-MB231	shELAVL1(II)	1-empty	-0.494972
1-BT549	shELAVL1(I)	1-empty	1.32792		1-BT549	shELAVL1(II)	1-empty	-3.49411		2-MB231	shELAVL1(I)	1-empty	-2.57123		2-MB231	shELAVL1(II)	1-empty	0.0530418
1-BT549	shELAVL1(I)	1-empty	0.0617077		1-BT549	shELAVL1(II)	1-empty	0.83588		2-MB231	shELAVL1(I)	1-empty	-2.42492		2-MB231	shELAVL1(II)	1-empty	-0.183842
1-BT549	shELAVL1(I)	1-empty	-0.437012		1-BT549	shELAVL1(II)	1-empty	0.0174118		2-MB231	shELAVL1(I)	1-empty	0.988082		2-MB231	shELAVL1(II)	1-empty	-1.08292
1-BT549	shELAVL1(I)	1-empty	0.905263		1-BT549	shELAVL1(II)	1-empty	0.358725		2-MB231	shELAVL1(I)	1-empty	-0.0254507		2-MB231	shELAVL1(II)	1-empty	-2.98977
1-BT549	shELAVL1(I)	1-empty	-0.167587		1-BT549	shELAVL1(II)	1-empty	0.521798		2-MB231	shELAVL1(I)	1-empty	-0.670086		2-MB231	shELAVL1(II)	1-empty	0.480225
1-BT549	shELAVL1(I)	1-empty	0.905		1-BT549	shELAVL1(II)	1-empty	-2.31363		2-MB231	shELAVL1(I)	1-empty	-1.29872		2-MB231	shELAVL1(II)	1-empty	0.921162
1-BT549	shELAVL1(I)	1-empty	0.9384		1-BT549	shELAVL1(II)	1-empty	-0.349548		2-MB231	shELAVL1(I)	1-empty	-1.05189		2-MB231	shELAVL1(II)	1-empty	-0.469461
1-BT549	shELAVL1(I)	1-empty	-1.69325		1-BT549	shELAVL1(II)	1-empty	0.1799		2-MB231	shELAVL1(I)	1-empty	-0.45079		2-MB231	shELAVL1(II)	1-empty	0.965017
1-BT549	shELAVL1(I)	1-empty	0.451247		1-BT549	shELAVL1(II)	1-empty	-1.71575		2-MB231	shELAVL1(I)	1-empty	0.775511		2-MB231	shELAVL1(II)	1-empty	-0.997193
1-BT549	shELAVL1(I)	1-empty	-0.471809		1-BT549	shELAVL1(II)	1-empty	-2.16649		2-MB231	shELAVL1(I)	1-empty	0.0860948		2-MB231	shELAVL1(II)	1-empty	0.939154
1-BT549	shELAVL1(I)	1-empty	-2.13777		1-BT549	shELAVL1(II)	1-empty	-2.29288		2-MB231	shELAVL1(I)	1-empty	1.2788		2-MB231	shELAVL1(II)	1-empty	0.731845
1-BT549	shELAVL1(I)	1-empty	-1.88833		1-BT549	shELAVL1(II)	1-empty	-2.40104		2-MB231	shELAVL1(I)	1-empty	-0.473139		2-MB231	shELAVL1(II)	1-empty	1.39766
1-BT549	shELAVL1(I)	1-empty	-0.974091		1-BT549	shELAVL1(II)	1-empty	0.312469		2-MB231	shELAVL1(I)	1-empty	0.234092		2-MB231	shELAVL1(II)	1-empty	-1.68104
1-BT549	shELAVL1(I)	1-empty	-1.19511		1-BT549	shELAVL1(II)	1-empty	-1.09075		2-MB231	shELAVL1(I)	1-empty	-2.4929		2-MB231	shELAVL1(II)	1-empty	0.555062
1-BT549	shELAVL1(I)	1-empty	0.344964		1-BT549	shELAVL1(II)	1-empty	-1.64994		2-MB231	shELAVL1(I)	1-empty	1.46973		2-MB231	shELAVL1(II)	1-empty	-1.7968
1-BT549	shELAVL1(I)	1-empty	0.293162		1-BT549	shELAVL1(II)	1-empty	-0.627229		2-MB231	shELAVL1(I)	1-empty	0.899395		2-MB231	shELAVL1(II)	1-empty	0.901582
1-BT549	shELAVL1(I)	1-empty	1.13714		1-BT549	shELAVL1(II)	1-empty	-0.54763		2-MB231	shELAVL1(I)	1-empty	-0.479045		2-MB231	shELAVL1(II)	1-empty	1.27022
1-BT549	shELAVL1(I)	1-empty	-0.578161		1-BT549	shELAVL1(II)	1-empty	0.711737		2-MB231	shELAVL1(I)	1-empty	-2.49721		2-MB231	shELAVL1(II)	1-empty	1.43617
1-BT549	shELAVL1(I)	1-empty	-0.188028		1-BT549	shELAVL1(II)	1-empty	-0.846363		2-MB231	shELAVL1(I)	1-empty	1.35362		2-MB231	shELAVL1(II)	1-empty	1.18528
1-BT549	shELAVL1(I)	1-empty	-2.12699		1-BT549	shELAVL1(II)	1-empty	-2.9316		2-MB231	shELAVL1(I)	1-empty	-2.70198		2-MB231	shELAVL1(II)	1-empty	1.15843
1-BT549	shELAVL1(I)	1-empty	-0.0369296		1-BT549	shELAVL1(II)	1-empty	0.0807079		2-MB231	shELAVL1(I)	1-empty	-0.374365		2-MB231	shELAVL1(II)	1-empty	-0.269326
1-BT549	shELAVL1(I)	1-empty	0.852887		1-BT549	shELAVL1(II)	1-empty	0.196494		2-MB231	shELAVL1(I)	1-empty	-0.00381282		2-MB231	shELAVL1(II)	1-empty	-0.184432
1-BT549	shELAVL1(I)	1-empty	-3.6668		1-BT549	shELAVL1(II)	1-empty	-0.354821		2-MB231	shELAVL1(I)	1-empty	-0.443533		2-MB231	shELAVL1(II)	1-empty	0.115122
1-BT549	shELAVL1(I)	1-empty	-0.958793		1-BT549	shELAVL1(II)	1-empty	0.790297		2-MB231	shELAVL1(I)	1-empty	1.0647		2-MB231	shELAVL1(II)	1-empty	-0.174218
1-BT549	shELAVL1(I)	1-empty	1.17456		1-BT549	shELAVL1(II)	1-empty	0.725239		2-MB231	shELAVL1(I)	1-empty	0.507523		2-MB231	shELAVL1(II)	1-empty	0.0445129
1-BT549	shELAVL1(I)	1-empty	-2.9969		1-BT549	shELAVL1(II)	1-empty	-0.32836		2-MB231	shELAVL1(I)	1-empty	0.61391		2-MB231	shELAVL1(II)	1-empty	-1.46532
1-BT549	shELAVL1(I)	1-empty	-1.83445		1-BT549	shELAVL1(II)	1-empty	-3.8278		2-MB231	shELAVL1(I)	1-empty	-1.6939		2-MB231	shELAVL1(II)	1-empty	1.96991
1-BT549	shELAVL1(I)	1-empty	-0.25359		1-BT549	shELAVL1(II)	1-empty	0.0307318		2-MB231	shELAVL1(I)	1-empty	-2.59662		2-MB231	shELAVL1(II)	1-empty	-0.211511
1-BT549	shELAVL1(I)	1-empty	-1.13711		1-BT549	shELAVL1(II)	1-empty	0.412949		2-MB231	shELAVL1(I)	1-empty	-2.60237		2-MB231	shELAVL1(II)	1-empty	-0.861688
1-BT549	shELAVL1(I)	1-empty	-0.175932		1-BT549	shELAVL1(II)	1-empty	0.286032		2-MB231	shELAVL1(I)	1-empty	1.44439		2-MB231	shELAVL1(II)	1-empty	1.28348
1-BT549	shELAVL1(I)	1-empty	0.847421		1-BT549	shELAVL1(II)	1-empty	0.553385		2-MB231	shELAVL1(I)	1-empty	1.62492		2-MB231	shELAVL1(II)	1-empty	0.30636
1-BT549	shELAVL1(I)	1-empty	1.38287		1-BT549	shELAVL1(II)	1-empty	-3.99767		2-MB231	shELAVL1(I)	1-empty	0.472604		2-MB231	shELAVL1(II)	1-empty	0.0357026
1-BT549	shELAVL1(I)	1-empty	-3.12848		1-BT549	shELAVL1(II)	1-empty	0.410605		2-MB231	shELAVL1(I)	1-empty	-0.619314		2-MB231	shELAVL1(II)	1-empty	-2.23216
1-BT549	shELAVL1(I)	1-empty	-0.786438		1-BT549	shELAVL1(II)	1-empty	0.824772		2-MB231	shELAVL1(I)	1-empty	-2.97996		2-MB231	shELAVL1(II)	1-empty	-3.48456
1-BT549	shELAVL1(I)	1-empty	-1.2112		1-BT549	shELAVL1(II)	1-empty	0.990741		2-MB231	shELAVL1(I)	1-empty	-2.49831		2-MB231	shELAVL1(II)	1-empty	-0.0881961
1-BT549	shELAVL1(I)	1-empty	0.670407		1-BT549	shELAVL1(II)	1-empty	0.919821		2-MB231	shELAVL1(I)	1-empty	-2.27164		2-MB231	shELAVL1(II)	1-empty	-0.652599
1-BT549	shELAVL1(I)	1-empty	-0.347581		1-BT549	shELAVL1(II)	1-empty	0.804528		2-MB231	shELAVL1(I)	1-empty	-0.257449		2-MB231	shELAVL1(II)	1-empty	-2.68238
1-BT549	shELAVL1(I)	1-empty	1.00075		1-BT549	shELAVL1(II)	1-empty	-0.229018		2-MB231	shELAVL1(I)	1-empty	-0.702665		2-MB231	shELAVL1(II)	1-empty	-1.26652
1-BT549	shELAVL1(I)	1-empty	-0.0621284		1-BT549	shELAVL1(II)	1-empty	-1.94353		2-MB231	shELAVL1(I)	1-empty	0.441849		2-MB231	shELAVL1(II)	1-empty	0.879356
1-BT549	shELAVL1(I)	1-empty	-3.45836		1-BT549	shELAVL1(II)	1-empty	0.752485		2-MB231	shELAVL1(I)	1-empty	-0.457981		2-MB231	shELAVL1(II)	1-empty	0.164079
1-BT549	shELAVL1(I)	1-empty	-0.788876		1-BT549	shELAVL1(II)	1-empty	0.498		2-MB231	shELAVL1(I)	1-empty	0.837521		2-MB231	shELAVL1(II)	1-empty	-1.53575
1-BT549	shELAVL1(I)	1-empty	0.902673		1-BT549	shELAVL1(II)	1-empty	0.553835		2-MB231	shELAVL1(I)	1-empty	-0.398879		2-MB231	shELAVL1(II)	1-empty	-2.59826
1-BT549	shELAVL1(I)	1-empty	-0.711152		1-BT549	shELAVL1(II)	1-empty	0.637584		2-MB231	shELAVL1(I)	1-empty	1.25407		2-MB231	shELAVL1(II)	1-empty	0.130573
1-BT549	shELAVL1(I)	1-empty	0.212218		1-BT549	shELAVL1(II)	1-empty	-3.37727		2-MB231	shELAVL1(I)	1-empty	-0.691405		2-MB231	shELAVL1(II)	1-empty	0.0196137
1-BT549	shELAVL1(I)	1-empty	-0.391735		1-BT549	shELAVL1(II)	1-empty	-0.416933		2-MB231	shELAVL1(I)	1-empty	-0.568613		2-MB231	shELAVL1(II)	1-empty	0.168625
1-BT549	shELAVL1(I)	1-empty	0.399434		1-BT549	shELAVL1(II)	1-empty	-0.328307		2-MB231	shELAVL1(I)	1-empty	1.5807		2-MB231	shELAVL1(II)	1-empty	1.09907
1-BT549	shELAVL1(I)	1-empty	-0.523097		1-BT549	shELAVL1(II)	1-empty	-2.29724		2-MB231	shELAVL1(I)	1-empty	-0.758944		2-MB231	shELAVL1(II)	1-empty	-1.87653
1-BT549	shELAVL1(I)	1-empty	0.637278		1-BT549	shELAVL1(II)	1-empty	0.732565		2-MB231	shELAVL1(I)	1-empty	1.62631		2-MB231	shELAVL1(II)	1-empty	-0.0636573
1-BT549	shELAVL1(I)	1-empty	0.257702		1-BT549	shELAVL1(II)	1-empty	0.737692		2-MB231	shELAVL1(I)	1-empty	0.246937		2-MB231	shELAVL1(II)	1-empty	0.959619
1-BT549	shELAVL1(I)	1-empty	1.16162		1-BT549	shELAVL1(II)	1-empty	-3.03479		2-MB231	shELAVL1(I)	1-empty	1.54391		2-MB231	shELAVL1(II)	1-empty	1.20976
1-BT549	shELAVL1(I)	1-empty	0.550601		1-BT549	shELAVL1(II)	1-empty	-0.670305		2-MB231	shELAVL1(I)	1-empty	0.459013		2-MB231	shELAVL1(II)	1-empty	-0.115616
1-BT549	shELAVL1(I)	1-empty	-3.58915		1-BT549	shELAVL1(II)	1-empty	-1.53895		2-MB231	shELAVL1(I)	1-empty	1.50909		2-MB231	shELAVL1(II)	1-empty	-1.55646
1-BT549	shELAVL1(I)	1-empty	0.971796		1-BT549	shELAVL1(II)	1-empty	0.857628		2-MB231	shELAVL1(I)	1-empty	1.65621		2-MB231	shELAVL1(II)	1-empty	1.31436
1-BT549	shELAVL1(I)	1-empty	1.04163		1-BT549	shELAVL1(II)	1-empty	0.752452		2-MB231	shELAVL1(I)	1-empty	1.00683		2-MB231	shELAVL1(II)	1-empty	-0.32082
1-BT549	shELAVL1(I)	1-empty	-0.378328		1-BT549	shELAVL1(II)	1-empty	-0.498374		2-MB231	shELAVL1(I)	1-empty	-1.76691		2-MB231	shELAVL1(II)	1-empty	0.1891
1-BT549	shELAVL1(I)	1-empty	-2.06671		1-BT549	shELAVL1(II)	1-empty	-0.721161		2-MB231	shELAVL1(I)	1-empty	1.32531		2-MB231	shELAVL1(II)	1-empty	-0.742517
1-BT549	shELAVL1(I)	1-empty	0.537162		1-BT549	shELAVL1(II)	1-empty	0.585163		2-MB231	shELAVL1(I)	1-empty	1.73281		2-MB231	shELAVL1(II)	1-empty	-0.857248
1-BT549	shELAVL1(I)	1-empty	1.01344		1-BT549	shELAVL1(II)	1-empty	0.36097		2-MB231	shELAVL1(I)	1-empty	-0.0795922		2-MB231	shELAVL1(II)	1-empty	0.969571
1-BT549	shELAVL1(I)	1-empty	-1.78791		1-BT549	shELAVL1(II)	1-empty	-2.50676		2-MB231	shELAVL1(I)	1-empty	-0.203997		2-MB231	shELAVL1(II)	1-empty	0.640395
1-BT549	shELAVL1(I)	1-empty	-1.48081		1-BT549	shELAVL1(II)	1-empty	-2.43916		2-MB231	shELAVL1(I)	1-empty	0.637521		2-MB231	shELAVL1(II)	1-empty	1.32183
1-BT549	shELAVL1(I)	1-empty	-0.687908		1-BT549	shELAVL1(II)	1-empty	0.239233		2-MB231	shELAVL1(I)	1-empty	0.00791281		2-MB231	shELAVL1(II)	1-empty	-1.10737
1-BT549	shELAVL1(I)	1-empty	0.701383		1-BT549	shELAVL1(II)	1-empty	0.511883		2-MB231	shELAVL1(I)	1-empty	-1.72333		2-MB231	shELAVL1(II)	1-empty	-0.298885
1-BT549	shELAVL1(I)	1-empty	-2.73293		1-BT549	shELAVL1(II)	1-empty	0.041537		2-MB231	shELAVL1(I)	1-empty	-0.691629		2-MB231	shELAVL1(II)	1-empty	-0.586165
1-BT549	shELAVL1(I)	1-empty	1.0983		1-BT549	shELAVL1(II)	1-empty	-0.76462		2-MB231	shELAVL1(I)	1-empty	-1.69368		2-MB231	shELAVL1(II)	1-empty	0.266636
1-BT549	shELAVL1(I)	1-empty	-1.02864		1-BT549	shELAVL1(II)	1-empty	-1.49518		2-MB231	shELAVL1(I)	1-empty	0.765947		2-MB231	shELAVL1(II)	1-empty	-1.8533
1-BT549	shELAVL1(I)	1-empty	-3.5251		1-BT549	shELAVL1(II)	1-empty	-0.77752		2-MB231	shELAVL1(I)	1-empty	-0.561899		2-MB231	shELAVL1(II)	1-empty	2.15259
1-BT549	shELAVL1(I)	1-empty	-1.84608		1-BT549	shELAVL1(II)	1-empty	-2.62903		2-MB231	shELAVL1(I)	1-empty	0.201925		2-MB231	shELAVL1(II)	1-empty	0.516741
1-BT549	shELAVL1(I)	1-empty	-1.9788		1-BT549	shELAVL1(II)	1-empty	-2.56764		2-MB231	shELAVL1(I)	1-empty	-0.573111		2-MB231	shELAVL1(II)	1-empty	1.50777
1-BT549	shELAVL1(I)	1-empty	-2.51401		1-BT549	shELAVL1(II)	1-empty	0.0971901		2-MB231	shELAVL1(I)	1-empty	-1.10027		2-MB231	shELAVL1(II)	1-empty	1.38489
1-BT549	shELAVL1(I)	1-empty	0.220574		1-BT549	shELAVL1(II)	1-empty	-0.368833		2-MB231	shELAVL1(I)	1-empty	0.644691		2-MB231	shELAVL1(II)	1-empty	-1.56793
1-BT549	shELAVL1(I)	1-empty	-2.57282		1-BT549	shELAVL1(II)	1-empty	-1.41992		2-MB231	shELAVL1(I)	1-empty	-1.29267		2-MB231	shELAVL1(II)	1-empty	0.0917063
1-BT549	shELAVL1(I)	1-empty	0.149341		1-BT549	shELAVL1(II)	1-empty	-2.33545		2-MB231	shELAVL1(I)	1-empty	0.538636		2-MB231	shELAVL1(II)	1-empty	0.935258
1-BT549	shELAVL1(I)	1-empty	-1.51825		1-BT549	shELAVL1(II)	1-empty	0.149237		2-MB231	shELAVL1(I)	1-empty	0.639073		2-MB231	shELAVL1(II)	1-empty	1.16404
1-BT549	shELAVL1(I)	1-empty	-2.06819		1-BT549	shELAVL1(II)	1-empty	-1.02758		2-MB231	shELAVL1(I)	1-empty	1.16198		2-MB231	shELAVL1(II)	1-empty	-0.92125
1-BT549	shELAVL1(I)	1-empty	-1.3084		1-BT549	shELAVL1(II)	1-empty	0.0651833		2-MB231	shELAVL1(I)	1-empty	-1.60198		2-MB231	shELAVL1(II)	1-empty	0.404241
1-BT549	shELAVL1(I)	1-empty	-3.08427		1-BT549	shELAVL1(II)	1-empty	0.501372		2-MB231	shELAVL1(I)	1-empty	1.5444		2-MB231	shELAVL1(II)	1-empty	0.016257
1-BT549	shELAVL1(I)	1-empty	0.727248		1-BT549	shELAVL1(II)	1-empty	0.501838		2-MB231	shELAVL1(I)	1-empty	1.17372		2-MB231	shELAVL1(II)	1-empty	0.169955
1-BT549	shELAVL1(I)	1-empty	-1.92469		1-BT549	shELAVL1(II)	1-empty	0.41518		2-MB231	shELAVL1(I)	1-empty	0.346861		2-MB231	shELAVL1(II)	1-empty	-1.11797
1-BT549	shELAVL1(I)	1-empty	-2.90487		1-BT549	shELAVL1(II)	1-empty	0.546068		2-MB231	shELAVL1(I)	1-empty	-1.45725		2-MB231	shELAVL1(II)	1-empty	1.28318
1-BT549	shELAVL1(I)	1-empty	0.93373		1-BT549	shELAVL1(II)	1-empty	0.624621		2-MB231	shELAVL1(I)	1-empty	0.669262		2-MB231	shELAVL1(II)	1-empty	0.460358
1-BT549	shELAVL1(I)	1-empty	-0.343041		1-BT549	shELAVL1(II)	1-empty	-1.40346		2-MB231	shELAVL1(I)	1-empty	-0.0929893		2-MB231	shELAVL1(II)	1-empty	0.547372
1-BT549	shELAVL1(I)	1-empty	-3.00726		1-BT549	shELAVL1(II)	1-empty	-1.34841		2-MB231	shELAVL1(I)	1-empty	-0.170669		2-MB231	shELAVL1(II)	1-empty	-0.238348
1-BT549	shELAVL1(I)	1-empty	-2.56718		1-BT549	shELAVL1(II)	1-empty	-0.618187		2-MB231	shELAVL1(I)	1-empty	1.15054		2-MB231	shELAVL1(II)	1-empty	1.0032
1-BT549	shELAVL1(I)	1-empty	-0.735668		1-BT549	shELAVL1(II)	1-empty	0.251411		2-MB231	shELAVL1(I)	1-empty	-0.419882		2-MB231	shELAVL1(II)	1-empty	-2.04597
1-BT549	shELAVL1(I)	1-empty	0.829334		1-BT549	shELAVL1(II)	1-empty	-0.0597376		2-MB231	shELAVL1(I)	1-empty	-0.763504		2-MB231	shELAVL1(II)	1-empty	0.424392
1-BT549	shELAVL1(I)	1-empty	-2.80311		1-BT549	shELAVL1(II)	1-empty	-2.39982		2-MB231	shELAVL1(I)	1-empty	1.37964		2-MB231	shELAVL1(II)	1-empty	0.646184
1-BT549	shELAVL1(I)	1-empty	-2.48543		1-BT549	shELAVL1(II)	1-empty	-2.24052		2-MB231	shELAVL1(I)	1-empty	0.973688		2-MB231	shELAVL1(II)	1-empty	1.04114
1-BT549	shELAVL1(I)	1-empty	0.28072		1-BT549	shELAVL1(II)	1-empty	-0.200961		2-MB231	shELAVL1(I)	1-empty	0.0586316		2-MB231	shELAVL1(II)	1-empty	-1.19561
1-BT549	shELAVL1(I)	1-empty	-0.463815		1-BT549	shELAVL1(II)	1-empty	0.232732		2-MB231	shELAVL1(I)	1-empty	0.943338		2-MB231	shELAVL1(II)	1-empty	-1.81695
1-BT549	shELAVL1(I)	1-empty	0.84987		1-BT549	shELAVL1(II)	1-empty	0.624509		2-MB231	shELAVL1(I)	1-empty	-0.506368		2-MB231	shELAVL1(II)	1-empty	0.512587
1-BT549	shELAVL1(I)	1-empty	-3.11146		1-BT549	shELAVL1(II)	1-empty	-3.94141		2-MB231	shELAVL1(I)	1-empty	1.42823		2-MB231	shELAVL1(II)	1-empty	1.13336
1-BT549	shELAVL1(I)	1-empty	-2.373		1-BT549	shELAVL1(II)	1-empty	0.378803		2-MB231	shELAVL1(I)	1-empty	-1.05486		2-MB231	shELAVL1(II)	1-empty	-0.466995
1-BT549	shELAVL1(I)	1-empty	-0.493442		1-BT549	shELAVL1(II)	1-empty	-3.23018		2-MB231	shELAVL1(I)	1-empty	-0.292644		2-MB231	shELAVL1(II)	1-empty	-0.808136
1-BT549	shELAVL1(I)	1-empty	-0.593937		1-BT549	shELAVL1(II)	1-empty	-3.37305		2-MB231	shELAVL1(I)	1-empty	0.585734		2-MB231	shELAVL1(II)	1-empty	0.268956
1-BT549	shELAVL1(I)	1-empty	0.649491		1-BT549	shELAVL1(II)	1-empty	-0.14378		2-MB231	shELAVL1(I)	1-empty	1.36714		2-MB231	shELAVL1(II)	1-empty	0.955657
1-BT549	shELAVL1(I)	1-empty	-2.1497		1-BT549	shELAVL1(II)	1-empty	0.736417		2-MB231	shELAVL1(I)	1-empty	-0.518225		2-MB231	shELAVL1(II)	1-empty	1.28645
1-BT549	shELAVL1(I)	1-empty	-3.4796		1-BT549	shELAVL1(II)	1-empty	0.19103		2-MB231	shELAVL1(I)	1-empty	-0.908437		2-MB231	shELAVL1(II)	1-empty	-0.300183
1-BT549	shELAVL1(I)	1-empty	-0.572097		1-BT549	shELAVL1(II)	1-empty	0.719565		2-MB231	shELAVL1(I)	1-empty	-0.912692		2-MB231	shELAVL1(II)	1-empty	-2.65956
1-BT549	shELAVL1(I)	1-empty	1.16294		1-BT549	shELAVL1(II)	1-empty	0.925021		2-MB231	shELAVL1(I)	1-empty	-1.21956		2-MB231	shELAVL1(II)	1-empty	-2.20851
1-BT549	shELAVL1(I)	1-empty	0.195999		1-BT549	shELAVL1(II)	1-empty	0.879319		2-MB231	shELAVL1(I)	1-empty	0.912785		2-MB231	shELAVL1(II)	1-empty	0.168981
1-BT549	shELAVL1(I)	1-empty	-0.0817709		1-BT549	shELAVL1(II)	1-empty	1.25431		2-MB231	shELAVL1(I)	1-empty	-1.03758		2-MB231	shELAVL1(II)	1-empty	0.790894
1-BT549	shELAVL1(I)	1-empty	-0.0600862		1-BT549	shELAVL1(II)	1-empty	0.687143		2-MB231	shELAVL1(I)	1-empty	1.28226		2-MB231	shELAVL1(II)	1-empty	0.994733
1-BT549	shELAVL1(I)	1-empty	-0.325352		1-BT549	shELAVL1(II)	1-empty	-1.13713		2-MB231	shELAVL1(I)	1-empty	0.201608		2-MB231	shELAVL1(II)	1-empty	1.4228
1-BT549	shELAVL1(I)	1-empty	-0.647759		1-BT549	shELAVL1(II)	1-empty	-0.387688		2-MB231	shELAVL1(I)	1-empty	1.20024		2-MB231	shELAVL1(II)	1-empty	1.08696
1-BT549	shELAVL1(I)	1-empty	-0.0143235		1-BT549	shELAVL1(II)	1-empty	0.751633		2-MB231	shELAVL1(I)	1-empty	0.817572		2-MB231	shELAVL1(II)	1-empty	0.177733
1-BT549	shELAVL1(I)	1-empty	-1.23796		1-BT549	shELAVL1(II)	1-empty	0.00146969		2-MB231	shELAVL1(I)	1-empty	-0.716353		2-MB231	shELAVL1(II)	1-empty	0.262306
1-BT549	shELAVL1(I)	1-empty	-2.15604		1-BT549	shELAVL1(II)	1-empty	0.285956		2-MB231	shELAVL1(I)	1-empty	-2.2906		2-MB231	shELAVL1(II)	1-empty	0.439436
1-BT549	shELAVL1(I)	1-empty	-1.07793		1-BT549	shELAVL1(II)	1-empty	0.986385		2-MB231	shELAVL1(I)	1-empty	-1.52422		2-MB231	shELAVL1(II)	1-empty	0.291348
1-BT549	shELAVL1(I)	1-empty	-0.360792		1-BT549	shELAVL1(II)	1-empty	-1.11002		2-MB231	shELAVL1(I)	1-empty	-0.869602		2-MB231	shELAVL1(II)	1-empty	1.44245
1-BT549	shELAVL1(I)	1-empty	-1.22622		1-BT549	shELAVL1(II)	1-empty	0.868565		2-MB231	shELAVL1(I)	1-empty	-1.46119		2-MB231	shELAVL1(II)	1-empty	0.119444
1-BT549	shELAVL1(I)	1-empty	-3.09688		1-BT549	shELAVL1(II)	1-empty	-1.42763		2-MB231	shELAVL1(I)	1-empty	0.0339781		2-MB231	shELAVL1(II)	1-empty	-0.0341933
1-BT549	shELAVL1(I)	1-empty	-0.547965		1-BT549	shELAVL1(II)	1-empty	0.860964		2-MB231	shELAVL1(I)	1-empty	-2.03821		2-MB231	shELAVL1(II)	1-empty	-1.08904
1-BT549	shELAVL1(I)	1-empty	0.50592		1-BT549	shELAVL1(II)	1-empty	0.656038		2-MB231	shELAVL1(I)	1-empty	-1.51699		2-MB231	shELAVL1(II)	1-empty	-0.452879
1-BT549	shELAVL1(I)	1-empty	-1.76709		1-BT549	shELAVL1(II)	1-empty	0.790176		2-MB231	shELAVL1(I)	1-empty	-1.40834		2-MB231	shELAVL1(II)	1-empty	0.0387435
1-BT549	shELAVL1(I)	1-empty	1.04176		1-BT549	shELAVL1(II)	1-empty	0.859281		2-MB231	shELAVL1(I)	1-empty	-0.327569		2-MB231	shELAVL1(II)	1-empty	0.403393
1-BT549	shELAVL1(I)	1-empty	1.49176		1-BT549	shELAVL1(II)	1-empty	-1.99707		2-MB231	shELAVL1(I)	1-empty	-0.577243		2-MB231	shELAVL1(II)	1-empty	0.0858858
1-BT549	shELAVL1(I)	1-empty	0.499401		1-BT549	shELAVL1(II)	1-empty	0.71961		2-MB231	shELAVL1(I)	1-empty	-0.775569		2-MB231	shELAVL1(II)	1-empty	-0.140339
1-BT549	shELAVL1(I)	1-empty	0.660049		1-BT549	shELAVL1(II)	1-empty	-1.77719		2-MB231	shELAVL1(I)	1-empty	-1.42465		2-MB231	shELAVL1(II)	1-empty	0.889979
1-BT549	shELAVL1(I)	1-empty	0.923465		1-BT549	shELAVL1(II)	1-empty	0.14309		2-MB231	shELAVL1(I)	1-empty	-0.9744		2-MB231	shELAVL1(II)	1-empty	-2.16089
1-BT549	shELAVL1(I)	1-empty	0.923657		1-BT549	shELAVL1(II)	1-empty	0.757894		2-MB231	shELAVL1(I)	1-empty	-1.19085		2-MB231	shELAVL1(II)	1-empty	-2.00668
1-BT549	shELAVL1(I)	1-empty	1.77661		1-BT549	shELAVL1(II)	1-empty	0.250177		2-MB231	shELAVL1(I)	1-empty	-2.581		2-MB231	shELAVL1(II)	1-empty	-2.04292
1-BT549	shELAVL1(I)	1-empty	-1.35195		1-BT549	shELAVL1(II)	1-empty	-0.367383		2-MB231	shELAVL1(I)	1-empty	-0.904679		2-MB231	shELAVL1(II)	1-empty	0.830452
1-BT549	shELAVL1(I)	1-empty	1.44748		1-BT549	shELAVL1(II)	1-empty	-0.390388		2-MB231	shELAVL1(I)	1-empty	-0.54249		2-MB231	shELAVL1(II)	1-empty	1.28785
1-BT549	shELAVL1(I)	1-empty	1.25051		1-BT549	shELAVL1(II)	1-empty	-0.256237		2-MB231	shELAVL1(I)	1-empty	1.15588		2-MB231	shELAVL1(II)	1-empty	-0.346237
1-BT549	shELAVL1(I)	1-empty	-2.55444		1-BT549	shELAVL1(II)	1-empty	1.46405		2-MB231	shELAVL1(I)	1-empty	-0.823735		2-MB231	shELAVL1(II)	1-empty	0.141081
1-BT549	shELAVL1(I)	1-empty	-2.90806		1-BT549	shELAVL1(II)	1-empty	0.586704		2-MB231	shELAVL1(I)	1-empty	1.14972		2-MB231	shELAVL1(II)	1-empty	0.837377
1-BT549	shELAVL1(I)	1-empty	-3.28679		1-BT549	shELAVL1(II)	1-empty	1.0826		2-MB231	shELAVL1(I)	1-empty	-0.35123		2-MB231	shELAVL1(II)	1-empty	-0.680218
1-BT549	shELAVL1(I)	1-empty	-0.215897		1-BT549	shELAVL1(II)	1-empty	0.710338		2-MB231	shELAVL1(I)	1-empty	-2.98082		2-MB231	shELAVL1(II)	1-empty	1.41187
1-BT549	shELAVL1(I)	1-empty	-1.78736		1-BT549	shELAVL1(II)	1-empty	1.14622		2-MB231	shELAVL1(I)	1-empty	1.11651		2-MB231	shELAVL1(II)	1-empty	0.580286
1-BT549	shELAVL1(I)	1-empty	-1.06487		1-BT549	shELAVL1(II)	1-empty	0.977649		2-MB231	shELAVL1(I)	1-empty	-2.11892		2-MB231	shELAVL1(II)	1-empty	-0.519952
1-BT549	shELAVL1(I)	1-empty	1.13403		1-BT549	shELAVL1(II)	1-empty	-3.35462		2-MB231	shELAVL1(I)	1-empty	-0.968779		2-MB231	shELAVL1(II)	1-empty	1.10945
1-BT549	shELAVL1(I)	1-empty	1.15973		1-BT549	shELAVL1(II)	1-empty	1.35163		2-MB231	shELAVL1(I)	1-empty	-0.57066		2-MB231	shELAVL1(II)	1-empty	0.762117
1-BT549	shELAVL1(I)	1-empty	1.08668		1-BT549	shELAVL1(II)	1-empty	-0.658416		2-MB231	shELAVL1(I)	1-empty	-1.88849		2-MB231	shELAVL1(II)	1-empty	0.254
1-BT549	shELAVL1(I)	1-empty	-1.28485		1-BT549	shELAVL1(II)	1-empty	0.86201		2-MB231	shELAVL1(I)	1-empty	-0.826202		2-MB231	shELAVL1(II)	1-empty	1.05761
1-BT549	shELAVL1(I)	1-empty	-1.00885		1-BT549	shELAVL1(II)	1-empty	-0.221083		2-MB231	shELAVL1(I)	1-empty	-0.555638		2-MB231	shELAVL1(II)	1-empty	-1.13758
1-BT549	shELAVL1(I)	1-empty	-1.92428		1-BT549	shELAVL1(II)	1-empty	0.909562		2-MB231	shELAVL1(I)	1-empty	-0.668404		2-MB231	shELAVL1(II)	1-empty	-0.324234
1-BT549	shELAVL1(I)	1-empty	-1.30366		1-BT549	shELAVL1(II)	1-empty	0.991915		2-MB231	shELAVL1(I)	1-empty	-0.535672		2-MB231	shELAVL1(II)	1-empty	-0.26879
1-BT549	shELAVL1(I)	1-empty	-1.22541		1-BT549	shELAVL1(II)	1-empty	1.19069		2-MB231	shELAVL1(I)	1-empty	-2.32025		2-MB231	shELAVL1(II)	1-empty	-1.44713
1-BT549	shELAVL1(I)	1-empty	-1.025		1-BT549	shELAVL1(II)	1-empty	0.716847		2-MB231	shELAVL1(I)	1-empty	0.0536698		2-MB231	shELAVL1(II)	1-empty	-0.349858
1-BT549	shELAVL1(I)	1-empty	-1.56714		1-BT549	shELAVL1(II)	1-empty	1.02404		2-MB231	shELAVL1(I)	1-empty	1.52379		2-MB231	shELAVL1(II)	1-empty	-3.44682
1-BT549	shELAVL1(I)	1-empty	-1.36285		1-BT549	shELAVL1(II)	1-empty	-0.00473545		2-MB231	shELAVL1(I)	1-empty	1.46878		2-MB231	shELAVL1(II)	1-empty	-0.485511
1-BT549	shELAVL1(I)	1-empty	0.161616		1-BT549	shELAVL1(II)	1-empty	-0.249419		2-MB231	shELAVL1(I)	1-empty	1.90696		2-MB231	shELAVL1(II)	1-empty	0.49171
1-BT549	shELAVL1(I)	1-empty	0.196282		1-BT549	shELAVL1(II)	1-empty	1.10499		2-MB231	shELAVL1(I)	1-empty	1.67104		2-MB231	shELAVL1(II)	1-empty	-0.108583
1-BT549	shELAVL1(I)	1-empty	-3.63636		1-BT549	shELAVL1(II)	1-empty	0.576884		2-MB231	shELAVL1(I)	1-empty	-0.160337		2-MB231	shELAVL1(II)	1-empty	-0.11792
1-BT549	shELAVL1(I)	1-empty	0.265944		1-BT549	shELAVL1(II)	1-empty	0.249448		2-MB231	shELAVL1(I)	1-empty	-0.635258		2-MB231	shELAVL1(II)	1-empty	-0.104909
1-BT549	shELAVL1(I)	1-empty	-0.607934		1-BT549	shELAVL1(II)	1-empty	-0.161904		2-MB231	shELAVL1(I)	1-empty	-0.971407		2-MB231	shELAVL1(II)	1-empty	1.07839
1-BT549	shELAVL1(I)	1-empty	-1.14482		1-BT549	shELAVL1(II)	1-empty	1.44083		2-MB231	shELAVL1(I)	1-empty	-1.06763		2-MB231	shELAVL1(II)	1-empty	-0.703144
1-BT549	shELAVL1(I)	1-empty	0.613593		1-BT549	shELAVL1(II)	1-empty	-0.246874		2-MB231	shELAVL1(I)	1-empty	-2.17285		2-MB231	shELAVL1(II)	1-empty	0.425941
1-BT549	shELAVL1(I)	1-empty	0.452421		1-BT549	shELAVL1(II)	1-empty	1.083		2-MB231	shELAVL1(I)	1-empty	-1.88377		2-MB231	shELAVL1(II)	1-empty	-1.35029
1-BT549	shELAVL1(I)	1-empty	-1.40431		1-BT549	shELAVL1(II)	1-empty	0.958318		2-MB231	shELAVL1(I)	1-empty	1.30951		2-MB231	shELAVL1(II)	1-empty	-0.267208
1-BT549	shELAVL1(I)	1-empty	0.501944		1-BT549	shELAVL1(II)	1-empty	0.894322		2-MB231	shELAVL1(I)	1-empty	0.119276		2-MB231	shELAVL1(II)	1-empty	1.17427
1-BT549	shELAVL1(I)	1-empty	-2.97738		1-BT549	shELAVL1(II)	1-empty	-2.59281		2-MB231	shELAVL1(I)	1-empty	1.01505		2-MB231	shELAVL1(II)	1-empty	0.203552
1-BT549	shELAVL1(I)	1-empty	-0.108818		1-BT549	shELAVL1(II)	1-empty	1.02377		2-MB231	shELAVL1(I)	1-empty	1.60951		2-MB231	shELAVL1(II)	1-empty	0.0439861
1-BT549	shELAVL1(I)	1-empty	0.641188		1-BT549	shELAVL1(II)	1-empty	0.465322		2-MB231	shELAVL1(I)	1-empty	-0.184256		2-MB231	shELAVL1(II)	1-empty	0.924294
1-BT549	shELAVL1(I)	1-empty	0.722882		1-BT549	shELAVL1(II)	1-empty	0.45152		2-MB231	shELAVL1(I)	1-empty	1.09589		2-MB231	shELAVL1(II)	1-empty	-0.426407
1-BT549	shELAVL1(I)	1-empty	-0.630463		1-BT549	shELAVL1(II)	1-empty	0.700468		2-MB231	shELAVL1(I)	1-empty	-1.29012		2-MB231	shELAVL1(II)	1-empty	1.36327
1-BT549	shELAVL1(I)	1-empty	-0.438283		1-BT549	shELAVL1(II)	1-empty	-0.531413		2-MB231	shELAVL1(I)	1-empty	-0.452923		2-MB231	shELAVL1(II)	1-empty	0.875353
1-BT549	shELAVL1(I)	1-empty	-0.193073		1-BT549	shELAVL1(II)	1-empty	-0.0134763		2-MB231	shELAVL1(I)	1-empty	0.107631		2-MB231	shELAVL1(II)	1-empty	-0.914509
1-BT549	shELAVL1(I)	1-empty	-1.72398		1-BT549	shELAVL1(II)	1-empty	0.766808		2-MB231	shELAVL1(I)	1-empty	-1.84873		2-MB231	shELAVL1(II)	1-empty	1.12564
1-BT549	shELAVL1(I)	1-empty	0.968369		1-BT549	shELAVL1(II)	1-empty	0.765516		2-MB231	shELAVL1(I)	1-empty	-1.91986		2-MB231	shELAVL1(II)	1-empty	-0.833808
1-BT549	shELAVL1(I)	1-empty	0.30392		1-BT549	shELAVL1(II)	1-empty	0.730637		2-MB231	shELAVL1(I)	1-empty	-2.74272		2-MB231	shELAVL1(II)	1-empty	0.731729
1-BT549	shELAVL1(I)	1-empty	0.0582894		1-BT549	shELAVL1(II)	1-empty	0.670505		2-MB231	shELAVL1(I)	1-empty	-0.706271		2-MB231	shELAVL1(II)	1-empty	1.17539
1-BT549	shELAVL1(I)	1-empty	-2.1432		1-BT549	shELAVL1(II)	1-empty	0.448463		2-MB231	shELAVL1(I)	1-empty	-1.24303		2-MB231	shELAVL1(II)	1-empty	1.23069
1-BT549	shELAVL1(I)	1-empty	-1.56788		1-BT549	shELAVL1(II)	1-empty	-0.339548		2-MB231	shELAVL1(I)	1-empty	-0.35692		2-MB231	shELAVL1(II)	1-empty	1.26063
1-BT549	shELAVL1(I)	1-empty	-2.88913		1-BT549	shELAVL1(II)	1-empty	-1.93792		2-MB231	shELAVL1(I)	1-empty	-2.47639		2-MB231	shELAVL1(II)	1-empty	-1.5811
1-BT549	shELAVL1(I)	1-empty	1.107		1-BT549	shELAVL1(II)	1-empty	0.633716		2-MB231	shELAVL1(I)	1-empty	-1.69341		2-MB231	shELAVL1(II)	1-empty	-0.653497
1-BT549	shELAVL1(I)	1-empty	1.15334		1-BT549	shELAVL1(II)	1-empty	0.599254		2-MB231	shELAVL1(I)	1-empty	-0.752686		2-MB231	shELAVL1(II)	1-empty	1.18366
1-BT549	shELAVL1(I)	1-empty	-1.15287		1-BT549	shELAVL1(II)	1-empty	-1.4344		2-MB231	shELAVL1(I)	1-empty	-0.341407		2-MB231	shELAVL1(II)	1-empty	0.395951
1-BT549	shELAVL1(I)	1-empty	-1.0405		1-BT549	shELAVL1(II)	1-empty	0.851954		2-MB231	shELAVL1(I)	1-empty	0.0935486		2-MB231	shELAVL1(II)	1-empty	1.03795
1-BT549	shELAVL1(I)	1-empty	1.53761		1-BT549	shELAVL1(II)	1-empty	-0.654389		2-MB231	shELAVL1(I)	1-empty	1.53375		2-MB231	shELAVL1(II)	1-empty	1.16683
1-BT549	shELAVL1(I)	1-empty	0.932383		1-BT549	shELAVL1(II)	1-empty	-0.402085		2-MB231	shELAVL1(I)	1-empty	-0.702475		2-MB231	shELAVL1(II)	1-empty	0.851264
1-BT549	shELAVL1(I)	1-empty	0.437328		1-BT549	shELAVL1(II)	1-empty	-0.165807		2-MB231	shELAVL1(I)	1-empty	-2.0134		2-MB231	shELAVL1(II)	1-empty	0.0446437
1-BT549	shELAVL1(I)	1-empty	-3.39644		1-BT549	shELAVL1(II)	1-empty	0.908088		2-MB231	shELAVL1(I)	1-empty	0.169492		2-MB231	shELAVL1(II)	1-empty	-1.66761
1-BT549	shELAVL1(I)	1-empty	0.976175		1-BT549	shELAVL1(II)	1-empty	0.960173		2-MB231	shELAVL1(I)	1-empty	-0.346575		2-MB231	shELAVL1(II)	1-empty	0.502295
1-BT549	shELAVL1(I)	1-empty	0.495996		1-BT549	shELAVL1(II)	1-empty	0.658435		2-MB231	shELAVL1(I)	1-empty	-1.70825		2-MB231	shELAVL1(II)	1-empty	0.977287
1-BT549	shELAVL1(I)	1-empty	-1.93956		1-BT549	shELAVL1(II)	1-empty	-0.799858		2-MB231	shELAVL1(I)	1-empty	-1.53251		2-MB231	shELAVL1(II)	1-empty	-0.660588
1-BT549	shELAVL1(I)	1-empty	0.275698		1-BT549	shELAVL1(II)	1-empty	-2.56015		2-MB231	shELAVL1(I)	1-empty	0.501478		2-MB231	shELAVL1(II)	1-empty	-1.88879
1-BT549	shELAVL1(I)	1-empty	1.24471		1-BT549	shELAVL1(II)	1-empty	0.324819		2-MB231	shELAVL1(I)	1-empty	-0.971544		2-MB231	shELAVL1(II)	1-empty	-0.581481
1-BT549	shELAVL1(I)	1-empty	-2.93067		1-BT549	shELAVL1(II)	1-empty	0.985487		2-MB231	shELAVL1(I)	1-empty	-0.126884		2-MB231	shELAVL1(II)	1-empty	-1.50159
1-BT549	shELAVL1(I)	1-empty	-3.12		1-BT549	shELAVL1(II)	1-empty	-1.18647		2-MB231	shELAVL1(I)	1-empty	0.843349		2-MB231	shELAVL1(II)	1-empty	-0.0254868
1-BT549	shELAVL1(I)	1-empty	0.363286		1-BT549	shELAVL1(II)	1-empty	0.538422		2-MB231	shELAVL1(I)	1-empty	0.983936		2-MB231	shELAVL1(II)	1-empty	0.967323
1-BT549	shELAVL1(I)	1-empty	-0.100916		1-BT549	shELAVL1(II)	1-empty	1.01142		2-MB231	shELAVL1(I)	1-empty	-1.98437		2-MB231	shELAVL1(II)	1-empty	-0.581935
1-BT549	shELAVL1(I)	1-empty	0.945245		1-BT549	shELAVL1(II)	1-empty	0.651134		2-MB231	shELAVL1(I)	1-empty	0.050701		2-MB231	shELAVL1(II)	1-empty	1.18372
1-BT549	shELAVL1(I)	1-empty	0.565746		1-BT549	shELAVL1(II)	1-empty	-2.77117		2-MB231	shELAVL1(I)	1-empty	1.0935		2-MB231	shELAVL1(II)	1-empty	-0.261408
1-BT549	shELAVL1(I)	1-empty	1.05861		1-BT549	shELAVL1(II)	1-empty	-0.263392		2-MB231	shELAVL1(I)	1-empty	1.31166		2-MB231	shELAVL1(II)	1-empty	-1.93067
1-BT549	shELAVL1(I)	1-empty	1.49811		1-BT549	shELAVL1(II)	1-empty	0.356117		2-MB231	shELAVL1(I)	1-empty	-0.282699		2-MB231	shELAVL1(II)	1-empty	1.03221
1-BT549	shELAVL1(I)	1-empty	1.2733		1-BT549	shELAVL1(II)	1-empty	0.728778		2-MB231	shELAVL1(I)	1-empty	-0.300317		2-MB231	shELAVL1(II)	1-empty	0.935859
1-BT549	shELAVL1(I)	1-empty	1.1165		1-BT549	shELAVL1(II)	1-empty	-0.251859		2-MB231	shELAVL1(I)	1-empty	-2.67704		2-MB231	shELAVL1(II)	1-empty	-1.34146
1-BT549	shELAVL1(I)	1-empty	0.594947		1-BT549	shELAVL1(II)	1-empty	0.28751		2-MB231	shELAVL1(I)	1-empty	1.23692		2-MB231	shELAVL1(II)	1-empty	1.09149
1-BT549	shELAVL1(I)	1-empty	-1.70598		1-BT549	shELAVL1(II)	1-empty	0.570446		2-MB231	shELAVL1(I)	1-empty	-2.69835		2-MB231	shELAVL1(II)	1-empty	1.22494
1-BT549	shELAVL1(I)	1-empty	-2.63186		1-BT549	shELAVL1(II)	1-empty	-0.467288		2-MB231	shELAVL1(I)	1-empty	-0.805668		2-MB231	shELAVL1(II)	1-empty	1.25946
1-BT549	shELAVL1(I)	1-empty	-2.80511		1-BT549	shELAVL1(II)	1-empty	0.738453		2-MB231	shELAVL1(I)	1-empty	-0.704943		2-MB231	shELAVL1(II)	1-empty	-0.041123
1-BT549	shELAVL1(I)	1-empty	-2.9244		1-BT549	shELAVL1(II)	1-empty	-0.336999		2-MB231	shELAVL1(I)	1-empty	-1.23801		2-MB231	shELAVL1(II)	1-empty	-0.0116706
1-BT549	shELAVL1(I)	1-empty	-3.37407		1-BT549	shELAVL1(II)	1-empty	-1.05032		2-MB231	shELAVL1(I)	1-empty	0.571012		2-MB231	shELAVL1(II)	1-empty	0.0571096
1-BT549	shELAVL1(I)	1-empty	-1.38442		1-BT549	shELAVL1(II)	1-empty	-2.51768		2-MB231	shELAVL1(I)	1-empty	1.42054		2-MB231	shELAVL1(II)	1-empty	0.956475
1-BT549	shELAVL1(I)	1-empty	0.0569889		1-BT549	shELAVL1(II)	1-empty	0.847764		2-MB231	shELAVL1(I)	1-empty	-0.287344		2-MB231	shELAVL1(II)	1-empty	-0.911739
1-BT549	shELAVL1(I)	1-empty	0.188101		1-BT549	shELAVL1(II)	1-empty	-2.60276		2-MB231	shELAVL1(I)	1-empty	1.69332		2-MB231	shELAVL1(II)	1-empty	0.0524693
1-BT549	shELAVL1(I)	1-empty	-2.88415		1-BT549	shELAVL1(II)	1-empty	1.00262		2-MB231	shELAVL1(I)	1-empty	1.62087		2-MB231	shELAVL1(II)	1-empty	0.900154
1-BT549	shELAVL1(I)	1-empty	-1.25915		1-BT549	shELAVL1(II)	1-empty	-1.05572		2-MB231	shELAVL1(I)	1-empty	-0.947007		2-MB231	shELAVL1(II)	1-empty	-2.2268
1-BT549	shELAVL1(I)	1-empty	-0.685607		1-BT549	shELAVL1(II)	1-empty	0.640083		2-MB231	shELAVL1(I)	1-empty	1.00038		2-MB231	shELAVL1(II)	1-empty	-0.273835
1-BT549	shELAVL1(I)	1-empty	-0.627173		1-BT549	shELAVL1(II)	1-empty	-0.86161		2-MB231	shELAVL1(I)	1-empty	1.2293		2-MB231	shELAVL1(II)	1-empty	-0.666194
1-BT549	shELAVL1(I)	1-empty	2.1826		1-BT549	shELAVL1(II)	1-empty	1.033		2-MB231	shELAVL1(I)	1-empty	1.33674		2-MB231	shELAVL1(II)	1-empty	-1.43661
1-BT549	shELAVL1(I)	1-empty	0.0310681		1-BT549	shELAVL1(II)	1-empty	0.805838		2-MB231	shELAVL1(I)	1-empty	0.900323		2-MB231	shELAVL1(II)	1-empty	-0.436394
1-BT549	shELAVL1(I)	1-empty	-1.85027		1-BT549	shELAVL1(II)	1-empty	0.859942		2-MB231	shELAVL1(I)	1-empty	0.951239		2-MB231	shELAVL1(II)	1-empty	0.335633
1-BT549	shELAVL1(I)	1-empty	-0.146674		1-BT549	shELAVL1(II)	1-empty	-0.685506		2-MB231	shELAVL1(I)	1-empty	0.96673		2-MB231	shELAVL1(II)	1-empty	0.356728
1-BT549	shELAVL1(I)	1-empty	0.606461		1-BT549	shELAVL1(II)	1-empty	0.259934		2-MB231	shELAVL1(I)	1-empty	1.527		2-MB231	shELAVL1(II)	1-empty	-1.69818
1-BT549	shELAVL1(I)	1-empty	-2.43781		1-BT549	shELAVL1(II)	1-empty	0.646813		2-MB231	shELAVL1(I)	1-empty	-0.794791		2-MB231	shELAVL1(II)	1-empty	-0.492371
1-BT549	shELAVL1(I)	1-empty	0.3354		1-BT549	shELAVL1(II)	1-empty	-3.02491		2-MB231	shELAVL1(I)	1-empty	1.38383		2-MB231	shELAVL1(II)	1-empty	0.179982
1-BT549	shELAVL1(I)	1-empty	0.813799		1-BT549	shELAVL1(II)	1-empty	-1.10109		2-MB231	shELAVL1(I)	1-empty	1.60038		2-MB231	shELAVL1(II)	1-empty	-0.0020242
1-BT549	shELAVL1(I)	1-empty	-3.49514		1-BT549	shELAVL1(II)	1-empty	-0.0632693		2-MB231	shELAVL1(I)	1-empty	1.57553		2-MB231	shELAVL1(II)	1-empty	0.762141
1-BT549	shELAVL1(I)	1-empty	0.915194		1-BT549	shELAVL1(II)	1-empty	0.583881		2-MB231	shELAVL1(I)	1-empty	1.4194		2-MB231	shELAVL1(II)	1-empty	0.636602
1-BT549	shELAVL1(I)	1-empty	0.00477124		1-BT549	shELAVL1(II)	1-empty	0.791521		2-MB231	shELAVL1(I)	1-empty	1.57151		2-MB231	shELAVL1(II)	1-empty	-0.204674
1-BT549	shELAVL1(I)	1-empty	0.349981		1-BT549	shELAVL1(II)	1-empty	0.800477		2-MB231	shELAVL1(I)	1-empty	-2.07045		2-MB231	shELAVL1(II)	1-empty	-0.108837
1-BT549	shELAVL1(I)	1-empty	-0.847663		1-BT549	shELAVL1(II)	1-empty	0.776119		2-MB231	shELAVL1(I)	1-empty	1.50448		2-MB231	shELAVL1(II)	1-empty	0.616991
1-BT549	shELAVL1(I)	1-empty	1.46714		1-BT549	shELAVL1(II)	1-empty	0.594054		2-MB231	shELAVL1(I)	1-empty	1.61263		2-MB231	shELAVL1(II)	1-empty	-1.84847
1-BT549	shELAVL1(I)	1-empty	-1.17159		1-BT549	shELAVL1(II)	1-empty	-0.736816		2-MB231	shELAVL1(I)	1-empty	1.64809		2-MB231	shELAVL1(II)	1-empty	-0.172271
1-BT549	shELAVL1(I)	1-empty	0.253747		1-BT549	shELAVL1(II)	1-empty	-0.812271		2-MB231	shELAVL1(I)	1-empty	0.40858		2-MB231	shELAVL1(II)	1-empty	-1.56322
1-BT549	shELAVL1(I)	1-empty	-1.1089		1-BT549	shELAVL1(II)	1-empty	0.17719		2-MB231	shELAVL1(I)	1-empty	-1.63176		2-MB231	shELAVL1(II)	1-empty	1.07339
1-BT549	shELAVL1(I)	1-empty	0.15898		1-BT549	shELAVL1(II)	1-empty	0.122027		2-MB231	shELAVL1(I)	1-empty	0.243138		2-MB231	shELAVL1(II)	1-empty	0.519443
1-BT549	shELAVL1(I)	1-empty	-0.542517		1-BT549	shELAVL1(II)	1-empty	-1.1419		2-MB231	shELAVL1(I)	1-empty	-2.40096		2-MB231	shELAVL1(II)	1-empty	0.479906
1-BT549	shELAVL1(I)	1-empty	-0.801434		1-BT549	shELAVL1(II)	1-empty	-1.0438		2-MB231	shELAVL1(I)	1-empty	1.5449		2-MB231	shELAVL1(II)	1-empty	-1.98865
1-BT549	shELAVL1(I)	1-empty	-0.209188		1-BT549	shELAVL1(II)	1-empty	0.972736		2-MB231	shELAVL1(I)	1-empty	-0.705817		2-MB231	shELAVL1(II)	1-empty	-1.404
1-BT549	shELAVL1(I)	1-empty	0.0802897		1-BT549	shELAVL1(II)	1-empty	-1.75884		2-MB231	shELAVL1(I)	1-empty	-0.220036		2-MB231	shELAVL1(II)	1-empty	-1.62745
1-BT549	shELAVL1(I)	1-empty	-0.346663		1-BT549	shELAVL1(II)	1-empty	0.528806		2-MB231	shELAVL1(I)	1-empty	-1.45218		2-MB231	shELAVL1(II)	1-empty	1.07594
1-BT549	shELAVL1(I)	1-empty	1.26057		1-BT549	shELAVL1(II)	1-empty	1.09664		2-MB231	shELAVL1(I)	1-empty	1.5982		2-MB231	shELAVL1(II)	1-empty	1.04916
1-BT549	shELAVL1(I)	1-empty	-0.170587		1-BT549	shELAVL1(II)	1-empty	-3.49724		2-MB231	shELAVL1(I)	1-empty	-0.556141		2-MB231	shELAVL1(II)	1-empty	0.930793
1-BT549	shELAVL1(I)	1-empty	-0.22814		1-BT549	shELAVL1(II)	1-empty	0.85186		2-MB231	shELAVL1(I)	1-empty	-0.814829		2-MB231	shELAVL1(II)	1-empty	0.991167
1-BT549	shELAVL1(I)	1-empty	0.487627		1-BT549	shELAVL1(II)	1-empty	-2.03293		2-MB231	shELAVL1(I)	1-empty	1.41616		2-MB231	shELAVL1(II)	1-empty	-0.500122
1-BT549	shELAVL1(I)	1-empty	0.948368		1-BT549	shELAVL1(II)	1-empty	0.391112		2-MB231	shELAVL1(I)	1-empty	0.913673		2-MB231	shELAVL1(II)	1-empty	-0.441717
1-BT549	shELAVL1(I)	1-empty	0.819416		1-BT549	shELAVL1(II)	1-empty	0.73465		2-MB231	shELAVL1(I)	1-empty	-0.14336		2-MB231	shELAVL1(II)	1-empty	-1.86675
1-BT549	shELAVL1(I)	1-empty	-3.20334		1-BT549	shELAVL1(II)	1-empty	0.76924		2-MB231	shELAVL1(I)	1-empty	1.22717		2-MB231	shELAVL1(II)	1-empty	1.13334
1-BT549	shELAVL1(I)	1-empty	-0.604322		1-BT549	shELAVL1(II)	1-empty	-2.20477		2-MB231	shELAVL1(I)	1-empty	0.909577		2-MB231	shELAVL1(II)	1-empty	1.31354
1-BT549	shELAVL1(I)	1-empty	-0.401808		1-BT549	shELAVL1(II)	1-empty	-0.237778		2-MB231	shELAVL1(I)	1-empty	-0.645246		2-MB231	shELAVL1(II)	1-empty	-0.079376
1-BT549	shELAVL1(I)	1-empty	-1.22229		1-BT549	shELAVL1(II)	1-empty	0.158335		2-MB231	shELAVL1(I)	1-empty	1.07494		2-MB231	shELAVL1(II)	1-empty	1.17708
1-BT549	shELAVL1(I)	1-empty	-2.45584		1-BT549	shELAVL1(II)	1-empty	0.614655		2-MB231	shELAVL1(I)	1-empty	1.39321		2-MB231	shELAVL1(II)	1-empty	0.188954
1-BT549	shELAVL1(I)	1-empty	-0.314275		1-BT549	shELAVL1(II)	1-empty	-0.482788		2-MB231	shELAVL1(I)	1-empty	1.60391		2-MB231	shELAVL1(II)	1-empty	-1.96423
1-BT549	shELAVL1(I)	1-empty	-1.8832		1-BT549	shELAVL1(II)	1-empty	0.331752		2-MB231	shELAVL1(I)	1-empty	1.29803		2-MB231	shELAVL1(II)	1-empty	1.25888
1-BT549	shELAVL1(I)	1-empty	-3.098		1-BT549	shELAVL1(II)	1-empty	-0.0921577		2-MB231	shELAVL1(I)	1-empty	0.321817		2-MB231	shELAVL1(II)	1-empty	0.43831
1-BT549	shELAVL1(I)	1-empty	-1.15862		1-BT549	shELAVL1(II)	1-empty	0.71217		2-MB231	shELAVL1(I)	1-empty	-0.198349		2-MB231	shELAVL1(II)	1-empty	1.00709
1-BT549	shELAVL1(I)	1-empty	-0.144399		1-BT549	shELAVL1(II)	1-empty	-0.515994		2-MB231	shELAVL1(I)	1-empty	-2.28433		2-MB231	shELAVL1(II)	1-empty	-0.0157666
1-BT549	shELAVL1(I)	1-empty	0.00436592		1-BT549	shELAVL1(II)	1-empty	-0.0578764		2-MB231	shELAVL1(I)	1-empty	0.913765		2-MB231	shELAVL1(II)	1-empty	-2.77356
1-BT549	shELAVL1(I)	1-empty	0.866598		1-BT549	shELAVL1(II)	1-empty	-0.615845		2-MB231	shELAVL1(I)	1-empty	0.114539		2-MB231	shELAVL1(II)	1-empty	-0.0208216
1-BT549	shELAVL1(I)	1-empty	-0.364994		1-BT549	shELAVL1(II)	1-empty	-1.45248		2-MB231	shELAVL1(I)	1-empty	1.62209		2-MB231	shELAVL1(II)	1-empty	-0.0706598
1-BT549	shELAVL1(I)	1-empty	-0.257036		1-BT549	shELAVL1(II)	1-empty	-0.263498		2-MB231	shELAVL1(I)	1-empty	-0.250268		2-MB231	shELAVL1(II)	1-empty	-0.87407
1-BT549	shELAVL1(I)	1-empty	-1.45431		1-BT549	shELAVL1(II)	1-empty	-2.67336		2-MB231	shELAVL1(I)	1-empty	1.72209		2-MB231	shELAVL1(II)	1-empty	0.243773
1-BT549	shELAVL1(I)	1-empty	-0.214917		1-BT549	shELAVL1(II)	1-empty	-0.981526		2-MB231	shELAVL1(I)	1-empty	-2.85001		2-MB231	shELAVL1(II)	1-empty	-0.811172
1-BT549	shELAVL1(I)	1-empty	-3.56835		1-BT549	shELAVL1(II)	1-empty	0.468376		2-MB231	shELAVL1(I)	1-empty	1.39849		2-MB231	shELAVL1(II)	1-empty	-1.1946
1-BT549	shELAVL1(I)	1-empty	0.971132		1-BT549	shELAVL1(II)	1-empty	-1.30773		2-MB231	shELAVL1(I)	1-empty	-0.421168		2-MB231	shELAVL1(II)	1-empty	1.0216
1-BT549	shELAVL1(I)	1-empty	-2.88714		1-BT549	shELAVL1(II)	1-empty	-0.131415		2-MB231	shELAVL1(I)	1-empty	-2.86011		2-MB231	shELAVL1(II)	1-empty	0.918978
1-BT549	shELAVL1(I)	1-empty	0.383456		1-BT549	shELAVL1(II)	1-empty	-0.541948		2-MB231	shELAVL1(I)	1-empty	1.35802		2-MB231	shELAVL1(II)	1-empty	-2.04412
1-BT549	shELAVL1(I)	1-empty	-0.808618		1-BT549	shELAVL1(II)	1-empty	0.695638		2-MB231	shELAVL1(I)	1-empty	-1.56107		2-MB231	shELAVL1(II)	1-empty	1.34449
1-BT549	shELAVL1(I)	1-empty	-0.0305175		1-BT549	shELAVL1(II)	1-empty	-0.36737		2-MB231	shELAVL1(I)	1-empty	1.3048		2-MB231	shELAVL1(II)	1-empty	0.876258
1-BT549	shELAVL1(I)	1-empty	-0.927929		1-BT549	shELAVL1(II)	1-empty	-0.0244179		2-MB231	shELAVL1(I)	1-empty	-0.379148		2-MB231	shELAVL1(II)	1-empty	-0.671441
1-BT549	shELAVL1(I)	1-empty	0.318187		1-BT549	shELAVL1(II)	1-empty	-0.868628		2-MB231	shELAVL1(I)	1-empty	-2.08294		2-MB231	shELAVL1(II)	1-empty	-1.81999
1-BT549	shELAVL1(I)	1-empty	-2.30408		1-BT549	shELAVL1(II)	1-empty	0.726974		2-MB231	shELAVL1(I)	1-empty	-0.017132		2-MB231	shELAVL1(II)	1-empty	-1.24629
1-BT549	shELAVL1(I)	1-empty	0.101376		1-BT549	shELAVL1(II)	1-empty	-0.617645		2-MB231	shELAVL1(I)	1-empty	0.161542		2-MB231	shELAVL1(II)	1-empty	-0.905296
1-BT549	shELAVL1(I)	1-empty	0.916955		1-BT549	shELAVL1(II)	1-empty	-2.27446		2-MB231	shELAVL1(I)	1-empty	-1.66045		2-MB231	shELAVL1(II)	1-empty	1.20601
1-BT549	shELAVL1(I)	1-empty	-0.241678		1-BT549	shELAVL1(II)	1-empty	-2.42112		2-MB231	shELAVL1(I)	1-empty	-2.50657		2-MB231	shELAVL1(II)	1-empty	-0.21283
1-BT549	shELAVL1(I)	1-empty	1.21147		1-BT549	shELAVL1(II)	1-empty	0.533267		2-MB231	shELAVL1(I)	1-empty	0.410378		2-MB231	shELAVL1(II)	1-empty	-0.95682
1-BT549	shELAVL1(I)	1-empty	-1.60288		1-BT549	shELAVL1(II)	1-empty	0.733162		2-MB231	shELAVL1(I)	1-empty	-0.359123		2-MB231	shELAVL1(II)	1-empty	-2.50556
1-BT549	shELAVL1(I)	1-empty	-1.79282		1-BT549	shELAVL1(II)	1-empty	-0.986666		2-MB231	shELAVL1(I)	1-empty	-0.997955		2-MB231	shELAVL1(II)	1-empty	0.741331
1-BT549	shELAVL1(I)	1-empty	-0.938812		1-BT549	shELAVL1(II)	1-empty	0.794448		2-MB231	shELAVL1(I)	1-empty	1.6167		2-MB231	shELAVL1(II)	1-empty	0.629626
1-BT549	shELAVL1(I)	1-empty	-2.53773		1-BT549	shELAVL1(II)	1-empty	0.263414		2-MB231	shELAVL1(I)	1-empty	-0.114482		2-MB231	shELAVL1(II)	1-empty	-0.693964
1-BT549	shELAVL1(I)	1-empty	-2.78445		1-BT549	shELAVL1(II)	1-empty	0.368523		2-MB231	shELAVL1(I)	1-empty	0.381202		2-MB231	shELAVL1(II)	1-empty	-0.130143
1-BT549	shELAVL1(I)	1-empty	0.926107		1-BT549	shELAVL1(II)	1-empty	-3.80855		2-MB231	shELAVL1(I)	1-empty	0.594937		2-MB231	shELAVL1(II)	1-empty	-0.597719
1-BT549	shELAVL1(I)	1-empty	1.09093		1-BT549	shELAVL1(II)	1-empty	1.03579		2-MB231	shELAVL1(I)	1-empty	0.719174		2-MB231	shELAVL1(II)	1-empty	1.12797
1-BT549	shELAVL1(I)	1-empty	-1.28041		1-BT549	shELAVL1(II)	1-empty	0.513881		2-MB231	shELAVL1(I)	1-empty	-0.375547		2-MB231	shELAVL1(II)	1-empty	-1.49954
1-BT549	shELAVL1(I)	1-empty	1.13028		1-BT549	shELAVL1(II)	1-empty	-0.496754		2-MB231	shELAVL1(I)	1-empty	0.833951		2-MB231	shELAVL1(II)	1-empty	-1.6129
1-BT549	shELAVL1(I)	1-empty	-3.39251		1-BT549	shELAVL1(II)	1-empty	-3.41162		2-MB231	shELAVL1(I)	1-empty	-1.8037		2-MB231	shELAVL1(II)	1-empty	-2.37166
1-BT549	shELAVL1(I)	1-empty	1.12499		1-BT549	shELAVL1(II)	1-empty	-1.99392		2-MB231	shELAVL1(I)	1-empty	-1.15075		2-MB231	shELAVL1(II)	1-empty	-0.36511
1-BT549	shELAVL1(I)	1-empty	-0.86944		1-BT549	shELAVL1(II)	1-empty	-3.30882		2-MB231	shELAVL1(I)	1-empty	-1.48506		2-MB231	shELAVL1(II)	1-empty	1.13237
1-BT549	shELAVL1(I)	1-empty	1.03014		1-BT549	shELAVL1(II)	1-empty	0.435916		2-MB231	shELAVL1(I)	1-empty	-0.285206		2-MB231	shELAVL1(II)	1-empty	-0.615923
1-BT549	shELAVL1(I)	1-empty	1.76005		1-BT549	shELAVL1(II)	1-empty	-0.444309		2-MB231	shELAVL1(I)	1-empty	-2.32206		2-MB231	shELAVL1(II)	1-empty	1.42046
1-BT549	shELAVL1(I)	1-empty	0.944349		1-BT549	shELAVL1(II)	1-empty	0.569078		2-MB231	shELAVL1(I)	1-empty	0.486029		2-MB231	shELAVL1(II)	1-empty	0.459331
1-BT549	shELAVL1(I)	1-empty	-2.93833		1-BT549	shELAVL1(II)	1-empty	0.466065		2-MB231	shELAVL1(I)	1-empty	-0.746033		2-MB231	shELAVL1(II)	1-empty	0.708857
1-BT549	shELAVL1(I)	1-empty	0.474278		1-BT549	shELAVL1(II)	1-empty	0.646142		2-MB231	shELAVL1(I)	1-empty	-1.58926		2-MB231	shELAVL1(II)	1-empty	1.11672
1-BT549	shELAVL1(I)	1-empty	-1.00023		1-BT549	shELAVL1(II)	1-empty	0.875044		2-MB231	shELAVL1(I)	1-empty	-1.98538		2-MB231	shELAVL1(II)	1-empty	-1.12622
1-BT549	shELAVL1(I)	1-empty	1.26299		1-BT549	shELAVL1(II)	1-empty	0.789788		2-MB231	shELAVL1(I)	1-empty	-0.739405		2-MB231	shELAVL1(II)	1-empty	1.1724
1-BT549	shELAVL1(I)	1-empty	-1.93288		1-BT549	shELAVL1(II)	1-empty	0.374274		2-MB231	shELAVL1(I)	1-empty	-1.11971		2-MB231	shELAVL1(II)	1-empty	1.44359
1-BT549	shELAVL1(I)	1-empty	-0.51338		1-BT549	shELAVL1(II)	1-empty	0.666912		2-MB231	shELAVL1(I)	1-empty	-0.750978		2-MB231	shELAVL1(II)	1-empty	1.21157
1-BT549	shELAVL1(I)	1-empty	1.01141		1-BT549	shELAVL1(II)	1-empty	1.12743		2-MB231	shELAVL1(I)	1-empty	1.2101		2-MB231	shELAVL1(II)	1-empty	1.29452
1-BT549	shELAVL1(I)	1-empty	1.25849		1-BT549	shELAVL1(II)	1-empty	-0.858412		2-MB231	shELAVL1(I)	1-empty	-0.450918		2-MB231	shELAVL1(II)	1-empty	0.874452
1-BT549	shELAVL1(I)	1-empty	1.29323		1-BT549	shELAVL1(II)	1-empty	0.891823		2-MB231	shELAVL1(I)	1-empty	-0.412538		2-MB231	shELAVL1(II)	1-empty	0.990677
1-BT549	shELAVL1(I)	1-empty	0.939128		1-BT549	shELAVL1(II)	1-empty	0.779465		2-MB231	shELAVL1(I)	1-empty	-1.89336		2-MB231	shELAVL1(II)	1-empty	0.538879
1-BT549	shELAVL1(I)	1-empty	1.1387		1-BT549	shELAVL1(II)	1-empty	-1.81438		2-MB231	shELAVL1(I)	1-empty	-1.35284		2-MB231	shELAVL1(II)	1-empty	-0.530601
1-BT549	shELAVL1(I)	1-empty	0.751717		1-BT549	shELAVL1(II)	1-empty	1.15172		2-MB231	shELAVL1(I)	1-empty	0.00818317		2-MB231	shELAVL1(II)	1-empty	-1.82243
1-BT549	shELAVL1(I)	1-empty	1.34186		1-BT549	shELAVL1(II)	1-empty	0.725585		2-MB231	shELAVL1(I)	1-empty	0.429358		2-MB231	shELAVL1(II)	1-empty	-0.14622
1-BT549	shELAVL1(I)	1-empty	1.04247		1-BT549	shELAVL1(II)	1-empty	0.712329		2-MB231	shELAVL1(I)	1-empty	-1.31744		2-MB231	shELAVL1(II)	1-empty	0.837001
1-BT549	shELAVL1(I)	1-empty	-0.735825		1-BT549	shELAVL1(II)	1-empty	0.944949		2-MB231	shELAVL1(I)	1-empty	0.633536		2-MB231	shELAVL1(II)	1-empty	1.33667
1-BT549	shELAVL1(I)	1-empty	-3.41162		1-BT549	shELAVL1(II)	1-empty	0.810865		2-MB231	shELAVL1(I)	1-empty	1.07208		2-MB231	shELAVL1(II)	1-empty	0.0480007
1-BT549	shELAVL1(I)	1-empty	2.40838		1-BT549	shELAVL1(II)	1-empty	0.959916		2-MB231	shELAVL1(I)	1-empty	1.50072		2-MB231	shELAVL1(II)	1-empty	1.16738
1-BT549	shELAVL1(I)	1-empty	-0.427558		1-BT549	shELAVL1(II)	1-empty	0.143745		2-MB231	shELAVL1(I)	1-empty	-0.292951		2-MB231	shELAVL1(II)	1-empty	1.13279
1-BT549	shELAVL1(I)	1-empty	-1.43546		1-BT549	shELAVL1(II)	1-empty	-2.8568		2-MB231	shELAVL1(I)	1-empty	-1.44066		2-MB231	shELAVL1(II)	1-empty	0.630807
1-BT549	shELAVL1(I)	1-empty	2.50048		1-BT549	shELAVL1(II)	1-empty	-0.993328		2-MB231	shELAVL1(I)	1-empty	-1.76852		2-MB231	shELAVL1(II)	1-empty	-0.819425
1-BT549	shELAVL1(I)	1-empty	-1.87861		1-BT549	shELAVL1(II)	1-empty	0.786776		2-MB231	shELAVL1(I)	1-empty	0.400969		2-MB231	shELAVL1(II)	1-empty	-0.869716
1-BT549	shELAVL1(I)	1-empty	-1.24787		1-BT549	shELAVL1(II)	1-empty	0.346834		2-MB231	shELAVL1(I)	1-empty	-1.51539		2-MB231	shELAVL1(II)	1-empty	0.0996448
1-BT549	shELAVL1(I)	1-empty	2.56067		1-BT549	shELAVL1(II)	1-empty	1.04226		2-MB231	shELAVL1(I)	1-empty	1.02376		2-MB231	shELAVL1(II)	1-empty	-0.46675
1-BT549	shELAVL1(I)	1-empty	3.22988		1-BT549	shELAVL1(II)	1-empty	0.529942		2-MB231	shELAVL1(I)	1-empty	-0.656675		2-MB231	shELAVL1(II)	1-empty	-1.77084
1-BT549	shELAVL1(I)	1-empty	-1.37434		1-BT549	shELAVL1(II)	1-empty	0.77952		2-MB231	shELAVL1(I)	1-empty	1.62301		2-MB231	shELAVL1(II)	1-empty	-1.21465
1-BT549	shELAVL1(I)	1-empty	-3.17258		1-BT549	shELAVL1(II)	1-empty	0.78386		2-MB231	shELAVL1(I)	1-empty	1.14097		2-MB231	shELAVL1(II)	1-empty	-0.345
1-BT549	shELAVL1(I)	1-empty	-2.48902		1-BT549	shELAVL1(II)	1-empty	1.37486		2-MB231	shELAVL1(I)	1-empty	-1.02388		2-MB231	shELAVL1(II)	1-empty	0.60278
1-BT549	shELAVL1(I)	1-empty	-0.0954883		1-BT549	shELAVL1(II)	1-empty	1.04803		2-MB231	shELAVL1(I)	1-empty	-3.39205		2-MB231	shELAVL1(II)	1-empty	-0.0438581
1-BT549	shELAVL1(I)	1-empty	0.0489649		1-BT549	shELAVL1(II)	1-empty	0.722371		2-MB231	shELAVL1(I)	1-empty	-2.02326		2-MB231	shELAVL1(II)	1-empty	-0.366122
1-BT549	shELAVL1(I)	1-empty	1.20861		1-BT549	shELAVL1(II)	1-empty	-1.31688		2-MB231	shELAVL1(I)	1-empty	-0.671944		2-MB231	shELAVL1(II)	1-empty	-3.28116
1-BT549	shELAVL1(I)	1-empty	-1.79077		1-BT549	shELAVL1(II)	1-empty	0.257266		2-MB231	shELAVL1(I)	1-empty	0.141609		2-MB231	shELAVL1(II)	1-empty	-3.67316
1-BT549	shELAVL1(I)	1-empty	-1.43108		1-BT549	shELAVL1(II)	1-empty	-2.56122		2-MB231	shELAVL1(I)	1-empty	0.111246		2-MB231	shELAVL1(II)	1-empty	-3.60596
1-BT549	shELAVL1(I)	1-empty	-2.22956		1-BT549	shELAVL1(II)	1-empty	-1.51371		2-MB231	shELAVL1(I)	1-empty	1.27202		2-MB231	shELAVL1(II)	1-empty	-3.27691
1-BT549	shELAVL1(I)	1-empty	0.843398		1-BT549	shELAVL1(II)	1-empty	-2.26968		2-MB231	shELAVL1(I)	1-empty	-0.654354		2-MB231	shELAVL1(II)	1-empty	-0.146585
1-BT549	shELAVL1(I)	1-empty	-0.469095		1-BT549	shELAVL1(II)	1-empty	-3.793		2-MB231	shELAVL1(I)	1-empty	-0.749163		2-MB231	shELAVL1(II)	1-empty	-2.7067
1-BT549	shELAVL1(I)	1-empty	-2.76451		1-BT549	shELAVL1(II)	1-empty	-3.0228		2-MB231	shELAVL1(I)	1-empty	-0.609638		2-MB231	shELAVL1(II)	1-empty	-0.0459983
1-BT549	shELAVL1(I)	1-empty	0.501076		1-BT549	shELAVL1(II)	1-empty	-3.93208		2-MB231	shELAVL1(I)	1-empty	1.53923		2-MB231	shELAVL1(II)	1-empty	-0.705863
1-BT549	shELAVL1(I)	1-empty	-1.98714		1-BT549	shELAVL1(II)	1-empty	-2.83463		2-MB231	shELAVL1(I)	1-empty	1.64636		2-MB231	shELAVL1(II)	1-empty	-0.185285
1-BT549	shELAVL1(I)	1-empty	0.487207		1-BT549	shELAVL1(II)	1-empty	-3.33452		2-MB231	shELAVL1(I)	1-empty	1.10126		2-MB231	shELAVL1(II)	1-empty	-2.73809
1-BT549	shELAVL1(I)	1-empty	-1.01806		1-BT549	shELAVL1(II)	1-empty	-1.73747		2-MB231	shELAVL1(I)	1-empty	1.10179		2-MB231	shELAVL1(II)	1-empty	-2.61209
1-BT549	shELAVL1(I)	1-empty	-1.42086		1-BT549	shELAVL1(II)	1-empty	0.845707		2-MB231	shELAVL1(I)	1-empty	1.5669		2-MB231	shELAVL1(II)	1-empty	-3.35928
1-BT549	shELAVL1(I)	1-empty	-0.577234		1-BT549	shELAVL1(II)	1-empty	0.57249		2-MB231	shELAVL1(I)	1-empty	-1.16937		2-MB231	shELAVL1(II)	1-empty	0.0715245
1-BT549	shELAVL1(I)	1-empty	-0.852747		1-BT549	shELAVL1(II)	1-empty	0.908457		2-MB231	shELAVL1(I)	1-empty	-2.17808		2-MB231	shELAVL1(II)	1-empty	0.373937
1-BT549	shELAVL1(I)	1-empty	-0.275922		1-BT549	shELAVL1(II)	1-empty	1.0206		2-MB231	shELAVL1(I)	1-empty	-0.62233		2-MB231	shELAVL1(II)	1-empty	1.2592
1-BT549	shELAVL1(I)	1-empty	-1.98576		1-BT549	shELAVL1(II)	1-empty	1.23018		2-MB231	shELAVL1(I)	1-empty	0.529317		2-MB231	shELAVL1(II)	1-empty	-0.329887
1-BT549	shELAVL1(I)	1-empty	1.09992		1-BT549	shELAVL1(II)	1-empty	0.499437		2-MB231	shELAVL1(I)	1-empty	-2.90089		2-MB231	shELAVL1(II)	1-empty	-1.48007
1-BT549	shELAVL1(I)	1-empty	0.296253		1-BT549	shELAVL1(II)	1-empty	0.796226		2-MB231	shELAVL1(I)	1-empty	-0.20048		2-MB231	shELAVL1(II)	1-empty	-0.411872
1-BT549	shELAVL1(I)	1-empty	1.33333		1-BT549	shELAVL1(II)	1-empty	0.293465		2-MB231	shELAVL1(I)	1-empty	0.224537		2-MB231	shELAVL1(II)	1-empty	1.02191
1-BT549	shELAVL1(I)	1-empty	0.131525		1-BT549	shELAVL1(II)	1-empty	0.0868372		2-MB231	shELAVL1(I)	1-empty	-1.62666		2-MB231	shELAVL1(II)	1-empty	1.04362
1-BT549	shELAVL1(I)	1-empty	1.16284		1-BT549	shELAVL1(II)	1-empty	0.659816		2-MB231	shELAVL1(I)	1-empty	1.07993		2-MB231	shELAVL1(II)	1-empty	0.98806
1-BT549	shELAVL1(I)	1-empty	-0.940888		1-BT549	shELAVL1(II)	1-empty	0.796758		2-MB231	shELAVL1(I)	1-empty	-1.46091		2-MB231	shELAVL1(II)	1-empty	-0.0174724
1-BT549	shELAVL1(I)	1-empty	0.621658		1-BT549	shELAVL1(II)	1-empty	1.18951		2-MB231	shELAVL1(I)	1-empty	-2.11552		2-MB231	shELAVL1(II)	1-empty	1.05703
1-BT549	shELAVL1(I)	1-empty	-0.186692		1-BT549	shELAVL1(II)	1-empty	-0.669997		2-MB231	shELAVL1(I)	1-empty	-1.2104		2-MB231	shELAVL1(II)	1-empty	1.1547
1-BT549	shELAVL1(I)	1-empty	-3.27437		1-BT549	shELAVL1(II)	1-empty	0.631839		2-MB231	shELAVL1(I)	1-empty	-2.01288		2-MB231	shELAVL1(II)	1-empty	1.0464
1-BT549	shELAVL1(I)	1-empty	1.12836		1-BT549	shELAVL1(II)	1-empty	1.06066		2-MB231	shELAVL1(I)	1-empty	-0.515124		2-MB231	shELAVL1(II)	1-empty	1.02384
1-BT549	shELAVL1(I)	1-empty	-0.369009		1-BT549	shELAVL1(II)	1-empty	0.680806		2-MB231	shELAVL1(I)	1-empty	1.93717		2-MB231	shELAVL1(II)	1-empty	0.850639
1-BT549	shELAVL1(I)	1-empty	0.567084		1-BT549	shELAVL1(II)	1-empty	-1.70586		2-MB231	shELAVL1(I)	1-empty	-0.835769		2-MB231	shELAVL1(II)	1-empty	-0.815198
1-BT549	shELAVL1(I)	1-empty	0.532127		1-BT549	shELAVL1(II)	1-empty	0.602712		2-MB231	shELAVL1(I)	1-empty	1.091		2-MB231	shELAVL1(II)	1-empty	0.323016
1-BT549	shELAVL1(I)	1-empty	-1.07826		1-BT549	shELAVL1(II)	1-empty	0.72388		2-MB231	shELAVL1(I)	1-empty	1.70326		2-MB231	shELAVL1(II)	1-empty	1.0358
1-BT549	shELAVL1(I)	1-empty	0.86814		1-BT549	shELAVL1(II)	1-empty	-0.34321		2-MB231	shELAVL1(I)	1-empty	2.06556		2-MB231	shELAVL1(II)	1-empty	-2.07184
1-BT549	shELAVL1(I)	1-empty	1.64088		1-BT549	shELAVL1(II)	1-empty	0.774563		2-MB231	shELAVL1(I)	1-empty	0.318471		2-MB231	shELAVL1(II)	1-empty	-1.26999
1-BT549	shELAVL1(I)	1-empty	0.573244		1-BT549	shELAVL1(II)	1-empty	0.37398		2-MB231	shELAVL1(I)	1-empty	0.709597		2-MB231	shELAVL1(II)	1-empty	0.239948
1-BT549	shELAVL1(I)	1-empty	0.455927		1-BT549	shELAVL1(II)	1-empty	-0.30304		2-MB231	shELAVL1(I)	1-empty	-2.02629		2-MB231	shELAVL1(II)	1-empty	1.38458
1-BT549	shELAVL1(I)	1-empty	0.0625865		1-BT549	shELAVL1(II)	1-empty	0.742545		2-MB231	shELAVL1(I)	1-empty	-1.45507		2-MB231	shELAVL1(II)	1-empty	1.03344
1-BT549	shELAVL1(I)	1-empty	0.949924		1-BT549	shELAVL1(II)	1-empty	0.464806		2-MB231	shELAVL1(I)	1-empty	-0.0777209		2-MB231	shELAVL1(II)	1-empty	-1.5364
1-BT549	shELAVL1(I)	1-empty	-2.39813		1-BT549	shELAVL1(II)	1-empty	1.05705		2-MB231	shELAVL1(I)	1-empty	-1.07493		2-MB231	shELAVL1(II)	1-empty	-1.88133
1-BT549	shELAVL1(I)	1-empty	1.159		1-BT549	shELAVL1(II)	1-empty	1.0875		2-MB231	shELAVL1(I)	1-empty	1.21396		2-MB231	shELAVL1(II)	1-empty	-1.45352
1-BT549	shELAVL1(I)	1-empty	-0.0512133		1-BT549	shELAVL1(II)	1-empty	-3.50072		2-MB231	shELAVL1(I)	1-empty	0.171383		2-MB231	shELAVL1(II)	1-empty	0.505621
1-BT549	shELAVL1(I)	1-empty	0.485339		1-BT549	shELAVL1(II)	1-empty	-1.40105		2-MB231	shELAVL1(I)	1-empty	0.196347		2-MB231	shELAVL1(II)	1-empty	-0.666452
1-BT549	shELAVL1(I)	1-empty	0.900667		1-BT549	shELAVL1(II)	1-empty	-1.73058		2-MB231	shELAVL1(I)	1-empty	-2.53852		2-MB231	shELAVL1(II)	1-empty	-0.0348299
1-BT549	shELAVL1(I)	1-empty	0.445835		1-BT549	shELAVL1(II)	1-empty	0.701461		2-MB231	shELAVL1(I)	1-empty	-1.5069		2-MB231	shELAVL1(II)	1-empty	-0.781686
1-BT549	shELAVL1(I)	1-empty	-0.57865		1-BT549	shELAVL1(II)	1-empty	-0.215469		2-MB231	shELAVL1(I)	1-empty	-0.976192		2-MB231	shELAVL1(II)	1-empty	-1.1583
1-BT549	shELAVL1(I)	1-empty	0.973682		1-BT549	shELAVL1(II)	1-empty	-0.607341		2-MB231	shELAVL1(I)	1-empty	-1.2184		2-MB231	shELAVL1(II)	1-empty	0.931502
1-BT549	shELAVL1(I)	1-empty	1.26642		1-BT549	shELAVL1(II)	1-empty	-1.13716		2-MB231	shELAVL1(I)	1-empty	-0.942775		2-MB231	shELAVL1(II)	1-empty	-0.225907
1-BT549	shELAVL1(I)	1-empty	1.07577		1-BT549	shELAVL1(II)	1-empty	-2.41152		2-MB231	shELAVL1(I)	1-empty	0.0884798		2-MB231	shELAVL1(II)	1-empty	1.22433
1-BT549	shELAVL1(I)	1-empty	-2.42328		1-BT549	shELAVL1(II)	1-empty	-1.55344		2-MB231	shELAVL1(I)	1-empty	1.2327		2-MB231	shELAVL1(II)	1-empty	-1.97449
1-BT549	shELAVL1(I)	1-empty	3.33072		1-BT549	shELAVL1(II)	1-empty	-1.36535		2-MB231	shELAVL1(I)	1-empty	-2.06508		2-MB231	shELAVL1(II)	1-empty	-3.36187
1-BT549	shELAVL1(I)	1-empty	2.03915		1-BT549	shELAVL1(II)	1-empty	-0.624767		2-MB231	shELAVL1(I)	1-empty	-1.65533		2-MB231	shELAVL1(II)	1-empty	-0.345604
1-BT549	shELAVL1(I)	1-empty	0.0827757		1-BT549	shELAVL1(II)	1-empty	-2.45532		2-MB231	shELAVL1(I)	1-empty	-1.3065		2-MB231	shELAVL1(II)	1-empty	-1.9163
1-BT549	shELAVL1(I)	1-empty	-0.770483		1-BT549	shELAVL1(II)	1-empty	-0.0455095		2-MB231	shELAVL1(I)	1-empty	-1.14109		2-MB231	shELAVL1(II)	1-empty	-1.37428
1-BT549	shELAVL1(I)	1-empty	-1.06163		1-BT549	shELAVL1(II)	1-empty	0.733294		2-MB231	shELAVL1(I)	1-empty	-1.33663		2-MB231	shELAVL1(II)	1-empty	-3.32478
1-BT549	shELAVL1(I)	1-empty	-1.9655		1-BT549	shELAVL1(II)	1-empty	0.442003		2-MB231	shELAVL1(I)	1-empty	-1.49729		2-MB231	shELAVL1(II)	1-empty	0.808446
1-BT549	shELAVL1(I)	1-empty	-2.22438		1-BT549	shELAVL1(II)	1-empty	-2.78368		2-MB231	shELAVL1(I)	1-empty	0.146209		2-MB231	shELAVL1(II)	1-empty	-0.102374
1-BT549	shELAVL1(I)	1-empty	-0.772073		1-BT549	shELAVL1(II)	1-empty	-3.27628		2-MB231	shELAVL1(I)	1-empty	-1.85453		2-MB231	shELAVL1(II)	1-empty	0.552243
1-BT549	shELAVL1(I)	1-empty	-1.7609		1-BT549	shELAVL1(II)	1-empty	-2.49735		2-MB231	shELAVL1(I)	1-empty	0.457722		2-MB231	shELAVL1(II)	1-empty	0.479121
1-BT549	shELAVL1(I)	1-empty	0.0227342		1-BT549	shELAVL1(II)	1-empty	-1.83078		2-MB231	shELAVL1(I)	1-empty	1.41499		2-MB231	shELAVL1(II)	1-empty	-0.71562
1-BT549	shELAVL1(I)	1-empty	0.307566		1-BT549	shELAVL1(II)	1-empty	-2.24681		2-MB231	shELAVL1(I)	1-empty	0.363591		2-MB231	shELAVL1(II)	1-empty	-0.427483
1-BT549	shELAVL1(I)	1-empty	-0.849148		1-BT549	shELAVL1(II)	1-empty	0.0628831		2-MB231	shELAVL1(I)	1-empty	-0.491968		2-MB231	shELAVL1(II)	1-empty	1.19639
1-BT549	shELAVL1(I)	1-empty	1.01755		1-BT549	shELAVL1(II)	1-empty	0.919746		2-MB231	shELAVL1(I)	1-empty	0.310875		2-MB231	shELAVL1(II)	1-empty	-2.63886
1-BT549	shELAVL1(I)	1-empty	-3.40893		1-BT549	shELAVL1(II)	1-empty	-1.87506		2-MB231	shELAVL1(I)	1-empty	0.843844		2-MB231	shELAVL1(II)	1-empty	-2.10673
1-BT549	shELAVL1(I)	1-empty	0.738583		1-BT549	shELAVL1(II)	1-empty	0.743446		2-MB231	shELAVL1(I)	1-empty	-0.26147		2-MB231	shELAVL1(II)	1-empty	-1.59824
1-BT549	shELAVL1(I)	1-empty	0.816205		1-BT549	shELAVL1(II)	1-empty	0.961197		2-MB231	shELAVL1(I)	1-empty	1.57866		2-MB231	shELAVL1(II)	1-empty	-1.44335
1-BT549	shELAVL1(I)	1-empty	-2.77301		1-BT549	shELAVL1(II)	1-empty	-1.33462		2-MB231	shELAVL1(I)	1-empty	-0.411649		2-MB231	shELAVL1(II)	1-empty	0.66273
1-BT549	shELAVL1(I)	1-empty	0.529727		1-BT549	shELAVL1(II)	1-empty	-1.39684		2-MB231	shELAVL1(I)	1-empty	-1.3943		2-MB231	shELAVL1(II)	1-empty	0.000754001
1-BT549	shELAVL1(I)	1-empty	0.106019		1-BT549	shELAVL1(II)	1-empty	0.466209		2-MB231	shELAVL1(I)	1-empty	-1.08434		2-MB231	shELAVL1(II)	1-empty	1.29245
1-BT549	shELAVL1(I)	1-empty	-0.862739		1-BT549	shELAVL1(II)	1-empty	0.645		2-MB231	shELAVL1(I)	1-empty	-1.67383		2-MB231	shELAVL1(II)	1-empty	-0.190895
1-BT549	shELAVL1(I)	1-empty	-1.63659		1-BT549	shELAVL1(II)	1-empty	0.687512		2-MB231	shELAVL1(I)	1-empty	0.44972		2-MB231	shELAVL1(II)	1-empty	-0.918502
1-BT549	shELAVL1(I)	1-empty	0.107848		1-BT549	shELAVL1(II)	1-empty	-1.67571		2-MB231	shELAVL1(I)	1-empty	-2.74972		2-MB231	shELAVL1(II)	1-empty	-0.146775
1-BT549	shELAVL1(I)	1-empty	-1.10763		1-BT549	shELAVL1(II)	1-empty	0.682564		2-MB231	shELAVL1(I)	1-empty	1.00602		2-MB231	shELAVL1(II)	1-empty	-0.297938
1-BT549	shELAVL1(I)	1-empty	0.789227		1-BT549	shELAVL1(II)	1-empty	-1.52957		2-MB231	shELAVL1(I)	1-empty	-1.11353		2-MB231	shELAVL1(II)	1-empty	1.12072
1-BT549	shELAVL1(I)	1-empty	-1.24853		1-BT549	shELAVL1(II)	1-empty	-0.316281		2-MB231	shELAVL1(I)	1-empty	1.46961		2-MB231	shELAVL1(II)	1-empty	1.10875
1-BT549	shELAVL1(I)	1-empty	1.09451		1-BT549	shELAVL1(II)	1-empty	0.522929		2-MB231	shELAVL1(I)	1-empty	1.59084		2-MB231	shELAVL1(II)	1-empty	0.444221
1-BT549	shELAVL1(I)	1-empty	0.780693		1-BT549	shELAVL1(II)	1-empty	-1.95217		2-MB231	shELAVL1(I)	1-empty	-1.57824		2-MB231	shELAVL1(II)	1-empty	-0.672674
1-BT549	shELAVL1(I)	1-empty	0.993582		1-BT549	shELAVL1(II)	1-empty	-0.0416364		2-MB231	shELAVL1(I)	1-empty	1.37544		2-MB231	shELAVL1(II)	1-empty	0.335365
1-BT549	shELAVL1(I)	1-empty	-2.63103		1-BT549	shELAVL1(II)	1-empty	0.99788		2-MB231	shELAVL1(I)	1-empty	1.66848		2-MB231	shELAVL1(II)	1-empty	0.543201
1-BT549	shELAVL1(I)	1-empty	1.39574		1-BT549	shELAVL1(II)	1-empty	-1.80567		2-MB231	shELAVL1(I)	1-empty	-1.00152		2-MB231	shELAVL1(II)	1-empty	1.04253
1-BT549	shELAVL1(I)	1-empty	0.370731		1-BT549	shELAVL1(II)	1-empty	-0.609825		2-MB231	shELAVL1(I)	1-empty	0.943995		2-MB231	shELAVL1(II)	1-empty	0.623061
1-BT549	shELAVL1(I)	1-empty	-0.151926		1-BT549	shELAVL1(II)	1-empty	-0.247145		2-MB231	shELAVL1(I)	1-empty	-1.90331		2-MB231	shELAVL1(II)	1-empty	0.888788
1-BT549	shELAVL1(I)	1-empty	1.01492		1-BT549	shELAVL1(II)	1-empty	-0.290043		2-MB231	shELAVL1(I)	1-empty	-2.25228		2-MB231	shELAVL1(II)	1-empty	-0.034666
1-BT549	shELAVL1(I)	1-empty	0.39895		1-BT549	shELAVL1(II)	1-empty	0.394711		2-MB231	shELAVL1(I)	1-empty	-2.58184		2-MB231	shELAVL1(II)	1-empty	1.17654
1-BT549	shELAVL1(I)	1-empty	0.777287		1-BT549	shELAVL1(II)	1-empty	-0.178671		2-MB231	shELAVL1(I)	1-empty	0.7028		2-MB231	shELAVL1(II)	1-empty	-1.07908
1-BT549	shELAVL1(I)	1-empty	0.927971		1-BT549	shELAVL1(II)	1-empty	-0.284338		2-MB231	shELAVL1(I)	1-empty	0.209992		2-MB231	shELAVL1(II)	1-empty	1.3048
1-BT549	shELAVL1(I)	1-empty	1.18696		1-BT549	shELAVL1(II)	1-empty	-1.71575		2-MB231	shELAVL1(I)	1-empty	-0.57599		2-MB231	shELAVL1(II)	1-empty	-1.36024
1-BT549	shELAVL1(I)	1-empty	-0.240825		1-BT549	shELAVL1(II)	1-empty	0.737381		2-MB231	shELAVL1(I)	1-empty	-0.768769		2-MB231	shELAVL1(II)	1-empty	0.34166
1-BT549	shELAVL1(I)	1-empty	1.2236		1-BT549	shELAVL1(II)	1-empty	0.704804		2-MB231	shELAVL1(I)	1-empty	-1.46109		2-MB231	shELAVL1(II)	1-empty	-0.410623
1-BT549	shELAVL1(I)	1-empty	-2.1095		1-BT549	shELAVL1(II)	1-empty	0.372131		2-MB231	shELAVL1(I)	1-empty	1.61752		2-MB231	shELAVL1(II)	1-empty	0.813285
1-BT549	shELAVL1(I)	1-empty	-1.26223		1-BT549	shELAVL1(II)	1-empty	0.531897		2-MB231	shELAVL1(I)	1-empty	0.861695		2-MB231	shELAVL1(II)	1-empty	-0.211073
1-BT549	shELAVL1(I)	1-empty	-2.90927		1-BT549	shELAVL1(II)	1-empty	0.224411		2-MB231	shELAVL1(I)	1-empty	-0.453453		2-MB231	shELAVL1(II)	1-empty	-0.066751
1-BT549	shELAVL1(I)	1-empty	-0.535552		1-BT549	shELAVL1(II)	1-empty	0.475648		2-MB231	shELAVL1(I)	1-empty	-1.49151		2-MB231	shELAVL1(II)	1-empty	0.330025
1-BT549	shELAVL1(I)	1-empty	-0.513537		1-BT549	shELAVL1(II)	1-empty	-1.85175		2-MB231	shELAVL1(I)	1-empty	-0.104426		2-MB231	shELAVL1(II)	1-empty	-1.90828
1-BT549	shELAVL1(I)	1-empty	0.851206		1-BT549	shELAVL1(II)	1-empty	-1.92658		2-MB231	shELAVL1(I)	1-empty	-2.41843		2-MB231	shELAVL1(II)	1-empty	-1.75796
1-BT549	shELAVL1(I)	1-empty	0.241461		1-BT549	shELAVL1(II)	1-empty	0.393745		2-MB231	shELAVL1(I)	1-empty	-2.22895		2-MB231	shELAVL1(II)	1-empty	0.304266
1-BT549	shELAVL1(I)	1-empty	-3.08665		1-BT549	shELAVL1(II)	1-empty	0.0468865		2-MB231	shELAVL1(I)	1-empty	-1.61655		2-MB231	shELAVL1(II)	1-empty	-1.74609
1-BT549	shELAVL1(I)	1-empty	-2.68298		1-BT549	shELAVL1(II)	1-empty	0.933591		2-MB231	shELAVL1(I)	1-empty	1.46307		2-MB231	shELAVL1(II)	1-empty	-1.74754
1-BT549	shELAVL1(I)	1-empty	-2.33914		1-BT549	shELAVL1(II)	1-empty	-1.25903		2-MB231	shELAVL1(I)	1-empty	1.33841		2-MB231	shELAVL1(II)	1-empty	-0.402984
1-BT549	shELAVL1(I)	1-empty	-1.45518		1-BT549	shELAVL1(II)	1-empty	0.714061		2-MB231	shELAVL1(I)	1-empty	0.712015		2-MB231	shELAVL1(II)	1-empty	-0.600385
1-BT549	shELAVL1(I)	1-empty	-0.70212		1-BT549	shELAVL1(II)	1-empty	-0.327975		2-MB231	shELAVL1(I)	1-empty	-0.647256		2-MB231	shELAVL1(II)	1-empty	-1.981
1-BT549	shELAVL1(I)	1-empty	-0.441799		1-BT549	shELAVL1(II)	1-empty	0.944867		2-MB231	shELAVL1(I)	1-empty	0.129271		2-MB231	shELAVL1(II)	1-empty	-2.33792
1-BT549	shELAVL1(I)	1-empty	0.860729		1-BT549	shELAVL1(II)	1-empty	-1.18555		2-MB231	shELAVL1(I)	1-empty	0.850434		2-MB231	shELAVL1(II)	1-empty	0.997134
1-BT549	shELAVL1(I)	1-empty	-0.547223		1-BT549	shELAVL1(II)	1-empty	0.592302		2-MB231	shELAVL1(I)	1-empty	1.3054		2-MB231	shELAVL1(II)	1-empty	0.580845
1-BT549	shELAVL1(I)	1-empty	-1.14526		1-BT549	shELAVL1(II)	1-empty	0.916261		2-MB231	shELAVL1(I)	1-empty	0.60903		2-MB231	shELAVL1(II)	1-empty	-1.83737
1-BT549	shELAVL1(I)	1-empty	0.948704		1-BT549	shELAVL1(II)	1-empty	0.865878		2-MB231	shELAVL1(I)	1-empty	1.28459		2-MB231	shELAVL1(II)	1-empty	1.13066
1-BT549	shELAVL1(I)	1-empty	-1.81575		1-BT549	shELAVL1(II)	1-empty	1.46019		2-MB231	shELAVL1(I)	1-empty	-0.183569		2-MB231	shELAVL1(II)	1-empty	-1.10037
1-BT549	shELAVL1(I)	1-empty	0.41255		1-BT549	shELAVL1(II)	1-empty	0.129015		2-MB231	shELAVL1(I)	1-empty	0.650737		2-MB231	shELAVL1(II)	1-empty	-1.07415
1-BT549	shELAVL1(I)	1-empty	0.873445		1-BT549	shELAVL1(II)	1-empty	0.482205		2-MB231	shELAVL1(I)	1-empty	1.69103		2-MB231	shELAVL1(II)	1-empty	-0.634154
1-BT549	shELAVL1(I)	1-empty	0.511453		1-BT549	shELAVL1(II)	1-empty	0.630511		2-MB231	shELAVL1(I)	1-empty	1.53179		2-MB231	shELAVL1(II)	1-empty	0.525572
1-BT549	shELAVL1(I)	1-empty	-1.37578		1-BT549	shELAVL1(II)	1-empty	-0.998338		2-MB231	shELAVL1(I)	1-empty	0.0769058		2-MB231	shELAVL1(II)	1-empty	1.21211
1-BT549	shELAVL1(I)	1-empty	-0.206383		1-BT549	shELAVL1(II)	1-empty	0.69672		2-MB231	shELAVL1(I)	1-empty	-1.07892		2-MB231	shELAVL1(II)	1-empty	-0.0672779
1-BT549	shELAVL1(I)	1-empty	0.389726		1-BT549	shELAVL1(II)	1-empty	-0.93111		2-MB231	shELAVL1(I)	1-empty	-0.709127		2-MB231	shELAVL1(II)	1-empty	-0.714107
1-BT549	shELAVL1(I)	1-empty	-0.960217		1-BT549	shELAVL1(II)	1-empty	0.0248864		2-MB231	shELAVL1(I)	1-empty	0.574676		2-MB231	shELAVL1(II)	1-empty	-0.324933
1-BT549	shELAVL1(I)	1-empty	1.01352		1-BT549	shELAVL1(II)	1-empty	-1.09396		2-MB231	shELAVL1(I)	1-empty	-1.22521		2-MB231	shELAVL1(II)	1-empty	0.93079
1-BT549	shELAVL1(I)	1-empty	0.519395		1-BT549	shELAVL1(II)	1-empty	1.04168		2-MB231	shELAVL1(I)	1-empty	0.28573		2-MB231	shELAVL1(II)	1-empty	-1.80022
1-BT549	shELAVL1(I)	1-empty	0.887046		1-BT549	shELAVL1(II)	1-empty	0.651463		2-MB231	shELAVL1(I)	1-empty	-1.7819		2-MB231	shELAVL1(II)	1-empty	-1.35863
1-BT549	shELAVL1(I)	1-empty	-1.67142		1-BT549	shELAVL1(II)	1-empty	0.695968		2-MB231	shELAVL1(I)	1-empty	-0.153754		2-MB231	shELAVL1(II)	1-empty	1.32356
1-BT549	shELAVL1(I)	1-empty	-1.50864		1-BT549	shELAVL1(II)	1-empty	1.06859		2-MB231	shELAVL1(I)	1-empty	-1.99519		2-MB231	shELAVL1(II)	1-empty	1.27096
1-BT549	shELAVL1(I)	1-empty	-1.24453		1-BT549	shELAVL1(II)	1-empty	0.81641		2-MB231	shELAVL1(I)	1-empty	-2.07984		2-MB231	shELAVL1(II)	1-empty	1.33089
1-BT549	shELAVL1(I)	1-empty	1.04565		1-BT549	shELAVL1(II)	1-empty	0.965827		2-MB231	shELAVL1(I)	1-empty	-0.727876		2-MB231	shELAVL1(II)	1-empty	0.973347
1-BT549	shELAVL1(I)	1-empty	0.902799		1-BT549	shELAVL1(II)	1-empty	-1.3054		2-MB231	shELAVL1(I)	1-empty	1.30601		2-MB231	shELAVL1(II)	1-empty	1.22753
1-BT549	shELAVL1(I)	1-empty	-0.897697		1-BT549	shELAVL1(II)	1-empty	-2.29774		2-MB231	shELAVL1(I)	1-empty	-0.979304		2-MB231	shELAVL1(II)	1-empty	1.29811
1-BT549	shELAVL1(I)	1-empty	0.659449		1-BT549	shELAVL1(II)	1-empty	-0.986917		2-MB231	shELAVL1(I)	1-empty	-0.338454		2-MB231	shELAVL1(II)	1-empty	1.06735
1-BT549	shELAVL1(I)	1-empty	1.3722		1-BT549	shELAVL1(II)	1-empty	-1.06503		2-MB231	shELAVL1(I)	1-empty	-0.873173		2-MB231	shELAVL1(II)	1-empty	1.21365
1-BT549	shELAVL1(I)	1-empty	1.1061		1-BT549	shELAVL1(II)	1-empty	1.34238		2-MB231	shELAVL1(I)	1-empty	0.0189988		2-MB231	shELAVL1(II)	1-empty	-0.0814624
1-BT549	shELAVL1(I)	1-empty	1.05091		1-BT549	shELAVL1(II)	1-empty	0.895383		2-MB231	shELAVL1(I)	1-empty	-1.00564		2-MB231	shELAVL1(II)	1-empty	-2.81167
1-BT549	shELAVL1(I)	1-empty	1.05171		1-BT549	shELAVL1(II)	1-empty	0.871653		2-MB231	shELAVL1(I)	1-empty	-1.2116		2-MB231	shELAVL1(II)	1-empty	0.892739
1-BT549	shELAVL1(I)	1-empty	1.06308		1-BT549	shELAVL1(II)	1-empty	0.815594		2-MB231	shELAVL1(I)	1-empty	-0.57331		2-MB231	shELAVL1(II)	1-empty	0.914221
1-BT549	shELAVL1(I)	1-empty	0.885289		1-BT549	shELAVL1(II)	1-empty	0.727849		2-MB231	shELAVL1(I)	1-empty	-3.25543		2-MB231	shELAVL1(II)	1-empty	1.24017
1-BT549	shELAVL1(I)	1-empty	0.375928		1-BT549	shELAVL1(II)	1-empty	0.782252		2-MB231	shELAVL1(I)	1-empty	-2.33874		2-MB231	shELAVL1(II)	1-empty	0.766413
1-BT549	shELAVL1(I)	1-empty	-0.737251		1-BT549	shELAVL1(II)	1-empty	0.48605		2-MB231	shELAVL1(I)	1-empty	-0.01765		2-MB231	shELAVL1(II)	1-empty	0.795891
1-BT549	shELAVL1(I)	1-empty	-0.363013		1-BT549	shELAVL1(II)	1-empty	0.743746		2-MB231	shELAVL1(I)	1-empty	-1.12278		2-MB231	shELAVL1(II)	1-empty	0.596276
1-BT549	shELAVL1(I)	1-empty	-1.79821		1-BT549	shELAVL1(II)	1-empty	0.695868		2-MB231	shELAVL1(I)	1-empty	-1.08261		2-MB231	shELAVL1(II)	1-empty	1.15677
1-BT549	shELAVL1(I)	1-empty	0.412781		1-BT549	shELAVL1(II)	1-empty	-0.279647		2-MB231	shELAVL1(I)	1-empty	-0.00306179		2-MB231	shELAVL1(II)	1-empty	0.94417
1-BT549	shELAVL1(I)	1-empty	-0.318962		1-BT549	shELAVL1(II)	1-empty	-1.37073		2-MB231	shELAVL1(I)	1-empty	-1.21393		2-MB231	shELAVL1(II)	1-empty	1.2946
1-BT549	shELAVL1(I)	1-empty	0.457465		1-BT549	shELAVL1(II)	1-empty	0.618946		2-MB231	shELAVL1(I)	1-empty	-0.840401		2-MB231	shELAVL1(II)	1-empty	0.877708
1-BT549	shELAVL1(I)	1-empty	-2.9296		1-BT549	shELAVL1(II)	1-empty	-1.7073		2-MB231	shELAVL1(I)	1-empty	1.19482		2-MB231	shELAVL1(II)	1-empty	0.340468
1-BT549	shELAVL1(I)	1-empty	-2.11635		1-BT549	shELAVL1(II)	1-empty	-2.85382		2-MB231	shELAVL1(I)	1-empty	1.33529		2-MB231	shELAVL1(II)	1-empty	0.190612
1-BT549	shELAVL1(I)	1-empty	-1.53743		1-BT549	shELAVL1(II)	1-empty	0.674031		2-MB231	shELAVL1(I)	1-empty	0.371408		2-MB231	shELAVL1(II)	1-empty	-2.1535
1-BT549	shELAVL1(I)	1-empty	-0.124687		1-BT549	shELAVL1(II)	1-empty	0.679185		2-MB231	shELAVL1(I)	1-empty	1.39869		2-MB231	shELAVL1(II)	1-empty	0.325986
1-BT549	shELAVL1(I)	1-empty	-0.0655322		1-BT549	shELAVL1(II)	1-empty	-1.36717		2-MB231	shELAVL1(I)	1-empty	-0.903091		2-MB231	shELAVL1(II)	1-empty	-0.543478
1-BT549	shELAVL1(I)	1-empty	-0.473925		1-BT549	shELAVL1(II)	1-empty	-1.26202		2-MB231	shELAVL1(I)	1-empty	-1.41173		2-MB231	shELAVL1(II)	1-empty	-3.46031
1-BT549	shELAVL1(I)	1-empty	-1.16304		1-BT549	shELAVL1(II)	1-empty	-0.362759		2-MB231	shELAVL1(I)	1-empty	0.211912		2-MB231	shELAVL1(II)	1-empty	-2.27783
1-BT549	shELAVL1(I)	1-empty	-1.32477		1-BT549	shELAVL1(II)	1-empty	-1.12737		2-MB231	shELAVL1(I)	1-empty	-1.84982		2-MB231	shELAVL1(II)	1-empty	-1.40967
1-BT549	shELAVL1(I)	1-empty	0.63533		1-BT549	shELAVL1(II)	1-empty	-0.995604		2-MB231	shELAVL1(I)	1-empty	1.72613		2-MB231	shELAVL1(II)	1-empty	-2.15965
1-BT549	shELAVL1(I)	1-empty	1.47022		1-BT549	shELAVL1(II)	1-empty	-0.909596		2-MB231	shELAVL1(I)	1-empty	-2.57425		2-MB231	shELAVL1(II)	1-empty	0.758906
1-BT549	shELAVL1(I)	1-empty	0.832038		1-BT549	shELAVL1(II)	1-empty	0.111225		2-MB231	shELAVL1(I)	1-empty	-2.21233		2-MB231	shELAVL1(II)	1-empty	1.38793
1-BT549	shELAVL1(I)	1-empty	0.927647		1-BT549	shELAVL1(II)	1-empty	0.0480299		2-MB231	shELAVL1(I)	1-empty	-1.89765		2-MB231	shELAVL1(II)	1-empty	-0.19581
1-BT549	shELAVL1(I)	1-empty	0.298674		1-BT549	shELAVL1(II)	1-empty	-1.3133		2-MB231	shELAVL1(I)	1-empty	-1.49507		2-MB231	shELAVL1(II)	1-empty	-1.24844
1-BT549	shELAVL1(I)	1-empty	-0.647043		1-BT549	shELAVL1(II)	1-empty	-0.6909		2-MB231	shELAVL1(I)	1-empty	-1.1993		2-MB231	shELAVL1(II)	1-empty	1.40334
1-BT549	shELAVL1(I)	1-empty	0.856073		1-BT549	shELAVL1(II)	1-empty	-1.30034		2-MB231	shELAVL1(I)	1-empty	1.37221		2-MB231	shELAVL1(II)	1-empty	-1.15635
1-BT549	shELAVL1(I)	1-empty	-0.46973		1-BT549	shELAVL1(II)	1-empty	0.50473		2-MB231	shELAVL1(I)	1-empty	-0.642045		2-MB231	shELAVL1(II)	1-empty	0.441305
1-BT549	shELAVL1(I)	1-empty	-1.6003		1-BT549	shELAVL1(II)	1-empty	0.063896		2-MB231	shELAVL1(I)	1-empty	-0.345751		2-MB231	shELAVL1(II)	1-empty	-1.38016
1-BT549	shELAVL1(I)	1-empty	1.2212		1-BT549	shELAVL1(II)	1-empty	-1.4403		2-MB231	shELAVL1(I)	1-empty	0.51368		2-MB231	shELAVL1(II)	1-empty	0.282074
1-BT549	shELAVL1(I)	1-empty	-0.327203		1-BT549	shELAVL1(II)	1-empty	-1.74317		2-MB231	shELAVL1(I)	1-empty	-1.97531		2-MB231	shELAVL1(II)	1-empty	1.03459
1-BT549	shELAVL1(I)	1-empty	0.905862		1-BT549	shELAVL1(II)	1-empty	-3.79334		2-MB231	shELAVL1(I)	1-empty	0.351654		2-MB231	shELAVL1(II)	1-empty	-1.58135
1-BT549	shELAVL1(I)	1-empty	-1.36429		1-BT549	shELAVL1(II)	1-empty	-2.60786		2-MB231	shELAVL1(I)	1-empty	1.72174		2-MB231	shELAVL1(II)	1-empty	1.23081
1-BT549	shELAVL1(I)	1-empty	-0.794495		1-BT549	shELAVL1(II)	1-empty	0.709286		2-MB231	shELAVL1(I)	1-empty	-2.23616		2-MB231	shELAVL1(II)	1-empty	-0.209029
1-BT549	shELAVL1(I)	1-empty	-1.67164		1-BT549	shELAVL1(II)	1-empty	0.461793		2-MB231	shELAVL1(I)	1-empty	-1.98806		2-MB231	shELAVL1(II)	1-empty	0.789226
1-BT549	shELAVL1(I)	1-empty	-1.23083		1-BT549	shELAVL1(II)	1-empty	0.782466		2-MB231	shELAVL1(I)	1-empty	1.09796		2-MB231	shELAVL1(II)	1-empty	-0.0168387
1-BT549	shELAVL1(I)	1-empty	-1.7318		1-BT549	shELAVL1(II)	1-empty	0.564033		2-MB231	shELAVL1(I)	1-empty	1.27493		2-MB231	shELAVL1(II)	1-empty	1.02256
1-BT549	shELAVL1(I)	1-empty	0.279573		1-BT549	shELAVL1(II)	1-empty	0.832215		2-MB231	shELAVL1(I)	1-empty	0.293054		2-MB231	shELAVL1(II)	1-empty	-1.83673
1-BT549	shELAVL1(I)	1-empty	-0.560994		1-BT549	shELAVL1(II)	1-empty	-2.3003		2-MB231	shELAVL1(I)	1-empty	1.06283		2-MB231	shELAVL1(II)	1-empty	0.964093
1-BT549	shELAVL1(I)	1-empty	-1.10837		1-BT549	shELAVL1(II)	1-empty	-0.234605		2-MB231	shELAVL1(I)	1-empty	0.346365		2-MB231	shELAVL1(II)	1-empty	1.21052
1-BT549	shELAVL1(I)	1-empty	-0.089207		1-BT549	shELAVL1(II)	1-empty	0.510111		2-MB231	shELAVL1(I)	1-empty	-0.306885		2-MB231	shELAVL1(II)	1-empty	-2.96688
1-BT549	shELAVL1(I)	1-empty	-2.32051		1-BT549	shELAVL1(II)	1-empty	0.597142		2-MB231	shELAVL1(I)	1-empty	1.38658		2-MB231	shELAVL1(II)	1-empty	-2.78833
1-BT549	shELAVL1(I)	1-empty	0.200164		1-BT549	shELAVL1(II)	1-empty	-3.60038		2-MB231	shELAVL1(I)	1-empty	-2.18629		2-MB231	shELAVL1(II)	1-empty	0.345752
1-BT549	shELAVL1(I)	1-empty	-2.5047		1-BT549	shELAVL1(II)	1-empty	0.49203		2-MB231	shELAVL1(I)	1-empty	-1.87509		2-MB231	shELAVL1(II)	1-empty	0.933817
1-BT549	shELAVL1(I)	1-empty	1.20492		1-BT549	shELAVL1(II)	1-empty	0.798508		2-MB231	shELAVL1(I)	1-empty	0.655289		2-MB231	shELAVL1(II)	1-empty	0.520693
1-BT549	shELAVL1(I)	1-empty	1.02772		1-BT549	shELAVL1(II)	1-empty	0.652884		2-MB231	shELAVL1(I)	1-empty	-0.304938		2-MB231	shELAVL1(II)	1-empty	-0.0529594
1-BT549	shELAVL1(I)	1-empty	-0.667267		1-BT549	shELAVL1(II)	1-empty	0.675622		2-MB231	shELAVL1(I)	1-empty	1.07925		2-MB231	shELAVL1(II)	1-empty	0.878952
1-BT549	shELAVL1(I)	1-empty	0.151604		1-BT549	shELAVL1(II)	1-empty	0.208004		2-MB231	shELAVL1(I)	1-empty	0.879829		2-MB231	shELAVL1(II)	1-empty	0.541081
1-BT549	shELAVL1(I)	1-empty	-0.0290663		1-BT549	shELAVL1(II)	1-empty	0.49099		2-MB231	shELAVL1(I)	1-empty	1.07426		2-MB231	shELAVL1(II)	1-empty	-0.0158921
1-BT549	shELAVL1(I)	1-empty	-0.90824		1-BT549	shELAVL1(II)	1-empty	-0.484786		2-MB231	shELAVL1(I)	1-empty	1.61937		2-MB231	shELAVL1(II)	1-empty	0.824404
1-BT549	shELAVL1(I)	1-empty	-2.20342		1-BT549	shELAVL1(II)	1-empty	-0.0560919		2-MB231	shELAVL1(I)	1-empty	-2.64854		2-MB231	shELAVL1(II)	1-empty	-0.021142
1-BT549	shELAVL1(I)	1-empty	-1.87805		1-BT549	shELAVL1(II)	1-empty	0.846827		2-MB231	shELAVL1(I)	1-empty	0.792187		2-MB231	shELAVL1(II)	1-empty	-3.22761
1-BT549	shELAVL1(I)	1-empty	-0.1026		1-BT549	shELAVL1(II)	1-empty	-0.559472		2-MB231	shELAVL1(I)	1-empty	0.174683		2-MB231	shELAVL1(II)	1-empty	-0.457192
1-BT549	shELAVL1(I)	1-empty	-1.28462		1-BT549	shELAVL1(II)	1-empty	0.507487		2-MB231	shELAVL1(I)	1-empty	-1.40198		2-MB231	shELAVL1(II)	1-empty	0.604775
1-BT549	shELAVL1(I)	1-empty	0.899689		1-BT549	shELAVL1(II)	1-empty	0.488428		2-MB231	shELAVL1(I)	1-empty	-2.03516		2-MB231	shELAVL1(II)	1-empty	0.952992
1-BT549	shELAVL1(I)	1-empty	-0.140585		1-BT549	shELAVL1(II)	1-empty	0.627074		2-MB231	shELAVL1(I)	1-empty	-1.93688		2-MB231	shELAVL1(II)	1-empty	-2.75498
1-BT549	shELAVL1(I)	1-empty	0.371229		1-BT549	shELAVL1(II)	1-empty	-0.548182		2-MB231	shELAVL1(I)	1-empty	-0.806083		2-MB231	shELAVL1(II)	1-empty	0.839549
1-BT549	shELAVL1(I)	1-empty	-1.68677		1-BT549	shELAVL1(II)	1-empty	-1.29531		2-MB231	shELAVL1(I)	1-empty	1.56206		2-MB231	shELAVL1(II)	1-empty	-2.22804
1-BT549	shELAVL1(I)	1-empty	2.25258		1-BT549	shELAVL1(II)	1-empty	-0.911002		2-MB231	shELAVL1(I)	1-empty	-0.129491		2-MB231	shELAVL1(II)	1-empty	-1.44781
1-BT549	shELAVL1(I)	1-empty	1.20951		1-BT549	shELAVL1(II)	1-empty	-1.30663		2-MB231	shELAVL1(I)	1-empty	0.629117		2-MB231	shELAVL1(II)	1-empty	0.400568
1-BT549	shELAVL1(I)	1-empty	0.181518		1-BT549	shELAVL1(II)	1-empty	-0.469287		2-MB231	shELAVL1(I)	1-empty	1.48689		2-MB231	shELAVL1(II)	1-empty	-0.800833
1-BT549	shELAVL1(I)	1-empty	-1.58065		1-BT549	shELAVL1(II)	1-empty	-0.470264		2-MB231	shELAVL1(I)	1-empty	-0.758221		2-MB231	shELAVL1(II)	1-empty	-1.28501
1-BT549	shELAVL1(I)	1-empty	-1.47342		1-BT549	shELAVL1(II)	1-empty	0.967795		2-MB231	shELAVL1(I)	1-empty	-1.07101		2-MB231	shELAVL1(II)	1-empty	1.10013
1-BT549	shELAVL1(I)	1-empty	-0.0590272		1-BT549	shELAVL1(II)	1-empty	0.206669		2-MB231	shELAVL1(I)	1-empty	0.568937		2-MB231	shELAVL1(II)	1-empty	0.696707
1-BT549	shELAVL1(I)	1-empty	-1.77449		1-BT549	shELAVL1(II)	1-empty	-3.201		2-MB231	shELAVL1(I)	1-empty	1.02147		2-MB231	shELAVL1(II)	1-empty	-1.86559
1-BT549	shELAVL1(I)	1-empty	-2.04419		1-BT549	shELAVL1(II)	1-empty	-0.876468		2-MB231	shELAVL1(I)	1-empty	-1.4622		2-MB231	shELAVL1(II)	1-empty	0.878939
1-BT549	shELAVL1(I)	1-empty	0.537553		1-BT549	shELAVL1(II)	1-empty	-1.16208		2-MB231	shELAVL1(I)	1-empty	-1.34098		2-MB231	shELAVL1(II)	1-empty	-0.292317
1-BT549	shELAVL1(I)	1-empty	0.66716		1-BT549	shELAVL1(II)	1-empty	-0.732654		2-MB231	shELAVL1(I)	1-empty	-0.264718		2-MB231	shELAVL1(II)	1-empty	2.25371
1-BT549	shELAVL1(I)	1-empty	1.05614		1-BT549	shELAVL1(II)	1-empty	1.38907		2-MB231	shELAVL1(I)	1-empty	0.538308		2-MB231	shELAVL1(II)	1-empty	-1.62304
1-BT549	shELAVL1(I)	1-empty	-1.02011		1-BT549	shELAVL1(II)	1-empty	1.12749		2-MB231	shELAVL1(I)	1-empty	-1.2742		2-MB231	shELAVL1(II)	1-empty	-1.33196
1-BT549	shELAVL1(I)	1-empty	-0.1575		1-BT549	shELAVL1(II)	1-empty	0.974747		2-MB231	shELAVL1(I)	1-empty	0.353682		2-MB231	shELAVL1(II)	1-empty	1.22789
1-BT549	shELAVL1(I)	1-empty	-0.0845132		1-BT549	shELAVL1(II)	1-empty	-0.325185		2-MB231	shELAVL1(I)	1-empty	1.1736		2-MB231	shELAVL1(II)	1-empty	0.754714
1-BT549	shELAVL1(I)	1-empty	1.38744		1-BT549	shELAVL1(II)	1-empty	-0.426053		2-MB231	shELAVL1(I)	1-empty	-0.569628		2-MB231	shELAVL1(II)	1-empty	0.585013
1-BT549	shELAVL1(I)	1-empty	-1.41355		1-BT549	shELAVL1(II)	1-empty	-1.0909		2-MB231	shELAVL1(I)	1-empty	0.493607		2-MB231	shELAVL1(II)	1-empty	0.336037
1-BT549	shELAVL1(I)	1-empty	0.737273		1-BT549	shELAVL1(II)	1-empty	-0.928887		2-MB231	shELAVL1(I)	1-empty	-0.368077		2-MB231	shELAVL1(II)	1-empty	1.25902
1-BT549	shELAVL1(I)	1-empty	1.04227		1-BT549	shELAVL1(II)	1-empty	0.503797		2-MB231	shELAVL1(I)	1-empty	0.393567		2-MB231	shELAVL1(II)	1-empty	1.06067
1-BT549	shELAVL1(I)	1-empty	-0.368432		1-BT549	shELAVL1(II)	1-empty	0.104638		2-MB231	shELAVL1(I)	1-empty	0.525409		2-MB231	shELAVL1(II)	1-empty	1.1185
1-BT549	shELAVL1(I)	1-empty	-0.0859661		1-BT549	shELAVL1(II)	1-empty	-0.0371458		2-MB231	shELAVL1(I)	1-empty	0.922921		2-MB231	shELAVL1(II)	1-empty	-2.53707
1-BT549	shELAVL1(I)	1-empty	-1.29293		1-BT549	shELAVL1(II)	1-empty	-0.459533		2-MB231	shELAVL1(I)	1-empty	0.466121		2-MB231	shELAVL1(II)	1-empty	1.23074
1-BT549	shELAVL1(I)	1-empty	-2.03295		1-BT549	shELAVL1(II)	1-empty	0.674405		2-MB231	shELAVL1(I)	1-empty	-2.11295		2-MB231	shELAVL1(II)	1-empty	0.652432
1-BT549	shELAVL1(I)	1-empty	0.348523		1-BT549	shELAVL1(II)	1-empty	-3.50737		2-MB231	shELAVL1(I)	1-empty	1.1389		2-MB231	shELAVL1(II)	1-empty	-1.49692
1-BT549	shELAVL1(I)	1-empty	0.764472		1-BT549	shELAVL1(II)	1-empty	-2.7766		2-MB231	shELAVL1(I)	1-empty	-0.58438		2-MB231	shELAVL1(II)	1-empty	0.068455
1-BT549	shELAVL1(I)	1-empty	-0.547952		1-BT549	shELAVL1(II)	1-empty	-2.49464		2-MB231	shELAVL1(I)	1-empty	-2.05962		2-MB231	shELAVL1(II)	1-empty	-1.15903
1-BT549	shELAVL1(I)	1-empty	0.816857		1-BT549	shELAVL1(II)	1-empty	-1.91231		2-MB231	shELAVL1(I)	1-empty	0.50886		2-MB231	shELAVL1(II)	1-empty	-0.0541212
1-BT549	shELAVL1(I)	1-empty	-1.90121		1-BT549	shELAVL1(II)	1-empty	-1.05899		2-MB231	shELAVL1(I)	1-empty	0.654332		2-MB231	shELAVL1(II)	1-empty	0.121565
1-BT549	shELAVL1(I)	1-empty	2.17543		1-BT549	shELAVL1(II)	1-empty	-0.806598		2-MB231	shELAVL1(I)	1-empty	1.11944		2-MB231	shELAVL1(II)	1-empty	-1.07135
1-BT549	shELAVL1(I)	1-empty	0.932487		1-BT549	shELAVL1(II)	1-empty	0.100288		2-MB231	shELAVL1(I)	1-empty	0.29552		2-MB231	shELAVL1(II)	1-empty	-1.14973
1-BT549	shELAVL1(I)	1-empty	-3.38327		1-BT549	shELAVL1(II)	1-empty	-2.92252		2-MB231	shELAVL1(I)	1-empty	-1.0082		2-MB231	shELAVL1(II)	1-empty	-0.075489
1-BT549	shELAVL1(I)	1-empty	-1.72125		1-BT549	shELAVL1(II)	1-empty	-0.272527		2-MB231	shELAVL1(I)	1-empty	-3.03081		2-MB231	shELAVL1(II)	1-empty	-0.755622
1-BT549	shELAVL1(I)	1-empty	0.422543		1-BT549	shELAVL1(II)	1-empty	0.328951		2-MB231	shELAVL1(I)	1-empty	0.856241		2-MB231	shELAVL1(II)	1-empty	-0.332159
1-BT549	shELAVL1(I)	1-empty	0.445749		1-BT549	shELAVL1(II)	1-empty	-0.599451		2-MB231	shELAVL1(I)	1-empty	-0.676821		2-MB231	shELAVL1(II)	1-empty	0.942569
1-BT549	shELAVL1(I)	1-empty	-0.00838093		1-BT549	shELAVL1(II)	1-empty	-1.87368		2-MB231	shELAVL1(I)	1-empty	-3.39124		2-MB231	shELAVL1(II)	1-empty	-1.95067
1-BT549	shELAVL1(I)	1-empty	0.792227		1-BT549	shELAVL1(II)	1-empty	-0.831765		2-MB231	shELAVL1(I)	1-empty	0.911897		2-MB231	shELAVL1(II)	1-empty	-1.98445
1-BT549	shELAVL1(I)	1-empty	1.13256		1-BT549	shELAVL1(II)	1-empty	-2.62539		2-MB231	shELAVL1(I)	1-empty	1.58644		2-MB231	shELAVL1(II)	1-empty	-1.82601
1-BT549	shELAVL1(I)	1-empty	0.809866		1-BT549	shELAVL1(II)	1-empty	0.712529		2-MB231	shELAVL1(I)	1-empty	-1.34426		2-MB231	shELAVL1(II)	1-empty	-0.261606
1-BT549	shELAVL1(I)	1-empty	-1.19541		1-BT549	shELAVL1(II)	1-empty	0.584969		2-MB231	shELAVL1(I)	1-empty	1.00664		2-MB231	shELAVL1(II)	1-empty	-0.355844
1-BT549	shELAVL1(I)	1-empty	-0.51262		1-BT549	shELAVL1(II)	1-empty	-2.12948		2-MB231	shELAVL1(I)	1-empty	-0.572523		2-MB231	shELAVL1(II)	1-empty	0.735603
1-BT549	shELAVL1(I)	1-empty	-2.82856		1-BT549	shELAVL1(II)	1-empty	0.759551		2-MB231	shELAVL1(I)	1-empty	0.609871		2-MB231	shELAVL1(II)	1-empty	1.03661
1-BT549	shELAVL1(I)	1-empty	0.0265245		1-BT549	shELAVL1(II)	1-empty	-1.7879		2-MB231	shELAVL1(I)	1-empty	-2.10938		2-MB231	shELAVL1(II)	1-empty	-0.227543
1-BT549	shELAVL1(I)	1-empty	1.35202		1-BT549	shELAVL1(II)	1-empty	0.535118		2-MB231	shELAVL1(I)	1-empty	-2.30745		2-MB231	shELAVL1(II)	1-empty	-0.744139
1-BT549	shELAVL1(I)	1-empty	-0.0563979		1-BT549	shELAVL1(II)	1-empty	-0.637161		2-MB231	shELAVL1(I)	1-empty	1.23324		2-MB231	shELAVL1(II)	1-empty	0.0125151
1-BT549	shELAVL1(I)	1-empty	0.223568		1-BT549	shELAVL1(II)	1-empty	-1.99475		2-MB231	shELAVL1(I)	1-empty	-2.55835		2-MB231	shELAVL1(II)	1-empty	-1.16657
1-BT549	shELAVL1(I)	1-empty	-2.45882		1-BT549	shELAVL1(II)	1-empty	-2.60237		2-MB231	shELAVL1(I)	1-empty	-1.16903		2-MB231	shELAVL1(II)	1-empty	0.983433
1-BT549	shELAVL1(I)	1-empty	-1.01168		1-BT549	shELAVL1(II)	1-empty	-2.42642		2-MB231	shELAVL1(I)	1-empty	1.39398		2-MB231	shELAVL1(II)	1-empty	0.500563
1-BT549	shELAVL1(I)	1-empty	-0.778532		1-BT549	shELAVL1(II)	1-empty	-0.951947		2-MB231	shELAVL1(I)	1-empty	-1.70892		2-MB231	shELAVL1(II)	1-empty	-0.144347
1-BT549	shELAVL1(I)	1-empty	0.606416		1-BT549	shELAVL1(II)	1-empty	0.296623		2-MB231	shELAVL1(I)	1-empty	0.762226		2-MB231	shELAVL1(II)	1-empty	-0.468339
1-BT549	shELAVL1(I)	1-empty	-1.56637		1-BT549	shELAVL1(II)	1-empty	0.0329965		2-MB231	shELAVL1(I)	1-empty	-0.347822		2-MB231	shELAVL1(II)	1-empty	-0.236994
1-BT549	shELAVL1(I)	1-empty	-1.13319		1-BT549	shELAVL1(II)	1-empty	0.459502		2-MB231	shELAVL1(I)	1-empty	1.21058		2-MB231	shELAVL1(II)	1-empty	0.718777
1-BT549	shELAVL1(I)	1-empty	-1.3048		1-BT549	shELAVL1(II)	1-empty	0.0462148		2-MB231	shELAVL1(I)	1-empty	0.690787		2-MB231	shELAVL1(II)	1-empty	-1.48362
1-BT549	shELAVL1(I)	1-empty	-1.41883		1-BT549	shELAVL1(II)	1-empty	-0.336514		2-MB231	shELAVL1(I)	1-empty	1.58435		2-MB231	shELAVL1(II)	1-empty	-2.97958
1-BT549	shELAVL1(I)	1-empty	-1.10672		1-BT549	shELAVL1(II)	1-empty	-0.931045		2-MB231	shELAVL1(I)	1-empty	1.46626		2-MB231	shELAVL1(II)	1-empty	-0.564333
1-BT549	shELAVL1(I)	1-empty	-1.43716		1-BT549	shELAVL1(II)	1-empty	-1.14868		2-MB231	shELAVL1(I)	1-empty	-0.102699		2-MB231	shELAVL1(II)	1-empty	0.616397
1-BT549	shELAVL1(I)	1-empty	-3.55931		1-BT549	shELAVL1(II)	1-empty	-3.82032		2-MB231	shELAVL1(I)	1-empty	0.260439		2-MB231	shELAVL1(II)	1-empty	-1.67269
1-BT549	shELAVL1(I)	1-empty	-0.225339		1-BT549	shELAVL1(II)	1-empty	-2.92625		2-MB231	shELAVL1(I)	1-empty	-2.00969		2-MB231	shELAVL1(II)	1-empty	1.01722
1-BT549	shELAVL1(I)	1-empty	1.06418		1-BT549	shELAVL1(II)	1-empty	0.578614		2-MB231	shELAVL1(I)	1-empty	-0.607116		2-MB231	shELAVL1(II)	1-empty	-0.0131352
1-BT549	shELAVL1(I)	1-empty	-0.531857		1-BT549	shELAVL1(II)	1-empty	-2.05723		2-MB231	shELAVL1(I)	1-empty	-0.0861416		2-MB231	shELAVL1(II)	1-empty	1.06957
1-BT549	shELAVL1(I)	1-empty	1.05752		1-BT549	shELAVL1(II)	1-empty	0.0563984		2-MB231	shELAVL1(I)	1-empty	-0.458979		2-MB231	shELAVL1(II)	1-empty	0.25311
1-BT549	shELAVL1(I)	1-empty	-0.189716		1-BT549	shELAVL1(II)	1-empty	-1.72985		2-MB231	shELAVL1(I)	1-empty	0.986379		2-MB231	shELAVL1(II)	1-empty	-0.208401
1-BT549	shELAVL1(I)	1-empty	0.00128658		1-BT549	shELAVL1(II)	1-empty	-2.94172		2-MB231	shELAVL1(I)	1-empty	-1.35216		2-MB231	shELAVL1(II)	1-empty	-0.57945
1-BT549	shELAVL1(I)	1-empty	-1.08941		1-BT549	shELAVL1(II)	1-empty	0.425484		2-MB231	shELAVL1(I)	1-empty	0.947216		2-MB231	shELAVL1(II)	1-empty	-0.0830231
1-BT549	shELAVL1(I)	1-empty	-0.0918544		1-BT549	shELAVL1(II)	1-empty	0.542819		2-MB231	shELAVL1(I)	1-empty	-0.320825		2-MB231	shELAVL1(II)	1-empty	0.660097
1-BT549	shELAVL1(I)	1-empty	-0.351374		1-BT549	shELAVL1(II)	1-empty	0.784096		2-MB231	shELAVL1(I)	1-empty	0.173416		2-MB231	shELAVL1(II)	1-empty	-0.03706
1-BT549	shELAVL1(I)	1-empty	0.75909		1-BT549	shELAVL1(II)	1-empty	-1.9938		2-MB231	shELAVL1(I)	1-empty	-0.453944		2-MB231	shELAVL1(II)	1-empty	-2.12382
1-BT549	shELAVL1(I)	1-empty	-2.02985		1-BT549	shELAVL1(II)	1-empty	-0.481668		2-MB231	shELAVL1(I)	1-empty	-0.846133		2-MB231	shELAVL1(II)	1-empty	0.944493
1-BT549	shELAVL1(I)	1-empty	1.24724		1-BT549	shELAVL1(II)	1-empty	0.672585		2-MB231	shELAVL1(I)	1-empty	0.199198		2-MB231	shELAVL1(II)	1-empty	1.22515
1-BT549	shELAVL1(I)	1-empty	1.23765		1-BT549	shELAVL1(II)	1-empty	0.46496		2-MB231	shELAVL1(I)	1-empty	-2.12208		2-MB231	shELAVL1(II)	1-empty	0.711581
1-BT549	shELAVL1(I)	1-empty	-0.207852		1-BT549	shELAVL1(II)	1-empty	0.646329		2-MB231	shELAVL1(I)	1-empty	-1.2907		2-MB231	shELAVL1(II)	1-empty	-1.47572
1-BT549	shELAVL1(I)	1-empty	-2.62246		1-BT549	shELAVL1(II)	1-empty	0.580952		2-MB231	shELAVL1(I)	1-empty	1.35675		2-MB231	shELAVL1(II)	1-empty	0.87367
1-BT549	shELAVL1(I)	1-empty	0.936491		1-BT549	shELAVL1(II)	1-empty	-1.12498		2-MB231	shELAVL1(I)	1-empty	1.017		2-MB231	shELAVL1(II)	1-empty	1.13121
1-BT549	shELAVL1(I)	1-empty	1.21585		1-BT549	shELAVL1(II)	1-empty	-1.68912		2-MB231	shELAVL1(I)	1-empty	0.37127		2-MB231	shELAVL1(II)	1-empty	-1.20182
1-BT549	shELAVL1(I)	1-empty	-1.61794		1-BT549	shELAVL1(II)	1-empty	-0.104314		2-MB231	shELAVL1(I)	1-empty	0.604138		2-MB231	shELAVL1(II)	1-empty	-1.78872
1-BT549	shELAVL1(I)	1-empty	-1.44835		1-BT549	shELAVL1(II)	1-empty	-0.287792		2-MB231	shELAVL1(I)	1-empty	-0.45197		2-MB231	shELAVL1(II)	1-empty	-1.67117
1-BT549	shELAVL1(I)	1-empty	-3.52432		1-BT549	shELAVL1(II)	1-empty	0.302299		2-MB231	shELAVL1(I)	1-empty	1.63351		2-MB231	shELAVL1(II)	1-empty	1.11849
1-BT549	shELAVL1(I)	1-empty	0.756332		1-BT549	shELAVL1(II)	1-empty	-1.75497		2-MB231	shELAVL1(I)	1-empty	1.58467		2-MB231	shELAVL1(II)	1-empty	0.821286
1-BT549	shELAVL1(I)	1-empty	0.910858		1-BT549	shELAVL1(II)	1-empty	0.322175		2-MB231	shELAVL1(I)	1-empty	-0.536052		2-MB231	shELAVL1(II)	1-empty	-0.365512
1-BT549	shELAVL1(I)	1-empty	-0.938655		1-BT549	shELAVL1(II)	1-empty	0.871625		2-MB231	shELAVL1(I)	1-empty	0.808717		2-MB231	shELAVL1(II)	1-empty	-0.74447
1-BT549	shELAVL1(I)	1-empty	-0.583389		1-BT549	shELAVL1(II)	1-empty	-0.342972		2-MB231	shELAVL1(I)	1-empty	-2.71765		2-MB231	shELAVL1(II)	1-empty	-1.6534
1-BT549	shELAVL1(I)	1-empty	0.650574		1-BT549	shELAVL1(II)	1-empty	-1.53928		2-MB231	shELAVL1(I)	1-empty	1.32593		2-MB231	shELAVL1(II)	1-empty	0.454418
1-BT549	shELAVL1(I)	1-empty	0.380976		1-BT549	shELAVL1(II)	1-empty	-0.208927		2-MB231	shELAVL1(I)	1-empty	1.06697		2-MB231	shELAVL1(II)	1-empty	0.0166219
1-BT549	shELAVL1(I)	1-empty	-0.26988		1-BT549	shELAVL1(II)	1-empty	-2.10659		2-MB231	shELAVL1(I)	1-empty	-1.56371		2-MB231	shELAVL1(II)	1-empty	1.17256
1-BT549	shELAVL1(I)	1-empty	-0.0698105		1-BT549	shELAVL1(II)	1-empty	-0.67761		2-MB231	shELAVL1(I)	1-empty	-3.2526		2-MB231	shELAVL1(II)	1-empty	0.564126
1-BT549	shELAVL1(I)	1-empty	-0.14254		1-BT549	shELAVL1(II)	1-empty	-0.943874		2-MB231	shELAVL1(I)	1-empty	-0.787208		2-MB231	shELAVL1(II)	1-empty	-1.2619
1-BT549	shELAVL1(I)	1-empty	1.18157		1-BT549	shELAVL1(II)	1-empty	-1.41948		2-MB231	shELAVL1(I)	1-empty	1.2542		2-MB231	shELAVL1(II)	1-empty	0.474726
1-BT549	shELAVL1(I)	1-empty	0.897949		1-BT549	shELAVL1(II)	1-empty	-1.27051		2-MB231	shELAVL1(I)	1-empty	0.219448		2-MB231	shELAVL1(II)	1-empty	1.11675
1-BT549	shELAVL1(I)	1-empty	0.510409		1-BT549	shELAVL1(II)	1-empty	0.454027		2-MB231	shELAVL1(I)	1-empty	1.65531		2-MB231	shELAVL1(II)	1-empty	-2.33212
1-BT549	shELAVL1(I)	1-empty	-1.92172		1-BT549	shELAVL1(II)	1-empty	0.500279		2-MB231	shELAVL1(I)	1-empty	1.58967		2-MB231	shELAVL1(II)	1-empty	-1.17627
1-BT549	shELAVL1(I)	1-empty	-0.665275		1-BT549	shELAVL1(II)	1-empty	0.141127		2-MB231	shELAVL1(I)	1-empty	1.37221		2-MB231	shELAVL1(II)	1-empty	-0.984754
1-BT549	shELAVL1(I)	1-empty	1.13673		1-BT549	shELAVL1(II)	1-empty	0.276819		2-MB231	shELAVL1(I)	1-empty	-0.4813		2-MB231	shELAVL1(II)	1-empty	1.02004
1-BT549	shELAVL1(I)	1-empty	-0.682941		1-BT549	shELAVL1(II)	1-empty	0.79684		2-MB231	shELAVL1(I)	1-empty	1.08926		2-MB231	shELAVL1(II)	1-empty	-0.303902
1-BT549	shELAVL1(I)	1-empty	0.487889		1-BT549	shELAVL1(II)	1-empty	0.962988		2-MB231	shELAVL1(I)	1-empty	-1.93474		2-MB231	shELAVL1(II)	1-empty	-1.49225
1-BT549	shELAVL1(I)	1-empty	0.486528		1-BT549	shELAVL1(II)	1-empty	-3.37922		2-MB231	shELAVL1(I)	1-empty	-0.168589		2-MB231	shELAVL1(II)	1-empty	0.154258
1-BT549	shELAVL1(I)	1-empty	-3.2254		1-BT549	shELAVL1(II)	1-empty	-0.155242		2-MB231	shELAVL1(I)	1-empty	0.636168		2-MB231	shELAVL1(II)	1-empty	0.298215
1-BT549	shELAVL1(I)	1-empty	1.03539		1-BT549	shELAVL1(II)	1-empty	0.242086		2-MB231	shELAVL1(I)	1-empty	-1.43585		2-MB231	shELAVL1(II)	1-empty	1.13002
1-BT549	shELAVL1(I)	1-empty	1.06551		1-BT549	shELAVL1(II)	1-empty	-2.41531		2-MB231	shELAVL1(I)	1-empty	-1.31301		2-MB231	shELAVL1(II)	1-empty	-0.0870059
1-BT549	shELAVL1(I)	1-empty	0.230381		1-BT549	shELAVL1(II)	1-empty	-2.22313		2-MB231	shELAVL1(I)	1-empty	-1.74298		2-MB231	shELAVL1(II)	1-empty	-0.49345
1-BT549	shELAVL1(I)	1-empty	0.886859		1-BT549	shELAVL1(II)	1-empty	0.866592		2-MB231	shELAVL1(I)	1-empty	1.31007		2-MB231	shELAVL1(II)	1-empty	1.32651
1-BT549	shELAVL1(I)	1-empty	-0.230999		1-BT549	shELAVL1(II)	1-empty	-1.12224		2-MB231	shELAVL1(I)	1-empty	-0.312308		2-MB231	shELAVL1(II)	1-empty	-1.85328
1-BT549	shELAVL1(I)	1-empty	0.740254		1-BT549	shELAVL1(II)	1-empty	0.761476		2-MB231	shELAVL1(I)	1-empty	-1.57313		2-MB231	shELAVL1(II)	1-empty	0.748299
1-BT549	shELAVL1(I)	1-empty	-0.118029		1-BT549	shELAVL1(II)	1-empty	0.113696		2-MB231	shELAVL1(I)	1-empty	-1.78887		2-MB231	shELAVL1(II)	1-empty	-0.0951861
1-BT549	shELAVL1(I)	1-empty	0.666688		1-BT549	shELAVL1(II)	1-empty	0.817301		2-MB231	shELAVL1(I)	1-empty	0.0956156		2-MB231	shELAVL1(II)	1-empty	0.982628
1-BT549	shELAVL1(I)	1-empty	0.975053		1-BT549	shELAVL1(II)	1-empty	-0.2167		2-MB231	shELAVL1(I)	1-empty	1.03956		2-MB231	shELAVL1(II)	1-empty	-1.25609
1-BT549	shELAVL1(I)	1-empty	-1.13774		1-BT549	shELAVL1(II)	1-empty	-1.0825		2-MB231	shELAVL1(I)	1-empty	-1.14977		2-MB231	shELAVL1(II)	1-empty	0.280001
1-BT549	shELAVL1(I)	1-empty	-0.573342		1-BT549	shELAVL1(II)	1-empty	-1.91041		2-MB231	shELAVL1(I)	1-empty	-3.11716		2-MB231	shELAVL1(II)	1-empty	-3.12413
1-BT549	shELAVL1(I)	1-empty	-1.21786		1-BT549	shELAVL1(II)	1-empty	-1.63446		2-MB231	shELAVL1(I)	1-empty	0.702264		2-MB231	shELAVL1(II)	1-empty	-2.14287
1-BT549	shELAVL1(I)	1-empty	-2.29719		1-BT549	shELAVL1(II)	1-empty	-0.0433881		2-MB231	shELAVL1(I)	1-empty	-0.910784		2-MB231	shELAVL1(II)	1-empty	0.529339
1-BT549	shELAVL1(I)	1-empty	-0.410025		1-BT549	shELAVL1(II)	1-empty	-1.9951		2-MB231	shELAVL1(I)	1-empty	-1.64329		2-MB231	shELAVL1(II)	1-empty	-0.533344
1-BT549	shELAVL1(I)	1-empty	-1.77486		1-BT549	shELAVL1(II)	1-empty	0.683881		2-MB231	shELAVL1(I)	1-empty	-1.71916		2-MB231	shELAVL1(II)	1-empty	-0.498593
1-BT549	shELAVL1(I)	1-empty	-1.61305		1-BT549	shELAVL1(II)	1-empty	-1.75431		2-MB231	shELAVL1(I)	1-empty	0.370203		2-MB231	shELAVL1(II)	1-empty	-0.323535
1-BT549	shELAVL1(I)	1-empty	0.98589		1-BT549	shELAVL1(II)	1-empty	-1.13639		2-MB231	shELAVL1(I)	1-empty	1.26705		2-MB231	shELAVL1(II)	1-empty	-0.604068
1-BT549	shELAVL1(I)	1-empty	-3.6988		1-BT549	shELAVL1(II)	1-empty	0.448133		2-MB231	shELAVL1(I)	1-empty	-2.35347		2-MB231	shELAVL1(II)	1-empty	1.24405
1-BT549	shELAVL1(I)	1-empty	0.861586		1-BT549	shELAVL1(II)	1-empty	-1.07832		2-MB231	shELAVL1(I)	1-empty	0.726743		2-MB231	shELAVL1(II)	1-empty	-0.84651
1-BT549	shELAVL1(I)	1-empty	-0.961313		1-BT549	shELAVL1(II)	1-empty	-1.49405		2-MB231	shELAVL1(I)	1-empty	1.05068		2-MB231	shELAVL1(II)	1-empty	0.75755
1-BT549	shELAVL1(I)	1-empty	0.771298		1-BT549	shELAVL1(II)	1-empty	0.44427		2-MB231	shELAVL1(I)	1-empty	-3.05542		2-MB231	shELAVL1(II)	1-empty	1.1059
1-BT549	shELAVL1(I)	1-empty	-2.84848		1-BT549	shELAVL1(II)	1-empty	-2.15231		2-MB231	shELAVL1(I)	1-empty	0.650294		2-MB231	shELAVL1(II)	1-empty	-2.84496
1-BT549	shELAVL1(I)	1-empty	-2.12546		1-BT549	shELAVL1(II)	1-empty	0.342685		2-MB231	shELAVL1(I)	1-empty	0.573627		2-MB231	shELAVL1(II)	1-empty	0.227961
1-BT549	shELAVL1(I)	1-empty	1.23164		1-BT549	shELAVL1(II)	1-empty	-1.27905		2-MB231	shELAVL1(I)	1-empty	-3.26654		2-MB231	shELAVL1(II)	1-empty	-1.61709
1-BT549	shELAVL1(I)	1-empty	1.20562		1-BT549	shELAVL1(II)	1-empty	0.268709		2-MB231	shELAVL1(I)	1-empty	-1.82044		2-MB231	shELAVL1(II)	1-empty	0.248992
1-BT549	shELAVL1(I)	1-empty	1.269		1-BT549	shELAVL1(II)	1-empty	-0.952668		2-MB231	shELAVL1(I)	1-empty	-2.41362		2-MB231	shELAVL1(II)	1-empty	-1.36956
1-BT549	shELAVL1(I)	1-empty	0.825778		1-BT549	shELAVL1(II)	1-empty	0.150586		2-MB231	shELAVL1(I)	1-empty	0.396866		2-MB231	shELAVL1(II)	1-empty	-0.490745
1-BT549	shELAVL1(I)	1-empty	1.45054		1-BT549	shELAVL1(II)	1-empty	0.654947		2-MB231	shELAVL1(I)	1-empty	1.38928		2-MB231	shELAVL1(II)	1-empty	-0.641718
1-BT549	shELAVL1(I)	1-empty	-2.53686		1-BT549	shELAVL1(II)	1-empty	0.137271		2-MB231	shELAVL1(I)	1-empty	-2.44618		2-MB231	shELAVL1(II)	1-empty	-0.539686
1-BT549	shELAVL1(I)	1-empty	-1.08039		1-BT549	shELAVL1(II)	1-empty	0.158638		2-MB231	shELAVL1(I)	1-empty	-0.605376		2-MB231	shELAVL1(II)	1-empty	1.0163
1-BT549	shELAVL1(I)	1-empty	0.159241		1-BT549	shELAVL1(II)	1-empty	-1.15051		2-MB231	shELAVL1(I)	1-empty	-1.7047		2-MB231	shELAVL1(II)	1-empty	0.341049
1-BT549	shELAVL1(I)	1-empty	-1.12085		1-BT549	shELAVL1(II)	1-empty	0.440464		2-MB231	shELAVL1(I)	1-empty	-0.711624		2-MB231	shELAVL1(II)	1-empty	-0.284813
1-BT549	shELAVL1(I)	1-empty	-1.86924		1-BT549	shELAVL1(II)	1-empty	0.0150555		2-MB231	shELAVL1(I)	1-empty	-0.783042		2-MB231	shELAVL1(II)	1-empty	-2.21471
1-BT549	shELAVL1(I)	1-empty	0.584731		1-BT549	shELAVL1(II)	1-empty	-0.706781		2-MB231	shELAVL1(I)	1-empty	-1.53038		2-MB231	shELAVL1(II)	1-empty	-2.10148
1-BT549	shELAVL1(I)	1-empty	-1.09798		1-BT549	shELAVL1(II)	1-empty	-0.0736492		2-MB231	shELAVL1(I)	1-empty	-2.27153		2-MB231	shELAVL1(II)	1-empty	1.22559
1-BT549	shELAVL1(I)	1-empty	-2.12705		1-BT549	shELAVL1(II)	1-empty	1.09267		2-MB231	shELAVL1(I)	1-empty	0.896717		2-MB231	shELAVL1(II)	1-empty	-1.1096
1-BT549	shELAVL1(I)	1-empty	-1.71552		1-BT549	shELAVL1(II)	1-empty	0.839206		2-MB231	shELAVL1(I)	1-empty	1.16987		2-MB231	shELAVL1(II)	1-empty	1.10523
1-BT549	shELAVL1(I)	1-empty	1.17514		1-BT549	shELAVL1(II)	1-empty	0.6659		2-MB231	shELAVL1(I)	1-empty	-0.000766058		2-MB231	shELAVL1(II)	1-empty	-1.61751
1-BT549	shELAVL1(I)	1-empty	-0.20143		1-BT549	shELAVL1(II)	1-empty	-0.541743		2-MB231	shELAVL1(I)	1-empty	-0.0783195		2-MB231	shELAVL1(II)	1-empty	0.973322
1-BT549	shELAVL1(I)	1-empty	-0.0624885		1-BT549	shELAVL1(II)	1-empty	-0.401452		2-MB231	shELAVL1(I)	1-empty	0.101128		2-MB231	shELAVL1(II)	1-empty	0.257545
1-BT549	shELAVL1(I)	1-empty	0.63006		1-BT549	shELAVL1(II)	1-empty	0.793748		2-MB231	shELAVL1(I)	1-empty	1.2793		2-MB231	shELAVL1(II)	1-empty	0.0535682
1-BT549	shELAVL1(I)	1-empty	-0.00601529		1-BT549	shELAVL1(II)	1-empty	-0.508947		2-MB231	shELAVL1(I)	1-empty	-2.86847		2-MB231	shELAVL1(II)	1-empty	1.65472
1-BT549	shELAVL1(I)	1-empty	-3.56833		1-BT549	shELAVL1(II)	1-empty	-0.391108		2-MB231	shELAVL1(I)	1-empty	-0.871528		2-MB231	shELAVL1(II)	1-empty	1.09466
1-BT549	shELAVL1(I)	1-empty	0.779299		1-BT549	shELAVL1(II)	1-empty	0.23294		2-MB231	shELAVL1(I)	1-empty	-0.536599		2-MB231	shELAVL1(II)	1-empty	0.791522
1-BT549	shELAVL1(I)	1-empty	-0.285594		1-BT549	shELAVL1(II)	1-empty	0.264953		2-MB231	shELAVL1(I)	1-empty	1.28743		2-MB231	shELAVL1(II)	1-empty	-1.26158
1-BT549	shELAVL1(I)	1-empty	0.0136738		1-BT549	shELAVL1(II)	1-empty	-0.0326412		2-MB231	shELAVL1(I)	1-empty	1.72684		2-MB231	shELAVL1(II)	1-empty	-1.42817
1-BT549	shELAVL1(I)	1-empty	-0.710534		1-BT549	shELAVL1(II)	1-empty	-0.357788		2-MB231	shELAVL1(I)	1-empty	-0.195593		2-MB231	shELAVL1(II)	1-empty	0.786746
1-BT549	shELAVL1(I)	1-empty	-0.832564		1-BT549	shELAVL1(II)	1-empty	0.478704		2-MB231	shELAVL1(I)	1-empty	0.250544		2-MB231	shELAVL1(II)	1-empty	-0.390338
1-BT549	shELAVL1(I)	1-empty	0.681245		1-BT549	shELAVL1(II)	1-empty	-3.57955		2-MB231	shELAVL1(I)	1-empty	-1.95264		2-MB231	shELAVL1(II)	1-empty	0.012126
1-BT549	shELAVL1(I)	1-empty	-1.07397		1-BT549	shELAVL1(II)	1-empty	-1.29796		2-MB231	shELAVL1(I)	1-empty	0.171703		2-MB231	shELAVL1(II)	1-empty	0.313268
1-BT549	shELAVL1(I)	1-empty	0.370271		1-BT549	shELAVL1(II)	1-empty	-1.8355		2-MB231	shELAVL1(I)	1-empty	-3.02405		2-MB231	shELAVL1(II)	1-empty	-1.82753
1-BT549	shELAVL1(I)	1-empty	1.08426		1-BT549	shELAVL1(II)	1-empty	-2.45126		2-MB231	shELAVL1(I)	1-empty	-1.46896		2-MB231	shELAVL1(II)	1-empty	1.04563
1-BT549	shELAVL1(I)	1-empty	1.32086		1-BT549	shELAVL1(II)	1-empty	-2.32509		2-MB231	shELAVL1(I)	1-empty	-0.972552		2-MB231	shELAVL1(II)	1-empty	-3.3355
1-BT549	shELAVL1(I)	1-empty	-1.53387		1-BT549	shELAVL1(II)	1-empty	-1.36083		2-MB231	shELAVL1(I)	1-empty	-2.0633		2-MB231	shELAVL1(II)	1-empty	0.855931
1-BT549	shELAVL1(I)	1-empty	1.05029		1-BT549	shELAVL1(II)	1-empty	0.2074		2-MB231	shELAVL1(I)	1-empty	-1.66468		2-MB231	shELAVL1(II)	1-empty	0.139711
1-BT549	shELAVL1(I)	1-empty	0.648239		1-BT549	shELAVL1(II)	1-empty	0.149986		2-MB231	shELAVL1(I)	1-empty	0.255193		2-MB231	shELAVL1(II)	1-empty	1.23909
1-BT549	shELAVL1(I)	1-empty	1.06816		1-BT549	shELAVL1(II)	1-empty	-1.39865		2-MB231	shELAVL1(I)	1-empty	-0.30083		2-MB231	shELAVL1(II)	1-empty	0.180494
1-BT549	shELAVL1(I)	1-empty	1.47886		1-BT549	shELAVL1(II)	1-empty	-0.0523528		2-MB231	shELAVL1(I)	1-empty	-0.814661		2-MB231	shELAVL1(II)	1-empty	0.294915
1-BT549	shELAVL1(I)	1-empty	-0.765265		1-BT549	shELAVL1(II)	1-empty	-0.881454		2-MB231	shELAVL1(I)	1-empty	0.186985		2-MB231	shELAVL1(II)	1-empty	0.320616
1-BT549	shELAVL1(I)	1-empty	1.30034		1-BT549	shELAVL1(II)	1-empty	-3.71762		2-MB231	shELAVL1(I)	1-empty	-0.385368		2-MB231	shELAVL1(II)	1-empty	-0.609217
1-BT549	shELAVL1(I)	1-empty	-1.5024		1-BT549	shELAVL1(II)	1-empty	-1.19121		2-MB231	shELAVL1(I)	1-empty	1.17642		2-MB231	shELAVL1(II)	1-empty	-0.969401
1-BT549	shELAVL1(I)	1-empty	0.145456		1-BT549	shELAVL1(II)	1-empty	-0.967552		2-MB231	shELAVL1(I)	1-empty	-0.632165		2-MB231	shELAVL1(II)	1-empty	-2.01511
1-BT549	shELAVL1(I)	1-empty	-3.40736		1-BT549	shELAVL1(II)	1-empty	-0.618174		2-MB231	shELAVL1(I)	1-empty	-1.11506		2-MB231	shELAVL1(II)	1-empty	0.679772
1-BT549	shELAVL1(I)	1-empty	1.08906		1-BT549	shELAVL1(II)	1-empty	-0.593615		2-MB231	shELAVL1(I)	1-empty	-1.15511		2-MB231	shELAVL1(II)	1-empty	-0.280858
1-BT549	shELAVL1(I)	1-empty	1.28449		1-BT549	shELAVL1(II)	1-empty	-2.55768		2-MB231	shELAVL1(I)	1-empty	1.10945		2-MB231	shELAVL1(II)	1-empty	0.179255
1-BT549	shELAVL1(I)	1-empty	-2.54461		1-BT549	shELAVL1(II)	1-empty	-0.220888		2-MB231	shELAVL1(I)	1-empty	1.27675		2-MB231	shELAVL1(II)	1-empty	-0.244546
1-BT549	shELAVL1(I)	1-empty	-0.683174		1-BT549	shELAVL1(II)	1-empty	-0.0814867		2-MB231	shELAVL1(I)	1-empty	-2.119		2-MB231	shELAVL1(II)	1-empty	0.881727
1-BT549	shELAVL1(I)	1-empty	-1.73749		1-BT549	shELAVL1(II)	1-empty	0.475929		2-MB231	shELAVL1(I)	1-empty	0.219174		2-MB231	shELAVL1(II)	1-empty	1.05399
1-BT549	shELAVL1(I)	1-empty	1.09108		1-BT549	shELAVL1(II)	1-empty	-0.300671		2-MB231	shELAVL1(I)	1-empty	-1.16815		2-MB231	shELAVL1(II)	1-empty	1.12917
1-BT549	shELAVL1(I)	1-empty	0.553472		1-BT549	shELAVL1(II)	1-empty	-3.6958		2-MB231	shELAVL1(I)	1-empty	-2.78128		2-MB231	shELAVL1(II)	1-empty	-3.07951
1-BT549	shELAVL1(I)	1-empty	-2.69082		1-BT549	shELAVL1(II)	1-empty	0.272713		2-MB231	shELAVL1(I)	1-empty	1.6519		2-MB231	shELAVL1(II)	1-empty	1.26744
1-BT549	shELAVL1(I)	1-empty	-0.114434		1-BT549	shELAVL1(II)	1-empty	0.700173		2-MB231	shELAVL1(I)	1-empty	-0.580169		2-MB231	shELAVL1(II)	1-empty	1.26438
1-BT549	shELAVL1(I)	1-empty	-2.98095		1-BT549	shELAVL1(II)	1-empty	-2.78025		2-MB231	shELAVL1(I)	1-empty	1.70127		2-MB231	shELAVL1(II)	1-empty	-0.205252
1-BT549	shELAVL1(I)	1-empty	-1.98299		1-BT549	shELAVL1(II)	1-empty	-0.072325		2-MB231	shELAVL1(I)	1-empty	-0.780571		2-MB231	shELAVL1(II)	1-empty	-0.072358
1-BT549	shELAVL1(I)	1-empty	-2.33459		1-BT549	shELAVL1(II)	1-empty	-2.46898		2-MB231	shELAVL1(I)	1-empty	-1.30598		2-MB231	shELAVL1(II)	1-empty	1.05699
1-BT549	shELAVL1(I)	1-empty	0.928448		1-BT549	shELAVL1(II)	1-empty	-0.277779		2-MB231	shELAVL1(I)	1-empty	0.773085		2-MB231	shELAVL1(II)	1-empty	0.0822069
1-BT549	shELAVL1(I)	1-empty	-1.32652		1-BT549	shELAVL1(II)	1-empty	0.34008		2-MB231	shELAVL1(I)	1-empty	-0.924008		2-MB231	shELAVL1(II)	1-empty	0.868054
1-BT549	shELAVL1(I)	1-empty	0.468438		1-BT549	shELAVL1(II)	1-empty	-2.01258		2-MB231	shELAVL1(I)	1-empty	1.39901		2-MB231	shELAVL1(II)	1-empty	-0.510416
1-BT549	shELAVL1(I)	1-empty	0.647559		1-BT549	shELAVL1(II)	1-empty	0.746766		2-MB231	shELAVL1(I)	1-empty	-0.338879		2-MB231	shELAVL1(II)	1-empty	-0.709286
1-BT549	shELAVL1(I)	1-empty	0.782017		1-BT549	shELAVL1(II)	1-empty	-1.34728		2-MB231	shELAVL1(I)	1-empty	1.19856		2-MB231	shELAVL1(II)	1-empty	-1.49501
1-BT549	shELAVL1(I)	1-empty	-3.54346		1-BT549	shELAVL1(II)	1-empty	-1.12218		2-MB231	shELAVL1(I)	1-empty	0.867697		2-MB231	shELAVL1(II)	1-empty	0.249353
1-BT549	shELAVL1(I)	1-empty	-0.878605		1-BT549	shELAVL1(II)	1-empty	0.0214705		2-MB231	shELAVL1(I)	1-empty	-1.00327		2-MB231	shELAVL1(II)	1-empty	0.201757
1-BT549	shELAVL1(I)	1-empty	-1.09153		1-BT549	shELAVL1(II)	1-empty	-0.294719		2-MB231	shELAVL1(I)	1-empty	-0.862647		2-MB231	shELAVL1(II)	1-empty	-0.457322
1-BT549	shELAVL1(I)	1-empty	1.2537		1-BT549	shELAVL1(II)	1-empty	-1.0293		2-MB231	shELAVL1(I)	1-empty	0.330098		2-MB231	shELAVL1(II)	1-empty	-2.04966
1-BT549	shELAVL1(I)	1-empty	-0.807784		1-BT549	shELAVL1(II)	1-empty	-2.03929		2-MB231	shELAVL1(I)	1-empty	-2.63675		2-MB231	shELAVL1(II)	1-empty	0.872155
1-BT549	shELAVL1(I)	1-empty	0.793666		1-BT549	shELAVL1(II)	1-empty	-0.0405393		2-MB231	shELAVL1(I)	1-empty	-1.27739		2-MB231	shELAVL1(II)	1-empty	0.34518
1-BT549	shELAVL1(I)	1-empty	0.599775		1-BT549	shELAVL1(II)	1-empty	-0.109309		2-MB231	shELAVL1(I)	1-empty	-0.0842535		2-MB231	shELAVL1(II)	1-empty	-1.95414
1-BT549	shELAVL1(I)	1-empty	0.281279		1-BT549	shELAVL1(II)	1-empty	-1.35912		2-MB231	shELAVL1(I)	1-empty	-0.384421		2-MB231	shELAVL1(II)	1-empty	-1.46991
1-BT549	shELAVL1(I)	1-empty	1.13315		1-BT549	shELAVL1(II)	1-empty	1.05058		2-MB231	shELAVL1(I)	1-empty	-2.58713		2-MB231	shELAVL1(II)	1-empty	0.259224
1-BT549	shELAVL1(I)	1-empty	0.528893		1-BT549	shELAVL1(II)	1-empty	-1.96709		2-MB231	shELAVL1(I)	1-empty	-2.38576		2-MB231	shELAVL1(II)	1-empty	-1.19225
1-BT549	shELAVL1(I)	1-empty	-0.180755		1-BT549	shELAVL1(II)	1-empty	0.497691		2-MB231	shELAVL1(I)	1-empty	-1.73452		2-MB231	shELAVL1(II)	1-empty	1.16004
1-BT549	shELAVL1(I)	1-empty	-0.0226044		1-BT549	shELAVL1(II)	1-empty	0.871384		2-MB231	shELAVL1(I)	1-empty	1.02113		2-MB231	shELAVL1(II)	1-empty	-0.055356
1-BT549	shELAVL1(I)	1-empty	-3.2189		1-BT549	shELAVL1(II)	1-empty	0.768034		2-MB231	shELAVL1(I)	1-empty	1.24547		2-MB231	shELAVL1(II)	1-empty	-2.5134
1-BT549	shELAVL1(I)	1-empty	-1.92098		1-BT549	shELAVL1(II)	1-empty	-1.51122		2-MB231	shELAVL1(I)	1-empty	0.211154		2-MB231	shELAVL1(II)	1-empty	-1.06752
1-BT549	shELAVL1(I)	1-empty	-3.68393		1-BT549	shELAVL1(II)	1-empty	-1.77504		2-MB231	shELAVL1(I)	1-empty	1.45987		2-MB231	shELAVL1(II)	1-empty	-0.00142652
1-BT549	shELAVL1(I)	1-empty	-1.84782		1-BT549	shELAVL1(II)	1-empty	0.146374		2-MB231	shELAVL1(I)	1-empty	0.444		2-MB231	shELAVL1(II)	1-empty	-0.184972
1-BT549	shELAVL1(I)	1-empty	-1.8467		1-BT549	shELAVL1(II)	1-empty	0.209686		2-MB231	shELAVL1(I)	1-empty	-1.05712		2-MB231	shELAVL1(II)	1-empty	1.24813
1-BT549	shELAVL1(I)	1-empty	-0.22358		1-BT549	shELAVL1(II)	1-empty	-1.24115		2-MB231	shELAVL1(I)	1-empty	1.40007		2-MB231	shELAVL1(II)	1-empty	0.899538
1-BT549	shELAVL1(I)	1-empty	-2.0381		1-BT549	shELAVL1(II)	1-empty	-0.0194136		2-MB231	shELAVL1(I)	1-empty	0.713143		2-MB231	shELAVL1(II)	1-empty	0.725162
1-BT549	shELAVL1(I)	1-empty	-2.54266		1-BT549	shELAVL1(II)	1-empty	0.544054		2-MB231	shELAVL1(I)	1-empty	0.761963		2-MB231	shELAVL1(II)	1-empty	-2.13038
1-BT549	shELAVL1(I)	1-empty	-1.65288		1-BT549	shELAVL1(II)	1-empty	0.0799333		2-MB231	shELAVL1(I)	1-empty	-0.569193		2-MB231	shELAVL1(II)	1-empty	-3.6581
1-BT549	shELAVL1(I)	1-empty	-1.42872		1-BT549	shELAVL1(II)	1-empty	-1.49403		2-MB231	shELAVL1(I)	1-empty	-0.976554		2-MB231	shELAVL1(II)	1-empty	-0.59318
1-BT549	shELAVL1(I)	1-empty	0.946074		1-BT549	shELAVL1(II)	1-empty	0.499729		2-MB231	shELAVL1(I)	1-empty	-3.08664		2-MB231	shELAVL1(II)	1-empty	0.672366
1-BT549	shELAVL1(I)	1-empty	0.229196		1-BT549	shELAVL1(II)	1-empty	0.309643		2-MB231	shELAVL1(I)	1-empty	1.29153		2-MB231	shELAVL1(II)	1-empty	-2.4742
1-BT549	shELAVL1(I)	1-empty	0.453971		1-BT549	shELAVL1(II)	1-empty	-0.588631		2-MB231	shELAVL1(I)	1-empty	-2.87892		2-MB231	shELAVL1(II)	1-empty	-2.44558
1-BT549	shELAVL1(I)	1-empty	-3.46167		1-BT549	shELAVL1(II)	1-empty	-2.8876		2-MB231	shELAVL1(I)	1-empty	0.263429		2-MB231	shELAVL1(II)	1-empty	0.847833
1-BT549	shELAVL1(I)	1-empty	0.714988		1-BT549	shELAVL1(II)	1-empty	-0.112568		2-MB231	shELAVL1(I)	1-empty	1.27798		2-MB231	shELAVL1(II)	1-empty	-0.717663
1-BT549	shELAVL1(I)	1-empty	-1.13821		1-BT549	shELAVL1(II)	1-empty	-0.276299		2-MB231	shELAVL1(I)	1-empty	-1.41949		2-MB231	shELAVL1(II)	1-empty	-0.340662
1-BT549	shELAVL1(I)	1-empty	-2.04855		1-BT549	shELAVL1(II)	1-empty	0.639535		2-MB231	shELAVL1(I)	1-empty	-1.22201		2-MB231	shELAVL1(II)	1-empty	-2.88792
1-BT549	shELAVL1(I)	1-empty	0.878657		1-BT549	shELAVL1(II)	1-empty	-0.0774209		2-MB231	shELAVL1(I)	1-empty	-2.7157		2-MB231	shELAVL1(II)	1-empty	1.20748
1-BT549	shELAVL1(I)	1-empty	0.695979		1-BT549	shELAVL1(II)	1-empty	0.673149		2-MB231	shELAVL1(I)	1-empty	0.579826		2-MB231	shELAVL1(II)	1-empty	-0.272298
1-BT549	shELAVL1(I)	1-empty	-2.09288		1-BT549	shELAVL1(II)	1-empty	-0.064118		2-MB231	shELAVL1(I)	1-empty	-1.5105		2-MB231	shELAVL1(II)	1-empty	-2.79505
1-BT549	shELAVL1(I)	1-empty	-2.078		1-BT549	shELAVL1(II)	1-empty	-0.694569		2-MB231	shELAVL1(I)	1-empty	1.39593		2-MB231	shELAVL1(II)	1-empty	0.64275
1-BT549	shELAVL1(I)	1-empty	0.786734		1-BT549	shELAVL1(II)	1-empty	0.239783		2-MB231	shELAVL1(I)	1-empty	0.439743		2-MB231	shELAVL1(II)	1-empty	1.17705
1-BT549	shELAVL1(I)	1-empty	-1.99524		1-BT549	shELAVL1(II)	1-empty	0.893632		2-MB231	shELAVL1(I)	1-empty	1.12203		2-MB231	shELAVL1(II)	1-empty	-2.7706
1-BT549	shELAVL1(I)	1-empty	1.04713		1-BT549	shELAVL1(II)	1-empty	0.776708		2-MB231	shELAVL1(I)	1-empty	0.216279		2-MB231	shELAVL1(II)	1-empty	-1.84212
1-BT549	shELAVL1(I)	1-empty	-0.894068		1-BT549	shELAVL1(II)	1-empty	0.068694		2-MB231	shELAVL1(I)	1-empty	0.563118		2-MB231	shELAVL1(II)	1-empty	0.83029
1-BT549	shELAVL1(I)	1-empty	0.315852		1-BT549	shELAVL1(II)	1-empty	0.905504		2-MB231	shELAVL1(I)	1-empty	1.62762		2-MB231	shELAVL1(II)	1-empty	-0.159197
1-BT549	shELAVL1(I)	1-empty	0.172406		1-BT549	shELAVL1(II)	1-empty	0.930282		2-MB231	shELAVL1(I)	1-empty	1.39546		2-MB231	shELAVL1(II)	1-empty	0.234989
1-BT549	shELAVL1(I)	1-empty	0.977718		1-BT549	shELAVL1(II)	1-empty	0.579581		2-MB231	shELAVL1(I)	1-empty	0.336991		2-MB231	shELAVL1(II)	1-empty	0.880231
1-BT549	shELAVL1(I)	1-empty	0.558865		1-BT549	shELAVL1(II)	1-empty	-2.09594		2-MB231	shELAVL1(I)	1-empty	0.490057		2-MB231	shELAVL1(II)	1-empty	-0.487793
1-BT549	shELAVL1(I)	1-empty	0.410965		1-BT549	shELAVL1(II)	1-empty	0.811569		2-MB231	shELAVL1(I)	1-empty	-2.1791		2-MB231	shELAVL1(II)	1-empty	-3.30094
1-BT549	shELAVL1(I)	1-empty	-0.531715		1-BT549	shELAVL1(II)	1-empty	0.878394		2-MB231	shELAVL1(I)	1-empty	1.40568		2-MB231	shELAVL1(II)	1-empty	0.772076
1-BT549	shELAVL1(I)	1-empty	0.887111		1-BT549	shELAVL1(II)	1-empty	0.895406		2-MB231	shELAVL1(I)	1-empty	0.00464537		2-MB231	shELAVL1(II)	1-empty	0.905548
1-BT549	shELAVL1(I)	1-empty	-2.39071		1-BT549	shELAVL1(II)	1-empty	0.915918		2-MB231	shELAVL1(I)	1-empty	-1.27499		2-MB231	shELAVL1(II)	1-empty	-0.764134
1-BT549	shELAVL1(I)	1-empty	1.09754		1-BT549	shELAVL1(II)	1-empty	1.0106		2-MB231	shELAVL1(I)	1-empty	-0.963377		2-MB231	shELAVL1(II)	1-empty	-0.616611
1-BT549	shELAVL1(I)	1-empty	0.645161		1-BT549	shELAVL1(II)	1-empty	0.234062		2-MB231	shELAVL1(I)	1-empty	1.34871		2-MB231	shELAVL1(II)	1-empty	-1.30428
1-BT549	shELAVL1(I)	1-empty	-1.13371		1-BT549	shELAVL1(II)	1-empty	0.880168		2-MB231	shELAVL1(I)	1-empty	-1.94318		2-MB231	shELAVL1(II)	1-empty	-2.11519
1-BT549	shELAVL1(I)	1-empty	0.214845		1-BT549	shELAVL1(II)	1-empty	0.882591		2-MB231	shELAVL1(I)	1-empty	0.410697		2-MB231	shELAVL1(II)	1-empty	-2.61978
1-BT549	shELAVL1(I)	1-empty	-2.32807		1-BT549	shELAVL1(II)	1-empty	1.0156		2-MB231	shELAVL1(I)	1-empty	-0.953533		2-MB231	shELAVL1(II)	1-empty	-1.48577
1-BT549	shELAVL1(I)	1-empty	-1.29536		1-BT549	shELAVL1(II)	1-empty	1.13568		2-MB231	shELAVL1(I)	1-empty	0.316948		2-MB231	shELAVL1(II)	1-empty	0.60851
1-BT549	shELAVL1(I)	1-empty	-0.399158		1-BT549	shELAVL1(II)	1-empty	0.743529		2-MB231	shELAVL1(I)	1-empty	1.32442		2-MB231	shELAVL1(II)	1-empty	-0.00658342
1-BT549	shELAVL1(I)	1-empty	-1.17738		1-BT549	shELAVL1(II)	1-empty	-0.933878		2-MB231	shELAVL1(I)	1-empty	-0.946825		2-MB231	shELAVL1(II)	1-empty	0.262514
1-BT549	shELAVL1(I)	1-empty	-2.86943		1-BT549	shELAVL1(II)	1-empty	0.434417		2-MB231	shELAVL1(I)	1-empty	1.31486		2-MB231	shELAVL1(II)	1-empty	0.55218
1-BT549	shELAVL1(I)	1-empty	0.667635		1-BT549	shELAVL1(II)	1-empty	0.872141		2-MB231	shELAVL1(I)	1-empty	-2.05536		2-MB231	shELAVL1(II)	1-empty	0.747897
1-BT549	shELAVL1(I)	1-empty	0.286675		1-BT549	shELAVL1(II)	1-empty	0.790892		2-MB231	shELAVL1(I)	1-empty	-0.0717087		2-MB231	shELAVL1(II)	1-empty	0.533941
1-BT549	shELAVL1(I)	1-empty	1.64276		1-BT549	shELAVL1(II)	1-empty	-2.5155		2-MB231	shELAVL1(I)	1-empty	-1.11888		2-MB231	shELAVL1(II)	1-empty	-1.88237
1-BT549	shELAVL1(I)	1-empty	1.95936		1-BT549	shELAVL1(II)	1-empty	-1.42445		2-MB231	shELAVL1(I)	1-empty	-1.94445		2-MB231	shELAVL1(II)	1-empty	-1.39908
1-BT549	shELAVL1(I)	1-empty	0.590882		1-BT549	shELAVL1(II)	1-empty	-1.8256		2-MB231	shELAVL1(I)	1-empty	-0.689289		2-MB231	shELAVL1(II)	1-empty	-1.88028
1-BT549	shELAVL1(I)	1-empty	0.906037		1-BT549	shELAVL1(II)	1-empty	-0.232138		2-MB231	shELAVL1(I)	1-empty	-0.352737		2-MB231	shELAVL1(II)	1-empty	-1.03361
1-BT549	shELAVL1(I)	1-empty	0.652534		1-BT549	shELAVL1(II)	1-empty	-1.13985		2-MB231	shELAVL1(I)	1-empty	-2.09702		2-MB231	shELAVL1(II)	1-empty	-0.690914
1-BT549	shELAVL1(I)	1-empty	1.32025		1-BT549	shELAVL1(II)	1-empty	0.536599		2-MB231	shELAVL1(I)	1-empty	-1.0843		2-MB231	shELAVL1(II)	1-empty	-0.512509
1-BT549	shELAVL1(I)	1-empty	-1.56303		1-BT549	shELAVL1(II)	1-empty	0.116497		2-MB231	shELAVL1(I)	1-empty	1.72757		2-MB231	shELAVL1(II)	1-empty	-3.52916
1-BT549	shELAVL1(I)	1-empty	0.296975		1-BT549	shELAVL1(II)	1-empty	-0.327		2-MB231	shELAVL1(I)	1-empty	-0.489404		2-MB231	shELAVL1(II)	1-empty	-0.0470153
1-BT549	shELAVL1(I)	1-empty	-1.32725		1-BT549	shELAVL1(II)	1-empty	-0.541491		2-MB231	shELAVL1(I)	1-empty	-1.18683		2-MB231	shELAVL1(II)	1-empty	-1.32424
1-BT549	shELAVL1(I)	1-empty	-0.804243		1-BT549	shELAVL1(II)	1-empty	-2.15705		2-MB231	shELAVL1(I)	1-empty	0.846164		2-MB231	shELAVL1(II)	1-empty	0.0869573
1-BT549	shELAVL1(I)	1-empty	0.640153		1-BT549	shELAVL1(II)	1-empty	-1.68798		2-MB231	shELAVL1(I)	1-empty	0.386357		2-MB231	shELAVL1(II)	1-empty	-1.00558
1-BT549	shELAVL1(I)	1-empty	0.507353		1-BT549	shELAVL1(II)	1-empty	0.54421		2-MB231	shELAVL1(I)	1-empty	-0.803798		2-MB231	shELAVL1(II)	1-empty	-0.221685
1-BT549	shELAVL1(I)	1-empty	0.861718		1-BT549	shELAVL1(II)	1-empty	0.229991		2-MB231	shELAVL1(I)	1-empty	-0.936846		2-MB231	shELAVL1(II)	1-empty	-0.404145
1-BT549	shELAVL1(I)	1-empty	-1.23273		1-BT549	shELAVL1(II)	1-empty	-1.97361		2-MB231	shELAVL1(I)	1-empty	-1.28427		2-MB231	shELAVL1(II)	1-empty	-1.69545
1-BT549	shELAVL1(I)	1-empty	-1.97422		1-BT549	shELAVL1(II)	1-empty	-1.5848		2-MB231	shELAVL1(I)	1-empty	-0.120504		2-MB231	shELAVL1(II)	1-empty	-2.90625
1-BT549	shELAVL1(I)	1-empty	-0.319837		1-BT549	shELAVL1(II)	1-empty	-0.934895		2-MB231	shELAVL1(I)	1-empty	0.426882		2-MB231	shELAVL1(II)	1-empty	-1.61089
1-BT549	shELAVL1(I)	1-empty	-1.30871		1-BT549	shELAVL1(II)	1-empty	0.764868		2-MB231	shELAVL1(I)	1-empty	-0.432956		2-MB231	shELAVL1(II)	1-empty	-0.193609
1-BT549	shELAVL1(I)	1-empty	0.4191		1-BT549	shELAVL1(II)	1-empty	0.68282		2-MB231	shELAVL1(I)	1-empty	0.278019		2-MB231	shELAVL1(II)	1-empty	0.916879
1-BT549	shELAVL1(I)	1-empty	1.47112		1-BT549	shELAVL1(II)	1-empty	0.970302		2-MB231	shELAVL1(I)	1-empty	-1.91781		2-MB231	shELAVL1(II)	1-empty	1.01592
1-BT549	shELAVL1(I)	1-empty	0.780754		1-BT549	shELAVL1(II)	1-empty	0.673216		2-MB231	shELAVL1(I)	1-empty	-0.162068		2-MB231	shELAVL1(II)	1-empty	-2.03644
1-BT549	shELAVL1(I)	1-empty	1.14938		1-BT549	shELAVL1(II)	1-empty	0.893674		2-MB231	shELAVL1(I)	1-empty	1.5833		2-MB231	shELAVL1(II)	1-empty	1.11081
1-BT549	shELAVL1(I)	1-empty	1.13962		1-BT549	shELAVL1(II)	1-empty	-1.22597		2-MB231	shELAVL1(I)	1-empty	-2.30654		2-MB231	shELAVL1(II)	1-empty	-0.88263
1-BT549	shELAVL1(I)	1-empty	0.0132735		1-BT549	shELAVL1(II)	1-empty	0.666564		2-MB231	shELAVL1(I)	1-empty	1.06885		2-MB231	shELAVL1(II)	1-empty	-2.86382
1-BT549	shELAVL1(I)	1-empty	0.387238		1-BT549	shELAVL1(II)	1-empty	-0.893174		2-MB231	shELAVL1(I)	1-empty	-0.0770711		2-MB231	shELAVL1(II)	1-empty	-1.56378
1-BT549	shELAVL1(I)	1-empty	-2.78818		1-BT549	shELAVL1(II)	1-empty	-2.0007		2-MB231	shELAVL1(I)	1-empty	0.735521		2-MB231	shELAVL1(II)	1-empty	-2.10265
1-BT549	shELAVL1(I)	1-empty	-2.58231		1-BT549	shELAVL1(II)	1-empty	0.422666		2-MB231	shELAVL1(I)	1-empty	0.502152		2-MB231	shELAVL1(II)	1-empty	0.895432
1-BT549	shELAVL1(I)	1-empty	-2.40032		1-BT549	shELAVL1(II)	1-empty	-0.456151		2-MB231	shELAVL1(I)	1-empty	-1.85102		2-MB231	shELAVL1(II)	1-empty	-1.03739
1-BT549	shELAVL1(I)	1-empty	-2.18825		1-BT549	shELAVL1(II)	1-empty	-0.157105		2-MB231	shELAVL1(I)	1-empty	-0.574926		2-MB231	shELAVL1(II)	1-empty	0.773318
1-BT549	shELAVL1(I)	1-empty	-2.96026		1-BT549	shELAVL1(II)	1-empty	-1.46029		2-MB231	shELAVL1(I)	1-empty	-1.16269		2-MB231	shELAVL1(II)	1-empty	1.01526
1-BT549	shELAVL1(I)	1-empty	1.06012		1-BT549	shELAVL1(II)	1-empty	0.284903		2-MB231	shELAVL1(I)	1-empty	1.23149		2-MB231	shELAVL1(II)	1-empty	1.14693
1-BT549	shELAVL1(I)	1-empty	1.29542		1-BT549	shELAVL1(II)	1-empty	-3.53675		2-MB231	shELAVL1(I)	1-empty	0.468543		2-MB231	shELAVL1(II)	1-empty	-0.115825
1-BT549	shELAVL1(I)	1-empty	1.22645		1-BT549	shELAVL1(II)	1-empty	1.06253		2-MB231	shELAVL1(I)	1-empty	-1.21566		2-MB231	shELAVL1(II)	1-empty	0.854274
1-BT549	shELAVL1(I)	1-empty	3.84896		1-BT549	shELAVL1(II)	1-empty	0.763454		2-MB231	shELAVL1(I)	1-empty	0.180954		2-MB231	shELAVL1(II)	1-empty	-1.3121
1-BT549	shELAVL1(I)	1-empty	-2.81634		1-BT549	shELAVL1(II)	1-empty	0.38775		2-MB231	shELAVL1(I)	1-empty	0.011418		2-MB231	shELAVL1(II)	1-empty	-1.57029
1-BT549	shELAVL1(I)	1-empty	-1.80115		1-BT549	shELAVL1(II)	1-empty	-0.884022		2-MB231	shELAVL1(I)	1-empty	0.176638		2-MB231	shELAVL1(II)	1-empty	-0.961469
1-BT549	shELAVL1(I)	1-empty	-2.59645		1-BT549	shELAVL1(II)	1-empty	-0.663031		2-MB231	shELAVL1(I)	1-empty	0.159832		2-MB231	shELAVL1(II)	1-empty	0.282802
1-BT549	shELAVL1(I)	1-empty	-2.56209		1-BT549	shELAVL1(II)	1-empty	-2.52736		2-MB231	shELAVL1(I)	1-empty	1.18176		2-MB231	shELAVL1(II)	1-empty	-1.16059
1-BT549	shELAVL1(I)	1-empty	0.286111		1-BT549	shELAVL1(II)	1-empty	0.729711		2-MB231	shELAVL1(I)	1-empty	0.0167666		2-MB231	shELAVL1(II)	1-empty	-0.75468
1-BT549	shELAVL1(I)	1-empty	-1.37816		1-BT549	shELAVL1(II)	1-empty	-0.209134		2-MB231	shELAVL1(I)	1-empty	-1.71665		2-MB231	shELAVL1(II)	1-empty	-3.69585
1-BT549	shELAVL1(I)	1-empty	-0.316377		1-BT549	shELAVL1(II)	1-empty	0.949224		2-MB231	shELAVL1(I)	1-empty	-0.376407		2-MB231	shELAVL1(II)	1-empty	-1.20695
1-BT549	shELAVL1(I)	1-empty	-1.57673		1-BT549	shELAVL1(II)	1-empty	0.717421		2-MB231	shELAVL1(I)	1-empty	0.383121		2-MB231	shELAVL1(II)	1-empty	-3.35474
1-BT549	shELAVL1(I)	1-empty	0.516076		1-BT549	shELAVL1(II)	1-empty	0.513287		2-MB231	shELAVL1(I)	1-empty	0.359149		2-MB231	shELAVL1(II)	1-empty	-0.803333
1-BT549	shELAVL1(I)	1-empty	0.435445		1-BT549	shELAVL1(II)	1-empty	0.580323		2-MB231	shELAVL1(I)	1-empty	-1.07072		2-MB231	shELAVL1(II)	1-empty	0.495331
1-BT549	shELAVL1(I)	1-empty	-2.84855		1-BT549	shELAVL1(II)	1-empty	-0.408304		2-MB231	shELAVL1(I)	1-empty	-0.0326837		2-MB231	shELAVL1(II)	1-empty	-1.38822
1-BT549	shELAVL1(I)	1-empty	-1.78553		1-BT549	shELAVL1(II)	1-empty	-0.560631		2-MB231	shELAVL1(I)	1-empty	-1.3671		2-MB231	shELAVL1(II)	1-empty	-2.96634
1-BT549	shELAVL1(I)	1-empty	-1.32644		1-BT549	shELAVL1(II)	1-empty	0.660497		2-MB231	shELAVL1(I)	1-empty	-2.52025		2-MB231	shELAVL1(II)	1-empty	1.08713
1-BT549	shELAVL1(I)	1-empty	-1.1994		1-BT549	shELAVL1(II)	1-empty	-0.285581		2-MB231	shELAVL1(I)	1-empty	0.374927		2-MB231	shELAVL1(II)	1-empty	0.26655
1-BT549	shELAVL1(I)	1-empty	2.03025		1-BT549	shELAVL1(II)	1-empty	-1.79929		2-MB231	shELAVL1(I)	1-empty	0.774902		2-MB231	shELAVL1(II)	1-empty	-1.82425
1-BT549	shELAVL1(I)	1-empty	-3.37205		1-BT549	shELAVL1(II)	1-empty	0.402157		2-MB231	shELAVL1(I)	1-empty	-2.17261		2-MB231	shELAVL1(II)	1-empty	0.972845
1-BT549	shELAVL1(I)	1-empty	0.499496		1-BT549	shELAVL1(II)	1-empty	-3.21414		2-MB231	shELAVL1(I)	1-empty	2.35868		2-MB231	shELAVL1(II)	1-empty	-1.55209
1-BT549	shELAVL1(I)	1-empty	-0.175065		1-BT549	shELAVL1(II)	1-empty	0.164293		2-MB231	shELAVL1(I)	1-empty	-0.787722		2-MB231	shELAVL1(II)	1-empty	-1.68846
1-BT549	shELAVL1(I)	1-empty	-0.912967		1-BT549	shELAVL1(II)	1-empty	-0.579377		2-MB231	shELAVL1(I)	1-empty	0.258317		2-MB231	shELAVL1(II)	1-empty	0.977157
1-BT549	shELAVL1(I)	1-empty	-2.03593		1-BT549	shELAVL1(II)	1-empty	0.0447824		2-MB231	shELAVL1(I)	1-empty	0.211916		2-MB231	shELAVL1(II)	1-empty	1.20104
1-BT549	shELAVL1(I)	1-empty	0.760183		1-BT549	shELAVL1(II)	1-empty	-1.53363		2-MB231	shELAVL1(I)	1-empty	-1.62256		2-MB231	shELAVL1(II)	1-empty	-2.0067
1-BT549	shELAVL1(I)	1-empty	2.07557		1-BT549	shELAVL1(II)	1-empty	-0.358344		2-MB231	shELAVL1(I)	1-empty	-3.0639		2-MB231	shELAVL1(II)	1-empty	1.19415
1-BT549	shELAVL1(I)	1-empty	0.743535		1-BT549	shELAVL1(II)	1-empty	-1.67798		2-MB231	shELAVL1(I)	1-empty	0.781456		2-MB231	shELAVL1(II)	1-empty	1.51627
1-BT549	shELAVL1(I)	1-empty	-0.754129		1-BT549	shELAVL1(II)	1-empty	-1.24366		2-MB231	shELAVL1(I)	1-empty	-0.758308		2-MB231	shELAVL1(II)	1-empty	-0.0615535
1-BT549	shELAVL1(I)	1-empty	0.813093		1-BT549	shELAVL1(II)	1-empty	-0.994891		2-MB231	shELAVL1(I)	1-empty	0.685495		2-MB231	shELAVL1(II)	1-empty	1.41805
1-BT549	shELAVL1(I)	1-empty	-1.54752		1-BT549	shELAVL1(II)	1-empty	-0.412697		2-MB231	shELAVL1(I)	1-empty	-0.530283		2-MB231	shELAVL1(II)	1-empty	-3.19635
1-BT549	shELAVL1(I)	1-empty	-2.79665		1-BT549	shELAVL1(II)	1-empty	0.676072		2-MB231	shELAVL1(I)	1-empty	1.13806		2-MB231	shELAVL1(II)	1-empty	1.04683
1-BT549	shELAVL1(I)	1-empty	-0.116311		1-BT549	shELAVL1(II)	1-empty	-0.184954		2-MB231	shELAVL1(I)	1-empty	-1.22702		2-MB231	shELAVL1(II)	1-empty	1.14224
1-BT549	shELAVL1(I)	1-empty	-3.35294		1-BT549	shELAVL1(II)	1-empty	0.363956		2-MB231	shELAVL1(I)	1-empty	-1.50172		2-MB231	shELAVL1(II)	1-empty	-0.444122
1-BT549	shELAVL1(I)	1-empty	1.29974		1-BT549	shELAVL1(II)	1-empty	0.64093		2-MB231	shELAVL1(I)	1-empty	-1.49862		2-MB231	shELAVL1(II)	1-empty	-0.44888
1-BT549	shELAVL1(I)	1-empty	-0.259379		1-BT549	shELAVL1(II)	1-empty	-0.604304		2-MB231	shELAVL1(I)	1-empty	-0.332712		2-MB231	shELAVL1(II)	1-empty	0.0570632
1-BT549	shELAVL1(I)	1-empty	1.01534		1-BT549	shELAVL1(II)	1-empty	1.04677		2-MB231	shELAVL1(I)	1-empty	0.051676		2-MB231	shELAVL1(II)	1-empty	-0.0468735
1-BT549	shELAVL1(I)	1-empty	0.135738		1-BT549	shELAVL1(II)	1-empty	0.167317		2-MB231	shELAVL1(I)	1-empty	-1.14293		2-MB231	shELAVL1(II)	1-empty	1.20022
1-BT549	shELAVL1(I)	1-empty	0.974609		1-BT549	shELAVL1(II)	1-empty	-1.96538		2-MB231	shELAVL1(I)	1-empty	0.130697		2-MB231	shELAVL1(II)	1-empty	1.22208
1-BT549	shELAVL1(I)	1-empty	0.708386		1-BT549	shELAVL1(II)	1-empty	0.187479		2-MB231	shELAVL1(I)	1-empty	0.626938		2-MB231	shELAVL1(II)	1-empty	-0.278951
1-BT549	shELAVL1(I)	1-empty	0.488692		1-BT549	shELAVL1(II)	1-empty	-0.801503		2-MB231	shELAVL1(I)	1-empty	1.09001		2-MB231	shELAVL1(II)	1-empty	-0.235779
1-BT549	shELAVL1(I)	1-empty	-0.640458		1-BT549	shELAVL1(II)	1-empty	0.80327		2-MB231	shELAVL1(I)	1-empty	-0.0796939		2-MB231	shELAVL1(II)	1-empty	0.379945
1-BT549	shELAVL1(I)	1-empty	0.763316		1-BT549	shELAVL1(II)	1-empty	0.695508		2-MB231	shELAVL1(I)	1-empty	1.27891		2-MB231	shELAVL1(II)	1-empty	-2.92939
1-BT549	shELAVL1(I)	1-empty	-3.11042		1-BT549	shELAVL1(II)	1-empty	-0.45082		2-MB231	shELAVL1(I)	1-empty	0.670592		2-MB231	shELAVL1(II)	1-empty	1.21428
1-BT549	shELAVL1(I)	1-empty	-0.767014		1-BT549	shELAVL1(II)	1-empty	-0.269243		2-MB231	shELAVL1(I)	1-empty	0.604023		2-MB231	shELAVL1(II)	1-empty	-0.0485187
1-BT549	shELAVL1(I)	1-empty	-1.57544		1-BT549	shELAVL1(II)	1-empty	-1.859		2-MB231	shELAVL1(I)	1-empty	-0.589571		2-MB231	shELAVL1(II)	1-empty	-0.538789
1-BT549	shELAVL1(I)	1-empty	0.833494		1-BT549	shELAVL1(II)	1-empty	0.00900241		2-MB231	shELAVL1(I)	1-empty	-3.25184		2-MB231	shELAVL1(II)	1-empty	0.733249
1-BT549	shELAVL1(I)	1-empty	0.641185		1-BT549	shELAVL1(II)	1-empty	0.755562		2-MB231	shELAVL1(I)	1-empty	-1.68781		2-MB231	shELAVL1(II)	1-empty	-0.890428
1-BT549	shELAVL1(I)	1-empty	1.2595		1-BT549	shELAVL1(II)	1-empty	-0.53213		2-MB231	shELAVL1(I)	1-empty	-1.77704		2-MB231	shELAVL1(II)	1-empty	0.461706
1-BT549	shELAVL1(I)	1-empty	0.543775		1-BT549	shELAVL1(II)	1-empty	0.337125		2-MB231	shELAVL1(I)	1-empty	1.35148		2-MB231	shELAVL1(II)	1-empty	-1.28509
1-BT549	shELAVL1(I)	1-empty	1.14085		1-BT549	shELAVL1(II)	1-empty	-0.535868		2-MB231	shELAVL1(I)	1-empty	-2.55181		2-MB231	shELAVL1(II)	1-empty	-0.745013
1-BT549	shELAVL1(I)	1-empty	0.915847		1-BT549	shELAVL1(II)	1-empty	0.494629		2-MB231	shELAVL1(I)	1-empty	-1.57647		2-MB231	shELAVL1(II)	1-empty	-0.298293
1-BT549	shELAVL1(I)	1-empty	0.913368		1-BT549	shELAVL1(II)	1-empty	0.814511		2-MB231	shELAVL1(I)	1-empty	-1.13258		2-MB231	shELAVL1(II)	1-empty	0.452334
1-BT549	shELAVL1(I)	1-empty	0.679279		1-BT549	shELAVL1(II)	1-empty	1.00819		2-MB231	shELAVL1(I)	1-empty	0.437136		2-MB231	shELAVL1(II)	1-empty	1.04312
1-BT549	shELAVL1(I)	1-empty	-2.50087		1-BT549	shELAVL1(II)	1-empty	0.836565		2-MB231	shELAVL1(I)	1-empty	-2.07709		2-MB231	shELAVL1(II)	1-empty	0.594757
1-BT549	shELAVL1(I)	1-empty	0.331759		1-BT549	shELAVL1(II)	1-empty	0.677522		2-MB231	shELAVL1(I)	1-empty	-0.737197		2-MB231	shELAVL1(II)	1-empty	0.679546
1-BT549	shELAVL1(I)	1-empty	1.05554		1-BT549	shELAVL1(II)	1-empty	-1.65132		2-MB231	shELAVL1(I)	1-empty	0.996479		2-MB231	shELAVL1(II)	1-empty	0.215194
1-BT549	shELAVL1(I)	1-empty	1.2659		1-BT549	shELAVL1(II)	1-empty	0.857601		2-MB231	shELAVL1(I)	1-empty	-0.940703		2-MB231	shELAVL1(II)	1-empty	0.987171
1-BT549	shELAVL1(I)	1-empty	1.25366		1-BT549	shELAVL1(II)	1-empty	0.771765		2-MB231	shELAVL1(I)	1-empty	-0.321417		2-MB231	shELAVL1(II)	1-empty	-3.21612
1-BT549	shELAVL1(I)	1-empty	1.13421		1-BT549	shELAVL1(II)	1-empty	0.794976		2-MB231	shELAVL1(I)	1-empty	-0.573328		2-MB231	shELAVL1(II)	1-empty	0.749428
1-BT549	shELAVL1(I)	1-empty	0.917831		1-BT549	shELAVL1(II)	1-empty	1.03128		2-MB231	shELAVL1(I)	1-empty	-0.247451		2-MB231	shELAVL1(II)	1-empty	-1.19916
1-BT549	shELAVL1(I)	1-empty	-1.75329		1-BT549	shELAVL1(II)	1-empty	0.825226		2-MB231	shELAVL1(I)	1-empty	1.06831		2-MB231	shELAVL1(II)	1-empty	-1.3641
1-BT549	shELAVL1(I)	1-empty	1.15848		1-BT549	shELAVL1(II)	1-empty	1.05689		2-MB231	shELAVL1(I)	1-empty	1.607		2-MB231	shELAVL1(II)	1-empty	0.597927
1-BT549	shELAVL1(I)	1-empty	-2.07879		1-BT549	shELAVL1(II)	1-empty	0.997044		2-MB231	shELAVL1(I)	1-empty	-0.658031		2-MB231	shELAVL1(II)	1-empty	-2.8998
1-BT549	shELAVL1(I)	1-empty	0.50983		1-BT549	shELAVL1(II)	1-empty	-0.0846883		2-MB231	shELAVL1(I)	1-empty	0.794244		2-MB231	shELAVL1(II)	1-empty	-0.271808
1-BT549	shELAVL1(I)	1-empty	-0.305864		1-BT549	shELAVL1(II)	1-empty	-2.4769		2-MB231	shELAVL1(I)	1-empty	0.969573		2-MB231	shELAVL1(II)	1-empty	-1.86077
1-BT549	shELAVL1(I)	1-empty	1.30665		1-BT549	shELAVL1(II)	1-empty	1.09634		2-MB231	shELAVL1(I)	1-empty	1.55179		2-MB231	shELAVL1(II)	1-empty	1.27573
1-BT549	shELAVL1(I)	1-empty	1.06613		1-BT549	shELAVL1(II)	1-empty	0.872706		2-MB231	shELAVL1(I)	1-empty	-0.311085		2-MB231	shELAVL1(II)	1-empty	-0.0404266
1-BT549	shELAVL1(I)	1-empty	-0.913712		1-BT549	shELAVL1(II)	1-empty	0.773348		2-MB231	shELAVL1(I)	1-empty	0.13312		2-MB231	shELAVL1(II)	1-empty	0.712357
1-BT549	shELAVL1(I)	1-empty	0.885497		1-BT549	shELAVL1(II)	1-empty	0.465872		2-MB231	shELAVL1(I)	1-empty	0.578043		2-MB231	shELAVL1(II)	1-empty	-0.768115
1-BT549	shELAVL1(I)	1-empty	1.29951		1-BT549	shELAVL1(II)	1-empty	0.976369		2-MB231	shELAVL1(I)	1-empty	0.482004		2-MB231	shELAVL1(II)	1-empty	-1.90237
1-BT549	shELAVL1(I)	1-empty	0.0148488		1-BT549	shELAVL1(II)	1-empty	-1.50672		2-MB231	shELAVL1(I)	1-empty	0.0893234		2-MB231	shELAVL1(II)	1-empty	-3.57765
1-BT549	shELAVL1(I)	1-empty	0.661666		1-BT549	shELAVL1(II)	1-empty	0.787189		2-MB231	shELAVL1(I)	1-empty	-1.51083		2-MB231	shELAVL1(II)	1-empty	-3.6019
1-BT549	shELAVL1(I)	1-empty	-0.157129		1-BT549	shELAVL1(II)	1-empty	0.87773		2-MB231	shELAVL1(I)	1-empty	-1.89945		2-MB231	shELAVL1(II)	1-empty	-1.0754
1-BT549	shELAVL1(I)	1-empty	0.997349		1-BT549	shELAVL1(II)	1-empty	-1.29152		2-MB231	shELAVL1(I)	1-empty	0.613225		2-MB231	shELAVL1(II)	1-empty	1.29956
1-BT549	shELAVL1(I)	1-empty	-0.777474		1-BT549	shELAVL1(II)	1-empty	0.782252		2-MB231	shELAVL1(I)	1-empty	-0.629135		2-MB231	shELAVL1(II)	1-empty	0.362873
1-BT549	shELAVL1(I)	1-empty	-0.148339		1-BT549	shELAVL1(II)	1-empty	0.684249		2-MB231	shELAVL1(I)	1-empty	1.45804		2-MB231	shELAVL1(II)	1-empty	1.1834
1-BT549	shELAVL1(I)	1-empty	0.756705		1-BT549	shELAVL1(II)	1-empty	-1.35566		2-MB231	shELAVL1(I)	1-empty	0.19139		2-MB231	shELAVL1(II)	1-empty	0.853122
1-BT549	shELAVL1(I)	1-empty	-2.50226		1-BT549	shELAVL1(II)	1-empty	1.0933		2-MB231	shELAVL1(I)	1-empty	0.093018		2-MB231	shELAVL1(II)	1-empty	-0.212113
1-BT549	shELAVL1(I)	1-empty	1.10291		1-BT549	shELAVL1(II)	1-empty	-0.447381		2-MB231	shELAVL1(I)	1-empty	1.54224		2-MB231	shELAVL1(II)	1-empty	-0.834119
1-BT549	shELAVL1(I)	1-empty	1.18971		1-BT549	shELAVL1(II)	1-empty	0.829024		2-MB231	shELAVL1(I)	1-empty	1.15867		2-MB231	shELAVL1(II)	1-empty	0.412323
1-BT549	shELAVL1(I)	1-empty	2.52056		1-BT549	shELAVL1(II)	1-empty	0.759859		2-MB231	shELAVL1(I)	1-empty	0.669839		2-MB231	shELAVL1(II)	1-empty	0.454907
1-BT549	shELAVL1(I)	1-empty	2.58162		1-BT549	shELAVL1(II)	1-empty	-1.64118		2-MB231	shELAVL1(I)	1-empty	-0.513242		2-MB231	shELAVL1(II)	1-empty	0.806592
1-BT549	shELAVL1(I)	1-empty	0.65412		1-BT549	shELAVL1(II)	1-empty	-0.996354		2-MB231	shELAVL1(I)	1-empty	-1.03057		2-MB231	shELAVL1(II)	1-empty	1.07704
1-BT549	shELAVL1(I)	1-empty	0.151726		1-BT549	shELAVL1(II)	1-empty	-0.756952		2-MB231	shELAVL1(I)	1-empty	0.757223		2-MB231	shELAVL1(II)	1-empty	1.16521
1-BT549	shELAVL1(I)	1-empty	1.13425		1-BT549	shELAVL1(II)	1-empty	-0.68101		2-MB231	shELAVL1(I)	1-empty	-0.746121		2-MB231	shELAVL1(II)	1-empty	-0.260719
1-BT549	shELAVL1(I)	1-empty	1.37214		1-BT549	shELAVL1(II)	1-empty	-0.100537		2-MB231	shELAVL1(I)	1-empty	-1.16932		2-MB231	shELAVL1(II)	1-empty	-2.84233
1-BT549	shELAVL1(I)	1-empty	0.0407928		1-BT549	shELAVL1(II)	1-empty	-1.19457		2-MB231	shELAVL1(I)	1-empty	-1.00844		2-MB231	shELAVL1(II)	1-empty	0.450942
1-BT549	shELAVL1(I)	1-empty	1.1459		1-BT549	shELAVL1(II)	1-empty	0.912926		2-MB231	shELAVL1(I)	1-empty	-1.60371		2-MB231	shELAVL1(II)	1-empty	0.645597
1-BT549	shELAVL1(I)	1-empty	3.90353		1-BT549	shELAVL1(II)	1-empty	0.022113		2-MB231	shELAVL1(I)	1-empty	1.34993		2-MB231	shELAVL1(II)	1-empty	0.440985
1-BT549	shELAVL1(I)	1-empty	0.307969		1-BT549	shELAVL1(II)	1-empty	-0.557172		2-MB231	shELAVL1(I)	1-empty	0.642962		2-MB231	shELAVL1(II)	1-empty	0.762071
1-BT549	shELAVL1(I)	1-empty	-3.27716		1-BT549	shELAVL1(II)	1-empty	-2.27169		2-MB231	shELAVL1(I)	1-empty	0.0957305		2-MB231	shELAVL1(II)	1-empty	1.18454
1-BT549	shELAVL1(I)	1-empty	-1.21087		1-BT549	shELAVL1(II)	1-empty	0.631024		2-MB231	shELAVL1(I)	1-empty	-1.00857		2-MB231	shELAVL1(II)	1-empty	-0.412731
1-BT549	shELAVL1(I)	1-empty	2.72472		1-BT549	shELAVL1(II)	1-empty	-2.65596		2-MB231	shELAVL1(I)	1-empty	-0.554476		2-MB231	shELAVL1(II)	1-empty	1.12445
1-BT549	shELAVL1(I)	1-empty	-0.964364		1-BT549	shELAVL1(II)	1-empty	-2.82261		2-MB231	shELAVL1(I)	1-empty	0.906975		2-MB231	shELAVL1(II)	1-empty	-2.36214
1-BT549	shELAVL1(I)	1-empty	-1.32579		1-BT549	shELAVL1(II)	1-empty	0.721902		2-MB231	shELAVL1(I)	1-empty	0.162583		2-MB231	shELAVL1(II)	1-empty	0.365807
1-BT549	shELAVL1(I)	1-empty	0.422789		1-BT549	shELAVL1(II)	1-empty	-0.547067		2-MB231	shELAVL1(I)	1-empty	1.31497		2-MB231	shELAVL1(II)	1-empty	0.934544
1-BT549	shELAVL1(I)	1-empty	1.15836		1-BT549	shELAVL1(II)	1-empty	0.898626		2-MB231	shELAVL1(I)	1-empty	-1.16572		2-MB231	shELAVL1(II)	1-empty	-2.7992
1-BT549	shELAVL1(I)	1-empty	0.236261		1-BT549	shELAVL1(II)	1-empty	0.731121		2-MB231	shELAVL1(I)	1-empty	1.47812		2-MB231	shELAVL1(II)	1-empty	-3.23749
1-BT549	shELAVL1(I)	1-empty	-2.04747		1-BT549	shELAVL1(II)	1-empty	-2.1339		2-MB231	shELAVL1(I)	1-empty	1.01424		2-MB231	shELAVL1(II)	1-empty	0.588439
1-BT549	shELAVL1(I)	1-empty	0.414623		1-BT549	shELAVL1(II)	1-empty	-0.649888		2-MB231	shELAVL1(I)	1-empty	1.19879		2-MB231	shELAVL1(II)	1-empty	-0.604185
1-BT549	shELAVL1(I)	1-empty	0.454007		1-BT549	shELAVL1(II)	1-empty	-0.547994		2-MB231	shELAVL1(I)	1-empty	0.82342		2-MB231	shELAVL1(II)	1-empty	0.512638
1-BT549	shELAVL1(I)	1-empty	-3.56859		1-BT549	shELAVL1(II)	1-empty	0.660927		2-MB231	shELAVL1(I)	1-empty	-1.95639		2-MB231	shELAVL1(II)	1-empty	1.11866
1-BT549	shELAVL1(I)	1-empty	0.585233		1-BT549	shELAVL1(II)	1-empty	0.873414		2-MB231	shELAVL1(I)	1-empty	1.27038		2-MB231	shELAVL1(II)	1-empty	-0.319819
1-BT549	shELAVL1(I)	1-empty	-0.209112		1-BT549	shELAVL1(II)	1-empty	-0.72138		2-MB231	shELAVL1(I)	1-empty	-1.27143		2-MB231	shELAVL1(II)	1-empty	-2.45069
1-BT549	shELAVL1(I)	1-empty	-0.326504		1-BT549	shELAVL1(II)	1-empty	0.729831		2-MB231	shELAVL1(I)	1-empty	-2.00514		2-MB231	shELAVL1(II)	1-empty	1.13631
1-BT549	shELAVL1(I)	1-empty	0.36167		1-BT549	shELAVL1(II)	1-empty	-1.50977		2-MB231	shELAVL1(I)	1-empty	1.08766		2-MB231	shELAVL1(II)	1-empty	0.847126
1-BT549	shELAVL1(I)	1-empty	-1.11111		1-BT549	shELAVL1(II)	1-empty	-2.35651		2-MB231	shELAVL1(I)	1-empty	-1.49915		2-MB231	shELAVL1(II)	1-empty	-0.295751
1-BT549	shELAVL1(I)	1-empty	-0.781321		1-BT549	shELAVL1(II)	1-empty	-0.953646		2-MB231	shELAVL1(I)	1-empty	-2.68916		2-MB231	shELAVL1(II)	1-empty	0.610131
1-BT549	shELAVL1(I)	1-empty	-1.77996		1-BT549	shELAVL1(II)	1-empty	-1.47033		2-MB231	shELAVL1(I)	1-empty	-2.31282		2-MB231	shELAVL1(II)	1-empty	-0.782652
1-BT549	shELAVL1(I)	1-empty	0.104814		1-BT549	shELAVL1(II)	1-empty	0.559575		2-MB231	shELAVL1(I)	1-empty	-0.626612		2-MB231	shELAVL1(II)	1-empty	-0.845327
1-BT549	shELAVL1(I)	1-empty	-0.230749		1-BT549	shELAVL1(II)	1-empty	0.882954		2-MB231	shELAVL1(I)	1-empty	1.15466		2-MB231	shELAVL1(II)	1-empty	1.23501
1-BT549	shELAVL1(I)	1-empty	-2.07822		1-BT549	shELAVL1(II)	1-empty	0.456025		2-MB231	shELAVL1(I)	1-empty	0.565479		2-MB231	shELAVL1(II)	1-empty	0.257942
1-BT549	shELAVL1(I)	1-empty	0.0242058		1-BT549	shELAVL1(II)	1-empty	0.871138		2-MB231	shELAVL1(I)	1-empty	-1.44714		2-MB231	shELAVL1(II)	1-empty	0.273611
1-BT549	shELAVL1(I)	1-empty	0.950665		1-BT549	shELAVL1(II)	1-empty	0.201818		2-MB231	shELAVL1(I)	1-empty	1.21141		2-MB231	shELAVL1(II)	1-empty	0.421045
1-BT549	shELAVL1(I)	1-empty	0.659854		1-BT549	shELAVL1(II)	1-empty	-2.90176		2-MB231	shELAVL1(I)	1-empty	0.604904		2-MB231	shELAVL1(II)	1-empty	0.0757428
1-BT549	shELAVL1(I)	1-empty	-2.71894		1-BT549	shELAVL1(II)	1-empty	-0.418947		2-MB231	shELAVL1(I)	1-empty	0.414376		2-MB231	shELAVL1(II)	1-empty	-0.0709523
1-BT549	shELAVL1(I)	1-empty	-0.478147		1-BT549	shELAVL1(II)	1-empty	0.697584		2-MB231	shELAVL1(I)	1-empty	-0.847224		2-MB231	shELAVL1(II)	1-empty	0.306603
1-BT549	shELAVL1(I)	1-empty	-2.52306		1-BT549	shELAVL1(II)	1-empty	1.14979		2-MB231	shELAVL1(I)	1-empty	-2.52573		2-MB231	shELAVL1(II)	1-empty	0.83152
1-BT549	shELAVL1(I)	1-empty	-1.5182		1-BT549	shELAVL1(II)	1-empty	-1.47347		2-MB231	shELAVL1(I)	1-empty	-0.21299		2-MB231	shELAVL1(II)	1-empty	-1.89915
1-BT549	shELAVL1(I)	1-empty	-0.441289		1-BT549	shELAVL1(II)	1-empty	-0.164825		2-MB231	shELAVL1(I)	1-empty	-2.15826		2-MB231	shELAVL1(II)	1-empty	-1.29491
1-BT549	shELAVL1(I)	1-empty	0.723546		1-BT549	shELAVL1(II)	1-empty	0.381611		2-MB231	shELAVL1(I)	1-empty	-2.74397		2-MB231	shELAVL1(II)	1-empty	0.254062
1-BT549	shELAVL1(I)	1-empty	-1.06757		1-BT549	shELAVL1(II)	1-empty	0.547932		2-MB231	shELAVL1(I)	1-empty	1.11663		2-MB231	shELAVL1(II)	1-empty	1.01558
1-BT549	shELAVL1(I)	1-empty	0.0191036		1-BT549	shELAVL1(II)	1-empty	0.799332		2-MB231	shELAVL1(I)	1-empty	-2.06345		2-MB231	shELAVL1(II)	1-empty	-0.675864
1-BT549	shELAVL1(I)	1-empty	1.08278		1-BT549	shELAVL1(II)	1-empty	0.830907		2-MB231	shELAVL1(I)	1-empty	1.47521		2-MB231	shELAVL1(II)	1-empty	0.172169
1-BT549	shELAVL1(I)	1-empty	0.129297		1-BT549	shELAVL1(II)	1-empty	-1.10155		2-MB231	shELAVL1(I)	1-empty	0.065227		2-MB231	shELAVL1(II)	1-empty	0.369352
1-BT549	shELAVL1(I)	1-empty	-0.262398		1-BT549	shELAVL1(II)	1-empty	-1.13264		2-MB231	shELAVL1(I)	1-empty	1.69054		2-MB231	shELAVL1(II)	1-empty	-0.93112
1-BT549	shELAVL1(I)	1-empty	0.615896		1-BT549	shELAVL1(II)	1-empty	-1.03884		2-MB231	shELAVL1(I)	1-empty	-0.6747		2-MB231	shELAVL1(II)	1-empty	-1.9261
1-BT549	shELAVL1(I)	1-empty	-0.706001		1-BT549	shELAVL1(II)	1-empty	1.10959		2-MB231	shELAVL1(I)	1-empty	-0.279015		2-MB231	shELAVL1(II)	1-empty	-2.48513
1-BT549	shELAVL1(I)	1-empty	1.2765		1-BT549	shELAVL1(II)	1-empty	-2.01494		2-MB231	shELAVL1(I)	1-empty	1.57995		2-MB231	shELAVL1(II)	1-empty	-0.0466418
1-BT549	shELAVL1(I)	1-empty	1.38454		1-BT549	shELAVL1(II)	1-empty	0.690179		2-MB231	shELAVL1(I)	1-empty	1.04213		2-MB231	shELAVL1(II)	1-empty	-1.53624
1-BT549	shELAVL1(I)	1-empty	-1.67096		1-BT549	shELAVL1(II)	1-empty	0.782599		2-MB231	shELAVL1(I)	1-empty	1.64048		2-MB231	shELAVL1(II)	1-empty	-0.897848
1-BT549	shELAVL1(I)	1-empty	-0.0291451		1-BT549	shELAVL1(II)	1-empty	-0.382672		2-MB231	shELAVL1(I)	1-empty	0.798606		2-MB231	shELAVL1(II)	1-empty	0.92847
1-BT549	shELAVL1(I)	1-empty	0.872424		1-BT549	shELAVL1(II)	1-empty	0.438879		2-MB231	shELAVL1(I)	1-empty	-0.722648		2-MB231	shELAVL1(II)	1-empty	0.949389
1-BT549	shELAVL1(I)	1-empty	-0.0399877		1-BT549	shELAVL1(II)	1-empty	0.765681		2-MB231	shELAVL1(I)	1-empty	0.586139		2-MB231	shELAVL1(II)	1-empty	-0.451351
1-BT549	shELAVL1(I)	1-empty	0.693802		1-BT549	shELAVL1(II)	1-empty	0.55749		2-MB231	shELAVL1(I)	1-empty	0.862741		2-MB231	shELAVL1(II)	1-empty	-2.70692
1-BT549	shELAVL1(I)	1-empty	-3.09879		1-BT549	shELAVL1(II)	1-empty	-0.806427		2-MB231	shELAVL1(I)	1-empty	-0.590044		2-MB231	shELAVL1(II)	1-empty	0.76531
1-BT549	shELAVL1(I)	1-empty	0.622398		1-BT549	shELAVL1(II)	1-empty	0.636085		2-MB231	shELAVL1(I)	1-empty	0.958932		2-MB231	shELAVL1(II)	1-empty	-0.0291413
1-BT549	shELAVL1(I)	1-empty	1.08451		1-BT549	shELAVL1(II)	1-empty	0.0980566		2-MB231	shELAVL1(I)	1-empty	-0.52248		2-MB231	shELAVL1(II)	1-empty	-1.99833
1-BT549	shELAVL1(I)	1-empty	-1.0669		1-BT549	shELAVL1(II)	1-empty	-2.39901		2-MB231	shELAVL1(I)	1-empty	1.06604		2-MB231	shELAVL1(II)	1-empty	1.24831
1-BT549	shELAVL1(I)	1-empty	-0.622284		1-BT549	shELAVL1(II)	1-empty	-0.14297		2-MB231	shELAVL1(I)	1-empty	-1.74346		2-MB231	shELAVL1(II)	1-empty	-0.750014
1-BT549	shELAVL1(I)	1-empty	-0.175201		1-BT549	shELAVL1(II)	1-empty	0.0964439		2-MB231	shELAVL1(I)	1-empty	1.24143		2-MB231	shELAVL1(II)	1-empty	-1.08401
1-BT549	shELAVL1(I)	1-empty	-3.09586		1-BT549	shELAVL1(II)	1-empty	0.261914		2-MB231	shELAVL1(I)	1-empty	-1.8963		2-MB231	shELAVL1(II)	1-empty	0.203459
1-BT549	shELAVL1(I)	1-empty	0.98919		1-BT549	shELAVL1(II)	1-empty	-1.40742		2-MB231	shELAVL1(I)	1-empty	-1.06835		2-MB231	shELAVL1(II)	1-empty	0.953497
1-BT549	shELAVL1(I)	1-empty	-0.984499		1-BT549	shELAVL1(II)	1-empty	0.00487105		2-MB231	shELAVL1(I)	1-empty	0.268918		2-MB231	shELAVL1(II)	1-empty	-1.45224
1-BT549	shELAVL1(I)	1-empty	-0.436072		1-BT549	shELAVL1(II)	1-empty	0.644419		2-MB231	shELAVL1(I)	1-empty	-1.71839		2-MB231	shELAVL1(II)	1-empty	0.186016
1-BT549	shELAVL1(I)	1-empty	0.453346		1-BT549	shELAVL1(II)	1-empty	-2.87392		2-MB231	shELAVL1(I)	1-empty	-0.588668		2-MB231	shELAVL1(II)	1-empty	-0.672304
1-BT549	shELAVL1(I)	1-empty	-1.13216		1-BT549	shELAVL1(II)	1-empty	0.577684		2-MB231	shELAVL1(I)	1-empty	-1.37712		2-MB231	shELAVL1(II)	1-empty	-1.63936
1-BT549	shELAVL1(I)	1-empty	-1.24438		1-BT549	shELAVL1(II)	1-empty	0.679863		2-MB231	shELAVL1(I)	1-empty	-1.88729		2-MB231	shELAVL1(II)	1-empty	1.11255
1-BT549	shELAVL1(I)	1-empty	0.0558471		1-BT549	shELAVL1(II)	1-empty	0.104531		2-MB231	shELAVL1(I)	1-empty	-0.483397		2-MB231	shELAVL1(II)	1-empty	0.37097
1-BT549	shELAVL1(I)	1-empty	0.804194		1-BT549	shELAVL1(II)	1-empty	-2.34303		2-MB231	shELAVL1(I)	1-empty	1.58219		2-MB231	shELAVL1(II)	1-empty	-2.59628
1-BT549	shELAVL1(I)	1-empty	0.8779		1-BT549	shELAVL1(II)	1-empty	0.477666		2-MB231	shELAVL1(I)	1-empty	1.1726		2-MB231	shELAVL1(II)	1-empty	-2.28556
1-BT549	shELAVL1(I)	1-empty	1.10606		1-BT549	shELAVL1(II)	1-empty	0.339639		2-MB231	shELAVL1(I)	1-empty	-1.80038		2-MB231	shELAVL1(II)	1-empty	1.02597
1-BT549	shELAVL1(I)	1-empty	0.631674		1-BT549	shELAVL1(II)	1-empty	-1.33309		2-MB231	shELAVL1(I)	1-empty	-1.67311		2-MB231	shELAVL1(II)	1-empty	0.947097
1-BT549	shELAVL1(I)	1-empty	-2.43594		1-BT549	shELAVL1(II)	1-empty	-0.0396813		2-MB231	shELAVL1(I)	1-empty	-2.07287		2-MB231	shELAVL1(II)	1-empty	-0.592505
1-BT549	shELAVL1(I)	1-empty	-0.0264699		1-BT549	shELAVL1(II)	1-empty	-1.30441		2-MB231	shELAVL1(I)	1-empty	-1.92604		2-MB231	shELAVL1(II)	1-empty	-1.14883
1-BT549	shELAVL1(I)	1-empty	0.338765		1-BT549	shELAVL1(II)	1-empty	-0.512506		2-MB231	shELAVL1(I)	1-empty	-1.87373		2-MB231	shELAVL1(II)	1-empty	-0.0773085
1-BT549	shELAVL1(I)	1-empty	-0.368559		1-BT549	shELAVL1(II)	1-empty	-1.84357		2-MB231	shELAVL1(I)	1-empty	0.0423153		2-MB231	shELAVL1(II)	1-empty	-1.25377
1-BT549	shELAVL1(I)	1-empty	-1.69672		1-BT549	shELAVL1(II)	1-empty	-1.68089		2-MB231	shELAVL1(I)	1-empty	0.342912		2-MB231	shELAVL1(II)	1-empty	0.839821
1-BT549	shELAVL1(I)	1-empty	-1.96116		1-BT549	shELAVL1(II)	1-empty	0.770026		2-MB231	shELAVL1(I)	1-empty	-3.30466		2-MB231	shELAVL1(II)	1-empty	1.03441
1-BT549	shELAVL1(I)	1-empty	3.25163		1-BT549	shELAVL1(II)	1-empty	0.938516		2-MB231	shELAVL1(I)	1-empty	1.0372		2-MB231	shELAVL1(II)	1-empty	-1.54166
1-BT549	shELAVL1(I)	1-empty	-0.49485		1-BT549	shELAVL1(II)	1-empty	1.03508		2-MB231	shELAVL1(I)	1-empty	-0.615845		2-MB231	shELAVL1(II)	1-empty	-0.156161
1-BT549	shELAVL1(I)	1-empty	1.02083		1-BT549	shELAVL1(II)	1-empty	-0.81747		2-MB231	shELAVL1(I)	1-empty	0.601863		2-MB231	shELAVL1(II)	1-empty	-0.0862674
1-BT549	shELAVL1(I)	1-empty	-0.673132		1-BT549	shELAVL1(II)	1-empty	0.441313		2-MB231	shELAVL1(I)	1-empty	-0.743433		2-MB231	shELAVL1(II)	1-empty	-0.255141
1-BT549	shELAVL1(I)	1-empty	-2.27429		1-BT549	shELAVL1(II)	1-empty	-3.59865		2-MB231	shELAVL1(I)	1-empty	-0.159133		2-MB231	shELAVL1(II)	1-empty	0.344021
1-BT549	shELAVL1(I)	1-empty	1.14407		1-BT549	shELAVL1(II)	1-empty	1.13214		2-MB231	shELAVL1(I)	1-empty	-0.430385		2-MB231	shELAVL1(II)	1-empty	-0.189644
1-BT549	shELAVL1(I)	1-empty	1.45256		1-BT549	shELAVL1(II)	1-empty	-1.0765		2-MB231	shELAVL1(I)	1-empty	1.01664		2-MB231	shELAVL1(II)	1-empty	0.387568
1-BT549	shELAVL1(I)	1-empty	0.610677		1-BT549	shELAVL1(II)	1-empty	-2.79194		2-MB231	shELAVL1(I)	1-empty	-1.48247		2-MB231	shELAVL1(II)	1-empty	0.283162
1-BT549	shELAVL1(I)	1-empty	-0.411151		1-BT549	shELAVL1(II)	1-empty	0.530112		2-MB231	shELAVL1(I)	1-empty	-0.655336		2-MB231	shELAVL1(II)	1-empty	-1.61617
1-BT549	shELAVL1(I)	1-empty	0.157156		1-BT549	shELAVL1(II)	1-empty	0.0793408		2-MB231	shELAVL1(I)	1-empty	0.107008		2-MB231	shELAVL1(II)	1-empty	-1.14058
1-BT549	shELAVL1(I)	1-empty	-0.503175		1-BT549	shELAVL1(II)	1-empty	0.558554		2-MB231	shELAVL1(I)	1-empty	-1.12878		2-MB231	shELAVL1(II)	1-empty	0.126535
1-BT549	shELAVL1(I)	1-empty	-0.0112216		1-BT549	shELAVL1(II)	1-empty	-2.72775		2-MB231	shELAVL1(I)	1-empty	-1.69853		2-MB231	shELAVL1(II)	1-empty	-0.843924
1-BT549	shELAVL1(I)	1-empty	0.0941119		1-BT549	shELAVL1(II)	1-empty	0.825986		2-MB231	shELAVL1(I)	1-empty	1.57405		2-MB231	shELAVL1(II)	1-empty	1.03746
1-BT549	shELAVL1(I)	1-empty	-2.86752		1-BT549	shELAVL1(II)	1-empty	0.562865		2-MB231	shELAVL1(I)	1-empty	1.48099		2-MB231	shELAVL1(II)	1-empty	0.976742
1-BT549	shELAVL1(I)	1-empty	0.183168		1-BT549	shELAVL1(II)	1-empty	0.844096		2-MB231	shELAVL1(I)	1-empty	1.30501		2-MB231	shELAVL1(II)	1-empty	0.89191
1-BT549	shELAVL1(I)	1-empty	1.16869		1-BT549	shELAVL1(II)	1-empty	0.38704		2-MB231	shELAVL1(I)	1-empty	-0.515341		2-MB231	shELAVL1(II)	1-empty	-0.633797
1-BT549	shELAVL1(I)	1-empty	0.814582		1-BT549	shELAVL1(II)	1-empty	0.747954		2-MB231	shELAVL1(I)	1-empty	-2.8944		2-MB231	shELAVL1(II)	1-empty	-0.556508
1-BT549	shELAVL1(I)	1-empty	1.37263		1-BT549	shELAVL1(II)	1-empty	0.909473		2-MB231	shELAVL1(I)	1-empty	-0.323524		2-MB231	shELAVL1(II)	1-empty	-0.210819
1-BT549	shELAVL1(I)	1-empty	1.1951		1-BT549	shELAVL1(II)	1-empty	0.968721		2-MB231	shELAVL1(I)	1-empty	-0.571737		2-MB231	shELAVL1(II)	1-empty	-0.636718
1-BT549	shELAVL1(I)	1-empty	-0.611477		1-BT549	shELAVL1(II)	1-empty	0.649632		2-MB231	shELAVL1(I)	1-empty	-2.68021		2-MB231	shELAVL1(II)	1-empty	0.806371
1-BT549	shELAVL1(I)	1-empty	-0.440614		1-BT549	shELAVL1(II)	1-empty	1.01484		2-MB231	shELAVL1(I)	1-empty	-2.21812		2-MB231	shELAVL1(II)	1-empty	0.676616
1-BT549	shELAVL1(I)	1-empty	-0.145319		1-BT549	shELAVL1(II)	1-empty	1.40048		2-MB231	shELAVL1(I)	1-empty	0.0317638		2-MB231	shELAVL1(II)	1-empty	-2.22576
1-BT549	shELAVL1(I)	1-empty	1.06749		1-BT549	shELAVL1(II)	1-empty	-0.121066		2-MB231	shELAVL1(I)	1-empty	0.682731		2-MB231	shELAVL1(II)	1-empty	0.926231
1-BT549	shELAVL1(I)	1-empty	0.891026		1-BT549	shELAVL1(II)	1-empty	0.854061		2-MB231	shELAVL1(I)	1-empty	-2.69421		2-MB231	shELAVL1(II)	1-empty	-0.429991
1-BT549	shELAVL1(I)	1-empty	0.528143		1-BT549	shELAVL1(II)	1-empty	0.739405		2-MB231	shELAVL1(I)	1-empty	1.55213		2-MB231	shELAVL1(II)	1-empty	-3.40768
1-BT549	shELAVL1(I)	1-empty	0.0536167		1-BT549	shELAVL1(II)	1-empty	0.552734		2-MB231	shELAVL1(I)	1-empty	-0.662089		2-MB231	shELAVL1(II)	1-empty	-0.000753607
1-BT549	shELAVL1(I)	1-empty	1.86797		1-BT549	shELAVL1(II)	1-empty	0.815335		2-MB231	shELAVL1(I)	1-empty	-1.81255		2-MB231	shELAVL1(II)	1-empty	1.17578
1-BT549	shELAVL1(I)	1-empty	-0.0623093		1-BT549	shELAVL1(II)	1-empty	0.405391		2-MB231	shELAVL1(I)	1-empty	-1.20674		2-MB231	shELAVL1(II)	1-empty	0.967669
1-BT549	shELAVL1(I)	1-empty	1.79485		1-BT549	shELAVL1(II)	1-empty	0.22611		2-MB231	shELAVL1(I)	1-empty	-0.343633		2-MB231	shELAVL1(II)	1-empty	1.23409
1-BT549	shELAVL1(I)	1-empty	0.478799		1-BT549	shELAVL1(II)	1-empty	1.04064		2-MB231	shELAVL1(I)	1-empty	0.42489		2-MB231	shELAVL1(II)	1-empty	0.45984
1-BT549	shELAVL1(I)	1-empty	-0.170728		1-BT549	shELAVL1(II)	1-empty	0.0110324		2-MB231	shELAVL1(I)	1-empty	-0.181413		2-MB231	shELAVL1(II)	1-empty	0.807874
1-BT549	shELAVL1(I)	1-empty	-2.22527		1-BT549	shELAVL1(II)	1-empty	0.223579		2-MB231	shELAVL1(I)	1-empty	-1.36134		2-MB231	shELAVL1(II)	1-empty	-2.23301
1-BT549	shELAVL1(I)	1-empty	0.526579		1-BT549	shELAVL1(II)	1-empty	-0.283738		2-MB231	shELAVL1(I)	1-empty	-1.25745		2-MB231	shELAVL1(II)	1-empty	-0.52279
1-BT549	shELAVL1(I)	1-empty	1.33113		1-BT549	shELAVL1(II)	1-empty	0.651475		2-MB231	shELAVL1(I)	1-empty	-0.32289		2-MB231	shELAVL1(II)	1-empty	-0.413644
1-BT549	shELAVL1(I)	1-empty	-0.263904		1-BT549	shELAVL1(II)	1-empty	-1.24143		2-MB231	shELAVL1(I)	1-empty	-0.738035		2-MB231	shELAVL1(II)	1-empty	1.14836
1-BT549	shELAVL1(I)	1-empty	0.887077		1-BT549	shELAVL1(II)	1-empty	0.0020485		2-MB231	shELAVL1(I)	1-empty	1.06593		2-MB231	shELAVL1(II)	1-empty	-0.328636
1-BT549	shELAVL1(I)	1-empty	-0.604383		1-BT549	shELAVL1(II)	1-empty	0.419196		2-MB231	shELAVL1(I)	1-empty	-0.812359		2-MB231	shELAVL1(II)	1-empty	0.262829
1-BT549	shELAVL1(I)	1-empty	0.196162		1-BT549	shELAVL1(II)	1-empty	-1.6901		2-MB231	shELAVL1(I)	1-empty	-1.8285		2-MB231	shELAVL1(II)	1-empty	-1.67232
1-BT549	shELAVL1(I)	1-empty	1.14872		1-BT549	shELAVL1(II)	1-empty	1.15572		2-MB231	shELAVL1(I)	1-empty	-0.582586		2-MB231	shELAVL1(II)	1-empty	0.627572
1-BT549	shELAVL1(I)	1-empty	1.33773		1-BT549	shELAVL1(II)	1-empty	0.940279		2-MB231	shELAVL1(I)	1-empty	-1.38057		2-MB231	shELAVL1(II)	1-empty	-0.136592
1-BT549	shELAVL1(I)	1-empty	1.00492		1-BT549	shELAVL1(II)	1-empty	-0.196092		2-MB231	shELAVL1(I)	1-empty	0.709392		2-MB231	shELAVL1(II)	1-empty	1.31926
1-BT549	shELAVL1(I)	1-empty	1.12639		1-BT549	shELAVL1(II)	1-empty	0.734563		2-MB231	shELAVL1(I)	1-empty	-1.26936		2-MB231	shELAVL1(II)	1-empty	0.474507
1-BT549	shELAVL1(I)	1-empty	-2.51347		1-BT549	shELAVL1(II)	1-empty	0.913846		2-MB231	shELAVL1(I)	1-empty	-1.13996		2-MB231	shELAVL1(II)	1-empty	-0.804162
1-BT549	shELAVL1(I)	1-empty	-2.55362		1-BT549	shELAVL1(II)	1-empty	-2.11284		2-MB231	shELAVL1(I)	1-empty	-2.19718		2-MB231	shELAVL1(II)	1-empty	-0.937038
1-BT549	shELAVL1(I)	1-empty	1.09549		1-BT549	shELAVL1(II)	1-empty	-1.43767		2-MB231	shELAVL1(I)	1-empty	-1.43925		2-MB231	shELAVL1(II)	1-empty	-1.4841
1-BT549	shELAVL1(I)	1-empty	0.720251		1-BT549	shELAVL1(II)	1-empty	0.684566		2-MB231	shELAVL1(I)	1-empty	-1.56619		2-MB231	shELAVL1(II)	1-empty	-0.803056
1-BT549	shELAVL1(I)	1-empty	0.835506		1-BT549	shELAVL1(II)	1-empty	-0.135819		2-MB231	shELAVL1(I)	1-empty	-1.40712		2-MB231	shELAVL1(II)	1-empty	-0.967018
1-BT549	shELAVL1(I)	1-empty	1.24348		1-BT549	shELAVL1(II)	1-empty	0.444002		2-MB231	shELAVL1(I)	1-empty	1.14781		2-MB231	shELAVL1(II)	1-empty	0.242873
1-BT549	shELAVL1(I)	1-empty	0.549513		1-BT549	shELAVL1(II)	1-empty	-2.01148		2-MB231	shELAVL1(I)	1-empty	1.41847		2-MB231	shELAVL1(II)	1-empty	-1.83962
1-BT549	shELAVL1(I)	1-empty	-1.43371		1-BT549	shELAVL1(II)	1-empty	-2.29046		2-MB231	shELAVL1(I)	1-empty	1.50485		2-MB231	shELAVL1(II)	1-empty	-2.07384
1-BT549	shELAVL1(I)	1-empty	0.330573		1-BT549	shELAVL1(II)	1-empty	-0.0804713		2-MB231	shELAVL1(I)	1-empty	0.155342		2-MB231	shELAVL1(II)	1-empty	0.725682
1-BT549	shELAVL1(I)	1-empty	0.462018		1-BT549	shELAVL1(II)	1-empty	-0.186711		2-MB231	shELAVL1(I)	1-empty	0.43557		2-MB231	shELAVL1(II)	1-empty	-2.76204
1-BT549	shELAVL1(I)	1-empty	0.787131		1-BT549	shELAVL1(II)	1-empty	-1.85808		2-MB231	shELAVL1(I)	1-empty	-1.44541		2-MB231	shELAVL1(II)	1-empty	1.11535
1-BT549	shELAVL1(I)	1-empty	-2.58489		1-BT549	shELAVL1(II)	1-empty	0.876887		2-MB231	shELAVL1(I)	1-empty	-0.149179		2-MB231	shELAVL1(II)	1-empty	-0.200336
1-BT549	shELAVL1(I)	1-empty	-0.961908		1-BT549	shELAVL1(II)	1-empty	1.0182		2-MB231	shELAVL1(I)	1-empty	1.35346		2-MB231	shELAVL1(II)	1-empty	1.20243
1-BT549	shELAVL1(I)	1-empty	1.16768		1-BT549	shELAVL1(II)	1-empty	0.728931		2-MB231	shELAVL1(I)	1-empty	1.0563		2-MB231	shELAVL1(II)	1-empty	-0.746058
1-BT549	shELAVL1(I)	1-empty	1.29473		1-BT549	shELAVL1(II)	1-empty	1.15718		2-MB231	shELAVL1(I)	1-empty	1.40037		2-MB231	shELAVL1(II)	1-empty	1.12575
1-BT549	shELAVL1(I)	1-empty	1.14753		1-BT549	shELAVL1(II)	1-empty	0.750736		2-MB231	shELAVL1(I)	1-empty	1.31341		2-MB231	shELAVL1(II)	1-empty	-0.483059
1-BT549	shELAVL1(I)	1-empty	-0.384975		1-BT549	shELAVL1(II)	1-empty	-0.135595		2-MB231	shELAVL1(I)	1-empty	1.24902		2-MB231	shELAVL1(II)	1-empty	-2.15747
1-BT549	shELAVL1(I)	1-empty	1.15219		1-BT549	shELAVL1(II)	1-empty	0.8148		2-MB231	shELAVL1(I)	1-empty	1.15933		2-MB231	shELAVL1(II)	1-empty	0.276046
1-BT549	shELAVL1(I)	1-empty	0.581581		1-BT549	shELAVL1(II)	1-empty	-0.163475		2-MB231	shELAVL1(I)	1-empty	-0.181781		2-MB231	shELAVL1(II)	1-empty	-2.25719
1-BT549	shELAVL1(I)	1-empty	0.610191		1-BT549	shELAVL1(II)	1-empty	0.585208		2-MB231	shELAVL1(I)	1-empty	-1.51398		2-MB231	shELAVL1(II)	1-empty	0.511881
1-BT549	shELAVL1(I)	1-empty	0.242625		1-BT549	shELAVL1(II)	1-empty	0.82855		2-MB231	shELAVL1(I)	1-empty	1.51603		2-MB231	shELAVL1(II)	1-empty	1.22308
1-BT549	shELAVL1(I)	1-empty	0.0575631		1-BT549	shELAVL1(II)	1-empty	1.12027		2-MB231	shELAVL1(I)	1-empty	-0.516826		2-MB231	shELAVL1(II)	1-empty	-3.12231
1-BT549	shELAVL1(I)	1-empty	0.309925		1-BT549	shELAVL1(II)	1-empty	0.934148		2-MB231	shELAVL1(I)	1-empty	-0.88064		2-MB231	shELAVL1(II)	1-empty	-0.612177
1-BT549	shELAVL1(I)	1-empty	0.704867		1-BT549	shELAVL1(II)	1-empty	0.747101		2-MB231	shELAVL1(I)	1-empty	-1.9197		2-MB231	shELAVL1(II)	1-empty	1.20446
1-BT549	shELAVL1(I)	1-empty	0.245104		1-BT549	shELAVL1(II)	1-empty	-0.00809444		2-MB231	shELAVL1(I)	1-empty	1.07829		2-MB231	shELAVL1(II)	1-empty	-2.53743
1-BT549	shELAVL1(I)	1-empty	1.38129		1-BT549	shELAVL1(II)	1-empty	0.566643		2-MB231	shELAVL1(I)	1-empty	0.40284		2-MB231	shELAVL1(II)	1-empty	-0.65913
1-BT549	shELAVL1(I)	1-empty	-0.0119045		1-BT549	shELAVL1(II)	1-empty	-2.09188		2-MB231	shELAVL1(I)	1-empty	-0.987498		2-MB231	shELAVL1(II)	1-empty	1.14918
1-BT549	shELAVL1(I)	1-empty	-3.21233		1-BT549	shELAVL1(II)	1-empty	-3.47138		2-MB231	shELAVL1(I)	1-empty	-1.17669		2-MB231	shELAVL1(II)	1-empty	0.247373
1-BT549	shELAVL1(I)	1-empty	0.579343		1-BT549	shELAVL1(II)	1-empty	-3.42652		2-MB231	shELAVL1(I)	1-empty	1.48035		2-MB231	shELAVL1(II)	1-empty	0.902887
1-BT549	shELAVL1(I)	1-empty	0.745124		1-BT549	shELAVL1(II)	1-empty	-0.0595894		2-MB231	shELAVL1(I)	1-empty	0.183436		2-MB231	shELAVL1(II)	1-empty	-1.73344
1-BT549	shELAVL1(I)	1-empty	-0.255429		1-BT549	shELAVL1(II)	1-empty	-0.514844		2-MB231	shELAVL1(I)	1-empty	1.48122		2-MB231	shELAVL1(II)	1-empty	-1.94381
1-BT549	shELAVL1(I)	1-empty	0.39511		1-BT549	shELAVL1(II)	1-empty	-1.10527		2-MB231	shELAVL1(I)	1-empty	-0.878535		2-MB231	shELAVL1(II)	1-empty	-2.79461
1-BT549	shELAVL1(I)	1-empty	-3.2864		1-BT549	shELAVL1(II)	1-empty	-0.116195		2-MB231	shELAVL1(I)	1-empty	1.34784		2-MB231	shELAVL1(II)	1-empty	0.531992
1-BT549	shELAVL1(I)	1-empty	0.782863		1-BT549	shELAVL1(II)	1-empty	-0.419197		2-MB231	shELAVL1(I)	1-empty	1.54022		2-MB231	shELAVL1(II)	1-empty	0.941989
1-BT549	shELAVL1(I)	1-empty	0.395447		1-BT549	shELAVL1(II)	1-empty	0.9347		2-MB231	shELAVL1(I)	1-empty	0.0111064		2-MB231	shELAVL1(II)	1-empty	-0.112158
1-BT549	shELAVL1(I)	1-empty	-2.20955		1-BT549	shELAVL1(II)	1-empty	-1.12536		2-MB231	shELAVL1(I)	1-empty	1.08819		2-MB231	shELAVL1(II)	1-empty	-1.6083
1-BT549	shELAVL1(I)	1-empty	-0.30544		1-BT549	shELAVL1(II)	1-empty	0.0804022		2-MB231	shELAVL1(I)	1-empty	-1.04305		2-MB231	shELAVL1(II)	1-empty	0.0543099
1-BT549	shELAVL1(I)	1-empty	1.04109		1-BT549	shELAVL1(II)	1-empty	-0.0310495		2-MB231	shELAVL1(I)	1-empty	-2.45949		2-MB231	shELAVL1(II)	1-empty	0.116632
1-BT549	shELAVL1(I)	1-empty	-2.61754		1-BT549	shELAVL1(II)	1-empty	0.741687		2-MB231	shELAVL1(I)	1-empty	-0.00184054		2-MB231	shELAVL1(II)	1-empty	-2.58685
1-BT549	shELAVL1(I)	1-empty	-0.201859		1-BT549	shELAVL1(II)	1-empty	-0.162434		2-MB231	shELAVL1(I)	1-empty	-1.2524		2-MB231	shELAVL1(II)	1-empty	-3.1553
1-BT549	shELAVL1(I)	1-empty	1.55895		1-BT549	shELAVL1(II)	1-empty	-1.10466		2-MB231	shELAVL1(I)	1-empty	1.03825		2-MB231	shELAVL1(II)	1-empty	0.706387
1-BT549	shELAVL1(I)	1-empty	1.05324		1-BT549	shELAVL1(II)	1-empty	-1.95904		2-MB231	shELAVL1(I)	1-empty	1.06459		2-MB231	shELAVL1(II)	1-empty	-1.09162
1-BT549	shELAVL1(I)	1-empty	-3.22884		1-BT549	shELAVL1(II)	1-empty	-0.86957		2-MB231	shELAVL1(I)	1-empty	0.946718		2-MB231	shELAVL1(II)	1-empty	1.13602
1-BT549	shELAVL1(I)	1-empty	-1.50954		1-BT549	shELAVL1(II)	1-empty	0.929352		2-MB231	shELAVL1(I)	1-empty	-1.26407		2-MB231	shELAVL1(II)	1-empty	1.18301
1-BT549	shELAVL1(I)	1-empty	0.628906		1-BT549	shELAVL1(II)	1-empty	0.0997165		2-MB231	shELAVL1(I)	1-empty	-1.87852		2-MB231	shELAVL1(II)	1-empty	-0.432627
1-BT549	shELAVL1(I)	1-empty	0.0326706		1-BT549	shELAVL1(II)	1-empty	-1.8557		2-MB231	shELAVL1(I)	1-empty	-0.697112		2-MB231	shELAVL1(II)	1-empty	0.483518
1-BT549	shELAVL1(I)	1-empty	-0.605957		1-BT549	shELAVL1(II)	1-empty	0.758337		2-MB231	shELAVL1(I)	1-empty	-0.675054		2-MB231	shELAVL1(II)	1-empty	-0.334697
1-BT549	shELAVL1(I)	1-empty	0.860522		1-BT549	shELAVL1(II)	1-empty	1.19261		2-MB231	shELAVL1(I)	1-empty	-0.672594		2-MB231	shELAVL1(II)	1-empty	-0.755474
1-BT549	shELAVL1(I)	1-empty	1.15898		1-BT549	shELAVL1(II)	1-empty	0.708223		2-MB231	shELAVL1(I)	1-empty	-0.443325		2-MB231	shELAVL1(II)	1-empty	1.38293
1-BT549	shELAVL1(I)	1-empty	0.281272		1-BT549	shELAVL1(II)	1-empty	-2.37608		2-MB231	shELAVL1(I)	1-empty	0.329834		2-MB231	shELAVL1(II)	1-empty	-2.17264
1-BT549	shELAVL1(I)	1-empty	1.06389		1-BT549	shELAVL1(II)	1-empty	0.940035		2-MB231	shELAVL1(I)	1-empty	-0.0506289		2-MB231	shELAVL1(II)	1-empty	1.49946
1-BT549	shELAVL1(I)	1-empty	0.0662657		1-BT549	shELAVL1(II)	1-empty	-0.0584269		2-MB231	shELAVL1(I)	1-empty	-0.381689		2-MB231	shELAVL1(II)	1-empty	-0.687424
1-BT549	shELAVL1(I)	1-empty	1.09645		1-BT549	shELAVL1(II)	1-empty	0.315061		2-MB231	shELAVL1(I)	1-empty	1.31746		2-MB231	shELAVL1(II)	1-empty	-0.370371
1-BT549	shELAVL1(I)	1-empty	-0.10532		1-BT549	shELAVL1(II)	1-empty	0.758181		2-MB231	shELAVL1(I)	1-empty	1.60933		2-MB231	shELAVL1(II)	1-empty	1.29796
1-BT549	shELAVL1(I)	1-empty	1.64823		1-BT549	shELAVL1(II)	1-empty	0.590466		2-MB231	shELAVL1(I)	1-empty	1.40109		2-MB231	shELAVL1(II)	1-empty	-1.15074
1-BT549	shELAVL1(I)	1-empty	-1.25642		1-BT549	shELAVL1(II)	1-empty	-0.321844		2-MB231	shELAVL1(I)	1-empty	1.45075		2-MB231	shELAVL1(II)	1-empty	1.36291
1-BT549	shELAVL1(I)	1-empty	1.10513		1-BT549	shELAVL1(II)	1-empty	1.09988		2-MB231	shELAVL1(I)	1-empty	-2.50966		2-MB231	shELAVL1(II)	1-empty	0.0276794
1-BT549	shELAVL1(I)	1-empty	0.618978		1-BT549	shELAVL1(II)	1-empty	0.465848		2-MB231	shELAVL1(I)	1-empty	-2.1258		2-MB231	shELAVL1(II)	1-empty	0.126814
1-BT549	shELAVL1(I)	1-empty	1.16646		1-BT549	shELAVL1(II)	1-empty	0.96555		2-MB231	shELAVL1(I)	1-empty	0.0848253		2-MB231	shELAVL1(II)	1-empty	-1.64723
1-BT549	shELAVL1(I)	1-empty	1.37559		1-BT549	shELAVL1(II)	1-empty	0.929817		2-MB231	shELAVL1(I)	1-empty	-0.543763		2-MB231	shELAVL1(II)	1-empty	-0.192437
1-BT549	shELAVL1(I)	1-empty	1.23796		1-BT549	shELAVL1(II)	1-empty	0.355336		2-MB231	shELAVL1(I)	1-empty	0.582157		2-MB231	shELAVL1(II)	1-empty	0.316159
1-BT549	shELAVL1(I)	1-empty	0.0151664		1-BT549	shELAVL1(II)	1-empty	0.671886		2-MB231	shELAVL1(I)	1-empty	1.31675		2-MB231	shELAVL1(II)	1-empty	1.65416
1-BT549	shELAVL1(I)	1-empty	0.679336		1-BT549	shELAVL1(II)	1-empty	1.23024		2-MB231	shELAVL1(I)	1-empty	-0.621998		2-MB231	shELAVL1(II)	1-empty	-1.18345
1-BT549	shELAVL1(I)	1-empty	0.136605		1-BT549	shELAVL1(II)	1-empty	0.293556		2-MB231	shELAVL1(I)	1-empty	0.603645		2-MB231	shELAVL1(II)	1-empty	0.257532
1-BT549	shELAVL1(I)	1-empty	0.799439		1-BT549	shELAVL1(II)	1-empty	0.523194		2-MB231	shELAVL1(I)	1-empty	0.98808		2-MB231	shELAVL1(II)	1-empty	-0.765102
1-BT549	shELAVL1(I)	1-empty	-2.63112		1-BT549	shELAVL1(II)	1-empty	-0.00753432		2-MB231	shELAVL1(I)	1-empty	-2.29036		2-MB231	shELAVL1(II)	1-empty	0.083499
1-BT549	shELAVL1(I)	1-empty	-3.43225		1-BT549	shELAVL1(II)	1-empty	0.681445		2-MB231	shELAVL1(I)	1-empty	1.52166		2-MB231	shELAVL1(II)	1-empty	-0.0320426
1-BT549	shELAVL1(I)	1-empty	0.344793		1-BT549	shELAVL1(II)	1-empty	0.693891		2-MB231	shELAVL1(I)	1-empty	-1.59749		2-MB231	shELAVL1(II)	1-empty	-1.27034
1-BT549	shELAVL1(I)	1-empty	0.744209		1-BT549	shELAVL1(II)	1-empty	0.985813		2-MB231	shELAVL1(I)	1-empty	0.0350245		2-MB231	shELAVL1(II)	1-empty	-0.107879
1-BT549	shELAVL1(I)	1-empty	-0.675313		1-BT549	shELAVL1(II)	1-empty	-0.27154		2-MB231	shELAVL1(I)	1-empty	0.0780832		2-MB231	shELAVL1(II)	1-empty	-0.0536015
1-BT549	shELAVL1(I)	1-empty	0.0558121		1-BT549	shELAVL1(II)	1-empty	0.440325		2-MB231	shELAVL1(I)	1-empty	1.43171		2-MB231	shELAVL1(II)	1-empty	-1.0036
1-BT549	shELAVL1(I)	1-empty	0.229207		1-BT549	shELAVL1(II)	1-empty	-0.256168		2-MB231	shELAVL1(I)	1-empty	1.64373		2-MB231	shELAVL1(II)	1-empty	0.867833
1-BT549	shELAVL1(I)	1-empty	-2.523		1-BT549	shELAVL1(II)	1-empty	0.1067		2-MB231	shELAVL1(I)	1-empty	0.73734		2-MB231	shELAVL1(II)	1-empty	1.13024
1-BT549	shELAVL1(I)	1-empty	-0.187078		1-BT549	shELAVL1(II)	1-empty	0.783933		2-MB231	shELAVL1(I)	1-empty	-0.109519		2-MB231	shELAVL1(II)	1-empty	-0.956737
1-BT549	shELAVL1(I)	1-empty	0.965003		1-BT549	shELAVL1(II)	1-empty	-2.14302		2-MB231	shELAVL1(I)	1-empty	-3.14688		2-MB231	shELAVL1(II)	1-empty	-0.0566395
1-BT549	shELAVL1(I)	1-empty	0.106516		1-BT549	shELAVL1(II)	1-empty	-3.90627		2-MB231	shELAVL1(I)	1-empty	-0.884737		2-MB231	shELAVL1(II)	1-empty	-0.856439
1-BT549	shELAVL1(I)	1-empty	0.0630496		1-BT549	shELAVL1(II)	1-empty	-0.949781		2-MB231	shELAVL1(I)	1-empty	-2.83079		2-MB231	shELAVL1(II)	1-empty	0.974368
1-BT549	shELAVL1(I)	1-empty	-2.08961		1-BT549	shELAVL1(II)	1-empty	0.877629		2-MB231	shELAVL1(I)	1-empty	0.835219		2-MB231	shELAVL1(II)	1-empty	0.081685
1-BT549	shELAVL1(I)	1-empty	1.19287		1-BT549	shELAVL1(II)	1-empty	0.0459266		2-MB231	shELAVL1(I)	1-empty	-0.441772		2-MB231	shELAVL1(II)	1-empty	0.244412
1-BT549	shELAVL1(I)	1-empty	0.3945		1-BT549	shELAVL1(II)	1-empty	-2.51691		2-MB231	shELAVL1(I)	1-empty	1.21878		2-MB231	shELAVL1(II)	1-empty	-1.23074
1-BT549	shELAVL1(I)	1-empty	0.912551		1-BT549	shELAVL1(II)	1-empty	0.0250056		2-MB231	shELAVL1(I)	1-empty	1.32672		2-MB231	shELAVL1(II)	1-empty	0.139862
1-BT549	shELAVL1(I)	1-empty	0.998664		1-BT549	shELAVL1(II)	1-empty	-1.46238		2-MB231	shELAVL1(I)	1-empty	0.147709		2-MB231	shELAVL1(II)	1-empty	0.854926
1-BT549	shELAVL1(I)	1-empty	0.242583		1-BT549	shELAVL1(II)	1-empty	0.812917		2-MB231	shELAVL1(I)	1-empty	1.49487		2-MB231	shELAVL1(II)	1-empty	-0.205126
1-BT549	shELAVL1(I)	1-empty	0.822205		1-BT549	shELAVL1(II)	1-empty	-2.438		2-MB231	shELAVL1(I)	1-empty	-0.721213		2-MB231	shELAVL1(II)	1-empty	-0.988432
1-BT549	shELAVL1(I)	1-empty	0.337871		1-BT549	shELAVL1(II)	1-empty	1.00899		2-MB231	shELAVL1(I)	1-empty	-1.51832		2-MB231	shELAVL1(II)	1-empty	0.228911
1-BT549	shELAVL1(I)	1-empty	-0.781712		1-BT549	shELAVL1(II)	1-empty	-1.586		2-MB231	shELAVL1(I)	1-empty	-0.0789941		2-MB231	shELAVL1(II)	1-empty	-0.012342
1-BT549	shELAVL1(I)	1-empty	-0.0560129		1-BT549	shELAVL1(II)	1-empty	-1.08168		2-MB231	shELAVL1(I)	1-empty	0.88446		2-MB231	shELAVL1(II)	1-empty	-0.419852
1-BT549	shELAVL1(I)	1-empty	-0.521912		1-BT549	shELAVL1(II)	1-empty	-2.38998		2-MB231	shELAVL1(I)	1-empty	1.37123		2-MB231	shELAVL1(II)	1-empty	-0.943173
1-BT549	shELAVL1(I)	1-empty	0.520937		1-BT549	shELAVL1(II)	1-empty	1.00208		2-MB231	shELAVL1(I)	1-empty	0.168883		2-MB231	shELAVL1(II)	1-empty	-0.426021
1-BT549	shELAVL1(I)	1-empty	0.809898		1-BT549	shELAVL1(II)	1-empty	-1.47193		2-MB231	shELAVL1(I)	1-empty	0.22872		2-MB231	shELAVL1(II)	1-empty	-1.57795
1-BT549	shELAVL1(I)	1-empty	-0.177922		1-BT549	shELAVL1(II)	1-empty	0.5208		2-MB231	shELAVL1(I)	1-empty	-2.50549		2-MB231	shELAVL1(II)	1-empty	-1.9864
1-BT549	shELAVL1(I)	1-empty	0.182771		1-BT549	shELAVL1(II)	1-empty	-1.27764		2-MB231	shELAVL1(I)	1-empty	0.731991		2-MB231	shELAVL1(II)	1-empty	-2.54723
1-BT549	shELAVL1(I)	1-empty	-0.459115		1-BT549	shELAVL1(II)	1-empty	-2.73907		2-MB231	shELAVL1(I)	1-empty	0.819998		2-MB231	shELAVL1(II)	1-empty	1.02716
1-BT549	shELAVL1(I)	1-empty	0.993311		1-BT549	shELAVL1(II)	1-empty	-2.55072		2-MB231	shELAVL1(I)	1-empty	-0.176902		2-MB231	shELAVL1(II)	1-empty	-0.0527941
1-BT549	shELAVL1(I)	1-empty	1.32911		1-BT549	shELAVL1(II)	1-empty	0.882803		2-MB231	shELAVL1(I)	1-empty	-0.663397		2-MB231	shELAVL1(II)	1-empty	0.869712
1-BT549	shELAVL1(I)	1-empty	-1.72781		1-BT549	shELAVL1(II)	1-empty	0.557729		2-MB231	shELAVL1(I)	1-empty	1.11898		2-MB231	shELAVL1(II)	1-empty	-2.24262
1-BT549	shELAVL1(I)	1-empty	1.29426		1-BT549	shELAVL1(II)	1-empty	0.853151		2-MB231	shELAVL1(I)	1-empty	0.637333		2-MB231	shELAVL1(II)	1-empty	0.510404
1-BT549	shELAVL1(I)	1-empty	1.61087		1-BT549	shELAVL1(II)	1-empty	1.1798		2-MB231	shELAVL1(I)	1-empty	0.399064		2-MB231	shELAVL1(II)	1-empty	0.245396
1-BT549	shELAVL1(I)	1-empty	-1.52133		1-BT549	shELAVL1(II)	1-empty	0.211627		2-MB231	shELAVL1(I)	1-empty	-3.04336		2-MB231	shELAVL1(II)	1-empty	0.535501
1-BT549	shELAVL1(I)	1-empty	-2.47879		1-BT549	shELAVL1(II)	1-empty	-1.56051		2-MB231	shELAVL1(I)	1-empty	-0.15056		2-MB231	shELAVL1(II)	1-empty	-0.895151
1-BT549	shELAVL1(I)	1-empty	-0.659175		1-BT549	shELAVL1(II)	1-empty	-1.80411		2-MB231	shELAVL1(I)	1-empty	1.0992		2-MB231	shELAVL1(II)	1-empty	-1.45782
1-BT549	shELAVL1(I)	1-empty	-0.754007		1-BT549	shELAVL1(II)	1-empty	-1.46239		2-MB231	shELAVL1(I)	1-empty	-1.41118		2-MB231	shELAVL1(II)	1-empty	-3.31822
1-BT549	shELAVL1(I)	1-empty	-1.8035		1-BT549	shELAVL1(II)	1-empty	-0.202787		2-MB231	shELAVL1(I)	1-empty	-1.64406		2-MB231	shELAVL1(II)	1-empty	-1.51487
1-BT549	shELAVL1(I)	1-empty	-1.9663		1-BT549	shELAVL1(II)	1-empty	-0.008087		2-MB231	shELAVL1(I)	1-empty	1.50733		2-MB231	shELAVL1(II)	1-empty	-2.09783
1-BT549	shELAVL1(I)	1-empty	0.812987		1-BT549	shELAVL1(II)	1-empty	-0.907393		2-MB231	shELAVL1(I)	1-empty	1.22161		2-MB231	shELAVL1(II)	1-empty	-0.352154
1-BT549	shELAVL1(I)	1-empty	1.01999		1-BT549	shELAVL1(II)	1-empty	0.719898		2-MB231	shELAVL1(I)	1-empty	-0.176664		2-MB231	shELAVL1(II)	1-empty	-3.234
1-BT549	shELAVL1(I)	1-empty	-2.01233		1-BT549	shELAVL1(II)	1-empty	-0.473098		2-MB231	shELAVL1(I)	1-empty	-2.75127		2-MB231	shELAVL1(II)	1-empty	-3.12842
1-BT549	shELAVL1(I)	1-empty	-0.187806		1-BT549	shELAVL1(II)	1-empty	-3.37632		2-MB231	shELAVL1(I)	1-empty	1.54164		2-MB231	shELAVL1(II)	1-empty	-1.70034
1-BT549	shELAVL1(I)	1-empty	0.851806		1-BT549	shELAVL1(II)	1-empty	0.559134		2-MB231	shELAVL1(I)	1-empty	0.195582		2-MB231	shELAVL1(II)	1-empty	0.693734
1-BT549	shELAVL1(I)	1-empty	0.164712		1-BT549	shELAVL1(II)	1-empty	-1.04988		2-MB231	shELAVL1(I)	1-empty	0.919291		2-MB231	shELAVL1(II)	1-empty	-0.511055
1-BT549	shELAVL1(I)	1-empty	0.345043		1-BT549	shELAVL1(II)	1-empty	-1.41932		2-MB231	shELAVL1(I)	1-empty	0.709731		2-MB231	shELAVL1(II)	1-empty	-1.29541
1-BT549	shELAVL1(I)	1-empty	-1.13371		1-BT549	shELAVL1(II)	1-empty	0.899691		2-MB231	shELAVL1(I)	1-empty	-1.49178		2-MB231	shELAVL1(II)	1-empty	-0.829743
1-BT549	shELAVL1(I)	1-empty	-1.47093		1-BT549	shELAVL1(II)	1-empty	0.304951		2-MB231	shELAVL1(I)	1-empty	0.436276		2-MB231	shELAVL1(II)	1-empty	-1.74711
1-BT549	shELAVL1(I)	1-empty	0.922245		1-BT549	shELAVL1(II)	1-empty	-1.3405		2-MB231	shELAVL1(I)	1-empty	-2.6096		2-MB231	shELAVL1(II)	1-empty	0.25869
1-BT549	shELAVL1(I)	1-empty	-2.96814		1-BT549	shELAVL1(II)	1-empty	-1.6225		2-MB231	shELAVL1(I)	1-empty	2.79986		2-MB231	shELAVL1(II)	1-empty	-1.63278
1-BT549	shELAVL1(I)	1-empty	-1.07382		1-BT549	shELAVL1(II)	1-empty	-2.53363		2-MB231	shELAVL1(I)	1-empty	-0.243561		2-MB231	shELAVL1(II)	1-empty	-2.03749
1-BT549	shELAVL1(I)	1-empty	-0.434357		1-BT549	shELAVL1(II)	1-empty	-0.732202		2-MB231	shELAVL1(I)	1-empty	1.32675		2-MB231	shELAVL1(II)	1-empty	-0.130537
1-BT549	shELAVL1(I)	1-empty	-1.21976		1-BT549	shELAVL1(II)	1-empty	0.888945		2-MB231	shELAVL1(I)	1-empty	-0.442		2-MB231	shELAVL1(II)	1-empty	0.261209
1-BT549	shELAVL1(I)	1-empty	-1.04742		1-BT549	shELAVL1(II)	1-empty	-1.97501		2-MB231	shELAVL1(I)	1-empty	-0.882668		2-MB231	shELAVL1(II)	1-empty	-2.44929
1-BT549	shELAVL1(I)	1-empty	-1.34496		1-BT549	shELAVL1(II)	1-empty	-0.731748		2-MB231	shELAVL1(I)	1-empty	-0.198571		2-MB231	shELAVL1(II)	1-empty	1.14887
1-BT549	shELAVL1(I)	1-empty	0.544332		1-BT549	shELAVL1(II)	1-empty	0.196851		2-MB231	shELAVL1(I)	1-empty	-0.525873		2-MB231	shELAVL1(II)	1-empty	0.277689
1-BT549	shELAVL1(I)	1-empty	0.00288259		1-BT549	shELAVL1(II)	1-empty	-0.584729		2-MB231	shELAVL1(I)	1-empty	0.030047		2-MB231	shELAVL1(II)	1-empty	1.23585
1-BT549	shELAVL1(I)	1-empty	-0.350281		1-BT549	shELAVL1(II)	1-empty	-0.705518		2-MB231	shELAVL1(I)	1-empty	-1.70591		2-MB231	shELAVL1(II)	1-empty	0.286904
1-BT549	shELAVL1(I)	1-empty	-1.08978		1-BT549	shELAVL1(II)	1-empty	-0.994141		2-MB231	shELAVL1(I)	1-empty	0.672641		2-MB231	shELAVL1(II)	1-empty	-0.227638
1-BT549	shELAVL1(I)	1-empty	-0.578186		1-BT549	shELAVL1(II)	1-empty	0.449426		2-MB231	shELAVL1(I)	1-empty	0.267928		2-MB231	shELAVL1(II)	1-empty	-0.248398
1-BT549	shELAVL1(I)	1-empty	-0.584736		1-BT549	shELAVL1(II)	1-empty	-2.23681		2-MB231	shELAVL1(I)	1-empty	-0.164553		2-MB231	shELAVL1(II)	1-empty	1.26961
1-BT549	shELAVL1(I)	1-empty	-0.403407		1-BT549	shELAVL1(II)	1-empty	-3.33072		2-MB231	shELAVL1(I)	1-empty	1.37377		2-MB231	shELAVL1(II)	1-empty	0.644237
1-BT549	shELAVL1(I)	1-empty	-0.474544		1-BT549	shELAVL1(II)	1-empty	-3.58395		2-MB231	shELAVL1(I)	1-empty	0.402459		2-MB231	shELAVL1(II)	1-empty	0.72471
1-BT549	shELAVL1(I)	1-empty	0.160721		1-BT549	shELAVL1(II)	1-empty	0.0400759		2-MB231	shELAVL1(I)	1-empty	-0.0905041		2-MB231	shELAVL1(II)	1-empty	-0.411093
1-BT549	shELAVL1(I)	1-empty	-1.76247		1-BT549	shELAVL1(II)	1-empty	-0.349572		2-MB231	shELAVL1(I)	1-empty	0.14459		2-MB231	shELAVL1(II)	1-empty	-0.388715
1-BT549	shELAVL1(I)	1-empty	-1.60615		1-BT549	shELAVL1(II)	1-empty	0.425959		2-MB231	shELAVL1(I)	1-empty	-0.698115		2-MB231	shELAVL1(II)	1-empty	0.909596
1-BT549	shELAVL1(I)	1-empty	-3.19572		1-BT549	shELAVL1(II)	1-empty	-2.71743		2-MB231	shELAVL1(I)	1-empty	0.0575259		2-MB231	shELAVL1(II)	1-empty	0.94781
1-BT549	shELAVL1(I)	1-empty	0.697519		1-BT549	shELAVL1(II)	1-empty	-1.687		2-MB231	shELAVL1(I)	1-empty	-1.7526		2-MB231	shELAVL1(II)	1-empty	0.613273
1-BT549	shELAVL1(I)	1-empty	0.319048		1-BT549	shELAVL1(II)	1-empty	-2.91552		2-MB231	shELAVL1(I)	1-empty	0.261193		2-MB231	shELAVL1(II)	1-empty	-1.39872
1-BT549	shELAVL1(I)	1-empty	0.925286		1-BT549	shELAVL1(II)	1-empty	-0.243921		2-MB231	shELAVL1(I)	1-empty	-1.99981		2-MB231	shELAVL1(II)	1-empty	0.470072
1-BT549	shELAVL1(I)	1-empty	0.891373		1-BT549	shELAVL1(II)	1-empty	0.563469		2-MB231	shELAVL1(I)	1-empty	-0.370876		2-MB231	shELAVL1(II)	1-empty	-3.3925
1-BT549	shELAVL1(I)	1-empty	0.764012		1-BT549	shELAVL1(II)	1-empty	-0.640727		2-MB231	shELAVL1(I)	1-empty	1.4746		2-MB231	shELAVL1(II)	1-empty	-3.37716
1-BT549	shELAVL1(I)	1-empty	0.322829		1-BT549	shELAVL1(II)	1-empty	-2.57901		2-MB231	shELAVL1(I)	1-empty	1.02378		2-MB231	shELAVL1(II)	1-empty	0.529399
1-BT549	shELAVL1(I)	1-empty	-1.05307		1-BT549	shELAVL1(II)	1-empty	0.516698		2-MB231	shELAVL1(I)	1-empty	-2.83639		2-MB231	shELAVL1(II)	1-empty	0.537514
1-BT549	shELAVL1(I)	1-empty	0.298294		1-BT549	shELAVL1(II)	1-empty	0.412027		2-MB231	shELAVL1(I)	1-empty	1.63692		2-MB231	shELAVL1(II)	1-empty	1.09044
1-BT549	shELAVL1(I)	1-empty	-0.345469		1-BT549	shELAVL1(II)	1-empty	0.826017		2-MB231	shELAVL1(I)	1-empty	1.64593		2-MB231	shELAVL1(II)	1-empty	1.30147
1-BT549	shELAVL1(I)	1-empty	1.28584		1-BT549	shELAVL1(II)	1-empty	0.538897		2-MB231	shELAVL1(I)	1-empty	0.342847		2-MB231	shELAVL1(II)	1-empty	-1.273
1-BT549	shELAVL1(I)	1-empty	0.506388		1-BT549	shELAVL1(II)	1-empty	-2.18556		2-MB231	shELAVL1(I)	1-empty	1.73654		2-MB231	shELAVL1(II)	1-empty	-1.06667
1-BT549	shELAVL1(I)	1-empty	0.720596		1-BT549	shELAVL1(II)	1-empty	-0.770817		2-MB231	shELAVL1(I)	1-empty	0.263749		2-MB231	shELAVL1(II)	1-empty	0.622236
1-BT549	shELAVL1(I)	1-empty	1.15971		1-BT549	shELAVL1(II)	1-empty	-1.63372		2-MB231	shELAVL1(I)	1-empty	1.44981		2-MB231	shELAVL1(II)	1-empty	-1.85734
1-BT549	shELAVL1(I)	1-empty	0.660049		1-BT549	shELAVL1(II)	1-empty	0.886667		2-MB231	shELAVL1(I)	1-empty	0.300424		2-MB231	shELAVL1(II)	1-empty	-0.629566
1-BT549	shELAVL1(I)	1-empty	0.899529		1-BT549	shELAVL1(II)	1-empty	1.0152		2-MB231	shELAVL1(I)	1-empty	1.63787		2-MB231	shELAVL1(II)	1-empty	0.374613
1-BT549	shELAVL1(I)	1-empty	1.23533		1-BT549	shELAVL1(II)	1-empty	0.80505		2-MB231	shELAVL1(I)	1-empty	-0.994248		2-MB231	shELAVL1(II)	1-empty	0.903853
1-BT549	shELAVL1(I)	1-empty	-2.7136		1-BT549	shELAVL1(II)	1-empty	-2.13215		2-MB231	shELAVL1(I)	1-empty	-0.861131		2-MB231	shELAVL1(II)	1-empty	0.673736
1-BT549	shELAVL1(I)	1-empty	1.09247		1-BT549	shELAVL1(II)	1-empty	-0.000140782		2-MB231	shELAVL1(I)	1-empty	1.01072		2-MB231	shELAVL1(II)	1-empty	0.568843
1-BT549	shELAVL1(I)	1-empty	-2.28934		1-BT549	shELAVL1(II)	1-empty	-1.09743		2-MB231	shELAVL1(I)	1-empty	0.694981		2-MB231	shELAVL1(II)	1-empty	0.841011
1-BT549	shELAVL1(I)	1-empty	1.10774		1-BT549	shELAVL1(II)	1-empty	1.05609		2-MB231	shELAVL1(I)	1-empty	-0.967618		2-MB231	shELAVL1(II)	1-empty	-0.758169
1-BT549	shELAVL1(I)	1-empty	1.13077		1-BT549	shELAVL1(II)	1-empty	-0.548151		2-MB231	shELAVL1(I)	1-empty	0.105162		2-MB231	shELAVL1(II)	1-empty	-2.23437
1-BT549	shELAVL1(I)	1-empty	0.550025		1-BT549	shELAVL1(II)	1-empty	0.644396		2-MB231	shELAVL1(I)	1-empty	1.21977		2-MB231	shELAVL1(II)	1-empty	0.874406
1-BT549	shELAVL1(I)	1-empty	1.22308		1-BT549	shELAVL1(II)	1-empty	0.762647		2-MB231	shELAVL1(I)	1-empty	1.00159		2-MB231	shELAVL1(II)	1-empty	0.93381
1-BT549	shELAVL1(I)	1-empty	-1.27468		1-BT549	shELAVL1(II)	1-empty	0.822047		2-MB231	shELAVL1(I)	1-empty	-1.56658		2-MB231	shELAVL1(II)	1-empty	0.955123
1-BT549	shELAVL1(I)	1-empty	0.18591		1-BT549	shELAVL1(II)	1-empty	-1.38088		2-MB231	shELAVL1(I)	1-empty	1.23735		2-MB231	shELAVL1(II)	1-empty	0.190133
1-BT549	shELAVL1(I)	1-empty	-1.24289		1-BT549	shELAVL1(II)	1-empty	0.639124		2-MB231	shELAVL1(I)	1-empty	-1.53101		2-MB231	shELAVL1(II)	1-empty	0.963846
1-BT549	shELAVL1(I)	1-empty	1.74747		1-BT549	shELAVL1(II)	1-empty	1.23453		2-MB231	shELAVL1(I)	1-empty	1.14702		2-MB231	shELAVL1(II)	1-empty	0.0243311
1-BT549	shELAVL1(I)	1-empty	-0.911187		1-BT549	shELAVL1(II)	1-empty	0.94515		2-MB231	shELAVL1(I)	1-empty	-0.194794		2-MB231	shELAVL1(II)	1-empty	0.351955
1-BT549	shELAVL1(I)	1-empty	-2.34735		1-BT549	shELAVL1(II)	1-empty	0.0443866		2-MB231	shELAVL1(I)	1-empty	0.866658		2-MB231	shELAVL1(II)	1-empty	1.06349
1-BT549	shELAVL1(I)	1-empty	-2.30638		1-BT549	shELAVL1(II)	1-empty	0.399752		2-MB231	shELAVL1(I)	1-empty	-1.46048		2-MB231	shELAVL1(II)	1-empty	-0.7944
1-BT549	shELAVL1(I)	1-empty	-3.16621		1-BT549	shELAVL1(II)	1-empty	-1.28786		2-MB231	shELAVL1(I)	1-empty	-2.65553		2-MB231	shELAVL1(II)	1-empty	-2.08581
1-BT549	shELAVL1(I)	1-empty	-0.527335		1-BT549	shELAVL1(II)	1-empty	-0.167823		2-MB231	shELAVL1(I)	1-empty	-0.442771		2-MB231	shELAVL1(II)	1-empty	1.32556
1-BT549	shELAVL1(I)	1-empty	-0.488384		1-BT549	shELAVL1(II)	1-empty	0.535505		2-MB231	shELAVL1(I)	1-empty	1.23755		2-MB231	shELAVL1(II)	1-empty	0.373514
1-BT549	shELAVL1(I)	1-empty	1.06131		1-BT549	shELAVL1(II)	1-empty	0.214616		2-MB231	shELAVL1(I)	1-empty	0.301359		2-MB231	shELAVL1(II)	1-empty	1.24771
1-BT549	shELAVL1(I)	1-empty	1.01116		1-BT549	shELAVL1(II)	1-empty	-2.12063		2-MB231	shELAVL1(I)	1-empty	1.16004		2-MB231	shELAVL1(II)	1-empty	1.09632
1-BT549	shELAVL1(I)	1-empty	-2.17276		1-BT549	shELAVL1(II)	1-empty	-1.21975		2-MB231	shELAVL1(I)	1-empty	-1.92706		2-MB231	shELAVL1(II)	1-empty	1.29767
1-BT549	shELAVL1(I)	1-empty	-3.4121		1-BT549	shELAVL1(II)	1-empty	0.766223		2-MB231	shELAVL1(I)	1-empty	1.45284		2-MB231	shELAVL1(II)	1-empty	0.7026
1-BT549	shELAVL1(I)	1-empty	-0.688128		1-BT549	shELAVL1(II)	1-empty	0.737405		2-MB231	shELAVL1(I)	1-empty	1.35041		2-MB231	shELAVL1(II)	1-empty	0.718939
1-BT549	shELAVL1(I)	1-empty	1.17792		1-BT549	shELAVL1(II)	1-empty	-2.66224		2-MB231	shELAVL1(I)	1-empty	0.259145		2-MB231	shELAVL1(II)	1-empty	-0.276308
1-BT549	shELAVL1(I)	1-empty	0.0859469		1-BT549	shELAVL1(II)	1-empty	-1.8502		2-MB231	shELAVL1(I)	1-empty	0.0024622		2-MB231	shELAVL1(II)	1-empty	-1.1361
1-BT549	shELAVL1(I)	1-empty	1.20002		1-BT549	shELAVL1(II)	1-empty	-2.48361		2-MB231	shELAVL1(I)	1-empty	-0.316633		2-MB231	shELAVL1(II)	1-empty	-0.356249
1-BT549	shELAVL1(I)	1-empty	1.8141		1-BT549	shELAVL1(II)	1-empty	0.569769		2-MB231	shELAVL1(I)	1-empty	-2.0866		2-MB231	shELAVL1(II)	1-empty	1.08295
1-BT549	shELAVL1(I)	1-empty	0.821213		1-BT549	shELAVL1(II)	1-empty	0.561515		2-MB231	shELAVL1(I)	1-empty	0.626355		2-MB231	shELAVL1(II)	1-empty	1.40486
1-BT549	shELAVL1(I)	1-empty	1.92188		1-BT549	shELAVL1(II)	1-empty	0.375117		2-MB231	shELAVL1(I)	1-empty	1.46408		2-MB231	shELAVL1(II)	1-empty	1.09783
1-BT549	shELAVL1(I)	1-empty	0.457357		1-BT549	shELAVL1(II)	1-empty	-1.52362		2-MB231	shELAVL1(I)	1-empty	1.51422		2-MB231	shELAVL1(II)	1-empty	1.22939
1-BT549	shELAVL1(I)	1-empty	-0.659554		1-BT549	shELAVL1(II)	1-empty	-1.69051		2-MB231	shELAVL1(I)	1-empty	1.69486		2-MB231	shELAVL1(II)	1-empty	1.03069
1-BT549	shELAVL1(I)	1-empty	1.44245		1-BT549	shELAVL1(II)	1-empty	0.632383		2-MB231	shELAVL1(I)	1-empty	1.65756		2-MB231	shELAVL1(II)	1-empty	1.22084
1-BT549	shELAVL1(I)	1-empty	-1.54871		1-BT549	shELAVL1(II)	1-empty	-2.59997		2-MB231	shELAVL1(I)	1-empty	1.5794		2-MB231	shELAVL1(II)	1-empty	-0.497543
1-BT549	shELAVL1(I)	1-empty	-2.18579		1-BT549	shELAVL1(II)	1-empty	1.50395		2-MB231	shELAVL1(I)	1-empty	1.17023		2-MB231	shELAVL1(II)	1-empty	-0.00173699
1-BT549	shELAVL1(I)	1-empty	-0.121166		1-BT549	shELAVL1(II)	1-empty	0.253328		2-MB231	shELAVL1(I)	1-empty	1.70327		2-MB231	shELAVL1(II)	1-empty	0.785807
1-BT549	shELAVL1(I)	1-empty	-1.48963		1-BT549	shELAVL1(II)	1-empty	-0.447682		2-MB231	shELAVL1(I)	1-empty	0.867146		2-MB231	shELAVL1(II)	1-empty	0.998786
1-BT549	shELAVL1(I)	1-empty	1.67182		1-BT549	shELAVL1(II)	1-empty	-0.100563		2-MB231	shELAVL1(I)	1-empty	-2.7215		2-MB231	shELAVL1(II)	1-empty	1.00495
1-BT549	shELAVL1(I)	1-empty	0.512195		1-BT549	shELAVL1(II)	1-empty	-0.736825		2-MB231	shELAVL1(I)	1-empty	0.668674		2-MB231	shELAVL1(II)	1-empty	0.873526
1-BT549	shELAVL1(I)	1-empty	-1.99356		1-BT549	shELAVL1(II)	1-empty	0.521408		2-MB231	shELAVL1(I)	1-empty	-0.334515		2-MB231	shELAVL1(II)	1-empty	-1.37485
1-BT549	shELAVL1(I)	1-empty	1.30295		1-BT549	shELAVL1(II)	1-empty	-1.40029		2-MB231	shELAVL1(I)	1-empty	-0.0218403		2-MB231	shELAVL1(II)	1-empty	0.447707
1-BT549	shELAVL1(I)	1-empty	0.683461		1-BT549	shELAVL1(II)	1-empty	0.61501		2-MB231	shELAVL1(I)	1-empty	-0.252052		2-MB231	shELAVL1(II)	1-empty	0.79275
1-BT549	shELAVL1(I)	1-empty	-0.855882		1-BT549	shELAVL1(II)	1-empty	-0.444108		2-MB231	shELAVL1(I)	1-empty	-0.902005		2-MB231	shELAVL1(II)	1-empty	-1.30268
1-BT549	shELAVL1(I)	1-empty	-0.509956		1-BT549	shELAVL1(II)	1-empty	-0.813973		2-MB231	shELAVL1(I)	1-empty	0.0862803		2-MB231	shELAVL1(II)	1-empty	-0.00678256
1-BT549	shELAVL1(I)	1-empty	1.05354		1-BT549	shELAVL1(II)	1-empty	0.348514		2-MB231	shELAVL1(I)	1-empty	-0.77721		2-MB231	shELAVL1(II)	1-empty	-1.2991
1-BT549	shELAVL1(I)	1-empty	1.21729		1-BT549	shELAVL1(II)	1-empty	-0.419116		2-MB231	shELAVL1(I)	1-empty	-1.62211		2-MB231	shELAVL1(II)	1-empty	-2.37779
1-BT549	shELAVL1(I)	1-empty	-1.48867		1-BT549	shELAVL1(II)	1-empty	-0.107148		2-MB231	shELAVL1(I)	1-empty	-0.489088		2-MB231	shELAVL1(II)	1-empty	-0.473944
1-BT549	shELAVL1(I)	1-empty	0.674479		1-BT549	shELAVL1(II)	1-empty	0.129555		2-MB231	shELAVL1(I)	1-empty	-1.41512		2-MB231	shELAVL1(II)	1-empty	-1.41968
1-BT549	shELAVL1(I)	1-empty	-0.135361		1-BT549	shELAVL1(II)	1-empty	1.20325		2-MB231	shELAVL1(I)	1-empty	-2.8967		2-MB231	shELAVL1(II)	1-empty	-2.27554
1-BT549	shELAVL1(I)	1-empty	-2.3539		1-BT549	shELAVL1(II)	1-empty	0.178991		2-MB231	shELAVL1(I)	1-empty	-0.125861		2-MB231	shELAVL1(II)	1-empty	0.164638
1-BT549	shELAVL1(I)	1-empty	0.167129		1-BT549	shELAVL1(II)	1-empty	-0.317478		2-MB231	shELAVL1(I)	1-empty	-0.629404		2-MB231	shELAVL1(II)	1-empty	1.2515
1-BT549	shELAVL1(I)	1-empty	0.917492		1-BT549	shELAVL1(II)	1-empty	0.195329		2-MB231	shELAVL1(I)	1-empty	-2.60093		2-MB231	shELAVL1(II)	1-empty	-2.91986
1-BT549	shELAVL1(I)	1-empty	1.2838		1-BT549	shELAVL1(II)	1-empty	-0.511995		2-MB231	shELAVL1(I)	1-empty	0.291401		2-MB231	shELAVL1(II)	1-empty	0.247144
1-BT549	shELAVL1(I)	1-empty	0.254487		1-BT549	shELAVL1(II)	1-empty	0.0515481		2-MB231	shELAVL1(I)	1-empty	-0.171337		2-MB231	shELAVL1(II)	1-empty	1.08257
1-BT549	shELAVL1(I)	1-empty	-0.27951		1-BT549	shELAVL1(II)	1-empty	0.392934		2-MB231	shELAVL1(I)	1-empty	-1.01291		2-MB231	shELAVL1(II)	1-empty	1.12904
1-BT549	shELAVL1(I)	1-empty	-1.30531		1-BT549	shELAVL1(II)	1-empty	0.630199		2-MB231	shELAVL1(I)	1-empty	1.62889		2-MB231	shELAVL1(II)	1-empty	-0.429938
1-BT549	shELAVL1(I)	1-empty	0.702168		1-BT549	shELAVL1(II)	1-empty	-0.381603		2-MB231	shELAVL1(I)	1-empty	0.205853		2-MB231	shELAVL1(II)	1-empty	-2.25867
1-BT549	shELAVL1(I)	1-empty	-1.11173		1-BT549	shELAVL1(II)	1-empty	-0.301167		2-MB231	shELAVL1(I)	1-empty	0.359713		2-MB231	shELAVL1(II)	1-empty	-0.835721
1-BT549	shELAVL1(I)	1-empty	-0.959679		1-BT549	shELAVL1(II)	1-empty	0.172531		2-MB231	shELAVL1(I)	1-empty	0.0945243		2-MB231	shELAVL1(II)	1-empty	1.27074
1-BT549	shELAVL1(I)	1-empty	1.09643		1-BT549	shELAVL1(II)	1-empty	-0.307799		2-MB231	shELAVL1(I)	1-empty	-0.117484		2-MB231	shELAVL1(II)	1-empty	-1.47477
1-BT549	shELAVL1(I)	1-empty	0.978414		1-BT549	shELAVL1(II)	1-empty	0.480243		2-MB231	shELAVL1(I)	1-empty	1.35066		2-MB231	shELAVL1(II)	1-empty	-0.86214
1-BT549	shELAVL1(I)	1-empty	1.2907		1-BT549	shELAVL1(II)	1-empty	-0.770866		2-MB231	shELAVL1(I)	1-empty	-2.12689		2-MB231	shELAVL1(II)	1-empty	-1.42973
1-BT549	shELAVL1(I)	1-empty	-2.31839		1-BT549	shELAVL1(II)	1-empty	-2.43745		2-MB231	shELAVL1(I)	1-empty	-2.56876		2-MB231	shELAVL1(II)	1-empty	-0.36968
1-BT549	shELAVL1(I)	1-empty	1.14679		1-BT549	shELAVL1(II)	1-empty	0.228379		2-MB231	shELAVL1(I)	1-empty	-2.66804		2-MB231	shELAVL1(II)	1-empty	1.21775
1-BT549	shELAVL1(I)	1-empty	-2.69885		1-BT549	shELAVL1(II)	1-empty	0.844565		2-MB231	shELAVL1(I)	1-empty	0.461762		2-MB231	shELAVL1(II)	1-empty	-2.50356
1-BT549	shELAVL1(I)	1-empty	0.531992		1-BT549	shELAVL1(II)	1-empty	-0.420744		2-MB231	shELAVL1(I)	1-empty	1.36744		2-MB231	shELAVL1(II)	1-empty	-2.61157
1-BT549	shELAVL1(I)	1-empty	1.36114		1-BT549	shELAVL1(II)	1-empty	0.679189		2-MB231	shELAVL1(I)	1-empty	0.161425		2-MB231	shELAVL1(II)	1-empty	1.5808
1-BT549	shELAVL1(I)	1-empty	1.21204		1-BT549	shELAVL1(II)	1-empty	-0.696719		2-MB231	shELAVL1(I)	1-empty	-1.16965		2-MB231	shELAVL1(II)	1-empty	0.601506
1-BT549	shELAVL1(I)	1-empty	0.935203		1-BT549	shELAVL1(II)	1-empty	0.513956		2-MB231	shELAVL1(I)	1-empty	0.812341		2-MB231	shELAVL1(II)	1-empty	1.5076
1-BT549	shELAVL1(I)	1-empty	-1.83686		1-BT549	shELAVL1(II)	1-empty	1.18338		2-MB231	shELAVL1(I)	1-empty	-2.37719		2-MB231	shELAVL1(II)	1-empty	1.09379
1-BT549	shELAVL1(I)	1-empty	-2.29433		1-BT549	shELAVL1(II)	1-empty	-2.65865		2-MB231	shELAVL1(I)	1-empty	0.977712		2-MB231	shELAVL1(II)	1-empty	0.863926
1-BT549	shELAVL1(I)	1-empty	-0.925026		1-BT549	shELAVL1(II)	1-empty	0.772633		2-MB231	shELAVL1(I)	1-empty	-2.00849		2-MB231	shELAVL1(II)	1-empty	1.35366
1-BT549	shELAVL1(I)	1-empty	0.790443		1-BT549	shELAVL1(II)	1-empty	0.721639		2-MB231	shELAVL1(I)	1-empty	-0.827581		2-MB231	shELAVL1(II)	1-empty	1.33687
1-BT549	shELAVL1(I)	1-empty	-1.37614		1-BT549	shELAVL1(II)	1-empty	-2.04815		2-MB231	shELAVL1(I)	1-empty	-0.731953		2-MB231	shELAVL1(II)	1-empty	1.15044
1-BT549	shELAVL1(I)	1-empty	1.22035		1-BT549	shELAVL1(II)	1-empty	0.833831		2-MB231	shELAVL1(I)	1-empty	-3.3266		2-MB231	shELAVL1(II)	1-empty	0.157876
1-BT549	shELAVL1(I)	1-empty	1.48357		1-BT549	shELAVL1(II)	1-empty	-1.66231		2-MB231	shELAVL1(I)	1-empty	-1.32874		2-MB231	shELAVL1(II)	1-empty	-0.0937389
1-BT549	shELAVL1(I)	1-empty	-0.128195		1-BT549	shELAVL1(II)	1-empty	-2.13864		2-MB231	shELAVL1(I)	1-empty	-1.75081		2-MB231	shELAVL1(II)	1-empty	1.18157
1-BT549	shELAVL1(I)	1-empty	-1.49504		1-BT549	shELAVL1(II)	1-empty	1.94267		2-MB231	shELAVL1(I)	1-empty	-1.54433		2-MB231	shELAVL1(II)	1-empty	1.26425
1-BT549	shELAVL1(I)	1-empty	0.213736		1-BT549	shELAVL1(II)	1-empty	0.827246		2-MB231	shELAVL1(I)	1-empty	-0.4594		2-MB231	shELAVL1(II)	1-empty	0.437371
1-BT549	shELAVL1(I)	1-empty	-0.87118		1-BT549	shELAVL1(II)	1-empty	0.409056		2-MB231	shELAVL1(I)	1-empty	-0.928508		2-MB231	shELAVL1(II)	1-empty	-1.35306
1-BT549	shELAVL1(I)	1-empty	0.518373		1-BT549	shELAVL1(II)	1-empty	0.843885		2-MB231	shELAVL1(I)	1-empty	-0.0342862		2-MB231	shELAVL1(II)	1-empty	-1.09373
1-BT549	shELAVL1(I)	1-empty	1.09176		1-BT549	shELAVL1(II)	1-empty	0.491841		2-MB231	shELAVL1(I)	1-empty	1.53548		2-MB231	shELAVL1(II)	1-empty	1.18146
1-BT549	shELAVL1(I)	1-empty	0.413466		1-BT549	shELAVL1(II)	1-empty	-1.78391		2-MB231	shELAVL1(I)	1-empty	-3.1303		2-MB231	shELAVL1(II)	1-empty	-0.830748
1-BT549	shELAVL1(I)	1-empty	1.31838		1-BT549	shELAVL1(II)	1-empty	1.20255		2-MB231	shELAVL1(I)	1-empty	0.853923		2-MB231	shELAVL1(II)	1-empty	0.855388
1-BT549	shELAVL1(I)	1-empty	1.12372		1-BT549	shELAVL1(II)	1-empty	-0.608737		2-MB231	shELAVL1(I)	1-empty	1.48919		2-MB231	shELAVL1(II)	1-empty	0.848219
1-BT549	shELAVL1(I)	1-empty	0.912706		1-BT549	shELAVL1(II)	1-empty	-0.540632		2-MB231	shELAVL1(I)	1-empty	0.10578		2-MB231	shELAVL1(II)	1-empty	1.06105
1-BT549	shELAVL1(I)	1-empty	0.263187		1-BT549	shELAVL1(II)	1-empty	0.352619		2-MB231	shELAVL1(I)	1-empty	-0.174092		2-MB231	shELAVL1(II)	1-empty	0.912643
1-BT549	shELAVL1(I)	1-empty	0.244809		1-BT549	shELAVL1(II)	1-empty	-1.39335		2-MB231	shELAVL1(I)	1-empty	-1.02167		2-MB231	shELAVL1(II)	1-empty	1.08967
1-BT549	shELAVL1(I)	1-empty	-0.583089		1-BT549	shELAVL1(II)	1-empty	-0.181818		2-MB231	shELAVL1(I)	1-empty	-1.19332		2-MB231	shELAVL1(II)	1-empty	-1.01036
1-BT549	shELAVL1(I)	1-empty	0.577154		1-BT549	shELAVL1(II)	1-empty	0.583646		2-MB231	shELAVL1(I)	1-empty	-0.295725		2-MB231	shELAVL1(II)	1-empty	-0.800064
1-BT549	shELAVL1(I)	1-empty	1.29672		1-BT549	shELAVL1(II)	1-empty	1.45718		2-MB231	shELAVL1(I)	1-empty	0.448054		2-MB231	shELAVL1(II)	1-empty	-1.39335
1-BT549	shELAVL1(I)	1-empty	-1.53649		1-BT549	shELAVL1(II)	1-empty	0.538831		2-MB231	shELAVL1(I)	1-empty	0.879674		2-MB231	shELAVL1(II)	1-empty	0.903793
1-BT549	shELAVL1(I)	1-empty	-0.168286		1-BT549	shELAVL1(II)	1-empty	0.0284045		2-MB231	shELAVL1(I)	1-empty	-1.2175		2-MB231	shELAVL1(II)	1-empty	-1.80013
1-BT549	shELAVL1(I)	1-empty	-2.80314		1-BT549	shELAVL1(II)	1-empty	0.477819		2-MB231	shELAVL1(I)	1-empty	0.372721		2-MB231	shELAVL1(II)	1-empty	0.543518
1-BT549	shELAVL1(I)	1-empty	1.00175		1-BT549	shELAVL1(II)	1-empty	-0.713886		2-MB231	shELAVL1(I)	1-empty	-0.640675		2-MB231	shELAVL1(II)	1-empty	-2.98194
1-BT549	shELAVL1(I)	1-empty	1.12609		1-BT549	shELAVL1(II)	1-empty	-2.19739		2-MB231	shELAVL1(I)	1-empty	0.108203		2-MB231	shELAVL1(II)	1-empty	0.770466
1-BT549	shELAVL1(I)	1-empty	1.06221		1-BT549	shELAVL1(II)	1-empty	-0.354279		2-MB231	shELAVL1(I)	1-empty	-1.15996		2-MB231	shELAVL1(II)	1-empty	-0.10644
1-BT549	shELAVL1(I)	1-empty	1.4302		1-BT549	shELAVL1(II)	1-empty	0.529806		2-MB231	shELAVL1(I)	1-empty	1.60655		2-MB231	shELAVL1(II)	1-empty	-2.48483
1-BT549	shELAVL1(I)	1-empty	0.590071		1-BT549	shELAVL1(II)	1-empty	-0.225885		2-MB231	shELAVL1(I)	1-empty	-1.38311		2-MB231	shELAVL1(II)	1-empty	0.110783
1-BT549	shELAVL1(I)	1-empty	-0.0380523		1-BT549	shELAVL1(II)	1-empty	-0.214773		2-MB231	shELAVL1(I)	1-empty	1.19937		2-MB231	shELAVL1(II)	1-empty	-0.50209
1-BT549	shELAVL1(I)	1-empty	-1.82798		1-BT549	shELAVL1(II)	1-empty	1.36227		2-MB231	shELAVL1(I)	1-empty	0.290567		2-MB231	shELAVL1(II)	1-empty	-0.959964
1-BT549	shELAVL1(I)	1-empty	0.0672551		1-BT549	shELAVL1(II)	1-empty	0.19912		2-MB231	shELAVL1(I)	1-empty	0.63401		2-MB231	shELAVL1(II)	1-empty	1.32428
1-BT549	shELAVL1(I)	1-empty	0.00559349		1-BT549	shELAVL1(II)	1-empty	-2.21846		2-MB231	shELAVL1(I)	1-empty	-0.324287		2-MB231	shELAVL1(II)	1-empty	-0.21687
1-BT549	shELAVL1(I)	1-empty	1.23006		1-BT549	shELAVL1(II)	1-empty	0.483323		2-MB231	shELAVL1(I)	1-empty	-0.522424		2-MB231	shELAVL1(II)	1-empty	1.30212
1-BT549	shELAVL1(I)	1-empty	-2.15018		1-BT549	shELAVL1(II)	1-empty	-2.30908		2-MB231	shELAVL1(I)	1-empty	1.63123		2-MB231	shELAVL1(II)	1-empty	-0.28248
1-BT549	shELAVL1(I)	1-empty	0.879431		1-BT549	shELAVL1(II)	1-empty	-0.862255		2-MB231	shELAVL1(I)	1-empty	-0.871741		2-MB231	shELAVL1(II)	1-empty	-3.30577
1-BT549	shELAVL1(I)	1-empty	-0.28365		1-BT549	shELAVL1(II)	1-empty	-0.547093		2-MB231	shELAVL1(I)	1-empty	0.500139		2-MB231	shELAVL1(II)	1-empty	0.605389
1-BT549	shELAVL1(I)	1-empty	-3.37685		1-BT549	shELAVL1(II)	1-empty	-0.884076		2-MB231	shELAVL1(I)	1-empty	-0.147347		2-MB231	shELAVL1(II)	1-empty	-1.98778
1-BT549	shELAVL1(I)	1-empty	0.0382532		1-BT549	shELAVL1(II)	1-empty	0.0630393		2-MB231	shELAVL1(I)	1-empty	0.449972		2-MB231	shELAVL1(II)	1-empty	0.979455
1-BT549	shELAVL1(I)	1-empty	-2.17383		1-BT549	shELAVL1(II)	1-empty	-4.20588		2-MB231	shELAVL1(I)	1-empty	-0.729393		2-MB231	shELAVL1(II)	1-empty	0.845064
1-BT549	shELAVL1(I)	1-empty	1.13701		1-BT549	shELAVL1(II)	1-empty	-2.54851		2-MB231	shELAVL1(I)	1-empty	0.239129		2-MB231	shELAVL1(II)	1-empty	-2.01254
1-BT549	shELAVL1(I)	1-empty	-2.70201		1-BT549	shELAVL1(II)	1-empty	0.693053		2-MB231	shELAVL1(I)	1-empty	1.56302		2-MB231	shELAVL1(II)	1-empty	-0.878633
1-BT549	shELAVL1(I)	1-empty	-0.0217884		1-BT549	shELAVL1(II)	1-empty	-0.289676		2-MB231	shELAVL1(I)	1-empty	-3.01114		2-MB231	shELAVL1(II)	1-empty	-3.02631
1-BT549	shELAVL1(I)	1-empty	0.809033		1-BT549	shELAVL1(II)	1-empty	-0.81997		2-MB231	shELAVL1(I)	1-empty	0.145205		2-MB231	shELAVL1(II)	1-empty	-3.16754
1-BT549	shELAVL1(I)	1-empty	1.14264		1-BT549	shELAVL1(II)	1-empty	-1.35781		2-MB231	shELAVL1(I)	1-empty	1.17289		2-MB231	shELAVL1(II)	1-empty	1.14654
1-BT549	shELAVL1(I)	1-empty	-1.59695		1-BT549	shELAVL1(II)	1-empty	1.18733		2-MB231	shELAVL1(I)	1-empty	1.29443		2-MB231	shELAVL1(II)	1-empty	-2.39755
1-BT549	shELAVL1(I)	1-empty	0.858025		1-BT549	shELAVL1(II)	1-empty	-2.34699		2-MB231	shELAVL1(I)	1-empty	0.76963		2-MB231	shELAVL1(II)	1-empty	-0.608831
1-BT549	shELAVL1(I)	1-empty	1.27307		1-BT549	shELAVL1(II)	1-empty	1.05414		2-MB231	shELAVL1(I)	1-empty	-0.518995		2-MB231	shELAVL1(II)	1-empty	-1.77075
1-BT549	shELAVL1(I)	1-empty	0.612328		1-BT549	shELAVL1(II)	1-empty	0.975815		2-MB231	shELAVL1(I)	1-empty	0.882129		2-MB231	shELAVL1(II)	1-empty	-0.797045
1-BT549	shELAVL1(I)	1-empty	1.10744		1-BT549	shELAVL1(II)	1-empty	-2.29638		2-MB231	shELAVL1(I)	1-empty	-1.9079		2-MB231	shELAVL1(II)	1-empty	-1.17514
1-BT549	shELAVL1(I)	1-empty	0.617829		1-BT549	shELAVL1(II)	1-empty	-1.12152		2-MB231	shELAVL1(I)	1-empty	0.232122		2-MB231	shELAVL1(II)	1-empty	1.03509
1-BT549	shELAVL1(I)	1-empty	0.450876		1-BT549	shELAVL1(II)	1-empty	-2.44403		2-MB231	shELAVL1(I)	1-empty	-1.22927		2-MB231	shELAVL1(II)	1-empty	1.01273
1-BT549	shELAVL1(I)	1-empty	-3.32088		1-BT549	shELAVL1(II)	1-empty	-0.193868		2-MB231	shELAVL1(I)	1-empty	-0.689088		2-MB231	shELAVL1(II)	1-empty	1.07491
1-BT549	shELAVL1(I)	1-empty	1.08129		1-BT549	shELAVL1(II)	1-empty	0.588828		2-MB231	shELAVL1(I)	1-empty	1.19854		2-MB231	shELAVL1(II)	1-empty	0.68315
1-BT549	shELAVL1(I)	1-empty	1.10004		1-BT549	shELAVL1(II)	1-empty	0.542863		2-MB231	shELAVL1(I)	1-empty	1.61385		2-MB231	shELAVL1(II)	1-empty	-2.67118
1-BT549	shELAVL1(I)	1-empty	1.09751		1-BT549	shELAVL1(II)	1-empty	-1.52452		2-MB231	shELAVL1(I)	1-empty	-2.37883		2-MB231	shELAVL1(II)	1-empty	1.11441
1-BT549	shELAVL1(I)	1-empty	-0.35891		1-BT549	shELAVL1(II)	1-empty	-0.708931		2-MB231	shELAVL1(I)	1-empty	-0.105564		2-MB231	shELAVL1(II)	1-empty	-1.99
1-BT549	shELAVL1(I)	1-empty	1.21122		1-BT549	shELAVL1(II)	1-empty	-1.34689		2-MB231	shELAVL1(I)	1-empty	-1.85395		2-MB231	shELAVL1(II)	1-empty	-1.19418
1-BT549	shELAVL1(I)	1-empty	-0.524502		1-BT549	shELAVL1(II)	1-empty	0.727824		2-MB231	shELAVL1(I)	1-empty	0.753145		2-MB231	shELAVL1(II)	1-empty	-2.02482
1-BT549	shELAVL1(I)	1-empty	1.16964		1-BT549	shELAVL1(II)	1-empty	-0.887407		2-MB231	shELAVL1(I)	1-empty	1.42995		2-MB231	shELAVL1(II)	1-empty	1.22554
1-BT549	shELAVL1(I)	1-empty	-2.02924		1-BT549	shELAVL1(II)	1-empty	-3.30418		2-MB231	shELAVL1(I)	1-empty	0.632271		2-MB231	shELAVL1(II)	1-empty	1.35217
1-BT549	shELAVL1(I)	1-empty	-0.162836		1-BT549	shELAVL1(II)	1-empty	1.63776		2-MB231	shELAVL1(I)	1-empty	-2.09228		2-MB231	shELAVL1(II)	1-empty	1.43304
1-BT549	shELAVL1(I)	1-empty	-1.99889		1-BT549	shELAVL1(II)	1-empty	1.27897		2-MB231	shELAVL1(I)	1-empty	-2.15422		2-MB231	shELAVL1(II)	1-empty	0.377729
1-BT549	shELAVL1(I)	1-empty	-0.813564		1-BT549	shELAVL1(II)	1-empty	-3.3268		2-MB231	shELAVL1(I)	1-empty	-1.57333		2-MB231	shELAVL1(II)	1-empty	-0.931335
1-BT549	shELAVL1(I)	1-empty	-3.49768		1-BT549	shELAVL1(II)	1-empty	-3.04238		2-MB231	shELAVL1(I)	1-empty	-0.525528		2-MB231	shELAVL1(II)	1-empty	0.328135
1-BT549	shELAVL1(I)	1-empty	-1.86899		1-BT549	shELAVL1(II)	1-empty	0.495156		2-MB231	shELAVL1(I)	1-empty	0.760396		2-MB231	shELAVL1(II)	1-empty	0.117668
1-BT549	shELAVL1(I)	1-empty	0.541977		1-BT549	shELAVL1(II)	1-empty	-0.739124		2-MB231	shELAVL1(I)	1-empty	0.974301		2-MB231	shELAVL1(II)	1-empty	-1.82457
1-BT549	shELAVL1(I)	1-empty	-0.997196		1-BT549	shELAVL1(II)	1-empty	0.80072		2-MB231	shELAVL1(I)	1-empty	-0.74091		2-MB231	shELAVL1(II)	1-empty	0.93464
1-BT549	shELAVL1(I)	1-empty	-1.33332		1-BT549	shELAVL1(II)	1-empty	0.512775		2-MB231	shELAVL1(I)	1-empty	-0.405755		2-MB231	shELAVL1(II)	1-empty	-0.381973
1-BT549	shELAVL1(I)	1-empty	0.587356		1-BT549	shELAVL1(II)	1-empty	0.812694		2-MB231	shELAVL1(I)	1-empty	0.895656		2-MB231	shELAVL1(II)	1-empty	-0.987541
1-BT549	shELAVL1(I)	1-empty	0.996905		1-BT549	shELAVL1(II)	1-empty	1.11646		2-MB231	shELAVL1(I)	1-empty	1.46061		2-MB231	shELAVL1(II)	1-empty	0.410918
1-BT549	shELAVL1(I)	1-empty	-3.03176		1-BT549	shELAVL1(II)	1-empty	-1.01329		2-MB231	shELAVL1(I)	1-empty	1.22294		2-MB231	shELAVL1(II)	1-empty	-1.95211
1-BT549	shELAVL1(I)	1-empty	-0.383714		1-BT549	shELAVL1(II)	1-empty	-1.13372		2-MB231	shELAVL1(I)	1-empty	1.3069		2-MB231	shELAVL1(II)	1-empty	1.4539
1-BT549	shELAVL1(I)	1-empty	0.675447		1-BT549	shELAVL1(II)	1-empty	-2.68313		2-MB231	shELAVL1(I)	1-empty	-0.125307		2-MB231	shELAVL1(II)	1-empty	-0.739129
1-BT549	shELAVL1(I)	1-empty	0.79998		1-BT549	shELAVL1(II)	1-empty	0.597062		2-MB231	shELAVL1(I)	1-empty	-0.266005		2-MB231	shELAVL1(II)	1-empty	-1.76657
1-BT549	shELAVL1(I)	1-empty	-1.6218		1-BT549	shELAVL1(II)	1-empty	-1.32445		2-MB231	shELAVL1(I)	1-empty	0.237678		2-MB231	shELAVL1(II)	1-empty	0.761505
1-BT549	shELAVL1(I)	1-empty	0.273277		1-BT549	shELAVL1(II)	1-empty	0.544039		2-MB231	shELAVL1(I)	1-empty	0.413497		2-MB231	shELAVL1(II)	1-empty	-1.22279
1-BT549	shELAVL1(I)	1-empty	-1.34046		1-BT549	shELAVL1(II)	1-empty	0.84806		2-MB231	shELAVL1(I)	1-empty	-0.794232		2-MB231	shELAVL1(II)	1-empty	-1.51884
1-BT549	shELAVL1(I)	1-empty	0.061009		1-BT549	shELAVL1(II)	1-empty	0.692106		2-MB231	shELAVL1(I)	1-empty	0.874442		2-MB231	shELAVL1(II)	1-empty	-2.61637
1-BT549	shELAVL1(I)	1-empty	-0.135868		1-BT549	shELAVL1(II)	1-empty	0.440356		2-MB231	shELAVL1(I)	1-empty	0.645534		2-MB231	shELAVL1(II)	1-empty	-2.70877
1-BT549	shELAVL1(I)	1-empty	-0.397725		1-BT549	shELAVL1(II)	1-empty	0.771097		2-MB231	shELAVL1(I)	1-empty	1.29671		2-MB231	shELAVL1(II)	1-empty	-0.363931
1-BT549	shELAVL1(I)	1-empty	-0.64385		1-BT549	shELAVL1(II)	1-empty	0.226771		2-MB231	shELAVL1(I)	1-empty	-0.0327363		2-MB231	shELAVL1(II)	1-empty	-1.06694
1-BT549	shELAVL1(I)	1-empty	-2.75089		1-BT549	shELAVL1(II)	1-empty	0.598937		2-MB231	shELAVL1(I)	1-empty	0.17553		2-MB231	shELAVL1(II)	1-empty	-0.906774
1-BT549	shELAVL1(I)	1-empty	-1.54834		1-BT549	shELAVL1(II)	1-empty	0.62244		2-MB231	shELAVL1(I)	1-empty	-1.79859		2-MB231	shELAVL1(II)	1-empty	-0.426872
1-BT549	shELAVL1(I)	1-empty	-0.453184		1-BT549	shELAVL1(II)	1-empty	0.799002		2-MB231	shELAVL1(I)	1-empty	-1.83221		2-MB231	shELAVL1(II)	1-empty	-2.0483
1-BT549	shELAVL1(I)	1-empty	0.0992264		1-BT549	shELAVL1(II)	1-empty	0.901868		2-MB231	shELAVL1(I)	1-empty	1.78998		2-MB231	shELAVL1(II)	1-empty	-1.49243
1-BT549	shELAVL1(I)	1-empty	0.514804		1-BT549	shELAVL1(II)	1-empty	-2.2805		2-MB231	shELAVL1(I)	1-empty	1.68966		2-MB231	shELAVL1(II)	1-empty	-0.26895
1-BT549	shELAVL1(I)	1-empty	0.523927		1-BT549	shELAVL1(II)	1-empty	-0.628184		2-MB231	shELAVL1(I)	1-empty	-0.312135		2-MB231	shELAVL1(II)	1-empty	-0.31312
1-BT549	shELAVL1(I)	1-empty	-1.63438		1-BT549	shELAVL1(II)	1-empty	0.214327		2-MB231	shELAVL1(I)	1-empty	-0.406141		2-MB231	shELAVL1(II)	1-empty	-0.878429
1-BT549	shELAVL1(I)	1-empty	-1.53396		1-BT549	shELAVL1(II)	1-empty	0.279497		2-MB231	shELAVL1(I)	1-empty	-1.76204		2-MB231	shELAVL1(II)	1-empty	1.19624
1-BT549	shELAVL1(I)	1-empty	0.534295		1-BT549	shELAVL1(II)	1-empty	0.477084		2-MB231	shELAVL1(I)	1-empty	0.778192		2-MB231	shELAVL1(II)	1-empty	1.02597
1-BT549	shELAVL1(I)	1-empty	-3.36536		1-BT549	shELAVL1(II)	1-empty	-0.28305		2-MB231	shELAVL1(I)	1-empty	1.56015		2-MB231	shELAVL1(II)	1-empty	-0.940951
1-BT549	shELAVL1(I)	1-empty	-3.77904		1-BT549	shELAVL1(II)	1-empty	0.537731		2-MB231	shELAVL1(I)	1-empty	-0.867474		2-MB231	shELAVL1(II)	1-empty	0.235611
1-BT549	shELAVL1(I)	1-empty	-3.7478		1-BT549	shELAVL1(II)	1-empty	0.526345		2-MB231	shELAVL1(I)	1-empty	-0.760333		2-MB231	shELAVL1(II)	1-empty	-0.910608
1-BT549	shELAVL1(I)	1-empty	0.900443		1-BT549	shELAVL1(II)	1-empty	0.524369		2-MB231	shELAVL1(I)	1-empty	0.227311		2-MB231	shELAVL1(II)	1-empty	1.28983
1-BT549	shELAVL1(I)	1-empty	0.595518		1-BT549	shELAVL1(II)	1-empty	-1.05349		2-MB231	shELAVL1(I)	1-empty	0.00684535		2-MB231	shELAVL1(II)	1-empty	-1.60734
1-BT549	shELAVL1(I)	1-empty	-1.45671		1-BT549	shELAVL1(II)	1-empty	0.965905		2-MB231	shELAVL1(I)	1-empty	0.11887		2-MB231	shELAVL1(II)	1-empty	0.501326
1-BT549	shELAVL1(I)	1-empty	-1.17466		1-BT549	shELAVL1(II)	1-empty	-0.664646		2-MB231	shELAVL1(I)	1-empty	0.33286		2-MB231	shELAVL1(II)	1-empty	1.20989
1-BT549	shELAVL1(I)	1-empty	-0.675043		1-BT549	shELAVL1(II)	1-empty	0.718548		2-MB231	shELAVL1(I)	1-empty	1.68607		2-MB231	shELAVL1(II)	1-empty	0.808077
1-BT549	shELAVL1(I)	1-empty	-1.7416		1-BT549	shELAVL1(II)	1-empty	0.637584		2-MB231	shELAVL1(I)	1-empty	0.181451		2-MB231	shELAVL1(II)	1-empty	-0.590074
1-BT549	shELAVL1(I)	1-empty	-0.774371		1-BT549	shELAVL1(II)	1-empty	0.61916		2-MB231	shELAVL1(I)	1-empty	1.42539		2-MB231	shELAVL1(II)	1-empty	0.849866
1-BT549	shELAVL1(I)	1-empty	1.30746		1-BT549	shELAVL1(II)	1-empty	0.517754		2-MB231	shELAVL1(I)	1-empty	0.498011		2-MB231	shELAVL1(II)	1-empty	1.21496
1-BT549	shELAVL1(I)	1-empty	0.0565376		1-BT549	shELAVL1(II)	1-empty	0.833719		2-MB231	shELAVL1(I)	1-empty	-0.873078		2-MB231	shELAVL1(II)	1-empty	1.20631
1-BT549	shELAVL1(I)	1-empty	-2.21877		1-BT549	shELAVL1(II)	1-empty	-1.14246		2-MB231	shELAVL1(I)	1-empty	-2.39342		2-MB231	shELAVL1(II)	1-empty	1.26709
1-BT549	shELAVL1(I)	1-empty	-0.755482		1-BT549	shELAVL1(II)	1-empty	0.419353		2-MB231	shELAVL1(I)	1-empty	1.33114		2-MB231	shELAVL1(II)	1-empty	1.13459
1-BT549	shELAVL1(I)	1-empty	-0.147577		1-BT549	shELAVL1(II)	1-empty	-0.308069		2-MB231	shELAVL1(I)	1-empty	0.580457		2-MB231	shELAVL1(II)	1-empty	-0.570337
1-BT549	shELAVL1(I)	1-empty	-2.35247		1-BT549	shELAVL1(II)	1-empty	1.1695		2-MB231	shELAVL1(I)	1-empty	0.47881		2-MB231	shELAVL1(II)	1-empty	0.267779
1-BT549	shELAVL1(I)	1-empty	-1.38539		1-BT549	shELAVL1(II)	1-empty	-0.474338		2-MB231	shELAVL1(I)	1-empty	1.51045		2-MB231	shELAVL1(II)	1-empty	-1.24285
1-BT549	shELAVL1(I)	1-empty	-1.69407		1-BT549	shELAVL1(II)	1-empty	0.984451		2-MB231	shELAVL1(I)	1-empty	0.95446		2-MB231	shELAVL1(II)	1-empty	-1.20722
1-BT549	shELAVL1(I)	1-empty	-2.55411		1-BT549	shELAVL1(II)	1-empty	1.01287		2-MB231	shELAVL1(I)	1-empty	2.26525		2-MB231	shELAVL1(II)	1-empty	0.241632
1-BT549	shELAVL1(I)	1-empty	-1.04647		1-BT549	shELAVL1(II)	1-empty	0.786965		2-MB231	shELAVL1(I)	1-empty	1.36609		2-MB231	shELAVL1(II)	1-empty	0.266105
1-BT549	shELAVL1(I)	1-empty	-0.731719		1-BT549	shELAVL1(II)	1-empty	0.381793		2-MB231	shELAVL1(I)	1-empty	0.330897		2-MB231	shELAVL1(II)	1-empty	-1.01132
1-BT549	shELAVL1(I)	1-empty	-1.16388		1-BT549	shELAVL1(II)	1-empty	0.0378845		2-MB231	shELAVL1(I)	1-empty	1.24256		2-MB231	shELAVL1(II)	1-empty	0.8933
1-BT549	shELAVL1(I)	1-empty	0.286679		1-BT549	shELAVL1(II)	1-empty	-1.45915		2-MB231	shELAVL1(I)	1-empty	-1.62937		2-MB231	shELAVL1(II)	1-empty	-0.645183
1-BT549	shELAVL1(I)	1-empty	1.60551		1-BT549	shELAVL1(II)	1-empty	0.694992		2-MB231	shELAVL1(I)	1-empty	-0.846245		2-MB231	shELAVL1(II)	1-empty	-0.205414
1-BT549	shELAVL1(I)	1-empty	-0.535849		1-BT549	shELAVL1(II)	1-empty	-0.75469		2-MB231	shELAVL1(I)	1-empty	-0.395981		2-MB231	shELAVL1(II)	1-empty	0.0204904
1-BT549	shELAVL1(I)	1-empty	-1.18472		1-BT549	shELAVL1(II)	1-empty	-0.00980318		2-MB231	shELAVL1(I)	1-empty	1.04125		2-MB231	shELAVL1(II)	1-empty	1.41603
1-BT549	shELAVL1(I)	1-empty	-1.57181		1-BT549	shELAVL1(II)	1-empty	-0.114551		2-MB231	shELAVL1(I)	1-empty	0.299873		2-MB231	shELAVL1(II)	1-empty	1.03798
1-BT549	shELAVL1(I)	1-empty	-2.19507		1-BT549	shELAVL1(II)	1-empty	0.581803		2-MB231	shELAVL1(I)	1-empty	1.46253		2-MB231	shELAVL1(II)	1-empty	1.26111
1-BT549	shELAVL1(I)	1-empty	0.96736		1-BT549	shELAVL1(II)	1-empty	0.775424		2-MB231	shELAVL1(I)	1-empty	0.446876		2-MB231	shELAVL1(II)	1-empty	1.13656
1-BT549	shELAVL1(I)	1-empty	-0.804522		1-BT549	shELAVL1(II)	1-empty	-0.780342		2-MB231	shELAVL1(I)	1-empty	0.817968		2-MB231	shELAVL1(II)	1-empty	0.96309
1-BT549	shELAVL1(I)	1-empty	1.1674		1-BT549	shELAVL1(II)	1-empty	-0.77132		2-MB231	shELAVL1(I)	1-empty	-0.511385		2-MB231	shELAVL1(II)	1-empty	1.46792
1-BT549	shELAVL1(I)	1-empty	0.480377		1-BT549	shELAVL1(II)	1-empty	-0.173462		2-MB231	shELAVL1(I)	1-empty	-2.11334		2-MB231	shELAVL1(II)	1-empty	1.11936
1-BT549	shELAVL1(I)	1-empty	0.950383		1-BT549	shELAVL1(II)	1-empty	0.55749		2-MB231	shELAVL1(I)	1-empty	-0.531148		2-MB231	shELAVL1(II)	1-empty	0.65026
1-BT549	shELAVL1(I)	1-empty	0.380847		1-BT549	shELAVL1(II)	1-empty	-0.221014		2-MB231	shELAVL1(I)	1-empty	-2.64227		2-MB231	shELAVL1(II)	1-empty	1.25262
1-BT549	shELAVL1(I)	1-empty	-1.68748		1-BT549	shELAVL1(II)	1-empty	-1.3556		2-MB231	shELAVL1(I)	1-empty	-2.29503		2-MB231	shELAVL1(II)	1-empty	-0.0494356
1-BT549	shELAVL1(I)	1-empty	-1.70395		1-BT549	shELAVL1(II)	1-empty	-0.143494		2-MB231	shELAVL1(I)	1-empty	-0.356878		2-MB231	shELAVL1(II)	1-empty	0.62422
1-BT549	shELAVL1(I)	1-empty	0.916436		1-BT549	shELAVL1(II)	1-empty	-0.983884		2-MB231	shELAVL1(I)	1-empty	0.311862		2-MB231	shELAVL1(II)	1-empty	1.08253
1-BT549	shELAVL1(I)	1-empty	-2.21524		1-BT549	shELAVL1(II)	1-empty	0.276183		2-MB231	shELAVL1(I)	1-empty	0.774823		2-MB231	shELAVL1(II)	1-empty	0.417011
1-BT549	shELAVL1(I)	1-empty	-2.13217		1-BT549	shELAVL1(II)	1-empty	0.355543		2-MB231	shELAVL1(I)	1-empty	1.57928		2-MB231	shELAVL1(II)	1-empty	0.105414
1-BT549	shELAVL1(I)	1-empty	-1.98335		1-BT549	shELAVL1(II)	1-empty	0.730195		2-MB231	shELAVL1(I)	1-empty	-0.329624		2-MB231	shELAVL1(II)	1-empty	0.569943
1-BT549	shELAVL1(I)	1-empty	0.406438		1-BT549	shELAVL1(II)	1-empty	-2.09357		2-MB231	shELAVL1(I)	1-empty	-0.560705		2-MB231	shELAVL1(II)	1-empty	1.35564
1-BT549	shELAVL1(I)	1-empty	-0.958842		1-BT549	shELAVL1(II)	1-empty	0.584636		2-MB231	shELAVL1(I)	1-empty	1.48246		2-MB231	shELAVL1(II)	1-empty	1.29674
1-BT549	shELAVL1(I)	1-empty	1.45959		1-BT549	shELAVL1(II)	1-empty	-1.52753		2-MB231	shELAVL1(I)	1-empty	-2.25037		2-MB231	shELAVL1(II)	1-empty	-0.66679
1-BT549	shELAVL1(I)	1-empty	0.953296		1-BT549	shELAVL1(II)	1-empty	0.993343		2-MB231	shELAVL1(I)	1-empty	-0.178732		2-MB231	shELAVL1(II)	1-empty	-0.464447
1-BT549	shELAVL1(I)	1-empty	-2.71997		1-BT549	shELAVL1(II)	1-empty	0.826335		2-MB231	shELAVL1(I)	1-empty	1.38071		2-MB231	shELAVL1(II)	1-empty	-1.00828
1-BT549	shELAVL1(I)	1-empty	0.619642		1-BT549	shELAVL1(II)	1-empty	-1.13199		2-MB231	shELAVL1(I)	1-empty	-0.152291		2-MB231	shELAVL1(II)	1-empty	1.27876
1-BT549	shELAVL1(I)	1-empty	-1.00133		1-BT549	shELAVL1(II)	1-empty	0.860552		2-MB231	shELAVL1(I)	1-empty	-1.62318		2-MB231	shELAVL1(II)	1-empty	-1.99307
1-BT549	shELAVL1(I)	1-empty	-1.35319		1-BT549	shELAVL1(II)	1-empty	-1.06026		2-MB231	shELAVL1(I)	1-empty	-0.850874		2-MB231	shELAVL1(II)	1-empty	0.440795
1-BT549	shELAVL1(I)	1-empty	1.25959		1-BT549	shELAVL1(II)	1-empty	0.54803		2-MB231	shELAVL1(I)	1-empty	-1.25179		2-MB231	shELAVL1(II)	1-empty	0.0612431
1-BT549	shELAVL1(I)	1-empty	0.888098		1-BT549	shELAVL1(II)	1-empty	0.892355		2-MB231	shELAVL1(I)	1-empty	0.874203		2-MB231	shELAVL1(II)	1-empty	-2.20059
1-BT549	shELAVL1(I)	1-empty	1.21003		1-BT549	shELAVL1(II)	1-empty	0.751017		2-MB231	shELAVL1(I)	1-empty	-3.06142		2-MB231	shELAVL1(II)	1-empty	0.132732
1-BT549	shELAVL1(I)	1-empty	1.22798		1-BT549	shELAVL1(II)	1-empty	-1.5513		2-MB231	shELAVL1(I)	1-empty	-1.25614		2-MB231	shELAVL1(II)	1-empty	1.07261
1-BT549	shELAVL1(I)	1-empty	-1.47874		1-BT549	shELAVL1(II)	1-empty	-0.629555		2-MB231	shELAVL1(I)	1-empty	1.51664		2-MB231	shELAVL1(II)	1-empty	0.589173
1-BT549	shELAVL1(I)	1-empty	1.17627		1-BT549	shELAVL1(II)	1-empty	-1.99197		2-MB231	shELAVL1(I)	1-empty	-0.945932		2-MB231	shELAVL1(II)	1-empty	-0.276274
1-BT549	shELAVL1(I)	1-empty	-2.18029		1-BT549	shELAVL1(II)	1-empty	1.04082		2-MB231	shELAVL1(I)	1-empty	-1.09183		2-MB231	shELAVL1(II)	1-empty	-2.42124
1-BT549	shELAVL1(I)	1-empty	-2.12722		1-BT549	shELAVL1(II)	1-empty	-0.827516		2-MB231	shELAVL1(I)	1-empty	1.45005		2-MB231	shELAVL1(II)	1-empty	1.14423
1-BT549	shELAVL1(I)	1-empty	-2.99457		1-BT549	shELAVL1(II)	1-empty	0.301605		2-MB231	shELAVL1(I)	1-empty	-2.963		2-MB231	shELAVL1(II)	1-empty	0.408247
1-BT549	shELAVL1(I)	1-empty	-1.17064		1-BT549	shELAVL1(II)	1-empty	0.839875		2-MB231	shELAVL1(I)	1-empty	1.06504		2-MB231	shELAVL1(II)	1-empty	0.522893
1-BT549	shELAVL1(I)	1-empty	-3.03102		1-BT549	shELAVL1(II)	1-empty	-0.395099		2-MB231	shELAVL1(I)	1-empty	0.688712		2-MB231	shELAVL1(II)	1-empty	-0.0591843
1-BT549	shELAVL1(I)	1-empty	1.13888		1-BT549	shELAVL1(II)	1-empty	-1.42841		2-MB231	shELAVL1(I)	1-empty	1.15786		2-MB231	shELAVL1(II)	1-empty	-1.30617
1-BT549	shELAVL1(I)	1-empty	0.750083		1-BT549	shELAVL1(II)	1-empty	-1.57029		2-MB231	shELAVL1(I)	1-empty	-2.27437		2-MB231	shELAVL1(II)	1-empty	-0.39234
1-BT549	shELAVL1(I)	1-empty	-0.813948		1-BT549	shELAVL1(II)	1-empty	-1.13007		2-MB231	shELAVL1(I)	1-empty	-2.08057		2-MB231	shELAVL1(II)	1-empty	0.623455
1-BT549	shELAVL1(I)	1-empty	0.610325		1-BT549	shELAVL1(II)	1-empty	0.462603		2-MB231	shELAVL1(I)	1-empty	-2.91304		2-MB231	shELAVL1(II)	1-empty	1.13988
1-BT549	shELAVL1(I)	1-empty	0.53014		1-BT549	shELAVL1(II)	1-empty	0.668464		2-MB231	shELAVL1(I)	1-empty	1.00777		2-MB231	shELAVL1(II)	1-empty	-1.90907
1-BT549	shELAVL1(I)	1-empty	-2.8633		1-BT549	shELAVL1(II)	1-empty	0.533566		2-MB231	shELAVL1(I)	1-empty	1.59346		2-MB231	shELAVL1(II)	1-empty	1.13541
1-BT549	shELAVL1(I)	1-empty	-1.48313		1-BT549	shELAVL1(II)	1-empty	0.0939551		2-MB231	shELAVL1(I)	1-empty	0.817366		2-MB231	shELAVL1(II)	1-empty	0.317687
1-BT549	shELAVL1(I)	1-empty	-0.0692097		1-BT549	shELAVL1(II)	1-empty	-0.967679		2-MB231	shELAVL1(I)	1-empty	-1.7101		2-MB231	shELAVL1(II)	1-empty	-1.3377
1-BT549	shELAVL1(I)	1-empty	0.324481		1-BT549	shELAVL1(II)	1-empty	0.722083		2-MB231	shELAVL1(I)	1-empty	0.904183		2-MB231	shELAVL1(II)	1-empty	0.747975
1-BT549	shELAVL1(I)	1-empty	-1.45925		1-BT549	shELAVL1(II)	1-empty	0.356417		2-MB231	shELAVL1(I)	1-empty	1.29558		2-MB231	shELAVL1(II)	1-empty	1.22232
1-BT549	shELAVL1(I)	1-empty	-1.05309		1-BT549	shELAVL1(II)	1-empty	0.495016		2-MB231	shELAVL1(I)	1-empty	0.911545		2-MB231	shELAVL1(II)	1-empty	0.888527
1-BT549	shELAVL1(I)	1-empty	0.967235		1-BT549	shELAVL1(II)	1-empty	-1.03473		2-MB231	shELAVL1(I)	1-empty	0.908325		2-MB231	shELAVL1(II)	1-empty	0.636455
1-BT549	shELAVL1(I)	1-empty	0.509162		1-BT549	shELAVL1(II)	1-empty	-2.30268		2-MB231	shELAVL1(I)	1-empty	1.56425		2-MB231	shELAVL1(II)	1-empty	-1.98997
1-BT549	shELAVL1(I)	1-empty	-0.913026		1-BT549	shELAVL1(II)	1-empty	-0.273213		2-MB231	shELAVL1(I)	1-empty	-2.30326		2-MB231	shELAVL1(II)	1-empty	-0.523424
1-BT549	shELAVL1(I)	1-empty	-1.17595		1-BT549	shELAVL1(II)	1-empty	0.204353		2-MB231	shELAVL1(I)	1-empty	-1.92162		2-MB231	shELAVL1(II)	1-empty	-0.502317
1-BT549	shELAVL1(I)	1-empty	-1.1879		1-BT549	shELAVL1(II)	1-empty	0.279678		2-MB231	shELAVL1(I)	1-empty	-3.07906		2-MB231	shELAVL1(II)	1-empty	-0.0935464
1-BT549	shELAVL1(I)	1-empty	0.63594		1-BT549	shELAVL1(II)	1-empty	-0.0207209		2-MB231	shELAVL1(I)	1-empty	-0.194935		2-MB231	shELAVL1(II)	1-empty	-0.0917657
1-BT549	shELAVL1(I)	1-empty	0.210096		1-BT549	shELAVL1(II)	1-empty	-0.135715		2-MB231	shELAVL1(I)	1-empty	-0.439762		2-MB231	shELAVL1(II)	1-empty	0.579211
1-BT549	shELAVL1(I)	1-empty	-0.415659		1-BT549	shELAVL1(II)	1-empty	0.501919		2-MB231	shELAVL1(I)	1-empty	-1.20175		2-MB231	shELAVL1(II)	1-empty	-0.647078
1-BT549	shELAVL1(I)	1-empty	-2.37633		1-BT549	shELAVL1(II)	1-empty	0.680347		2-MB231	shELAVL1(I)	1-empty	1.0685		2-MB231	shELAVL1(II)	1-empty	-0.396227
1-BT549	shELAVL1(I)	1-empty	-0.815298		1-BT549	shELAVL1(II)	1-empty	0.493243		2-MB231	shELAVL1(I)	1-empty	0.988632		2-MB231	shELAVL1(II)	1-empty	0.156627
1-BT549	shELAVL1(I)	1-empty	0.0817361		1-BT549	shELAVL1(II)	1-empty	0.408659		2-MB231	shELAVL1(I)	1-empty	0.5867		2-MB231	shELAVL1(II)	1-empty	0.482347
1-BT549	shELAVL1(I)	1-empty	0.545675		1-BT549	shELAVL1(II)	1-empty	-0.0558234		2-MB231	shELAVL1(I)	1-empty	1.45133		2-MB231	shELAVL1(II)	1-empty	0.53851
1-BT549	shELAVL1(I)	1-empty	-0.0285199		1-BT549	shELAVL1(II)	1-empty	-1.06956		2-MB231	shELAVL1(I)	1-empty	-1.6372		2-MB231	shELAVL1(II)	1-empty	-0.657172
1-BT549	shELAVL1(I)	1-empty	0.551867		1-BT549	shELAVL1(II)	1-empty	-1.80692		2-MB231	shELAVL1(I)	1-empty	-0.687912		2-MB231	shELAVL1(II)	1-empty	1.04837
1-BT549	shELAVL1(I)	1-empty	-0.307537		1-BT549	shELAVL1(II)	1-empty	-0.104056		2-MB231	shELAVL1(I)	1-empty	-0.438383		2-MB231	shELAVL1(II)	1-empty	1.29871
1-BT549	shELAVL1(I)	1-empty	-0.450626		1-BT549	shELAVL1(II)	1-empty	-1.73007		2-MB231	shELAVL1(I)	1-empty	1.35889		2-MB231	shELAVL1(II)	1-empty	1.17028
1-BT549	shELAVL1(I)	1-empty	0.244343		1-BT549	shELAVL1(II)	1-empty	0.280858		2-MB231	shELAVL1(I)	1-empty	1.52136		2-MB231	shELAVL1(II)	1-empty	-0.632438
1-BT549	shELAVL1(I)	1-empty	0.747327		1-BT549	shELAVL1(II)	1-empty	-1.36286		2-MB231	shELAVL1(I)	1-empty	-2.38975		2-MB231	shELAVL1(II)	1-empty	-0.418583
1-BT549	shELAVL1(I)	1-empty	-1.1483		1-BT549	shELAVL1(II)	1-empty	-0.279585		2-MB231	shELAVL1(I)	1-empty	-1.94725		2-MB231	shELAVL1(II)	1-empty	0.250181
1-BT549	shELAVL1(I)	1-empty	-1.54857		1-BT549	shELAVL1(II)	1-empty	-0.137383		2-MB231	shELAVL1(I)	1-empty	1.26669		2-MB231	shELAVL1(II)	1-empty	0.636602
1-BT549	shELAVL1(I)	1-empty	0.284529		1-BT549	shELAVL1(II)	1-empty	-0.131654		2-MB231	shELAVL1(I)	1-empty	-0.0267445		2-MB231	shELAVL1(II)	1-empty	1.02331
1-BT549	shELAVL1(I)	1-empty	-0.13843		1-BT549	shELAVL1(II)	1-empty	-0.029146		2-MB231	shELAVL1(I)	1-empty	0.801916		2-MB231	shELAVL1(II)	1-empty	1.08361
1-BT549	shELAVL1(I)	1-empty	-0.126609		1-BT549	shELAVL1(II)	1-empty	0.544003		2-MB231	shELAVL1(I)	1-empty	0.495907		2-MB231	shELAVL1(II)	1-empty	1.45229
1-BT549	shELAVL1(I)	1-empty	-1.55763		1-BT549	shELAVL1(II)	1-empty	-2.38508		2-MB231	shELAVL1(I)	1-empty	-1.84848		2-MB231	shELAVL1(II)	1-empty	0.923298
1-BT549	shELAVL1(I)	1-empty	-0.116084		1-BT549	shELAVL1(II)	1-empty	-0.536411		2-MB231	shELAVL1(I)	1-empty	-0.652209		2-MB231	shELAVL1(II)	1-empty	0.778952
1-BT549	shELAVL1(I)	1-empty	-1.8489		1-BT549	shELAVL1(II)	1-empty	-0.41599		2-MB231	shELAVL1(I)	1-empty	-1.13458		2-MB231	shELAVL1(II)	1-empty	0.0839685
1-BT549	shELAVL1(I)	1-empty	1.08323		1-BT549	shELAVL1(II)	1-empty	0.54633		2-MB231	shELAVL1(I)	1-empty	-0.806314		2-MB231	shELAVL1(II)	1-empty	1.03501
1-BT549	shELAVL1(I)	1-empty	0.502593		1-BT549	shELAVL1(II)	1-empty	0.898046		2-MB231	shELAVL1(I)	1-empty	0.299729		2-MB231	shELAVL1(II)	1-empty	1.12273
1-BT549	shELAVL1(I)	1-empty	-3.32827		1-BT549	shELAVL1(II)	1-empty	-0.320448		2-MB231	shELAVL1(I)	1-empty	0.336062		2-MB231	shELAVL1(II)	1-empty	0.980216
1-BT549	shELAVL1(I)	1-empty	0.865156		1-BT549	shELAVL1(II)	1-empty	0.537565		2-MB231	shELAVL1(I)	1-empty	0.84478		2-MB231	shELAVL1(II)	1-empty	1.27047
1-BT549	shELAVL1(I)	1-empty	-0.993837		1-BT549	shELAVL1(II)	1-empty	0.548854		2-MB231	shELAVL1(I)	1-empty	0.43447		2-MB231	shELAVL1(II)	1-empty	1.17017
1-BT549	shELAVL1(I)	1-empty	-1.71382		1-BT549	shELAVL1(II)	1-empty	0.668179		2-MB231	shELAVL1(I)	1-empty	-1.75876		2-MB231	shELAVL1(II)	1-empty	-2.1681
1-BT549	shELAVL1(I)	1-empty	-2.47192		1-BT549	shELAVL1(II)	1-empty	-0.434793		2-MB231	shELAVL1(I)	1-empty	0.93045		2-MB231	shELAVL1(II)	1-empty	1.0234
1-BT549	shELAVL1(I)	1-empty	-1.44227		1-BT549	shELAVL1(II)	1-empty	0.0318598		2-MB231	shELAVL1(I)	1-empty	0.90965		2-MB231	shELAVL1(II)	1-empty	0.882406
1-BT549	shELAVL1(I)	1-empty	-1.55602		1-BT549	shELAVL1(II)	1-empty	-1.15508		2-MB231	shELAVL1(I)	1-empty	-0.868211		2-MB231	shELAVL1(II)	1-empty	-0.476463
1-BT549	shELAVL1(I)	1-empty	0.0890394		1-BT549	shELAVL1(II)	1-empty	0.599401		2-MB231	shELAVL1(I)	1-empty	-0.262613		2-MB231	shELAVL1(II)	1-empty	-0.166403
1-BT549	shELAVL1(I)	1-empty	-0.978768		1-BT549	shELAVL1(II)	1-empty	0.831252		2-MB231	shELAVL1(I)	1-empty	-0.749267		2-MB231	shELAVL1(II)	1-empty	0.90801
1-BT549	shELAVL1(I)	1-empty	-2.49573		1-BT549	shELAVL1(II)	1-empty	-3.13722		2-MB231	shELAVL1(I)	1-empty	-0.683299		2-MB231	shELAVL1(II)	1-empty	-1.64871
1-BT549	shELAVL1(I)	1-empty	-2.48362		1-BT549	shELAVL1(II)	1-empty	0.236538		2-MB231	shELAVL1(I)	1-empty	0.748074		2-MB231	shELAVL1(II)	1-empty	1.16845
1-BT549	shELAVL1(I)	1-empty	-1.29018		1-BT549	shELAVL1(II)	1-empty	0.786759		2-MB231	shELAVL1(I)	1-empty	-2.61416		2-MB231	shELAVL1(II)	1-empty	-0.548433
1-BT549	shELAVL1(I)	1-empty	-0.582914		1-BT549	shELAVL1(II)	1-empty	0.663305		2-MB231	shELAVL1(I)	1-empty	0.473339		2-MB231	shELAVL1(II)	1-empty	-2.76083
1-BT549	shELAVL1(I)	1-empty	0.691208		1-BT549	shELAVL1(II)	1-empty	0.0252896		2-MB231	shELAVL1(I)	1-empty	-1.11101		2-MB231	shELAVL1(II)	1-empty	-0.0838425
1-BT549	shELAVL1(I)	1-empty	-1.78085		1-BT549	shELAVL1(II)	1-empty	0.679983		2-MB231	shELAVL1(I)	1-empty	1.12903		2-MB231	shELAVL1(II)	1-empty	-1.3906
1-BT549	shELAVL1(I)	1-empty	-0.0847461		1-BT549	shELAVL1(II)	1-empty	0.482264		2-MB231	shELAVL1(I)	1-empty	-1.19163		2-MB231	shELAVL1(II)	1-empty	-1.47551
1-BT549	shELAVL1(I)	1-empty	0.570746		1-BT549	shELAVL1(II)	1-empty	-0.0913463		2-MB231	shELAVL1(I)	1-empty	0.740975		2-MB231	shELAVL1(II)	1-empty	-1.4251
1-BT549	shELAVL1(I)	1-empty	-2.60453		1-BT549	shELAVL1(II)	1-empty	-0.0216982		2-MB231	shELAVL1(I)	1-empty	-0.558854		2-MB231	shELAVL1(II)	1-empty	-1.12931
1-BT549	shELAVL1(I)	1-empty	1.08924		1-BT549	shELAVL1(II)	1-empty	-1.55584		2-MB231	shELAVL1(I)	1-empty	1.58383		2-MB231	shELAVL1(II)	1-empty	0.278258
1-BT549	shELAVL1(I)	1-empty	0.467926		1-BT549	shELAVL1(II)	1-empty	0.259475		2-MB231	shELAVL1(I)	1-empty	-1.07536		2-MB231	shELAVL1(II)	1-empty	0.711295
1-BT549	shELAVL1(I)	1-empty	1.10609		1-BT549	shELAVL1(II)	1-empty	0.263429		2-MB231	shELAVL1(I)	1-empty	-3.10618		2-MB231	shELAVL1(II)	1-empty	-0.881351
1-BT549	shELAVL1(I)	1-empty	1.18692		1-BT549	shELAVL1(II)	1-empty	-3.98524		2-MB231	shELAVL1(I)	1-empty	1.44996		2-MB231	shELAVL1(II)	1-empty	1.2758
1-BT549	shELAVL1(I)	1-empty	1.16583		1-BT549	shELAVL1(II)	1-empty	-3.50092		2-MB231	shELAVL1(I)	1-empty	-2.06648		2-MB231	shELAVL1(II)	1-empty	0.92998
1-BT549	shELAVL1(I)	1-empty	0.35405		1-BT549	shELAVL1(II)	1-empty	1.19739		2-MB231	shELAVL1(I)	1-empty	-0.151952		2-MB231	shELAVL1(II)	1-empty	1.03422
1-BT549	shELAVL1(I)	1-empty	0.435399		1-BT549	shELAVL1(II)	1-empty	0.326205		2-MB231	shELAVL1(I)	1-empty	-1.50226		2-MB231	shELAVL1(II)	1-empty	0.929041
1-BT549	shELAVL1(I)	1-empty	0.872383		1-BT549	shELAVL1(II)	1-empty	-0.426567		2-MB231	shELAVL1(I)	1-empty	-1.95559		2-MB231	shELAVL1(II)	1-empty	0.743692
1-BT549	shELAVL1(I)	1-empty	1.36372		1-BT549	shELAVL1(II)	1-empty	0.338945		2-MB231	shELAVL1(I)	1-empty	-1.81895		2-MB231	shELAVL1(II)	1-empty	-0.436513
1-BT549	shELAVL1(I)	1-empty	-1.74528		1-BT549	shELAVL1(II)	1-empty	-2.29098		2-MB231	shELAVL1(I)	1-empty	-2.91478		2-MB231	shELAVL1(II)	1-empty	1.4202
1-BT549	shELAVL1(I)	1-empty	-0.687606		1-BT549	shELAVL1(II)	1-empty	-1.27515		2-MB231	shELAVL1(I)	1-empty	-2.40135		2-MB231	shELAVL1(II)	1-empty	1.12406
1-BT549	shELAVL1(I)	1-empty	-0.375562		1-BT549	shELAVL1(II)	1-empty	-0.048404		2-MB231	shELAVL1(I)	1-empty	-2.81395		2-MB231	shELAVL1(II)	1-empty	0.939349
1-BT549	shELAVL1(I)	1-empty	1.19805		1-BT549	shELAVL1(II)	1-empty	-2.65886		2-MB231	shELAVL1(I)	1-empty	-1.19248		2-MB231	shELAVL1(II)	1-empty	0.431573
1-BT549	shELAVL1(I)	1-empty	1.72017		1-BT549	shELAVL1(II)	1-empty	-1.93939		2-MB231	shELAVL1(I)	1-empty	1.41285		2-MB231	shELAVL1(II)	1-empty	1.26975
1-BT549	shELAVL1(I)	1-empty	0.161352		1-BT549	shELAVL1(II)	1-empty	-0.806185		2-MB231	shELAVL1(I)	1-empty	-1.24639		2-MB231	shELAVL1(II)	1-empty	0.579835
1-BT549	shELAVL1(I)	1-empty	-2.9812		1-BT549	shELAVL1(II)	1-empty	0.990103		2-MB231	shELAVL1(I)	1-empty	-1.04191		2-MB231	shELAVL1(II)	1-empty	-1.43875
1-BT549	shELAVL1(I)	1-empty	1.7467		1-BT549	shELAVL1(II)	1-empty	0.780034		2-MB231	shELAVL1(I)	1-empty	-1.08318		2-MB231	shELAVL1(II)	1-empty	1.14269
1-BT549	shELAVL1(I)	1-empty	1.14705		1-BT549	shELAVL1(II)	1-empty	-1.20113		2-MB231	shELAVL1(I)	1-empty	1.5367		2-MB231	shELAVL1(II)	1-empty	0.474959
1-BT549	shELAVL1(I)	1-empty	2.25117		1-BT549	shELAVL1(II)	1-empty	-1.42767		2-MB231	shELAVL1(I)	1-empty	0.902968		2-MB231	shELAVL1(II)	1-empty	0.987681
1-BT549	shELAVL1(I)	1-empty	1.75468		1-BT549	shELAVL1(II)	1-empty	-1.45547		2-MB231	shELAVL1(I)	1-empty	1.49354		2-MB231	shELAVL1(II)	1-empty	-0.952138
1-BT549	shELAVL1(I)	1-empty	-1.00827		1-BT549	shELAVL1(II)	1-empty	-1.80498		2-MB231	shELAVL1(I)	1-empty	1.41645		2-MB231	shELAVL1(II)	1-empty	1.00608
1-BT549	shELAVL1(I)	1-empty	-0.431863		1-BT549	shELAVL1(II)	1-empty	-2.22436		2-MB231	shELAVL1(I)	1-empty	-1.98226		2-MB231	shELAVL1(II)	1-empty	0.997316
1-BT549	shELAVL1(I)	1-empty	1.15636		1-BT549	shELAVL1(II)	1-empty	-0.388048		2-MB231	shELAVL1(I)	1-empty	1.46809		2-MB231	shELAVL1(II)	1-empty	0.648358
1-BT549	shELAVL1(I)	1-empty	1.03914		1-BT549	shELAVL1(II)	1-empty	0.232085		2-MB231	shELAVL1(I)	1-empty	-0.923328		2-MB231	shELAVL1(II)	1-empty	-1.912
1-BT549	shELAVL1(I)	1-empty	0.604051		1-BT549	shELAVL1(II)	1-empty	0.31011		2-MB231	shELAVL1(I)	1-empty	-0.61139		2-MB231	shELAVL1(II)	1-empty	-2.49656
1-BT549	shELAVL1(I)	1-empty	1.10225		1-BT549	shELAVL1(II)	1-empty	0.688054		2-MB231	shELAVL1(I)	1-empty	0.544826		2-MB231	shELAVL1(II)	1-empty	0.554372
1-BT549	shELAVL1(I)	1-empty	1.49944		1-BT549	shELAVL1(II)	1-empty	0.741882		2-MB231	shELAVL1(I)	1-empty	-0.639277		2-MB231	shELAVL1(II)	1-empty	1.22438
1-BT549	shELAVL1(I)	1-empty	1.05503		1-BT549	shELAVL1(II)	1-empty	0.667142		2-MB231	shELAVL1(I)	1-empty	-1.03319		2-MB231	shELAVL1(II)	1-empty	1.15605
1-BT549	shELAVL1(I)	1-empty	1.33131		1-BT549	shELAVL1(II)	1-empty	0.197922		2-MB231	shELAVL1(I)	1-empty	-1.1197		2-MB231	shELAVL1(II)	1-empty	1.20237
1-BT549	shELAVL1(I)	1-empty	-0.203569		1-BT549	shELAVL1(II)	1-empty	-1.26482		2-MB231	shELAVL1(I)	1-empty	1.41473		2-MB231	shELAVL1(II)	1-empty	1.42496
1-BT549	shELAVL1(I)	1-empty	0.0859409		1-BT549	shELAVL1(II)	1-empty	-0.0537795		2-MB231	shELAVL1(I)	1-empty	1.12821		2-MB231	shELAVL1(II)	1-empty	-0.652622
1-BT549	shELAVL1(I)	1-empty	0.195436		1-BT549	shELAVL1(II)	1-empty	1.06971		2-MB231	shELAVL1(I)	1-empty	0.436283		2-MB231	shELAVL1(II)	1-empty	1.14646
1-BT549	shELAVL1(I)	1-empty	1.09357		1-BT549	shELAVL1(II)	1-empty	-0.436558		2-MB231	shELAVL1(I)	1-empty	-1.61817		2-MB231	shELAVL1(II)	1-empty	1.40114
1-BT549	shELAVL1(I)	1-empty	1.22664		1-BT549	shELAVL1(II)	1-empty	0.661447		2-MB231	shELAVL1(I)	1-empty	0.309463		2-MB231	shELAVL1(II)	1-empty	1.26315
1-BT549	shELAVL1(I)	1-empty	-2.30025		1-BT549	shELAVL1(II)	1-empty	-1.48686		2-MB231	shELAVL1(I)	1-empty	1.30924		2-MB231	shELAVL1(II)	1-empty	-0.0496323
1-BT549	shELAVL1(I)	1-empty	1.27916		1-BT549	shELAVL1(II)	1-empty	-2.45205		2-MB231	shELAVL1(I)	1-empty	-0.519548		2-MB231	shELAVL1(II)	1-empty	-1.4128
1-BT549	shELAVL1(I)	1-empty	1.20173		1-BT549	shELAVL1(II)	1-empty	0.045132		2-MB231	shELAVL1(I)	1-empty	-0.545137		2-MB231	shELAVL1(II)	1-empty	1.10219
1-BT549	shELAVL1(I)	1-empty	-0.568431		1-BT549	shELAVL1(II)	1-empty	0.673045		2-MB231	shELAVL1(I)	1-empty	-2.86602		2-MB231	shELAVL1(II)	1-empty	-0.880226
1-BT549	shELAVL1(I)	1-empty	-1.6195		1-BT549	shELAVL1(II)	1-empty	0.295442		2-MB231	shELAVL1(I)	1-empty	0.879973		2-MB231	shELAVL1(II)	1-empty	-0.895574
1-BT549	shELAVL1(I)	1-empty	-1.78469		1-BT549	shELAVL1(II)	1-empty	0.751675		2-MB231	shELAVL1(I)	1-empty	0.259515		2-MB231	shELAVL1(II)	1-empty	-0.896639
1-BT549	shELAVL1(I)	1-empty	-1.60725		1-BT549	shELAVL1(II)	1-empty	0.593415		2-MB231	shELAVL1(I)	1-empty	0.958029		2-MB231	shELAVL1(II)	1-empty	-0.033038
1-BT549	shELAVL1(I)	1-empty	-1.75897		1-BT549	shELAVL1(II)	1-empty	-1.27887		2-MB231	shELAVL1(I)	1-empty	-1.90337		2-MB231	shELAVL1(II)	1-empty	-1.33412
1-BT549	shELAVL1(I)	1-empty	-1.76501		1-BT549	shELAVL1(II)	1-empty	-1.21218		2-MB231	shELAVL1(I)	1-empty	1.44359		2-MB231	shELAVL1(II)	1-empty	-1.41069
1-BT549	shELAVL1(I)	1-empty	-0.242729		1-BT549	shELAVL1(II)	1-empty	-0.162173		2-MB231	shELAVL1(I)	1-empty	1.12951		2-MB231	shELAVL1(II)	1-empty	-0.572152
1-BT549	shELAVL1(I)	1-empty	1.13556		1-BT549	shELAVL1(II)	1-empty	0.0110951		2-MB231	shELAVL1(I)	1-empty	0.3242		2-MB231	shELAVL1(II)	1-empty	-1.33446
1-BT549	shELAVL1(I)	1-empty	0.965265		1-BT549	shELAVL1(II)	1-empty	-0.274487		2-MB231	shELAVL1(I)	1-empty	-0.990545		2-MB231	shELAVL1(II)	1-empty	0.764236
1-BT549	shELAVL1(I)	1-empty	1.18282		1-BT549	shELAVL1(II)	1-empty	-3.20991		2-MB231	shELAVL1(I)	1-empty	0.1683		2-MB231	shELAVL1(II)	1-empty	1.16058
1-BT549	shELAVL1(I)	1-empty	-1.23274		1-BT549	shELAVL1(II)	1-empty	-1.80078		2-MB231	shELAVL1(I)	1-empty	1.3406		2-MB231	shELAVL1(II)	1-empty	-2.14608
1-BT549	shELAVL1(I)	1-empty	-1.03119		1-BT549	shELAVL1(II)	1-empty	0.29636		2-MB231	shELAVL1(I)	1-empty	-0.59614		2-MB231	shELAVL1(II)	1-empty	-1.09137
1-BT549	shELAVL1(I)	1-empty	-1.7338		1-BT549	shELAVL1(II)	1-empty	-0.794883		2-MB231	shELAVL1(I)	1-empty	0.0191214		2-MB231	shELAVL1(II)	1-empty	-0.0645697
1-BT549	shELAVL1(I)	1-empty	-2.85303		1-BT549	shELAVL1(II)	1-empty	0.478086		2-MB231	shELAVL1(I)	1-empty	1.14907		2-MB231	shELAVL1(II)	1-empty	-1.30425
1-BT549	shELAVL1(I)	1-empty	1.02119		1-BT549	shELAVL1(II)	1-empty	1.16013		2-MB231	shELAVL1(I)	1-empty	-2.55118		2-MB231	shELAVL1(II)	1-empty	-1.82334
1-BT549	shELAVL1(I)	1-empty	1.21898		1-BT549	shELAVL1(II)	1-empty	1.28535		2-MB231	shELAVL1(I)	1-empty	0.935022		2-MB231	shELAVL1(II)	1-empty	-1.38511
1-BT549	shELAVL1(I)	1-empty	-0.840932		1-BT549	shELAVL1(II)	1-empty	0.424668		2-MB231	shELAVL1(I)	1-empty	-0.958045		2-MB231	shELAVL1(II)	1-empty	-0.92886
1-BT549	shELAVL1(I)	1-empty	-0.588461		1-BT549	shELAVL1(II)	1-empty	0.808302		2-MB231	shELAVL1(I)	1-empty	-0.561234		2-MB231	shELAVL1(II)	1-empty	1.02477
1-BT549	shELAVL1(I)	1-empty	-2.15242		1-BT549	shELAVL1(II)	1-empty	0.274617		2-MB231	shELAVL1(I)	1-empty	-1.96192		2-MB231	shELAVL1(II)	1-empty	-2.50166
1-BT549	shELAVL1(I)	1-empty	0.244791		1-BT549	shELAVL1(II)	1-empty	0.550207		2-MB231	shELAVL1(I)	1-empty	1.63352		2-MB231	shELAVL1(II)	1-empty	0.947339
1-BT549	shELAVL1(I)	1-empty	0.349462		1-BT549	shELAVL1(II)	1-empty	0.685671		2-MB231	shELAVL1(I)	1-empty	-1.44136		2-MB231	shELAVL1(II)	1-empty	1.08822
1-BT549	shELAVL1(I)	1-empty	1.1137		1-BT549	shELAVL1(II)	1-empty	0.572271		2-MB231	shELAVL1(I)	1-empty	-0.570796		2-MB231	shELAVL1(II)	1-empty	-2.33175
1-BT549	shELAVL1(I)	1-empty	0.244113		1-BT549	shELAVL1(II)	1-empty	-2.46266		2-MB231	shELAVL1(I)	1-empty	1.63528		2-MB231	shELAVL1(II)	1-empty	0.702777
1-BT549	shELAVL1(I)	1-empty	-0.488504		1-BT549	shELAVL1(II)	1-empty	0.665801		2-MB231	shELAVL1(I)	1-empty	2.02909		2-MB231	shELAVL1(II)	1-empty	-3.05737
1-BT549	shELAVL1(I)	1-empty	0.0206834		1-BT549	shELAVL1(II)	1-empty	0.615865		2-MB231	shELAVL1(I)	1-empty	-0.33347		2-MB231	shELAVL1(II)	1-empty	-0.248241
1-BT549	shELAVL1(I)	1-empty	-0.912182		1-BT549	shELAVL1(II)	1-empty	-1.63258		2-MB231	shELAVL1(I)	1-empty	0.949911		2-MB231	shELAVL1(II)	1-empty	1.12594
1-BT549	shELAVL1(I)	1-empty	0.59162		1-BT549	shELAVL1(II)	1-empty	-2.43521		2-MB231	shELAVL1(I)	1-empty	0.700111		2-MB231	shELAVL1(II)	1-empty	0.983719
1-BT549	shELAVL1(I)	1-empty	0.185125		1-BT549	shELAVL1(II)	1-empty	0.249022		2-MB231	shELAVL1(I)	1-empty	1.23814		2-MB231	shELAVL1(II)	1-empty	1.23487
1-BT549	shELAVL1(I)	1-empty	-2.52793		1-BT549	shELAVL1(II)	1-empty	-0.855095		2-MB231	shELAVL1(I)	1-empty	1.65896		2-MB231	shELAVL1(II)	1-empty	1.36698
1-BT549	shELAVL1(I)	1-empty	-0.635987		1-BT549	shELAVL1(II)	1-empty	-3.74587		2-MB231	shELAVL1(I)	1-empty	-1.00181		2-MB231	shELAVL1(II)	1-empty	1.24261
1-BT549	shELAVL1(I)	1-empty	0.445408		1-BT549	shELAVL1(II)	1-empty	-1.08262		2-MB231	shELAVL1(I)	1-empty	0.248267		2-MB231	shELAVL1(II)	1-empty	-1.0867
1-BT549	shELAVL1(I)	1-empty	-0.531598		1-BT549	shELAVL1(II)	1-empty	0.787425		2-MB231	shELAVL1(I)	1-empty	1.73487		2-MB231	shELAVL1(II)	1-empty	-2.00544
1-BT549	shELAVL1(I)	1-empty	-0.650812		1-BT549	shELAVL1(II)	1-empty	-0.175901		2-MB231	shELAVL1(I)	1-empty	1.50234		2-MB231	shELAVL1(II)	1-empty	-0.82605
1-BT549	shELAVL1(I)	1-empty	-0.448284		1-BT549	shELAVL1(II)	1-empty	0.816831		2-MB231	shELAVL1(I)	1-empty	1.55121		2-MB231	shELAVL1(II)	1-empty	-1.36108
1-BT549	shELAVL1(I)	1-empty	-0.764209		1-BT549	shELAVL1(II)	1-empty	1.01564		2-MB231	shELAVL1(I)	1-empty	1.50093		2-MB231	shELAVL1(II)	1-empty	-0.909924
1-BT549	shELAVL1(I)	1-empty	0.886762		1-BT549	shELAVL1(II)	1-empty	-2.22896		2-MB231	shELAVL1(I)	1-empty	-1.21138		2-MB231	shELAVL1(II)	1-empty	0.785203
1-BT549	shELAVL1(I)	1-empty	0.527914		1-BT549	shELAVL1(II)	1-empty	-2.83525		2-MB231	shELAVL1(I)	1-empty	0.136507		2-MB231	shELAVL1(II)	1-empty	0.229391
1-BT549	shELAVL1(I)	1-empty	0.755214		1-BT549	shELAVL1(II)	1-empty	1.57189		2-MB231	shELAVL1(I)	1-empty	1.16304		2-MB231	shELAVL1(II)	1-empty	-1.57754
1-BT549	shELAVL1(I)	1-empty	-0.0522348		1-BT549	shELAVL1(II)	1-empty	0.911815		2-MB231	shELAVL1(I)	1-empty	-0.448073		2-MB231	shELAVL1(II)	1-empty	-2.10671
1-BT549	shELAVL1(I)	1-empty	0.0365812		1-BT549	shELAVL1(II)	1-empty	0.803531		2-MB231	shELAVL1(I)	1-empty	0.433755		2-MB231	shELAVL1(II)	1-empty	1.2057
1-BT549	shELAVL1(I)	1-empty	-1.94366		1-BT549	shELAVL1(II)	1-empty	0.487342		2-MB231	shELAVL1(I)	1-empty	-1.11516		2-MB231	shELAVL1(II)	1-empty	0.934216
1-BT549	shELAVL1(I)	1-empty	-3.10645		1-BT549	shELAVL1(II)	1-empty	1.19831		2-MB231	shELAVL1(I)	1-empty	0.226826		2-MB231	shELAVL1(II)	1-empty	-2.34959
1-BT549	shELAVL1(I)	1-empty	-0.922216		1-BT549	shELAVL1(II)	1-empty	0.757094		2-MB231	shELAVL1(I)	1-empty	-0.0810036		2-MB231	shELAVL1(II)	1-empty	0.328535
1-BT549	shELAVL1(I)	1-empty	0.28785		1-BT549	shELAVL1(II)	1-empty	0.722177		2-MB231	shELAVL1(I)	1-empty	1.49057		2-MB231	shELAVL1(II)	1-empty	1.21295
1-BT549	shELAVL1(I)	1-empty	0.45994		1-BT549	shELAVL1(II)	1-empty	0.735703		2-MB231	shELAVL1(I)	1-empty	1.65587		2-MB231	shELAVL1(II)	1-empty	0.575879
1-BT549	shELAVL1(I)	1-empty	1.39856		1-BT549	shELAVL1(II)	1-empty	0.627089		2-MB231	shELAVL1(I)	1-empty	-0.244072		2-MB231	shELAVL1(II)	1-empty	-0.74178
1-BT549	shELAVL1(I)	1-empty	-1.91246		1-BT549	shELAVL1(II)	1-empty	-0.230046		2-MB231	shELAVL1(I)	1-empty	-0.753444		2-MB231	shELAVL1(II)	1-empty	1.07225
1-BT549	shELAVL1(I)	1-empty	-1.65754		1-BT549	shELAVL1(II)	1-empty	0.374416		2-MB231	shELAVL1(I)	1-empty	-1.74826		2-MB231	shELAVL1(II)	1-empty	-3.55033
1-BT549	shELAVL1(I)	1-empty	0.850298		1-BT549	shELAVL1(II)	1-empty	0.640782		2-MB231	shELAVL1(I)	1-empty	-1.50718		2-MB231	shELAVL1(II)	1-empty	-0.65277
1-BT549	shELAVL1(I)	1-empty	-1.25754		1-BT549	shELAVL1(II)	1-empty	0.449035		2-MB231	shELAVL1(I)	1-empty	0.0808388		2-MB231	shELAVL1(II)	1-empty	-0.223802
1-BT549	shELAVL1(I)	1-empty	-0.733914		1-BT549	shELAVL1(II)	1-empty	0.913288		2-MB231	shELAVL1(I)	1-empty	0.632617		2-MB231	shELAVL1(II)	1-empty	1.00254
1-BT549	shELAVL1(I)	1-empty	-0.436584		1-BT549	shELAVL1(II)	1-empty	0.270722		2-MB231	shELAVL1(I)	1-empty	-2.16899		2-MB231	shELAVL1(II)	1-empty	0.910318
1-BT549	shELAVL1(I)	1-empty	-1.18366		1-BT549	shELAVL1(II)	1-empty	0.635465		2-MB231	shELAVL1(I)	1-empty	0.562921		2-MB231	shELAVL1(II)	1-empty	0.327808
1-BT549	shELAVL1(I)	1-empty	-0.584749		1-BT549	shELAVL1(II)	1-empty	-2.01264		2-MB231	shELAVL1(I)	1-empty	0.730848		2-MB231	shELAVL1(II)	1-empty	0.644083
1-BT549	shELAVL1(I)	1-empty	1.0094		1-BT549	shELAVL1(II)	1-empty	-0.787979		2-MB231	shELAVL1(I)	1-empty	-2.11757		2-MB231	shELAVL1(II)	1-empty	-2.9342
1-BT549	shELAVL1(I)	1-empty	0.0177698		1-BT549	shELAVL1(II)	1-empty	-2.20334		2-MB231	shELAVL1(I)	1-empty	-0.154237		2-MB231	shELAVL1(II)	1-empty	-0.954306
1-BT549	shELAVL1(I)	1-empty	0.32588		1-BT549	shELAVL1(II)	1-empty	-0.295883		2-MB231	shELAVL1(I)	1-empty	1.21057		2-MB231	shELAVL1(II)	1-empty	-0.916374
1-BT549	shELAVL1(I)	1-empty	-1.70072		1-BT549	shELAVL1(II)	1-empty	0.535201		2-MB231	shELAVL1(I)	1-empty	0.443535		2-MB231	shELAVL1(II)	1-empty	0.191432
1-BT549	shELAVL1(I)	1-empty	-2.9025		1-BT549	shELAVL1(II)	1-empty	-1.49133		2-MB231	shELAVL1(I)	1-empty	1.07418		2-MB231	shELAVL1(II)	1-empty	0.905652
1-BT549	shELAVL1(I)	1-empty	-1.72568		1-BT549	shELAVL1(II)	1-empty	0.521469		2-MB231	shELAVL1(I)	1-empty	-2.2811		2-MB231	shELAVL1(II)	1-empty	0.77781
1-BT549	shELAVL1(I)	1-empty	1.02344		1-BT549	shELAVL1(II)	1-empty	0.667043		2-MB231	shELAVL1(I)	1-empty	-0.726228		2-MB231	shELAVL1(II)	1-empty	-2.14978
1-BT549	shELAVL1(I)	1-empty	-0.269116		1-BT549	shELAVL1(II)	1-empty	0.719208		2-MB231	shELAVL1(I)	1-empty	-0.583061		2-MB231	shELAVL1(II)	1-empty	1.23105
1-BT549	shELAVL1(I)	1-empty	0.594007		1-BT549	shELAVL1(II)	1-empty	0.783856		2-MB231	shELAVL1(I)	1-empty	-1.51267		2-MB231	shELAVL1(II)	1-empty	0.305464
1-BT549	shELAVL1(I)	1-empty	-1.01262		1-BT549	shELAVL1(II)	1-empty	0.442867		2-MB231	shELAVL1(I)	1-empty	-0.481752		2-MB231	shELAVL1(II)	1-empty	-1.69417
1-BT549	shELAVL1(I)	1-empty	-1.41154		1-BT549	shELAVL1(II)	1-empty	-1.74262		2-MB231	shELAVL1(I)	1-empty	-2.93961		2-MB231	shELAVL1(II)	1-empty	-1.91714
1-BT549	shELAVL1(I)	1-empty	1.16228		1-BT549	shELAVL1(II)	1-empty	-1.25934		2-MB231	shELAVL1(I)	1-empty	1.18058		2-MB231	shELAVL1(II)	1-empty	1.15905
1-BT549	shELAVL1(I)	1-empty	1.02837		1-BT549	shELAVL1(II)	1-empty	0.733961		2-MB231	shELAVL1(I)	1-empty	1.02745		2-MB231	shELAVL1(II)	1-empty	-2.77465
1-BT549	shELAVL1(I)	1-empty	0.893696		1-BT549	shELAVL1(II)	1-empty	0.560567		2-MB231	shELAVL1(I)	1-empty	0.680019		2-MB231	shELAVL1(II)	1-empty	0.30536
1-BT549	shELAVL1(I)	1-empty	0.826488		1-BT549	shELAVL1(II)	1-empty	1.4841		2-MB231	shELAVL1(I)	1-empty	-1.89011		2-MB231	shELAVL1(II)	1-empty	0.417471
1-BT549	shELAVL1(I)	1-empty	1.24083		1-BT549	shELAVL1(II)	1-empty	1.55487		2-MB231	shELAVL1(I)	1-empty	-1.39813		2-MB231	shELAVL1(II)	1-empty	0.461954
1-BT549	shELAVL1(I)	1-empty	0.939404		1-BT549	shELAVL1(II)	1-empty	0.311439		2-MB231	shELAVL1(I)	1-empty	1.49425		2-MB231	shELAVL1(II)	1-empty	-0.28463
1-BT549	shELAVL1(I)	1-empty	-2.21968		1-BT549	shELAVL1(II)	1-empty	-1.13747		2-MB231	shELAVL1(I)	1-empty	0.973673		2-MB231	shELAVL1(II)	1-empty	-2.72502
1-BT549	shELAVL1(I)	1-empty	1.1318		1-BT549	shELAVL1(II)	1-empty	0.729992		2-MB231	shELAVL1(I)	1-empty	0.896377		2-MB231	shELAVL1(II)	1-empty	-0.8248
1-BT549	shELAVL1(I)	1-empty	0.633898		1-BT549	shELAVL1(II)	1-empty	-0.812073		2-MB231	shELAVL1(I)	1-empty	1.35411		2-MB231	shELAVL1(II)	1-empty	0.537073
1-BT549	shELAVL1(I)	1-empty	-3.5724		1-BT549	shELAVL1(II)	1-empty	0.410012		2-MB231	shELAVL1(I)	1-empty	0.359562		2-MB231	shELAVL1(II)	1-empty	0.674175
1-BT549	shELAVL1(I)	1-empty	1.56194		1-BT549	shELAVL1(II)	1-empty	-1.74333		2-MB231	shELAVL1(I)	1-empty	1.5025		2-MB231	shELAVL1(II)	1-empty	-0.69509
1-BT549	shELAVL1(I)	1-empty	1.05883		1-BT549	shELAVL1(II)	1-empty	0.762118		2-MB231	shELAVL1(I)	1-empty	-2.40597		2-MB231	shELAVL1(II)	1-empty	1.20023
1-BT549	shELAVL1(I)	1-empty	-3.79899		1-BT549	shELAVL1(II)	1-empty	0.0951977		2-MB231	shELAVL1(I)	1-empty	0.0185493		2-MB231	shELAVL1(II)	1-empty	-1.16654
1-BT549	shELAVL1(I)	1-empty	1.35124		1-BT549	shELAVL1(II)	1-empty	0.717806		2-MB231	shELAVL1(I)	1-empty	-0.214613		2-MB231	shELAVL1(II)	1-empty	0.75729
1-BT549	shELAVL1(I)	1-empty	0.850281		1-BT549	shELAVL1(II)	1-empty	0.0266038		2-MB231	shELAVL1(I)	1-empty	1.47514		2-MB231	shELAVL1(II)	1-empty	-3.37291
1-BT549	shELAVL1(I)	1-empty	-3.75724		1-BT549	shELAVL1(II)	1-empty	0.143718		2-MB231	shELAVL1(I)	1-empty	-0.473914		2-MB231	shELAVL1(II)	1-empty	0.634357
1-BT549	shELAVL1(I)	1-empty	-3.52287		1-BT549	shELAVL1(II)	1-empty	-2.15561		2-MB231	shELAVL1(I)	1-empty	-1.73292		2-MB231	shELAVL1(II)	1-empty	1.11988
1-BT549	shELAVL1(I)	1-empty	-2.82466		1-BT549	shELAVL1(II)	1-empty	-1.16127		2-MB231	shELAVL1(I)	1-empty	0.249281		2-MB231	shELAVL1(II)	1-empty	1.19881
1-BT549	shELAVL1(I)	1-empty	-2.672		1-BT549	shELAVL1(II)	1-empty	-1.41539		2-MB231	shELAVL1(I)	1-empty	1.07726		2-MB231	shELAVL1(II)	1-empty	1.00049
1-BT549	shELAVL1(I)	1-empty	1.19981		1-BT549	shELAVL1(II)	1-empty	0.472015		2-MB231	shELAVL1(I)	1-empty	0.993128		2-MB231	shELAVL1(II)	1-empty	-0.875725
1-BT549	shELAVL1(I)	1-empty	-0.282683		1-BT549	shELAVL1(II)	1-empty	0.494064		2-MB231	shELAVL1(I)	1-empty	1.04795		2-MB231	shELAVL1(II)	1-empty	0.95697
1-BT549	shELAVL1(I)	1-empty	-2.71613		1-BT549	shELAVL1(II)	1-empty	-1.42423		2-MB231	shELAVL1(I)	1-empty	0.934377		2-MB231	shELAVL1(II)	1-empty	-2.3115
1-BT549	shELAVL1(I)	1-empty	-1.78463		1-BT549	shELAVL1(II)	1-empty	1.13708		2-MB231	shELAVL1(I)	1-empty	-0.573834		2-MB231	shELAVL1(II)	1-empty	0.42496
1-BT549	shELAVL1(I)	1-empty	1.12904		1-BT549	shELAVL1(II)	1-empty	-0.216927		2-MB231	shELAVL1(I)	1-empty	1.54265		2-MB231	shELAVL1(II)	1-empty	-0.0320041
1-BT549	shELAVL1(I)	1-empty	0.802004		1-BT549	shELAVL1(II)	1-empty	0.841245		2-MB231	shELAVL1(I)	1-empty	-0.0298423		2-MB231	shELAVL1(II)	1-empty	-1.07064
1-BT549	shELAVL1(I)	1-empty	0.734796		1-BT549	shELAVL1(II)	1-empty	0.774733		2-MB231	shELAVL1(I)	1-empty	1.23785		2-MB231	shELAVL1(II)	1-empty	-0.274994
1-BT549	shELAVL1(I)	1-empty	0.508241		1-BT549	shELAVL1(II)	1-empty	-3.15366		2-MB231	shELAVL1(I)	1-empty	0.210975		2-MB231	shELAVL1(II)	1-empty	-0.0610193
1-BT549	shELAVL1(I)	1-empty	1.64546		1-BT549	shELAVL1(II)	1-empty	0.722942		2-MB231	shELAVL1(I)	1-empty	1.62749		2-MB231	shELAVL1(II)	1-empty	-1.05706
1-BT549	shELAVL1(I)	1-empty	1.25162		1-BT549	shELAVL1(II)	1-empty	0.0125674		2-MB231	shELAVL1(I)	1-empty	1.10247		2-MB231	shELAVL1(II)	1-empty	-1.4185
1-BT549	shELAVL1(I)	1-empty	1.14134		1-BT549	shELAVL1(II)	1-empty	-0.115186		2-MB231	shELAVL1(I)	1-empty	-0.873364		2-MB231	shELAVL1(II)	1-empty	0.809463
1-BT549	shELAVL1(I)	1-empty	1.51937		1-BT549	shELAVL1(II)	1-empty	-0.489751		2-MB231	shELAVL1(I)	1-empty	-1.97831		2-MB231	shELAVL1(II)	1-empty	0.389027
1-BT549	shELAVL1(I)	1-empty	0.818829		1-BT549	shELAVL1(II)	1-empty	0.0244935		2-MB231	shELAVL1(I)	1-empty	-2.25468		2-MB231	shELAVL1(II)	1-empty	1.23503
1-BT549	shELAVL1(I)	1-empty	-2.87158		1-BT549	shELAVL1(II)	1-empty	0.0328512		2-MB231	shELAVL1(I)	1-empty	-0.944704		2-MB231	shELAVL1(II)	1-empty	0.452395
1-BT549	shELAVL1(I)	1-empty	1.03286		1-BT549	shELAVL1(II)	1-empty	-2.25227		2-MB231	shELAVL1(I)	1-empty	0.956421		2-MB231	shELAVL1(II)	1-empty	-1.30796
1-BT549	shELAVL1(I)	1-empty	1.1535		1-BT549	shELAVL1(II)	1-empty	0.505516		2-MB231	shELAVL1(I)	1-empty	-0.117831		2-MB231	shELAVL1(II)	1-empty	0.601793
1-BT549	shELAVL1(I)	1-empty	-3.3413		1-BT549	shELAVL1(II)	1-empty	0.125532		2-MB231	shELAVL1(I)	1-empty	-1.79006		2-MB231	shELAVL1(II)	1-empty	1.16204
1-BT549	shELAVL1(I)	1-empty	-2.48778		1-BT549	shELAVL1(II)	1-empty	-2.02514		2-MB231	shELAVL1(I)	1-empty	-0.926861		2-MB231	shELAVL1(II)	1-empty	0.00963506
1-BT549	shELAVL1(I)	1-empty	-3.01162		1-BT549	shELAVL1(II)	1-empty	-3.66		2-MB231	shELAVL1(I)	1-empty	1.22077		2-MB231	shELAVL1(II)	1-empty	0.865335
1-BT549	shELAVL1(I)	1-empty	-0.734454		1-BT549	shELAVL1(II)	1-empty	0.801901		2-MB231	shELAVL1(I)	1-empty	1.44811		2-MB231	shELAVL1(II)	1-empty	1.32478
1-BT549	shELAVL1(I)	1-empty	-0.598601		1-BT549	shELAVL1(II)	1-empty	0.587756		2-MB231	shELAVL1(I)	1-empty	0.907729		2-MB231	shELAVL1(II)	1-empty	0.557573
1-BT549	shELAVL1(I)	1-empty	-1.76319		1-BT549	shELAVL1(II)	1-empty	0.056686		2-MB231	shELAVL1(I)	1-empty	0.280397		2-MB231	shELAVL1(II)	1-empty	1.24775
1-BT549	shELAVL1(I)	1-empty	-2.17157		1-BT549	shELAVL1(II)	1-empty	0.882201		2-MB231	shELAVL1(I)	1-empty	0.307742		2-MB231	shELAVL1(II)	1-empty	-3.20715
1-BT549	shELAVL1(I)	1-empty	-2.91025		1-BT549	shELAVL1(II)	1-empty	1.03007		2-MB231	shELAVL1(I)	1-empty	0.197267		2-MB231	shELAVL1(II)	1-empty	-2.77611
1-BT549	shELAVL1(I)	1-empty	-0.633975		1-BT549	shELAVL1(II)	1-empty	-0.112641		2-MB231	shELAVL1(I)	1-empty	-0.887799		2-MB231	shELAVL1(II)	1-empty	0.501036
1-BT549	shELAVL1(I)	1-empty	-1.91767		1-BT549	shELAVL1(II)	1-empty	0.93451		2-MB231	shELAVL1(I)	1-empty	0.468705		2-MB231	shELAVL1(II)	1-empty	0.794883
1-BT549	shELAVL1(I)	1-empty	0.602022		1-BT549	shELAVL1(II)	1-empty	-3.94556		2-MB231	shELAVL1(I)	1-empty	0.372459		2-MB231	shELAVL1(II)	1-empty	1.18716
1-BT549	shELAVL1(I)	1-empty	-2.20073		1-BT549	shELAVL1(II)	1-empty	-1.47978		2-MB231	shELAVL1(I)	1-empty	1.46297		2-MB231	shELAVL1(II)	1-empty	-0.0355307
1-BT549	shELAVL1(I)	1-empty	-1.42945		1-BT549	shELAVL1(II)	1-empty	-1.06892		2-MB231	shELAVL1(I)	1-empty	-0.384833		2-MB231	shELAVL1(II)	1-empty	1.54361
1-BT549	shELAVL1(I)	1-empty	-2.59931		1-BT549	shELAVL1(II)	1-empty	0.873259		2-MB231	shELAVL1(I)	1-empty	-0.773282		2-MB231	shELAVL1(II)	1-empty	1.08143
1-BT549	shELAVL1(I)	1-empty	-0.364956		1-BT549	shELAVL1(II)	1-empty	1.00868		2-MB231	shELAVL1(I)	1-empty	0.0977287		2-MB231	shELAVL1(II)	1-empty	0.602354
1-BT549	shELAVL1(I)	1-empty	-0.682312		1-BT549	shELAVL1(II)	1-empty	0.824392		2-MB231	shELAVL1(I)	1-empty	-0.479083		2-MB231	shELAVL1(II)	1-empty	0.585421
1-BT549	shELAVL1(I)	1-empty	-1.26167		1-BT549	shELAVL1(II)	1-empty	0.114302		2-MB231	shELAVL1(I)	1-empty	-1.28225		2-MB231	shELAVL1(II)	1-empty	1.33257
1-BT549	shELAVL1(I)	1-empty	0.757081		1-BT549	shELAVL1(II)	1-empty	-0.545376		2-MB231	shELAVL1(I)	1-empty	-2.09564		2-MB231	shELAVL1(II)	1-empty	1.36975
1-BT549	shELAVL1(I)	1-empty	-2.0806		1-BT549	shELAVL1(II)	1-empty	-0.537665		2-MB231	shELAVL1(I)	1-empty	-0.894649		2-MB231	shELAVL1(II)	1-empty	1.48058
1-BT549	shELAVL1(I)	1-empty	-1.38394		1-BT549	shELAVL1(II)	1-empty	-0.765099		2-MB231	shELAVL1(I)	1-empty	-1.43534		2-MB231	shELAVL1(II)	1-empty	1.26052
1-BT549	shELAVL1(I)	1-empty	0.392883		1-BT549	shELAVL1(II)	1-empty	0.606156		2-MB231	shELAVL1(I)	1-empty	0.983115		2-MB231	shELAVL1(II)	1-empty	0.546776
1-BT549	shELAVL1(I)	1-empty	-1.71848		1-BT549	shELAVL1(II)	1-empty	0.505618		2-MB231	shELAVL1(I)	1-empty	-2.04721		2-MB231	shELAVL1(II)	1-empty	0.441268
1-BT549	shELAVL1(I)	1-empty	-2.53051		1-BT549	shELAVL1(II)	1-empty	0.467553		2-MB231	shELAVL1(I)	1-empty	-1.09916		2-MB231	shELAVL1(II)	1-empty	-2.36524
1-BT549	shELAVL1(I)	1-empty	0.803387		1-BT549	shELAVL1(II)	1-empty	0.936383		2-MB231	shELAVL1(I)	1-empty	1.22317		2-MB231	shELAVL1(II)	1-empty	0.885554
1-BT549	shELAVL1(I)	1-empty	0.762783		1-BT549	shELAVL1(II)	1-empty	1.15143		2-MB231	shELAVL1(I)	1-empty	-0.468814		2-MB231	shELAVL1(II)	1-empty	1.19802
1-BT549	shELAVL1(I)	1-empty	-0.180579		1-BT549	shELAVL1(II)	1-empty	-1.40339		2-MB231	shELAVL1(I)	1-empty	1.56816		2-MB231	shELAVL1(II)	1-empty	1.357
1-BT549	shELAVL1(I)	1-empty	0.0244169		1-BT549	shELAVL1(II)	1-empty	0.967873		2-MB231	shELAVL1(I)	1-empty	1.45616		2-MB231	shELAVL1(II)	1-empty	0.548181
1-BT549	shELAVL1(I)	1-empty	-3.49367		1-BT549	shELAVL1(II)	1-empty	-0.302472		2-MB231	shELAVL1(I)	1-empty	-1.21851		2-MB231	shELAVL1(II)	1-empty	1.15304
1-BT549	shELAVL1(I)	1-empty	0.85874		1-BT549	shELAVL1(II)	1-empty	-0.91361		2-MB231	shELAVL1(I)	1-empty	1.35972		2-MB231	shELAVL1(II)	1-empty	0.241748
1-BT549	shELAVL1(I)	1-empty	0.844046		1-BT549	shELAVL1(II)	1-empty	-0.651297		2-MB231	shELAVL1(I)	1-empty	1.14768		2-MB231	shELAVL1(II)	1-empty	1.0842
1-BT549	shELAVL1(I)	1-empty	0.166774		1-BT549	shELAVL1(II)	1-empty	0.242528		2-MB231	shELAVL1(I)	1-empty	-1.49541		2-MB231	shELAVL1(II)	1-empty	0.979205
1-BT549	shELAVL1(I)	1-empty	-0.31065		1-BT549	shELAVL1(II)	1-empty	0.576959		2-MB231	shELAVL1(I)	1-empty	-0.52175		2-MB231	shELAVL1(II)	1-empty	-0.10152
1-BT549	shELAVL1(I)	1-empty	0.867399		1-BT549	shELAVL1(II)	1-empty	0.381475		2-MB231	shELAVL1(I)	1-empty	0.63483		2-MB231	shELAVL1(II)	1-empty	0.314814
1-BT549	shELAVL1(I)	1-empty	-1.51987		1-BT549	shELAVL1(II)	1-empty	-0.753233		2-MB231	shELAVL1(I)	1-empty	-0.301823		2-MB231	shELAVL1(II)	1-empty	-0.0333173
1-BT549	shELAVL1(I)	1-empty	0.678704		1-BT549	shELAVL1(II)	1-empty	0.622041		2-MB231	shELAVL1(I)	1-empty	1.16284		2-MB231	shELAVL1(II)	1-empty	-0.687446
1-BT549	shELAVL1(I)	1-empty	0.510462		1-BT549	shELAVL1(II)	1-empty	-1.9384		2-MB231	shELAVL1(I)	1-empty	-1.44957		2-MB231	shELAVL1(II)	1-empty	-2.4436
1-BT549	shELAVL1(I)	1-empty	-2.02645		1-BT549	shELAVL1(II)	1-empty	0.723168		2-MB231	shELAVL1(I)	1-empty	0.866317		2-MB231	shELAVL1(II)	1-empty	-0.486366
1-BT549	shELAVL1(I)	1-empty	0.489277		1-BT549	shELAVL1(II)	1-empty	0.810607		2-MB231	shELAVL1(I)	1-empty	1.15788		2-MB231	shELAVL1(II)	1-empty	0.949303
1-BT549	shELAVL1(I)	1-empty	-2.74246		1-BT549	shELAVL1(II)	1-empty	-1.81539		2-MB231	shELAVL1(I)	1-empty	0.381087		2-MB231	shELAVL1(II)	1-empty	0.612186
1-BT549	shELAVL1(I)	1-empty	-0.831902		1-BT549	shELAVL1(II)	1-empty	-1.81523		2-MB231	shELAVL1(I)	1-empty	-0.0172914		2-MB231	shELAVL1(II)	1-empty	-1.72876
1-BT549	shELAVL1(I)	1-empty	0.104995		1-BT549	shELAVL1(II)	1-empty	-0.0907661		2-MB231	shELAVL1(I)	1-empty	0.231244		2-MB231	shELAVL1(II)	1-empty	-0.467124
1-BT549	shELAVL1(I)	1-empty	-0.907473		1-BT549	shELAVL1(II)	1-empty	-1.74048		2-MB231	shELAVL1(I)	1-empty	-0.101572		2-MB231	shELAVL1(II)	1-empty	-1.89856
1-BT549	shELAVL1(I)	1-empty	-2.44688		1-BT549	shELAVL1(II)	1-empty	0.784671		2-MB231	shELAVL1(I)	1-empty	-2.03438		2-MB231	shELAVL1(II)	1-empty	-1.34093
1-BT549	shELAVL1(I)	1-empty	0.51039		1-BT549	shELAVL1(II)	1-empty	-0.137057		2-MB231	shELAVL1(I)	1-empty	-1.636		2-MB231	shELAVL1(II)	1-empty	1.0403
1-BT549	shELAVL1(I)	1-empty	-0.770198		1-BT549	shELAVL1(II)	1-empty	0.484794		2-MB231	shELAVL1(I)	1-empty	-2.8686		2-MB231	shELAVL1(II)	1-empty	-2.21572
1-BT549	shELAVL1(I)	1-empty	-0.715259		1-BT549	shELAVL1(II)	1-empty	0.0210912		2-MB231	shELAVL1(I)	1-empty	0.552278		2-MB231	shELAVL1(II)	1-empty	-1.54763
1-BT549	shELAVL1(I)	1-empty	0.859388		1-BT549	shELAVL1(II)	1-empty	0.955092		2-MB231	shELAVL1(I)	1-empty	1.67432		2-MB231	shELAVL1(II)	1-empty	1.45334
1-BT549	shELAVL1(I)	1-empty	0.83777		1-BT549	shELAVL1(II)	1-empty	0.778203		2-MB231	shELAVL1(I)	1-empty	-1.10799		2-MB231	shELAVL1(II)	1-empty	-1.09919
1-BT549	shELAVL1(I)	1-empty	0.42299		1-BT549	shELAVL1(II)	1-empty	0.62444		2-MB231	shELAVL1(I)	1-empty	0.314883		2-MB231	shELAVL1(II)	1-empty	-0.714194
1-BT549	shELAVL1(I)	1-empty	0.973848		1-BT549	shELAVL1(II)	1-empty	-3.84402		2-MB231	shELAVL1(I)	1-empty	-2.35717		2-MB231	shELAVL1(II)	1-empty	-1.82572
1-BT549	shELAVL1(I)	1-empty	0.684407		1-BT549	shELAVL1(II)	1-empty	0.90151		2-MB231	shELAVL1(I)	1-empty	-1.13962		2-MB231	shELAVL1(II)	1-empty	0.105756
1-BT549	shELAVL1(I)	1-empty	1.03897		1-BT549	shELAVL1(II)	1-empty	-1.42244		2-MB231	shELAVL1(I)	1-empty	-2.73926		2-MB231	shELAVL1(II)	1-empty	-1.48408
1-BT549	shELAVL1(I)	1-empty	-0.0327227		1-BT549	shELAVL1(II)	1-empty	-0.943317		2-MB231	shELAVL1(I)	1-empty	-1.19434		2-MB231	shELAVL1(II)	1-empty	0.00710896
1-BT549	shELAVL1(I)	1-empty	0.924874		1-BT549	shELAVL1(II)	1-empty	-1.78531		2-MB231	shELAVL1(I)	1-empty	-0.98111		2-MB231	shELAVL1(II)	1-empty	1.5367
1-BT549	shELAVL1(I)	1-empty	-2.88941		1-BT549	shELAVL1(II)	1-empty	0.206574		2-MB231	shELAVL1(I)	1-empty	-1.49981		2-MB231	shELAVL1(II)	1-empty	-3.00228
1-BT549	shELAVL1(I)	1-empty	0.218425		1-BT549	shELAVL1(II)	1-empty	-0.738942		2-MB231	shELAVL1(I)	1-empty	0.178007		2-MB231	shELAVL1(II)	1-empty	-0.89755
1-BT549	shELAVL1(I)	1-empty	-0.285021		1-BT549	shELAVL1(II)	1-empty	0.70027		2-MB231	shELAVL1(I)	1-empty	0.667145		2-MB231	shELAVL1(II)	1-empty	-2.11337
1-BT549	shELAVL1(I)	1-empty	1.20202		1-BT549	shELAVL1(II)	1-empty	-1.81578		2-MB231	shELAVL1(I)	1-empty	1.71014		2-MB231	shELAVL1(II)	1-empty	1.11482
1-BT549	shELAVL1(I)	1-empty	1.04249		1-BT549	shELAVL1(II)	1-empty	-2.9205		2-MB231	shELAVL1(I)	1-empty	0.912094		2-MB231	shELAVL1(II)	1-empty	-0.861029
1-BT549	shELAVL1(I)	1-empty	0.546497		1-BT549	shELAVL1(II)	1-empty	0.601067		2-MB231	shELAVL1(I)	1-empty	1.60591		2-MB231	shELAVL1(II)	1-empty	-0.571815
1-BT549	shELAVL1(I)	1-empty	0.907889		1-BT549	shELAVL1(II)	1-empty	-0.266501		2-MB231	shELAVL1(I)	1-empty	-0.752479		2-MB231	shELAVL1(II)	1-empty	-2.70673
1-BT549	shELAVL1(I)	1-empty	0.230919		1-BT549	shELAVL1(II)	1-empty	-0.327195		2-MB231	shELAVL1(I)	1-empty	0.391954		2-MB231	shELAVL1(II)	1-empty	-2.77072
1-BT549	shELAVL1(I)	1-empty	0.430505		1-BT549	shELAVL1(II)	1-empty	-0.607155		2-MB231	shELAVL1(I)	1-empty	-0.523322		2-MB231	shELAVL1(II)	1-empty	-1.70568
1-BT549	shELAVL1(I)	1-empty	0.110322		1-BT549	shELAVL1(II)	1-empty	0.632059		2-MB231	shELAVL1(I)	1-empty	-1.04618		2-MB231	shELAVL1(II)	1-empty	-1.37997
1-BT549	shELAVL1(I)	1-empty	1.00366		1-BT549	shELAVL1(II)	1-empty	-1.87315		2-MB231	shELAVL1(I)	1-empty	1.15512		2-MB231	shELAVL1(II)	1-empty	-1.53926
[truncated: 23,663 more rows]

## Sheet: F04b
Plot	Short_label	Group_label	Value		Plot	Short_label	Group_label	Value
BT549_sh	1-empty	1-empty	0.848696		BT549_oe	1-MCS	1-empty	0.755787
BT549_sh	1-empty	1-empty	0.951045		BT549_oe	1-MCS	1-empty	1.11027
BT549_sh	1-empty	1-empty	1.02875		BT549_oe	1-MCS	1-empty	1.13394
BT549_sh	1-empty	1-empty	0.993711		BT549_oe	1-MCS	3-GAC	1.15615
BT549_sh	1-empty	1-empty	1.06911		BT549_oe	1-MCS	3-GAC	0.775028
BT549_sh	1-empty	1-empty	1.1087		BT549_oe	1-MCS	3-GAC	1.13841
BT549_sh	2-dox	1-empty	0.772656		BT549_oe	1-MCS	2-KGA	1.13024
BT549_sh	2-dox	1-empty	0.916845		BT549_oe	1-MCS	2-KGA	1.28642
BT549_sh	2-dox	1-empty	0.940258		BT549_oe	1-MCS	2-KGA	1.11887
BT549_sh	2-dox	1-empty	0.901266		BT549_oe	2-HuR	1-empty	0.807212
BT549_sh	2-dox	1-empty	0.966011		BT549_oe	2-HuR	1-empty	1.0516
BT549_sh	2-dox	1-empty	1.03835		BT549_oe	2-HuR	1-empty	1.27029
BT549_sh	1-empty	3-GAC	1.07714		BT549_oe	2-HuR	3-GAC	1.30072
BT549_sh	1-empty	3-GAC	1.16559		BT549_oe	2-HuR	3-GAC	0.976245
BT549_sh	1-empty	3-GAC	1.08334		BT549_oe	2-HuR	3-GAC	1.6601
BT549_sh	1-empty	3-GAC	1.14167		BT549_oe	2-HuR	2-KGA	2.17732
BT549_sh	1-empty	3-GAC	1.22719		BT549_oe	2-HuR	2-KGA	2.01009
BT549_sh	1-empty	3-GAC	1.13722		BT549_oe	2-HuR	2-KGA	2.05504
BT549_sh	2-dox	3-GAC	0.732432
BT549_sh	2-dox	3-GAC	0.896226
BT549_sh	2-dox	3-GAC	0.872368
BT549_sh	2-dox	3-GAC	0.802037
BT549_sh	2-dox	3-GAC	0.974635
BT549_sh	2-dox	3-GAC	0.944064
BT549_sh	1-empty	2-KGA	1.41986
BT549_sh	1-empty	2-KGA	1.39536
BT549_sh	1-empty	2-KGA	1.44789
BT549_sh	1-empty	2-KGA	1.48645
BT549_sh	1-empty	2-KGA	1.19201
BT549_sh	1-empty	2-KGA	1.65133
BT549_sh	2-dox	2-KGA	1.01576
BT549_sh	2-dox	2-KGA	0.93857
BT549_sh	2-dox	2-KGA	0.886963
BT549_sh	2-dox	2-KGA	1.13643
BT549_sh	2-dox	2-KGA	0.994519
BT549_sh	2-dox	2-KGA	0.964954

## Sheet: F04c
oeType	mRNA	Timepoint	Value
Vector	KGA	0	100.901
Vector	KGA	0	99.0989
Vector	KGA	3	66.7316
Vector	KGA	3	64.5031
Vector	KGA	3	60.0585
Vector	KGA	6	29.7909
Vector	KGA	6	26.9422
Vector	KGA	9	22.2048
Vector	KGA	9	13.9269
HuR	KGA	0	108.857
HuR	KGA	0	101.427
HuR	KGA	0	89.716
HuR	KGA	3	83.4473
HuR	KGA	3	69.3966
HuR	KGA	3	68.6788
HuR	KGA	6	61.4906
HuR	KGA	6	26.0515
HuR	KGA	9	37.6339
HuR	KGA	9	35.4069
GAC	GAC	0	104.094
Vector	GAC	0	104.022
Vector	GAC	0	91.8841
Vector	GAC	3	67.6059
Vector	GAC	3	67.0459
Vector	GAC	3	64.7172
Vector	GAC	6	23.2165
Vector	GAC	6	20.479
Vector	GAC	6	20.2953
Vector	GAC	9	31.4519
Vector	GAC	9	31.3866
Vector	GAC	9	29.1228
HuR	GAC	0	100.243
HuR	GAC	0	99.7574
HuR	GAC	3	79.6086
HuR	GAC	3	73.5092
HuR	GAC	3	73.2041
HuR	GAC	6	61.4505
HuR	GAC	6	55.4591
HuR	GAC	9	21.0102
HuR	GAC	9	20.894
HuR	GAC	9	19.1732

## Sheet: F04d
shRNAType	mRNA	Label	Timepoint	Value
shELAVL1 (I)	KGA	Control	0	98.0946
shELAVL1 (I)	KGA	Control	0	96.709
shELAVL1 (I)	KGA	Control	0	105.196
shELAVL1 (I)	KGA	Control	3	76.2321
shELAVL1 (I)	KGA	Control	3	75.2001
shELAVL1 (I)	KGA	Control	3	79.2488
shELAVL1 (I)	KGA	Control	6	50.4142
shELAVL1 (I)	KGA	Control	6	50.8785
shELAVL1 (I)	KGA	Control	6	53.2086
shELAVL1 (I)	KGA	Control	9	32.4644
shELAVL1 (I)	KGA	Control	9	33.3961
shELAVL1 (I)	KGA	Control	9	37.0054
shELAVL1 (I)	KGA	Dox	0	97.549
shELAVL1 (I)	KGA	Dox	0	102.195
shELAVL1 (I)	KGA	Dox	0	100.257
shELAVL1 (I)	KGA	Dox	3	65.1901
shELAVL1 (I)	KGA	Dox	3	74.7723
shELAVL1 (I)	KGA	Dox	3	78.2201
shELAVL1 (I)	KGA	Dox	6	31.8249
shELAVL1 (I)	KGA	Dox	6	35.9761
shELAVL1 (I)	KGA	Dox	6	38.4879
shELAVL1 (I)	KGA	Dox	9	17.4017
shELAVL1 (I)	KGA	Dox	9	17.5311
shELAVL1 (I)	KGA	Dox	9	21.2455
shELAVL1 (I)	GAC	Control	0	112.445
shELAVL1 (I)	GAC	Control	0	109.289
shELAVL1 (I)	GAC	Control	3	76.8167
shELAVL1 (I)	GAC	Control	3	77.2925
shELAVL1 (I)	GAC	Control	3	81.6098
shELAVL1 (I)	GAC	Control	6	58.6601
shELAVL1 (I)	GAC	Control	6	58.6322
shELAVL1 (I)	GAC	Control	6	64.3988
shELAVL1 (I)	GAC	Control	9	44.9373
shELAVL1 (I)	GAC	Control	9	48.2116
shELAVL1 (I)	GAC	Control	9	50.1614
shELAVL1 (I)	GAC	Dox	0	93.2061
shELAVL1 (I)	GAC	Dox	0	101.959
shELAVL1 (I)	GAC	Dox	0	104.835
shELAVL1 (I)	GAC	Dox	3	72.5661
shELAVL1 (I)	GAC	Dox	3	73.7034
shELAVL1 (I)	GAC	Dox	3	79.3548
shELAVL1 (I)	GAC	Dox	6	38.9283
shELAVL1 (I)	GAC	Dox	6	39.297
shELAVL1 (I)	GAC	Dox	6	40.8805
shELAVL1 (I)	GAC	Dox	9	18.9938
shELAVL1 (I)	GAC	Dox	9	18.2546
shELAVL1 (I)	GAC	Dox	9	19.7861
shELAVL1 (II)	KGA	Control	0	100.582
shELAVL1 (II)	KGA	Control	0	102.479
shELAVL1 (II)	KGA	Control	0	96.9389
shELAVL1 (II)	KGA	Control	3	76.7111
shELAVL1 (II)	KGA	Control	3	80.7799
shELAVL1 (II)	KGA	Control	3	78.7344
shELAVL1 (II)	KGA	Control	6	60.5028
shELAVL1 (II)	KGA	Control	6	60.9973
shELAVL1 (II)	KGA	Control	6	60.4412
shELAVL1 (II)	KGA	Control	9	44.6999
shELAVL1 (II)	KGA	Control	9	47.388
shELAVL1 (II)	KGA	Control	9	48.987
shELAVL1 (II)	KGA	Dox	0	101.543
shELAVL1 (II)	KGA	Dox	0	98.4571
shELAVL1 (II)	KGA	Dox	3	71.3506
shELAVL1 (II)	KGA	Dox	3	74.4803
shELAVL1 (II)	KGA	Dox	3	73.956
shELAVL1 (II)	KGA	Dox	6	57.5608
shELAVL1 (II)	KGA	Dox	6	56.9199
shELAVL1 (II)	KGA	Dox	6	56.8821
shELAVL1 (II)	KGA	Dox	9	39.6612
shELAVL1 (II)	KGA	Dox	9	39.2146
shELAVL1 (II)	KGA	Dox	9	35.9639
shELAVL1 (II)	GAC	Control	0	100.488
shELAVL1 (II)	GAC	Control	0	99.5123
shELAVL1 (II)	GAC	Control	3	87.7248
shELAVL1 (II)	GAC	Control	3	78.5665
shELAVL1 (II)	GAC	Control	3	77.9357
shELAVL1 (II)	GAC	Control	6	76.1499
shELAVL1 (II)	GAC	Control	6	71.7162
shELAVL1 (II)	GAC	Control	6	68.6279
shELAVL1 (II)	GAC	Control	9	66.8241
shELAVL1 (II)	GAC	Control	9	59.901
shELAVL1 (II)	GAC	Control	9	61.9839
shELAVL1 (II)	GAC	Dox	0	100.426
shELAVL1 (II)	GAC	Dox	0	99.5743
shELAVL1 (II)	GAC	Dox	3	92.0713
shELAVL1 (II)	GAC	Dox	3	87.69
shELAVL1 (II)	GAC	Dox	3	83.5526
shELAVL1 (II)	GAC	Dox	6	67.1071
shELAVL1 (II)	GAC	Dox	6	66.8504
shELAVL1 (II)	GAC	Dox	6	62.9671
shELAVL1 (II)	GAC	Dox	9	47.6242
shELAVL1 (II)	GAC	Dox	9	39.62
shELAVL1 (II)	GAC	Dox	9	41.0597

## Sheet: F04e
Type	Ribosome	Dox	Set	Gene	Ct
shELAVL1 (II)	Monosome	Control	KGA	KGA	23.3175
shELAVL1 (II)	Monosome	Control	KGA	KGA	23.2193
shELAVL1 (II)	Monosome	Control	KGA	KGA	23.1997
shELAVL1 (II)	Polysome	Control	KGA	KGA	22.1758
shELAVL1 (II)	Polysome	Control	KGA	KGA	22.1752
shELAVL1 (II)	Polysome	Control	KGA	KGA	22.2447
shELAVL1 (II)	Monosome	Dox	KGA	KGA	27.3292
shELAVL1 (II)	Monosome	Dox	KGA	KGA	26.8945
shELAVL1 (II)	Monosome	Dox	KGA	KGA	27.319
shELAVL1 (II)	Polysome	Dox	KGA	KGA	26.3393
shELAVL1 (II)	Polysome	Dox	KGA	KGA	26.3911
shELAVL1 (II)	Polysome	Dox	KGA	KGA	26.4976
shELAVL1 (II)	Monosome	Control	KGA	NoRef	0
shELAVL1 (II)	Monosome	Control	KGA	NoRef	0
shELAVL1 (II)	Monosome	Control	KGA	NoRef	0
shELAVL1 (II)	Polysome	Control	KGA	NoRef	0
shELAVL1 (II)	Polysome	Control	KGA	NoRef	0
shELAVL1 (II)	Polysome	Control	KGA	NoRef	0
shELAVL1 (II)	Monosome	Dox	KGA	NoRef	0
shELAVL1 (II)	Monosome	Dox	KGA	NoRef	0
shELAVL1 (II)	Monosome	Dox	KGA	NoRef	0
shELAVL1 (II)	Polysome	Dox	KGA	NoRef	0
shELAVL1 (II)	Polysome	Dox	KGA	NoRef	0
shELAVL1 (II)	Polysome	Dox	KGA	NoRef	0
shELAVL1 (II)	Monosome	Control	GAC	GAC	23.232
shELAVL1 (II)	Monosome	Control	GAC	GAC	23.0989
shELAVL1 (II)	Monosome	Control	GAC	GAC	23.1339
shELAVL1 (II)	Polysome	Control	GAC	GAC	22.3324
shELAVL1 (II)	Polysome	Control	GAC	GAC	22.3282
shELAVL1 (II)	Polysome	Control	GAC	GAC	22.4161
shELAVL1 (II)	Monosome	Dox	GAC	GAC	24.9457
shELAVL1 (II)	Monosome	Dox	GAC	GAC	24.9921
shELAVL1 (II)	Monosome	Dox	GAC	GAC	24.9856
shELAVL1 (II)	Polysome	Dox	GAC	GAC	24.7174
shELAVL1 (II)	Polysome	Dox	GAC	GAC	24.5972
shELAVL1 (II)	Polysome	Dox	GAC	GAC	24.7356
shELAVL1 (II)	Monosome	Control	GAC	NoRef	0
shELAVL1 (II)	Monosome	Control	GAC	NoRef	0
shELAVL1 (II)	Monosome	Control	GAC	NoRef	0
shELAVL1 (II)	Polysome	Control	GAC	NoRef	0
shELAVL1 (II)	Polysome	Control	GAC	NoRef	0
shELAVL1 (II)	Polysome	Control	GAC	NoRef	0
shELAVL1 (II)	Monosome	Dox	GAC	NoRef	0
shELAVL1 (II)	Monosome	Dox	GAC	NoRef	0
shELAVL1 (II)	Monosome	Dox	GAC	NoRef	0
shELAVL1 (II)	Polysome	Dox	GAC	NoRef	0
shELAVL1 (II)	Polysome	Dox	GAC	NoRef	0
shELAVL1 (II)	Polysome	Dox	GAC	NoRef	0
shELAVL1 (II)	Monosome	Control	ELAVL1	HuR	21.1625
shELAVL1 (II)	Monosome	Control	ELAVL1	HuR	21.0979
shELAVL1 (II)	Monosome	Control	ELAVL1	HuR	21.0364
shELAVL1 (II)	Polysome	Control	ELAVL1	HuR	22.3959
shELAVL1 (II)	Polysome	Control	ELAVL1	HuR	22.3765
shELAVL1 (II)	Polysome	Control	ELAVL1	HuR	22.2681
shELAVL1 (II)	Monosome	Dox	ELAVL1	HuR	26.046
shELAVL1 (II)	Monosome	Dox	ELAVL1	HuR	26.0558
shELAVL1 (II)	Monosome	Dox	ELAVL1	HuR	26.1569
shELAVL1 (II)	Polysome	Dox	ELAVL1	HuR	28.6655
shELAVL1 (II)	Polysome	Dox	ELAVL1	HuR	28.6009
shELAVL1 (II)	Polysome	Dox	ELAVL1	HuR	28.8347
shELAVL1 (II)	Monosome	Control	ELAVL1	NoRef	0
shELAVL1 (II)	Monosome	Control	ELAVL1	NoRef	0
shELAVL1 (II)	Monosome	Control	ELAVL1	NoRef	0
shELAVL1 (II)	Polysome	Control	ELAVL1	NoRef	0
shELAVL1 (II)	Polysome	Control	ELAVL1	NoRef	0
shELAVL1 (II)	Polysome	Control	ELAVL1	NoRef	0
shELAVL1 (II)	Monosome	Dox	ELAVL1	NoRef	0
shELAVL1 (II)	Monosome	Dox	ELAVL1	NoRef	0
shELAVL1 (II)	Monosome	Dox	ELAVL1	NoRef	0
shELAVL1 (II)	Polysome	Dox	ELAVL1	NoRef	0
shELAVL1 (II)	Polysome	Dox	ELAVL1	NoRef	0
shELAVL1 (II)	Polysome	Dox	ELAVL1	NoRef	0
