# Supplementary material for: HuR controls glutaminase RNA metabolism
Source: Nat Commun. 2024 Jul 4;15:5620. doi: 10.1038/s41467-024-49874-x (PMC11224379; doi:10.1038/s41467-024-49874-x)
Supplement: Supplementary file 9 — Source Data [file 41467_2024_49874_MOESM9_ESM.zip › Source_Data_Figure_05.xlsx]

## Sheet: F05d
CellLine	Silencing	Dox	Intron14_type	log2_mediannorm_DSRed_GFP		CellLine	Silencing	Dox	Intron14_type	log2_mediannorm_DSRed_GFP
01-BT549	shELAVL1 (I)	1-Control	1-wild-type	-0.476363		01-BT549	shELAVL1 (II)	1-Control	1-wild-type	-0.055047
01-BT549	shELAVL1 (I)	1-Control	1-wild-type	-0.107204		01-BT549	shELAVL1 (II)	1-Control	1-wild-type	-0.115813
01-BT549	shELAVL1 (I)	1-Control	1-wild-type	0.0856692		01-BT549	shELAVL1 (II)	1-Control	1-wild-type	-0.0231427
01-BT549	shELAVL1 (I)	1-Control	1-wild-type	0.405376		01-BT549	shELAVL1 (II)	1-Control	1-wild-type	-0.0437539
01-BT549	shELAVL1 (I)	1-Control	1-wild-type	-0.226853		01-BT549	shELAVL1 (II)	1-Control	1-wild-type	0.190261
01-BT549	shELAVL1 (I)	1-Control	1-wild-type	-0.170316		01-BT549	shELAVL1 (II)	1-Control	1-wild-type	0.0167942
01-BT549	shELAVL1 (I)	1-Control	1-wild-type	-0.340625		01-BT549	shELAVL1 (II)	1-Control	1-wild-type	0.0659114
01-BT549	shELAVL1 (I)	1-Control	1-wild-type	-0.137051		01-BT549	shELAVL1 (II)	1-Control	1-wild-type	0.0534075
01-BT549	shELAVL1 (I)	1-Control	1-wild-type	-0.0062781		01-BT549	shELAVL1 (II)	1-Control	1-wild-type	-0.137597
01-BT549	shELAVL1 (I)	1-Control	1-wild-type	-0.034317		01-BT549	shELAVL1 (II)	1-Control	1-wild-type	-0.0524488
01-BT549	shELAVL1 (I)	1-Control	1-wild-type	-0.0881073		01-BT549	shELAVL1 (II)	1-Control	1-wild-type	-0.0475625
01-BT549	shELAVL1 (I)	1-Control	1-wild-type	-0.0910686		01-BT549	shELAVL1 (II)	1-Control	1-wild-type	0.0285605
01-BT549	shELAVL1 (I)	1-Control	1-wild-type	-0.0796913		01-BT549	shELAVL1 (II)	1-Control	1-wild-type	-0.103474
01-BT549	shELAVL1 (I)	1-Control	1-wild-type	-0.196199		01-BT549	shELAVL1 (II)	1-Control	1-wild-type	-0.00868564
01-BT549	shELAVL1 (I)	1-Control	1-wild-type	0.165979		01-BT549	shELAVL1 (II)	1-Control	1-wild-type	0.113769
01-BT549	shELAVL1 (I)	1-Control	1-wild-type	-0.0327508		01-BT549	shELAVL1 (II)	1-Control	1-wild-type	0.13372
01-BT549	shELAVL1 (I)	1-Control	1-wild-type	0.101495		01-BT549	shELAVL1 (II)	1-Control	1-wild-type	0.0322212
01-BT549	shELAVL1 (I)	1-Control	1-wild-type	-0.407083		01-BT549	shELAVL1 (II)	1-Control	1-wild-type	0.00189615
01-BT549	shELAVL1 (I)	1-Control	1-wild-type	0.0590593		01-BT549	shELAVL1 (II)	1-Control	1-wild-type	-0.0513686
01-BT549	shELAVL1 (I)	1-Control	1-wild-type	0.0187262		01-BT549	shELAVL1 (II)	1-Control	1-wild-type	0.11297
01-BT549	shELAVL1 (I)	1-Control	1-wild-type	0.0955864		01-BT549	shELAVL1 (II)	1-Control	1-wild-type	0.148682
01-BT549	shELAVL1 (I)	1-Control	1-wild-type	0.0965272		01-BT549	shELAVL1 (II)	1-Control	1-wild-type	0.127685
01-BT549	shELAVL1 (I)	1-Control	1-wild-type	-0.0314261		01-BT549	shELAVL1 (II)	1-Control	1-wild-type	-0.147947
01-BT549	shELAVL1 (I)	1-Control	1-wild-type	-0.0139091		01-BT549	shELAVL1 (II)	1-Control	1-wild-type	-0.0692924
01-BT549	shELAVL1 (I)	1-Control	1-wild-type	-0.0114507		01-BT549	shELAVL1 (II)	1-Control	1-wild-type	-0.0708511
01-BT549	shELAVL1 (I)	1-Control	1-wild-type	-0.147679		01-BT549	shELAVL1 (II)	1-Control	1-wild-type	-0.171612
01-BT549	shELAVL1 (I)	1-Control	1-wild-type	0.0872325		01-BT549	shELAVL1 (II)	1-Control	1-wild-type	-0.00109095
01-BT549	shELAVL1 (I)	1-Control	1-wild-type	-0.648018		01-BT549	shELAVL1 (II)	1-Control	1-wild-type	-0.0476606
01-BT549	shELAVL1 (I)	1-Control	1-wild-type	0.11818		01-BT549	shELAVL1 (II)	1-Control	1-wild-type	0.0113863
01-BT549	shELAVL1 (I)	1-Control	1-wild-type	0.17453		01-BT549	shELAVL1 (II)	1-Control	1-wild-type	0.010313
01-BT549	shELAVL1 (I)	1-Control	1-wild-type	-0.907039		01-BT549	shELAVL1 (II)	1-Control	1-wild-type	-0.0729697
01-BT549	shELAVL1 (I)	1-Control	1-wild-type	-0.881199		01-BT549	shELAVL1 (II)	1-Control	1-wild-type	-0.0250242
01-BT549	shELAVL1 (I)	1-Control	1-wild-type	-0.243026		01-BT549	shELAVL1 (II)	1-Control	1-wild-type	-0.10075
01-BT549	shELAVL1 (I)	1-Control	1-wild-type	0.260253		01-BT549	shELAVL1 (II)	1-Control	1-wild-type	-0.0465959
01-BT549	shELAVL1 (I)	1-Control	1-wild-type	-0.599489		01-BT549	shELAVL1 (II)	1-Control	1-wild-type	-0.0801701
01-BT549	shELAVL1 (I)	1-Control	1-wild-type	0.0620722		01-BT549	shELAVL1 (II)	1-Control	1-wild-type	-0.0484902
01-BT549	shELAVL1 (I)	1-Control	1-wild-type	0.73067		01-BT549	shELAVL1 (II)	1-Control	1-wild-type	0.194793
01-BT549	shELAVL1 (I)	1-Control	1-wild-type	0.145783		01-BT549	shELAVL1 (II)	1-Control	1-wild-type	0.152551
01-BT549	shELAVL1 (I)	1-Control	1-wild-type	0.151941		01-BT549	shELAVL1 (II)	1-Control	1-wild-type	0.0925896
01-BT549	shELAVL1 (I)	1-Control	1-wild-type	-0.169986		01-BT549	shELAVL1 (II)	1-Control	1-wild-type	-0.048016
01-BT549	shELAVL1 (I)	1-Control	1-wild-type	-0.209674		01-BT549	shELAVL1 (II)	1-Control	1-wild-type	-0.00399659
01-BT549	shELAVL1 (I)	1-Control	1-wild-type	-0.743224		01-BT549	shELAVL1 (II)	1-Control	1-wild-type	0.284104
01-BT549	shELAVL1 (I)	1-Control	1-wild-type	-0.140913		01-BT549	shELAVL1 (II)	1-Control	1-wild-type	-0.163224
01-BT549	shELAVL1 (I)	1-Control	1-wild-type	-0.319608		01-BT549	shELAVL1 (II)	1-Control	1-wild-type	-0.0161532
01-BT549	shELAVL1 (I)	1-Control	1-wild-type	-0.289442		01-BT549	shELAVL1 (II)	1-Control	1-wild-type	-0.019975
01-BT549	shELAVL1 (I)	1-Control	1-wild-type	-0.0607607		01-BT549	shELAVL1 (II)	1-Control	1-wild-type	0.0028999
01-BT549	shELAVL1 (I)	1-Control	1-wild-type	-0.0291968		01-BT549	shELAVL1 (II)	1-Control	1-wild-type	-0.00286251
01-BT549	shELAVL1 (I)	1-Control	1-wild-type	-0.00164317		01-BT549	shELAVL1 (II)	1-Control	1-wild-type	0.0319927
01-BT549	shELAVL1 (I)	1-Control	1-wild-type	-0.0461342		01-BT549	shELAVL1 (II)	1-Control	1-wild-type	-0.0228754
01-BT549	shELAVL1 (I)	1-Control	1-wild-type	0.0416407		01-BT549	shELAVL1 (II)	1-Control	1-wild-type	0.0191542
01-BT549	shELAVL1 (I)	1-Control	1-wild-type	0.0583472		01-BT549	shELAVL1 (II)	1-Control	1-wild-type	0.0706417
01-BT549	shELAVL1 (I)	1-Control	1-wild-type	0.148109		01-BT549	shELAVL1 (II)	1-Control	1-wild-type	0.114619
01-BT549	shELAVL1 (I)	1-Control	1-wild-type	0.0427033		01-BT549	shELAVL1 (II)	1-Control	1-wild-type	0.184516
01-BT549	shELAVL1 (I)	1-Control	1-wild-type	0.0322682		01-BT549	shELAVL1 (II)	1-Control	1-wild-type	0.0721821
01-BT549	shELAVL1 (I)	1-Control	1-wild-type	0.146633		01-BT549	shELAVL1 (II)	1-Control	1-wild-type	0.101855
01-BT549	shELAVL1 (I)	1-Control	1-wild-type	0.0487687		01-BT549	shELAVL1 (II)	1-Control	1-wild-type	0.101686
01-BT549	shELAVL1 (I)	1-Control	1-wild-type	0.0718345		01-BT549	shELAVL1 (II)	1-Control	1-wild-type	0.0969629
01-BT549	shELAVL1 (I)	1-Control	1-wild-type	0.07717		01-BT549	shELAVL1 (II)	1-Control	1-wild-type	-0.0131688
01-BT549	shELAVL1 (I)	1-Control	1-wild-type	0.1036		01-BT549	shELAVL1 (II)	1-Control	1-wild-type	0.0395389
01-BT549	shELAVL1 (I)	1-Control	1-wild-type	0.0401761		01-BT549	shELAVL1 (II)	1-Control	1-wild-type	-0.157525
01-BT549	shELAVL1 (I)	1-Control	1-wild-type	-0.0182154		01-BT549	shELAVL1 (II)	1-Control	1-wild-type	-0.0803256
01-BT549	shELAVL1 (I)	1-Control	1-wild-type	0.122308		01-BT549	shELAVL1 (II)	1-Control	1-wild-type	-0.0898423
01-BT549	shELAVL1 (I)	1-Control	1-wild-type	-0.407008		01-BT549	shELAVL1 (II)	1-Control	1-wild-type	-0.136942
01-BT549	shELAVL1 (I)	1-Control	1-wild-type	-0.0217636		01-BT549	shELAVL1 (II)	1-Control	1-wild-type	-0.0222795
01-BT549	shELAVL1 (I)	1-Control	1-wild-type	-0.278854		01-BT549	shELAVL1 (II)	1-Control	1-wild-type	-0.0189105
01-BT549	shELAVL1 (I)	1-Control	1-wild-type	0.139547		01-BT549	shELAVL1 (II)	1-Control	1-wild-type	0.0404997
01-BT549	shELAVL1 (I)	1-Control	1-wild-type	0.0711182		01-BT549	shELAVL1 (II)	1-Control	1-wild-type	-0.0363124
01-BT549	shELAVL1 (I)	1-Control	1-wild-type	-0.367038		01-BT549	shELAVL1 (II)	1-Control	1-wild-type	0.0429557
01-BT549	shELAVL1 (I)	1-Control	1-wild-type	0.131618		01-BT549	shELAVL1 (II)	1-Control	1-wild-type	-0.0441697
01-BT549	shELAVL1 (I)	1-Control	1-wild-type	-0.0494242		01-BT549	shELAVL1 (II)	1-Control	1-wild-type	-0.0334121
01-BT549	shELAVL1 (I)	1-Control	1-wild-type	-0.299045		01-BT549	shELAVL1 (II)	1-Control	1-wild-type	0.0533362
01-BT549	shELAVL1 (I)	1-Control	1-wild-type	0.124626		01-BT549	shELAVL1 (II)	1-Control	1-wild-type	0.186811
01-BT549	shELAVL1 (I)	1-Control	1-wild-type	-0.00547143		01-BT549	shELAVL1 (II)	1-Control	1-wild-type	0.0771903
01-BT549	shELAVL1 (I)	1-Control	1-wild-type	-0.0381465		01-BT549	shELAVL1 (II)	1-Control	1-wild-type	0.0953979
01-BT549	shELAVL1 (I)	1-Control	1-wild-type	0.165893		01-BT549	shELAVL1 (II)	1-Control	1-wild-type	0.126444
01-BT549	shELAVL1 (I)	1-Control	1-wild-type	0.138906		01-BT549	shELAVL1 (II)	1-Control	1-wild-type	-0.0458259
01-BT549	shELAVL1 (I)	1-Control	1-wild-type	-0.0167444		01-BT549	shELAVL1 (II)	1-Control	1-wild-type	0.0953034
01-BT549	shELAVL1 (I)	1-Control	1-wild-type	-0.0367377		01-BT549	shELAVL1 (II)	1-Control	1-wild-type	0.141642
01-BT549	shELAVL1 (I)	1-Control	1-wild-type	0.00137832		01-BT549	shELAVL1 (II)	1-Control	1-wild-type	0.119415
01-BT549	shELAVL1 (I)	1-Control	1-wild-type	0.171042		01-BT549	shELAVL1 (II)	1-Control	1-wild-type	0.0722249
01-BT549	shELAVL1 (I)	1-Control	1-wild-type	-0.528624		01-BT549	shELAVL1 (II)	1-Control	1-wild-type	-0.0775666
01-BT549	shELAVL1 (I)	1-Control	1-wild-type	-0.16002		01-BT549	shELAVL1 (II)	1-Control	1-wild-type	0.175084
01-BT549	shELAVL1 (I)	1-Control	1-wild-type	0.0374679		01-BT549	shELAVL1 (II)	1-Control	1-wild-type	0.137588
01-BT549	shELAVL1 (I)	1-Control	1-wild-type	-0.0928547		01-BT549	shELAVL1 (II)	1-Control	1-wild-type	0.217018
01-BT549	shELAVL1 (I)	1-Control	1-wild-type	0.0231214		01-BT549	shELAVL1 (II)	1-Control	1-wild-type	-0.0942343
01-BT549	shELAVL1 (I)	1-Control	1-wild-type	-0.263828		01-BT549	shELAVL1 (II)	1-Control	1-wild-type	-0.01017
01-BT549	shELAVL1 (I)	1-Control	1-wild-type	0.16753		01-BT549	shELAVL1 (II)	1-Control	1-wild-type	0.0147204
01-BT549	shELAVL1 (I)	1-Control	1-wild-type	-0.159188		01-BT549	shELAVL1 (II)	1-Control	1-wild-type	0.103785
01-BT549	shELAVL1 (I)	1-Control	1-wild-type	0.137679		01-BT549	shELAVL1 (II)	1-Control	1-wild-type	-7.1219e-06
01-BT549	shELAVL1 (I)	1-Control	1-wild-type	0.0499463		01-BT549	shELAVL1 (II)	1-Control	1-wild-type	-0.0750097
01-BT549	shELAVL1 (I)	1-Control	1-wild-type	-0.236905		01-BT549	shELAVL1 (II)	1-Control	1-wild-type	-0.129467
01-BT549	shELAVL1 (I)	1-Control	1-wild-type	0.0364734		01-BT549	shELAVL1 (II)	1-Control	1-wild-type	-0.136232
01-BT549	shELAVL1 (I)	1-Control	1-wild-type	0.0867668		01-BT549	shELAVL1 (II)	1-Control	1-wild-type	0.0595751
01-BT549	shELAVL1 (I)	1-Control	1-wild-type	0.0573779		01-BT549	shELAVL1 (II)	1-Control	1-wild-type	0.019324
01-BT549	shELAVL1 (I)	1-Control	1-wild-type	-0.0305443		01-BT549	shELAVL1 (II)	1-Control	1-wild-type	-0.0230702
01-BT549	shELAVL1 (I)	1-Control	1-wild-type	0.0440308		01-BT549	shELAVL1 (II)	1-Control	1-wild-type	-0.0286197
01-BT549	shELAVL1 (I)	1-Control	1-wild-type	-0.138062		01-BT549	shELAVL1 (II)	1-Control	1-wild-type	-0.100306
01-BT549	shELAVL1 (I)	1-Control	1-wild-type	0.251063		01-BT549	shELAVL1 (II)	1-Control	1-wild-type	-0.0547736
01-BT549	shELAVL1 (I)	1-Control	1-wild-type	-0.116646		01-BT549	shELAVL1 (II)	1-Control	1-wild-type	-0.0110733
01-BT549	shELAVL1 (I)	1-Control	1-wild-type	-0.0741724		01-BT549	shELAVL1 (II)	1-Control	1-wild-type	0.0517772
01-BT549	shELAVL1 (I)	1-Control	1-wild-type	-0.149693		01-BT549	shELAVL1 (II)	1-Control	1-wild-type	0.116747
01-BT549	shELAVL1 (I)	1-Control	1-wild-type	-0.0106383		01-BT549	shELAVL1 (II)	1-Control	1-wild-type	0.0859647
01-BT549	shELAVL1 (I)	1-Control	1-wild-type	0.0592084		01-BT549	shELAVL1 (II)	1-Control	1-wild-type	0.0404887
01-BT549	shELAVL1 (I)	1-Control	1-wild-type	-0.0616916		01-BT549	shELAVL1 (II)	1-Control	1-wild-type	0.125804
01-BT549	shELAVL1 (I)	1-Control	1-wild-type	0.00403297		01-BT549	shELAVL1 (II)	1-Control	1-wild-type	0.245434
01-BT549	shELAVL1 (I)	1-Control	1-wild-type	-0.0283305		01-BT549	shELAVL1 (II)	1-Control	1-wild-type	0.0773545
01-BT549	shELAVL1 (I)	1-Control	1-wild-type	-0.570766		01-BT549	shELAVL1 (II)	1-Control	1-wild-type	-0.0407462
01-BT549	shELAVL1 (I)	1-Control	1-wild-type	0.000216129		01-BT549	shELAVL1 (II)	1-Control	1-wild-type	0.0683127
01-BT549	shELAVL1 (I)	1-Control	1-wild-type	0.0278808		01-BT549	shELAVL1 (II)	1-Control	1-wild-type	-0.107744
01-BT549	shELAVL1 (I)	1-Control	1-wild-type	0.120735		01-BT549	shELAVL1 (II)	1-Control	1-wild-type	-0.211647
01-BT549	shELAVL1 (I)	1-Control	1-wild-type	-0.0143627		01-BT549	shELAVL1 (II)	1-Control	1-wild-type	-0.0178874
01-BT549	shELAVL1 (I)	1-Control	1-wild-type	-0.140652		01-BT549	shELAVL1 (II)	1-Control	1-wild-type	-0.0335549
01-BT549	shELAVL1 (I)	1-Control	1-wild-type	0.203708		01-BT549	shELAVL1 (II)	1-Control	1-wild-type	0.00263597
01-BT549	shELAVL1 (I)	1-Control	1-wild-type	0.0869142		01-BT549	shELAVL1 (II)	1-Control	1-wild-type	0.0207442
01-BT549	shELAVL1 (I)	1-Control	1-wild-type	0.0599436		01-BT549	shELAVL1 (II)	1-Control	1-wild-type	0.00619514
01-BT549	shELAVL1 (I)	1-Control	1-wild-type	0.0195101		01-BT549	shELAVL1 (II)	1-Control	1-wild-type	0.00820895
01-BT549	shELAVL1 (I)	1-Control	1-wild-type	-0.108929		01-BT549	shELAVL1 (II)	1-Control	1-wild-type	0.0128794
01-BT549	shELAVL1 (I)	1-Control	1-wild-type	0.11236		01-BT549	shELAVL1 (II)	1-Control	1-wild-type	0.00848973
01-BT549	shELAVL1 (I)	1-Control	1-wild-type	0.175716		01-BT549	shELAVL1 (II)	1-Control	1-wild-type	0.0689966
01-BT549	shELAVL1 (I)	1-Control	1-wild-type	0.115996		01-BT549	shELAVL1 (II)	1-Control	1-wild-type	0.112469
01-BT549	shELAVL1 (I)	1-Control	1-wild-type	0.183076		01-BT549	shELAVL1 (II)	1-Control	1-wild-type	0.108839
01-BT549	shELAVL1 (I)	1-Control	1-wild-type	0.109935		01-BT549	shELAVL1 (II)	1-Control	1-wild-type	-0.0102933
01-BT549	shELAVL1 (I)	1-Control	1-wild-type	0.23747		01-BT549	shELAVL1 (II)	1-Control	1-wild-type	0.0279776
01-BT549	shELAVL1 (I)	1-Control	1-wild-type	0.175246		01-BT549	shELAVL1 (II)	1-Control	1-wild-type	0.14034
01-BT549	shELAVL1 (I)	1-Control	1-wild-type	0.13997		01-BT549	shELAVL1 (II)	1-Control	1-wild-type	0.13992
01-BT549	shELAVL1 (I)	1-Control	1-wild-type	0.263076		01-BT549	shELAVL1 (II)	1-Control	1-wild-type	0.127762
01-BT549	shELAVL1 (I)	1-Control	1-wild-type	0.265801		01-BT549	shELAVL1 (II)	1-Control	1-wild-type	0.0906918
01-BT549	shELAVL1 (I)	1-Control	1-wild-type	-0.130104		01-BT549	shELAVL1 (II)	1-Control	1-wild-type	0.0814756
01-BT549	shELAVL1 (I)	1-Control	1-wild-type	-0.0256304		01-BT549	shELAVL1 (II)	1-Control	1-wild-type	-0.0826555
01-BT549	shELAVL1 (I)	1-Control	1-wild-type	0.0745237		01-BT549	shELAVL1 (II)	1-Control	1-wild-type	-0.143506
01-BT549	shELAVL1 (I)	1-Control	1-wild-type	-0.070308		01-BT549	shELAVL1 (II)	1-Control	1-wild-type	-0.112962
01-BT549	shELAVL1 (I)	1-Control	1-wild-type	0.0992064		01-BT549	shELAVL1 (II)	1-Control	1-wild-type	-0.132378
01-BT549	shELAVL1 (I)	1-Control	1-wild-type	0.0648845		01-BT549	shELAVL1 (II)	1-Control	1-wild-type	-0.132783
01-BT549	shELAVL1 (I)	1-Control	1-wild-type	0.0105954		01-BT549	shELAVL1 (II)	1-Control	1-wild-type	-0.0856412
01-BT549	shELAVL1 (I)	1-Control	1-wild-type	0.0347277		01-BT549	shELAVL1 (II)	1-Control	1-wild-type	-0.0031759
01-BT549	shELAVL1 (I)	1-Control	1-wild-type	0.0563247		01-BT549	shELAVL1 (II)	1-Control	1-wild-type	-0.0598904
01-BT549	shELAVL1 (I)	1-Control	1-wild-type	0.085571		01-BT549	shELAVL1 (II)	1-Control	1-wild-type	-0.0992581
01-BT549	shELAVL1 (I)	1-Control	1-wild-type	0.109668		01-BT549	shELAVL1 (II)	1-Control	1-wild-type	0.132856
01-BT549	shELAVL1 (I)	1-Control	1-wild-type	0.123753		01-BT549	shELAVL1 (II)	1-Control	1-wild-type	0.0801353
01-BT549	shELAVL1 (I)	1-Control	1-wild-type	0.061354		01-BT549	shELAVL1 (II)	1-Control	1-wild-type	0.0639913
01-BT549	shELAVL1 (I)	1-Control	1-wild-type	-0.262574		01-BT549	shELAVL1 (II)	1-Control	1-wild-type	-0.0718008
01-BT549	shELAVL1 (I)	1-Control	1-wild-type	0.115569		01-BT549	shELAVL1 (II)	1-Control	1-wild-type	-0.0288624
01-BT549	shELAVL1 (I)	1-Control	1-wild-type	-0.102088		01-BT549	shELAVL1 (II)	1-Control	1-wild-type	-0.0478101
01-BT549	shELAVL1 (I)	1-Control	1-wild-type	0.0693315		01-BT549	shELAVL1 (II)	1-Control	1-wild-type	-0.101113
01-BT549	shELAVL1 (I)	1-Control	1-wild-type	0.0130591		01-BT549	shELAVL1 (II)	1-Control	1-wild-type	-0.0116137
01-BT549	shELAVL1 (I)	1-Control	1-wild-type	0.0769206		01-BT549	shELAVL1 (II)	1-Control	1-wild-type	0.0168801
01-BT549	shELAVL1 (I)	1-Control	1-wild-type	-0.0113716		01-BT549	shELAVL1 (II)	1-Control	1-wild-type	0.0406203
01-BT549	shELAVL1 (I)	1-Control	1-wild-type	0.00701566		01-BT549	shELAVL1 (II)	1-Control	1-wild-type	0.0340095
01-BT549	shELAVL1 (I)	1-Control	1-wild-type	0.120985		01-BT549	shELAVL1 (II)	1-Control	1-wild-type	0.13033
01-BT549	shELAVL1 (I)	1-Control	1-wild-type	-0.0788367		01-BT549	shELAVL1 (II)	1-Control	1-wild-type	0.0826322
01-BT549	shELAVL1 (I)	1-Control	1-wild-type	0.0416242		01-BT549	shELAVL1 (II)	1-Control	1-wild-type	0.162682
01-BT549	shELAVL1 (I)	1-Control	1-wild-type	-0.210181		01-BT549	shELAVL1 (II)	1-Control	1-wild-type	0.0964138
01-BT549	shELAVL1 (I)	1-Control	1-wild-type	-0.060241		01-BT549	shELAVL1 (II)	1-Control	1-wild-type	0.0480569
01-BT549	shELAVL1 (I)	1-Control	1-wild-type	-0.0250233		01-BT549	shELAVL1 (II)	1-Control	1-wild-type	0.103798
01-BT549	shELAVL1 (I)	1-Control	1-wild-type	0.0434345		01-BT549	shELAVL1 (II)	1-Control	1-wild-type	0.0620221
01-BT549	shELAVL1 (I)	1-Control	1-wild-type	-0.00907972		01-BT549	shELAVL1 (II)	1-Control	1-wild-type	0.135946
01-BT549	shELAVL1 (I)	1-Control	1-wild-type	0.129663		01-BT549	shELAVL1 (II)	1-Control	1-wild-type	0.003498
01-BT549	shELAVL1 (I)	1-Control	1-wild-type	-0.428963		01-BT549	shELAVL1 (II)	1-Control	1-wild-type	0.0532307
01-BT549	shELAVL1 (I)	1-Control	1-wild-type	0.063011		01-BT549	shELAVL1 (II)	1-Control	1-wild-type	0.035496
01-BT549	shELAVL1 (I)	1-Control	1-wild-type	-0.0468436		01-BT549	shELAVL1 (II)	1-Control	1-wild-type	0.121404
01-BT549	shELAVL1 (I)	1-Control	1-wild-type	-0.0750276		01-BT549	shELAVL1 (II)	1-Control	1-wild-type	0.338935
01-BT549	shELAVL1 (I)	1-Control	1-wild-type	-0.109751		01-BT549	shELAVL1 (II)	1-Control	1-wild-type	0.00657266
01-BT549	shELAVL1 (I)	1-Control	1-wild-type	-0.00035802		01-BT549	shELAVL1 (II)	1-Control	1-wild-type	-0.0314216
01-BT549	shELAVL1 (I)	1-Control	1-wild-type	-0.202533		01-BT549	shELAVL1 (II)	1-Control	1-wild-type	0.0187676
01-BT549	shELAVL1 (I)	1-Control	1-wild-type	-0.0507314		01-BT549	shELAVL1 (II)	1-Control	1-wild-type	0.122359
01-BT549	shELAVL1 (I)	1-Control	1-wild-type	-0.0984042		01-BT549	shELAVL1 (II)	1-Control	1-wild-type	-0.0235004
01-BT549	shELAVL1 (I)	1-Control	1-wild-type	0.0769022		01-BT549	shELAVL1 (II)	1-Control	1-wild-type	-0.0638972
01-BT549	shELAVL1 (I)	1-Control	1-wild-type	-0.00271077		01-BT549	shELAVL1 (II)	1-Control	1-wild-type	-0.0356955
01-BT549	shELAVL1 (I)	1-Control	1-wild-type	-0.138307		01-BT549	shELAVL1 (II)	1-Control	1-wild-type	-0.082511
01-BT549	shELAVL1 (I)	1-Control	1-wild-type	0.0377999		01-BT549	shELAVL1 (II)	1-Control	1-wild-type	-0.07434
01-BT549	shELAVL1 (I)	1-Control	1-wild-type	0.00965428		01-BT549	shELAVL1 (II)	1-Control	1-wild-type	0.0416255
01-BT549	shELAVL1 (I)	1-Control	1-wild-type	-0.37233		01-BT549	shELAVL1 (II)	1-Control	1-wild-type	-0.05879
01-BT549	shELAVL1 (I)	1-Control	1-wild-type	0.0593951		01-BT549	shELAVL1 (II)	1-Control	1-wild-type	-0.0688081
01-BT549	shELAVL1 (I)	1-Control	1-wild-type	0.180165		01-BT549	shELAVL1 (II)	1-Control	1-wild-type	-0.0557217
01-BT549	shELAVL1 (I)	1-Control	1-wild-type	0.0872841		01-BT549	shELAVL1 (II)	1-Control	1-wild-type	0.0637652
01-BT549	shELAVL1 (I)	1-Control	1-wild-type	-0.0181617		01-BT549	shELAVL1 (II)	1-Control	1-wild-type	0.0607953
01-BT549	shELAVL1 (I)	1-Control	1-wild-type	-0.00427458		01-BT549	shELAVL1 (II)	1-Control	1-wild-type	0.0185446
01-BT549	shELAVL1 (I)	1-Control	1-wild-type	-0.722007		01-BT549	shELAVL1 (II)	1-Control	1-wild-type	-0.0747047
01-BT549	shELAVL1 (I)	1-Control	1-wild-type	-0.117269		01-BT549	shELAVL1 (II)	1-Control	1-wild-type	0.02182
01-BT549	shELAVL1 (I)	1-Control	1-wild-type	0.103841		01-BT549	shELAVL1 (II)	1-Control	1-wild-type	-0.00603664
01-BT549	shELAVL1 (I)	1-Control	1-wild-type	0.0949994		01-BT549	shELAVL1 (II)	1-Control	1-wild-type	-0.0278656
01-BT549	shELAVL1 (I)	1-Control	1-wild-type	0.0596057		01-BT549	shELAVL1 (II)	1-Control	1-wild-type	-0.0585149
01-BT549	shELAVL1 (I)	1-Control	1-wild-type	0.146456		01-BT549	shELAVL1 (II)	1-Control	1-wild-type	-0.0759953
01-BT549	shELAVL1 (I)	1-Control	1-wild-type	0.0211		01-BT549	shELAVL1 (II)	1-Control	1-wild-type	0.0157188
01-BT549	shELAVL1 (I)	1-Control	1-wild-type	0.0468025		01-BT549	shELAVL1 (II)	1-Control	1-wild-type	-0.0276061
01-BT549	shELAVL1 (I)	1-Control	1-wild-type	-0.135233		01-BT549	shELAVL1 (II)	1-Control	1-wild-type	0.0738262
01-BT549	shELAVL1 (I)	1-Control	1-wild-type	0.0482276		01-BT549	shELAVL1 (II)	1-Control	1-wild-type	0.0245647
01-BT549	shELAVL1 (I)	1-Control	1-wild-type	-0.183807		01-BT549	shELAVL1 (II)	1-Control	1-wild-type	0.0912094
01-BT549	shELAVL1 (I)	1-Control	1-wild-type	-0.046139		01-BT549	shELAVL1 (II)	1-Control	1-wild-type	0.0972341
01-BT549	shELAVL1 (I)	1-Control	1-wild-type	-0.596725		01-BT549	shELAVL1 (II)	1-Control	1-wild-type	-0.096609
01-BT549	shELAVL1 (I)	1-Control	1-wild-type	-0.562695		01-BT549	shELAVL1 (II)	1-Control	1-wild-type	-0.0516053
01-BT549	shELAVL1 (I)	1-Control	1-wild-type	-0.169729		01-BT549	shELAVL1 (II)	1-Control	1-wild-type	0.0305575
01-BT549	shELAVL1 (I)	1-Control	1-wild-type	-0.464354		01-BT549	shELAVL1 (II)	1-Control	1-wild-type	0.0658703
01-BT549	shELAVL1 (I)	1-Control	1-wild-type	-0.116842		01-BT549	shELAVL1 (II)	1-Control	1-wild-type	0.0403391
01-BT549	shELAVL1 (I)	1-Control	1-wild-type	-0.0937355		01-BT549	shELAVL1 (II)	1-Control	1-wild-type	0.0574451
01-BT549	shELAVL1 (I)	1-Control	1-wild-type	0.00402373		01-BT549	shELAVL1 (II)	1-Control	1-wild-type	-0.00346025
01-BT549	shELAVL1 (I)	1-Control	1-wild-type	-0.0631897		01-BT549	shELAVL1 (II)	1-Control	1-wild-type	-0.0140697
01-BT549	shELAVL1 (I)	1-Control	1-wild-type	-0.062916		01-BT549	shELAVL1 (II)	1-Control	1-wild-type	0.110126
01-BT549	shELAVL1 (I)	1-Control	1-wild-type	-0.141312		01-BT549	shELAVL1 (II)	1-Control	1-wild-type	-0.109501
01-BT549	shELAVL1 (I)	1-Control	1-wild-type	-0.0105731		01-BT549	shELAVL1 (II)	1-Control	1-wild-type	-0.0142355
01-BT549	shELAVL1 (I)	1-Control	1-wild-type	-0.0330749		01-BT549	shELAVL1 (II)	1-Control	1-wild-type	-0.0157476
01-BT549	shELAVL1 (I)	1-Control	1-wild-type	0.109604		01-BT549	shELAVL1 (II)	1-Control	1-wild-type	0.0491982
01-BT549	shELAVL1 (I)	1-Control	1-wild-type	0.00968198		01-BT549	shELAVL1 (II)	1-Control	1-wild-type	0.0451346
01-BT549	shELAVL1 (I)	1-Control	1-wild-type	0.0330289		01-BT549	shELAVL1 (II)	1-Control	1-wild-type	-0.0661156
01-BT549	shELAVL1 (I)	1-Control	1-wild-type	0.126449		01-BT549	shELAVL1 (II)	1-Control	1-wild-type	0.0543858
01-BT549	shELAVL1 (I)	1-Control	1-wild-type	0.0173884		01-BT549	shELAVL1 (II)	1-Control	1-wild-type	0.0984701
01-BT549	shELAVL1 (I)	1-Control	1-wild-type	0.209467		01-BT549	shELAVL1 (II)	1-Control	1-wild-type	0.116082
01-BT549	shELAVL1 (I)	1-Control	1-wild-type	0.0663849		01-BT549	shELAVL1 (II)	1-Control	1-wild-type	-0.00662174
01-BT549	shELAVL1 (I)	1-Control	1-wild-type	0.0280734		01-BT549	shELAVL1 (II)	1-Control	1-wild-type	0.00949458
01-BT549	shELAVL1 (I)	1-Control	1-wild-type	0.17872		01-BT549	shELAVL1 (II)	1-Control	1-wild-type	-0.056377
01-BT549	shELAVL1 (I)	1-Control	1-wild-type	0.0468808		01-BT549	shELAVL1 (II)	1-Control	1-wild-type	-0.0473599
01-BT549	shELAVL1 (I)	1-Control	1-wild-type	0.100847		01-BT549	shELAVL1 (II)	1-Control	1-wild-type	-0.000993726
01-BT549	shELAVL1 (I)	1-Control	1-wild-type	0.0211917		01-BT549	shELAVL1 (II)	1-Control	1-wild-type	-0.00107563
01-BT549	shELAVL1 (I)	1-Control	1-wild-type	-0.0454566		01-BT549	shELAVL1 (II)	1-Control	1-wild-type	-0.0195273
01-BT549	shELAVL1 (I)	1-Control	1-wild-type	0.111782		01-BT549	shELAVL1 (II)	1-Control	1-wild-type	-0.0367821
01-BT549	shELAVL1 (I)	1-Control	1-wild-type	-0.0505342		01-BT549	shELAVL1 (II)	1-Control	1-wild-type	-0.0183466
01-BT549	shELAVL1 (I)	1-Control	1-wild-type	0.115654		01-BT549	shELAVL1 (II)	1-Control	1-wild-type	-0.0393381
01-BT549	shELAVL1 (I)	1-Control	1-wild-type	0.0314341		01-BT549	shELAVL1 (II)	1-Control	1-wild-type	-0.129652
01-BT549	shELAVL1 (I)	1-Control	1-wild-type	0.0555374		01-BT549	shELAVL1 (II)	1-Control	1-wild-type	-0.0835384
01-BT549	shELAVL1 (I)	1-Control	1-wild-type	0.0191201		01-BT549	shELAVL1 (II)	1-Control	1-wild-type	-0.0628468
01-BT549	shELAVL1 (I)	1-Control	1-wild-type	0.00194182		01-BT549	shELAVL1 (II)	1-Control	1-wild-type	-0.0187475
01-BT549	shELAVL1 (I)	1-Control	1-wild-type	-0.0233597		01-BT549	shELAVL1 (II)	1-Control	1-wild-type	0.0858708
01-BT549	shELAVL1 (I)	1-Control	1-wild-type	0.140787		01-BT549	shELAVL1 (II)	1-Control	1-wild-type	-0.0815942
01-BT549	shELAVL1 (I)	1-Control	1-wild-type	0.0236005		01-BT549	shELAVL1 (II)	1-Control	1-wild-type	0.0852766
01-BT549	shELAVL1 (I)	1-Control	1-wild-type	0.211571		01-BT549	shELAVL1 (II)	1-Control	1-wild-type	0.00564396
01-BT549	shELAVL1 (I)	1-Control	1-wild-type	0.0884805		01-BT549	shELAVL1 (II)	1-Control	1-wild-type	-0.0486579
01-BT549	shELAVL1 (I)	1-Control	1-wild-type	0.152582		01-BT549	shELAVL1 (II)	1-Control	1-wild-type	-0.00265273
01-BT549	shELAVL1 (I)	1-Control	1-wild-type	0.105198		01-BT549	shELAVL1 (II)	1-Control	1-wild-type	0.0163667
01-BT549	shELAVL1 (I)	1-Control	1-wild-type	0.202444		01-BT549	shELAVL1 (II)	1-Control	1-wild-type	0.0540332
01-BT549	shELAVL1 (I)	1-Control	1-wild-type	0.163209		01-BT549	shELAVL1 (II)	1-Control	1-wild-type	-0.111101
01-BT549	shELAVL1 (I)	1-Control	1-wild-type	0.2247		01-BT549	shELAVL1 (II)	1-Control	1-wild-type	0.0464577
01-BT549	shELAVL1 (I)	1-Control	1-wild-type	0.262105		01-BT549	shELAVL1 (II)	1-Control	1-wild-type	0.0698221
01-BT549	shELAVL1 (I)	1-Control	1-wild-type	0.127587		01-BT549	shELAVL1 (II)	1-Control	1-wild-type	0.167528
01-BT549	shELAVL1 (I)	1-Control	1-wild-type	-0.0844769		01-BT549	shELAVL1 (II)	1-Control	1-wild-type	0.015878
01-BT549	shELAVL1 (I)	1-Control	1-wild-type	-0.042032		01-BT549	shELAVL1 (II)	1-Control	1-wild-type	0.0507409
01-BT549	shELAVL1 (I)	1-Control	1-wild-type	-0.221141		01-BT549	shELAVL1 (II)	1-Control	1-wild-type	0.186831
01-BT549	shELAVL1 (I)	1-Control	1-wild-type	-0.199167		01-BT549	shELAVL1 (II)	1-Control	1-wild-type	0.226907
01-BT549	shELAVL1 (I)	1-Control	1-wild-type	-0.0127085		01-BT549	shELAVL1 (II)	1-Control	1-wild-type	0.0980757
01-BT549	shELAVL1 (I)	1-Control	1-wild-type	0.0734491		01-BT549	shELAVL1 (II)	1-Control	1-wild-type	-0.0153465
01-BT549	shELAVL1 (I)	1-Control	1-wild-type	0.031576		01-BT549	shELAVL1 (II)	1-Control	1-wild-type	0.0903124
01-BT549	shELAVL1 (I)	1-Control	1-wild-type	0.0546718		01-BT549	shELAVL1 (II)	1-Control	1-wild-type	0.0769942
01-BT549	shELAVL1 (I)	1-Control	1-wild-type	-0.0235482		01-BT549	shELAVL1 (II)	1-Control	1-wild-type	0.0728565
01-BT549	shELAVL1 (I)	1-Control	1-wild-type	-0.0672152		01-BT549	shELAVL1 (II)	1-Control	1-wild-type	0.0933443
01-BT549	shELAVL1 (I)	1-Control	1-wild-type	0.00839533		01-BT549	shELAVL1 (II)	1-Control	1-wild-type	0.0539282
01-BT549	shELAVL1 (I)	1-Control	1-wild-type	0.130218		01-BT549	shELAVL1 (II)	1-Control	1-wild-type	0.0896016
01-BT549	shELAVL1 (I)	1-Control	1-wild-type	0.0283363		01-BT549	shELAVL1 (II)	1-Control	1-wild-type	0.231519
01-BT549	shELAVL1 (I)	1-Control	1-wild-type	0.0292334		01-BT549	shELAVL1 (II)	1-Control	1-wild-type	0.16584
01-BT549	shELAVL1 (I)	1-Control	1-wild-type	0.11745		01-BT549	shELAVL1 (II)	1-Control	1-wild-type	0.131825
01-BT549	shELAVL1 (I)	1-Control	1-wild-type	0.142745		01-BT549	shELAVL1 (II)	1-Control	1-wild-type	-0.0233032
01-BT549	shELAVL1 (I)	1-Control	1-wild-type	-0.0227276		01-BT549	shELAVL1 (II)	1-Control	1-wild-type	-0.092875
01-BT549	shELAVL1 (I)	1-Control	1-wild-type	-0.408523		01-BT549	shELAVL1 (II)	1-Control	1-wild-type	-0.027042
01-BT549	shELAVL1 (I)	1-Control	1-wild-type	-0.0348279		01-BT549	shELAVL1 (II)	1-Control	1-wild-type	0.00296808
01-BT549	shELAVL1 (I)	1-Control	1-wild-type	0.0165284		01-BT549	shELAVL1 (II)	1-Control	1-wild-type	-0.0293986
01-BT549	shELAVL1 (I)	1-Control	1-wild-type	-0.10276		01-BT549	shELAVL1 (II)	1-Control	1-wild-type	0.0414978
01-BT549	shELAVL1 (I)	1-Control	1-wild-type	-0.585677		01-BT549	shELAVL1 (II)	1-Control	1-wild-type	-0.0312235
01-BT549	shELAVL1 (I)	1-Control	1-wild-type	0.0119025		01-BT549	shELAVL1 (II)	1-Control	1-wild-type	0.0592154
01-BT549	shELAVL1 (I)	1-Control	1-wild-type	-0.815889		01-BT549	shELAVL1 (II)	1-Control	1-wild-type	0.0168618
01-BT549	shELAVL1 (I)	1-Control	1-wild-type	0.173802		01-BT549	shELAVL1 (II)	1-Control	1-wild-type	0.0936131
01-BT549	shELAVL1 (I)	1-Control	1-wild-type	0.170881		01-BT549	shELAVL1 (II)	1-Control	1-wild-type	0.0550647
01-BT549	shELAVL1 (I)	1-Control	1-wild-type	0.151125		01-BT549	shELAVL1 (II)	1-Control	1-wild-type	-0.117604
01-BT549	shELAVL1 (I)	1-Control	1-wild-type	0.169672		01-BT549	shELAVL1 (II)	1-Control	1-wild-type	-0.0379921
01-BT549	shELAVL1 (I)	1-Control	1-wild-type	0.0707689		01-BT549	shELAVL1 (II)	1-Control	1-wild-type	0.109269
01-BT549	shELAVL1 (I)	1-Control	1-wild-type	0.22679		01-BT549	shELAVL1 (II)	1-Control	1-wild-type	-0.0432261
01-BT549	shELAVL1 (I)	1-Control	1-wild-type	0.263267		01-BT549	shELAVL1 (II)	1-Control	1-wild-type	-0.0871956
01-BT549	shELAVL1 (I)	1-Control	1-wild-type	-0.11442		01-BT549	shELAVL1 (II)	1-Control	1-wild-type	0.0511791
01-BT549	shELAVL1 (I)	1-Control	1-wild-type	-0.10797		01-BT549	shELAVL1 (II)	1-Control	1-wild-type	0.0144832
01-BT549	shELAVL1 (I)	1-Control	1-wild-type	-0.114551		01-BT549	shELAVL1 (II)	1-Control	1-wild-type	-0.172802
01-BT549	shELAVL1 (I)	1-Control	1-wild-type	-0.0603475		01-BT549	shELAVL1 (II)	1-Control	1-wild-type	-0.138609
01-BT549	shELAVL1 (I)	1-Control	1-wild-type	0.0426953		01-BT549	shELAVL1 (II)	1-Control	1-wild-type	-0.0324065
01-BT549	shELAVL1 (I)	1-Control	1-wild-type	0.00764972		01-BT549	shELAVL1 (II)	1-Control	1-wild-type	0.00896668
01-BT549	shELAVL1 (I)	1-Control	1-wild-type	-0.0717986		01-BT549	shELAVL1 (II)	1-Control	1-wild-type	-0.196149
01-BT549	shELAVL1 (I)	1-Control	1-wild-type	-0.0500475		01-BT549	shELAVL1 (II)	1-Control	1-wild-type	-0.046561
01-BT549	shELAVL1 (I)	1-Control	1-wild-type	0.0156983		01-BT549	shELAVL1 (II)	1-Control	1-wild-type	-0.0889183
01-BT549	shELAVL1 (I)	1-Control	1-wild-type	-0.362361		01-BT549	shELAVL1 (II)	1-Control	1-wild-type	-0.0546661
01-BT549	shELAVL1 (I)	1-Control	1-wild-type	-0.0633167		01-BT549	shELAVL1 (II)	1-Control	1-wild-type	-0.0107918
01-BT549	shELAVL1 (I)	1-Control	1-wild-type	0.0546882		01-BT549	shELAVL1 (II)	1-Control	1-wild-type	0.19341
01-BT549	shELAVL1 (I)	1-Control	1-wild-type	-0.0102537		01-BT549	shELAVL1 (II)	1-Control	1-wild-type	0.227356
01-BT549	shELAVL1 (I)	1-Control	1-wild-type	0.0397093		01-BT549	shELAVL1 (II)	1-Control	1-wild-type	0.0774106
01-BT549	shELAVL1 (I)	1-Control	1-wild-type	-0.0791872		01-BT549	shELAVL1 (II)	1-Control	1-wild-type	0.0218095
01-BT549	shELAVL1 (I)	1-Control	1-wild-type	0.00758518		01-BT549	shELAVL1 (II)	1-Control	1-wild-type	-0.0872487
01-BT549	shELAVL1 (I)	1-Control	1-wild-type	0.0416116		01-BT549	shELAVL1 (II)	1-Control	1-wild-type	0.011421
01-BT549	shELAVL1 (I)	1-Control	1-wild-type	0.0341498		01-BT549	shELAVL1 (II)	1-Control	1-wild-type	-0.0163786
01-BT549	shELAVL1 (I)	1-Control	1-wild-type	-0.00325417		01-BT549	shELAVL1 (II)	1-Control	1-wild-type	0.0820002
01-BT549	shELAVL1 (I)	1-Control	1-wild-type	0.126883		01-BT549	shELAVL1 (II)	1-Control	1-wild-type	0.0926191
01-BT549	shELAVL1 (I)	1-Control	1-wild-type	0.0495909		01-BT549	shELAVL1 (II)	1-Control	1-wild-type	0.0239902
01-BT549	shELAVL1 (I)	1-Control	1-wild-type	-0.932173		01-BT549	shELAVL1 (II)	1-Control	1-wild-type	-0.0993384
01-BT549	shELAVL1 (I)	1-Control	1-wild-type	0.0695395		01-BT549	shELAVL1 (II)	1-Control	1-wild-type	-0.0794614
01-BT549	shELAVL1 (I)	1-Control	1-wild-type	-0.525593		01-BT549	shELAVL1 (II)	1-Control	1-wild-type	-0.192222
01-BT549	shELAVL1 (I)	1-Control	1-wild-type	-0.0812467		01-BT549	shELAVL1 (II)	1-Control	1-wild-type	-0.103783
01-BT549	shELAVL1 (I)	1-Control	1-wild-type	0.103769		01-BT549	shELAVL1 (II)	1-Control	1-wild-type	-0.0355606
01-BT549	shELAVL1 (I)	1-Control	1-wild-type	0.0530928		01-BT549	shELAVL1 (II)	1-Control	1-wild-type	0
01-BT549	shELAVL1 (I)	1-Control	1-wild-type	-0.0399307		01-BT549	shELAVL1 (II)	1-Control	1-wild-type	-0.0628005
01-BT549	shELAVL1 (I)	1-Control	1-wild-type	-0.0597688		01-BT549	shELAVL1 (II)	1-Control	1-wild-type	0.150527
01-BT549	shELAVL1 (I)	1-Control	1-wild-type	0.0440784		01-BT549	shELAVL1 (II)	1-Control	1-wild-type	0.097475
01-BT549	shELAVL1 (I)	1-Control	1-wild-type	-0.244015		01-BT549	shELAVL1 (II)	1-Control	1-wild-type	0.139686
01-BT549	shELAVL1 (I)	1-Control	1-wild-type	-0.0436941		01-BT549	shELAVL1 (II)	1-Control	1-wild-type	0.056467
01-BT549	shELAVL1 (I)	1-Control	1-wild-type	-0.0719355		01-BT549	shELAVL1 (II)	1-Control	1-wild-type	0.112422
01-BT549	shELAVL1 (I)	1-Control	1-wild-type	0.0152876		01-BT549	shELAVL1 (II)	1-Control	1-wild-type	0.134095
01-BT549	shELAVL1 (I)	1-Control	1-wild-type	0.0473221		01-BT549	shELAVL1 (II)	1-Control	1-wild-type	0.104484
01-BT549	shELAVL1 (I)	1-Control	1-wild-type	-0.0227445		01-BT549	shELAVL1 (II)	1-Control	1-wild-type	0.0738636
01-BT549	shELAVL1 (I)	1-Control	1-wild-type	-0.112082		01-BT549	shELAVL1 (II)	1-Control	1-wild-type	0.0148308
01-BT549	shELAVL1 (I)	1-Control	1-wild-type	0.100668		01-BT549	shELAVL1 (II)	1-Control	1-wild-type	0.0435554
01-BT549	shELAVL1 (I)	1-Control	1-wild-type	0.161531		01-BT549	shELAVL1 (II)	1-Control	1-wild-type	-0.0272316
01-BT549	shELAVL1 (I)	1-Control	1-wild-type	0.162282		01-BT549	shELAVL1 (II)	1-Control	1-wild-type	-0.00677099
01-BT549	shELAVL1 (I)	1-Control	1-wild-type	-0.00227228		01-BT549	shELAVL1 (II)	1-Control	1-wild-type	0.0343731
01-BT549	shELAVL1 (I)	1-Control	1-wild-type	-0.0932122		01-BT549	shELAVL1 (II)	1-Control	1-wild-type	0.107808
01-BT549	shELAVL1 (I)	1-Control	1-wild-type	-0.0400405		01-BT549	shELAVL1 (II)	1-Control	1-wild-type	0.108943
01-BT549	shELAVL1 (I)	1-Control	1-wild-type	-0.0792577		01-BT549	shELAVL1 (II)	1-Control	1-wild-type	0.0313616
01-BT549	shELAVL1 (I)	1-Control	1-wild-type	0.227526		01-BT549	shELAVL1 (II)	1-Control	1-wild-type	0.047659
01-BT549	shELAVL1 (I)	1-Control	1-wild-type	0.107831		01-BT549	shELAVL1 (II)	1-Control	1-wild-type	0.086124
01-BT549	shELAVL1 (I)	1-Control	1-wild-type	0.144551		01-BT549	shELAVL1 (II)	1-Control	1-wild-type	0.0800113
01-BT549	shELAVL1 (I)	1-Control	1-wild-type	0.186854		01-BT549	shELAVL1 (II)	1-Control	1-wild-type	0.0151398
01-BT549	shELAVL1 (I)	1-Control	1-wild-type	-0.00316295		01-BT549	shELAVL1 (II)	1-Control	1-wild-type	0.00802608
01-BT549	shELAVL1 (I)	1-Control	1-wild-type	0.10224		01-BT549	shELAVL1 (II)	1-Control	1-wild-type	0.0133833
01-BT549	shELAVL1 (I)	1-Control	1-wild-type	0.0873316		01-BT549	shELAVL1 (II)	1-Control	1-wild-type	0.119921
01-BT549	shELAVL1 (I)	1-Control	1-wild-type	-0.203411		01-BT549	shELAVL1 (II)	1-Control	1-wild-type	-0.14744
01-BT549	shELAVL1 (I)	1-Control	1-wild-type	0.04999		01-BT549	shELAVL1 (II)	1-Control	1-wild-type	0.0770701
01-BT549	shELAVL1 (I)	1-Control	1-wild-type	0.093135		01-BT549	shELAVL1 (II)	1-Control	1-wild-type	-0.00870208
01-BT549	shELAVL1 (I)	1-Control	1-wild-type	-0.528637		01-BT549	shELAVL1 (II)	1-Control	1-wild-type	0.13852
01-BT549	shELAVL1 (I)	1-Control	1-wild-type	-0.0345077		01-BT549	shELAVL1 (II)	1-Control	1-wild-type	-0.038344
01-BT549	shELAVL1 (I)	1-Control	1-wild-type	0.145482		01-BT549	shELAVL1 (II)	1-Control	1-wild-type	-0.0263851
01-BT549	shELAVL1 (I)	1-Control	1-wild-type	0.00744057		01-BT549	shELAVL1 (II)	1-Control	1-wild-type	-0.105863
01-BT549	shELAVL1 (I)	1-Control	1-wild-type	0.0118735		01-BT549	shELAVL1 (II)	1-Control	1-wild-type	-0.151752
01-BT549	shELAVL1 (I)	1-Control	1-wild-type	0.0691142		01-BT549	shELAVL1 (II)	1-Control	1-wild-type	0.0270289
01-BT549	shELAVL1 (I)	1-Control	1-wild-type	-0.108928		01-BT549	shELAVL1 (II)	1-Control	1-wild-type	-0.0298559
01-BT549	shELAVL1 (I)	1-Control	1-wild-type	-0.0721946		01-BT549	shELAVL1 (II)	1-Control	1-wild-type	0.149977
01-BT549	shELAVL1 (I)	1-Control	1-wild-type	-0.0815591		01-BT549	shELAVL1 (II)	1-Control	1-wild-type	0.0863957
01-BT549	shELAVL1 (I)	1-Control	1-wild-type	-0.660645		01-BT549	shELAVL1 (II)	1-Control	1-wild-type	0.10016
01-BT549	shELAVL1 (I)	1-Control	1-wild-type	-0.0319323		01-BT549	shELAVL1 (II)	1-Control	1-wild-type	0.00856263
01-BT549	shELAVL1 (I)	1-Control	1-wild-type	0.00655357		01-BT549	shELAVL1 (II)	1-Control	1-wild-type	0.0846278
01-BT549	shELAVL1 (I)	1-Control	1-wild-type	-0.00694611		01-BT549	shELAVL1 (II)	1-Control	1-wild-type	0.0776019
01-BT549	shELAVL1 (I)	1-Control	1-wild-type	0.174441		01-BT549	shELAVL1 (II)	1-Control	1-wild-type	0.0651984
01-BT549	shELAVL1 (I)	1-Control	1-wild-type	-0.0500788		01-BT549	shELAVL1 (II)	1-Control	1-wild-type	0.0828483
01-BT549	shELAVL1 (I)	1-Control	1-wild-type	-0.217898		01-BT549	shELAVL1 (II)	1-Control	1-wild-type	0.0812742
01-BT549	shELAVL1 (I)	1-Control	1-wild-type	-0.423752		01-BT549	shELAVL1 (II)	1-Control	1-wild-type	-0.0307677
01-BT549	shELAVL1 (I)	1-Control	1-wild-type	-0.00522031		01-BT549	shELAVL1 (II)	1-Control	1-wild-type	0.0880382
01-BT549	shELAVL1 (I)	1-Control	1-wild-type	0.134293		01-BT549	shELAVL1 (II)	1-Control	1-wild-type	0.144113
01-BT549	shELAVL1 (I)	1-Control	1-wild-type	0.0324334		01-BT549	shELAVL1 (II)	1-Control	1-wild-type	0.126094
01-BT549	shELAVL1 (I)	1-Control	1-wild-type	-0.0784848		01-BT549	shELAVL1 (II)	1-Control	1-wild-type	-0.00741215
01-BT549	shELAVL1 (I)	1-Control	1-wild-type	0.0766203		01-BT549	shELAVL1 (II)	1-Control	1-wild-type	0.0932452
01-BT549	shELAVL1 (I)	1-Control	1-wild-type	0.134795		01-BT549	shELAVL1 (II)	1-Control	1-wild-type	0.0844414
01-BT549	shELAVL1 (I)	1-Control	1-wild-type	-0.00766337		01-BT549	shELAVL1 (II)	1-Control	1-wild-type	0.227228
01-BT549	shELAVL1 (I)	1-Control	1-wild-type	0.0774911		01-BT549	shELAVL1 (II)	1-Control	1-wild-type	0.134714
01-BT549	shELAVL1 (I)	1-Control	1-wild-type	0.0164717		01-BT549	shELAVL1 (II)	1-Control	1-wild-type	-0.0928103
01-BT549	shELAVL1 (I)	1-Control	1-wild-type	-0.165071		01-BT549	shELAVL1 (II)	1-Control	1-wild-type	0.0211834
01-BT549	shELAVL1 (I)	1-Control	1-wild-type	0.0854913		01-BT549	shELAVL1 (II)	1-Control	1-wild-type	-0.110668
01-BT549	shELAVL1 (I)	1-Control	1-wild-type	0.126099		01-BT549	shELAVL1 (II)	1-Control	1-wild-type	-0.162378
01-BT549	shELAVL1 (I)	1-Control	1-wild-type	-0.192365		01-BT549	shELAVL1 (II)	1-Control	1-wild-type	-0.071646
01-BT549	shELAVL1 (I)	1-Control	1-wild-type	0.00449006		01-BT549	shELAVL1 (II)	1-Control	1-wild-type	-0.138495
01-BT549	shELAVL1 (I)	1-Control	1-wild-type	0.157641		01-BT549	shELAVL1 (II)	1-Control	1-wild-type	-0.105808
01-BT549	shELAVL1 (I)	1-Control	1-wild-type	0.127814		01-BT549	shELAVL1 (II)	1-Control	1-wild-type	-0.0944079
01-BT549	shELAVL1 (I)	1-Control	1-wild-type	-0.444157		01-BT549	shELAVL1 (II)	1-Control	1-wild-type	-0.14254
01-BT549	shELAVL1 (I)	1-Control	1-wild-type	0.037589		01-BT549	shELAVL1 (II)	1-Control	1-wild-type	-0.102961
01-BT549	shELAVL1 (I)	1-Control	1-wild-type	0.060853		01-BT549	shELAVL1 (II)	1-Control	1-wild-type	-0.159368
01-BT549	shELAVL1 (I)	1-Control	1-wild-type	0.00964364		01-BT549	shELAVL1 (II)	1-Control	1-wild-type	-0.104059
01-BT549	shELAVL1 (I)	1-Control	1-wild-type	-0.0605759		01-BT549	shELAVL1 (II)	1-Control	1-wild-type	0.0273767
01-BT549	shELAVL1 (I)	1-Control	1-wild-type	-0.0720407		01-BT549	shELAVL1 (II)	1-Control	1-wild-type	0.0425816
01-BT549	shELAVL1 (I)	1-Control	1-wild-type	0.109663		01-BT549	shELAVL1 (II)	1-Control	1-wild-type	-0.106839
01-BT549	shELAVL1 (I)	1-Control	1-wild-type	-0.136851		01-BT549	shELAVL1 (II)	1-Control	1-wild-type	-0.0673317
01-BT549	shELAVL1 (I)	1-Control	1-wild-type	0.0795214		01-BT549	shELAVL1 (II)	1-Control	1-wild-type	-0.0150679
01-BT549	shELAVL1 (I)	1-Control	1-wild-type	0.0561548		01-BT549	shELAVL1 (II)	1-Control	1-wild-type	-0.05245
01-BT549	shELAVL1 (I)	1-Control	1-wild-type	0.0905246		01-BT549	shELAVL1 (II)	1-Control	1-wild-type	-0.113072
01-BT549	shELAVL1 (I)	1-Control	1-wild-type	-0.0405311		01-BT549	shELAVL1 (II)	1-Control	1-wild-type	-0.127633
01-BT549	shELAVL1 (I)	1-Control	1-wild-type	-0.0257567		01-BT549	shELAVL1 (II)	1-Control	1-wild-type	-0.0937064
01-BT549	shELAVL1 (I)	1-Control	1-wild-type	-0.017007		01-BT549	shELAVL1 (II)	1-Control	1-wild-type	-0.0644121
01-BT549	shELAVL1 (I)	1-Control	1-wild-type	-0.0408025		01-BT549	shELAVL1 (II)	1-Control	1-wild-type	0.0828923
01-BT549	shELAVL1 (I)	1-Control	1-wild-type	0.0845301		01-BT549	shELAVL1 (II)	1-Control	1-wild-type	0.0401723
01-BT549	shELAVL1 (I)	1-Control	1-wild-type	-0.147529		01-BT549	shELAVL1 (II)	1-Control	1-wild-type	0.0200961
01-BT549	shELAVL1 (I)	1-Control	1-wild-type	0.13139		01-BT549	shELAVL1 (II)	1-Control	1-wild-type	-0.0625738
01-BT549	shELAVL1 (I)	1-Control	1-wild-type	-0.466078		01-BT549	shELAVL1 (II)	1-Control	1-wild-type	-0.0113589
01-BT549	shELAVL1 (I)	1-Control	1-wild-type	0.00346688		01-BT549	shELAVL1 (II)	1-Control	1-wild-type	-0.0889385
01-BT549	shELAVL1 (I)	1-Control	1-wild-type	0.114784		01-BT549	shELAVL1 (II)	1-Control	1-wild-type	0.0843285
01-BT549	shELAVL1 (I)	1-Control	1-wild-type	0.0829126		01-BT549	shELAVL1 (II)	1-Control	1-wild-type	0.035949
01-BT549	shELAVL1 (I)	1-Control	1-wild-type	0.174568		01-BT549	shELAVL1 (II)	1-Control	1-wild-type	0.0565759
01-BT549	shELAVL1 (I)	1-Control	1-wild-type	0.151951		01-BT549	shELAVL1 (II)	1-Control	1-wild-type	0.0678589
01-BT549	shELAVL1 (I)	1-Control	1-wild-type	0.197218		01-BT549	shELAVL1 (II)	1-Control	1-wild-type	0.0499586
01-BT549	shELAVL1 (I)	1-Control	1-wild-type	0.0705177		01-BT549	shELAVL1 (II)	1-Control	1-wild-type	-0.00917836
01-BT549	shELAVL1 (I)	1-Control	1-wild-type	0.166111		01-BT549	shELAVL1 (II)	1-Control	1-wild-type	0.0897217
01-BT549	shELAVL1 (I)	1-Control	1-wild-type	0.00131755		01-BT549	shELAVL1 (II)	1-Control	1-wild-type	0.10109
01-BT549	shELAVL1 (I)	1-Control	1-wild-type	0.172906		01-BT549	shELAVL1 (II)	1-Control	1-wild-type	0.144877
01-BT549	shELAVL1 (I)	1-Control	1-wild-type	0.0492646		01-BT549	shELAVL1 (II)	1-Control	1-wild-type	0.268535
01-BT549	shELAVL1 (I)	1-Control	1-wild-type	0.136584		01-BT549	shELAVL1 (II)	1-Control	1-wild-type	0.00559718
01-BT549	shELAVL1 (I)	1-Control	1-wild-type	0.109815		01-BT549	shELAVL1 (II)	1-Control	1-wild-type	0.159905
01-BT549	shELAVL1 (I)	1-Control	1-wild-type	0.0823799		01-BT549	shELAVL1 (II)	1-Control	1-wild-type	0.0897953
01-BT549	shELAVL1 (I)	1-Control	1-wild-type	0.13358		01-BT549	shELAVL1 (II)	1-Control	1-wild-type	-0.220871
01-BT549	shELAVL1 (I)	1-Control	1-wild-type	0.0801478		01-BT549	shELAVL1 (II)	1-Control	1-wild-type	-0.122297
01-BT549	shELAVL1 (I)	1-Control	1-wild-type	0.034969		01-BT549	shELAVL1 (II)	1-Control	1-wild-type	-0.121717
01-BT549	shELAVL1 (I)	1-Control	1-wild-type	0.0976379		01-BT549	shELAVL1 (II)	1-Control	1-wild-type	-0.055407
01-BT549	shELAVL1 (I)	1-Control	1-wild-type	0.654112		01-BT549	shELAVL1 (II)	1-Control	1-wild-type	-0.10364
01-BT549	shELAVL1 (I)	1-Control	1-wild-type	0.341587		01-BT549	shELAVL1 (II)	1-Control	1-wild-type	-0.0801359
01-BT549	shELAVL1 (I)	1-Control	1-wild-type	0.0251186		01-BT549	shELAVL1 (II)	1-Control	1-wild-type	-0.0457443
01-BT549	shELAVL1 (I)	1-Control	1-wild-type	-0.835952		01-BT549	shELAVL1 (II)	1-Control	1-wild-type	0.0407323
01-BT549	shELAVL1 (I)	1-Control	1-wild-type	-0.747968		01-BT549	shELAVL1 (II)	1-Control	1-wild-type	-0.0751977
01-BT549	shELAVL1 (I)	1-Control	1-wild-type	-0.0811227		01-BT549	shELAVL1 (II)	1-Control	1-wild-type	0.0455408
01-BT549	shELAVL1 (I)	1-Control	1-wild-type	-0.0488203		01-BT549	shELAVL1 (II)	1-Control	1-wild-type	-0.0317301
01-BT549	shELAVL1 (I)	1-Control	1-wild-type	-0.0954014		01-BT549	shELAVL1 (II)	1-Control	1-wild-type	-0.0155932
01-BT549	shELAVL1 (I)	1-Control	1-wild-type	0.0655788		01-BT549	shELAVL1 (II)	1-Control	1-wild-type	-0.102433
01-BT549	shELAVL1 (I)	1-Control	1-wild-type	-0.00607401		01-BT549	shELAVL1 (II)	1-Control	1-wild-type	0.0810345
01-BT549	shELAVL1 (I)	1-Control	1-wild-type	0.120006		01-BT549	shELAVL1 (II)	1-Control	1-wild-type	-0.142892
01-BT549	shELAVL1 (I)	1-Control	1-wild-type	-0.0887447		01-BT549	shELAVL1 (II)	1-Control	1-wild-type	-0.0661608
01-BT549	shELAVL1 (I)	1-Control	1-wild-type	-0.207405		01-BT549	shELAVL1 (II)	1-Control	1-wild-type	-0.184355
01-BT549	shELAVL1 (I)	1-Control	1-wild-type	0.203488		01-BT549	shELAVL1 (II)	1-Control	1-wild-type	-0.0141962
01-BT549	shELAVL1 (I)	1-Control	1-wild-type	-0.174638		01-BT549	shELAVL1 (II)	1-Control	1-wild-type	0.0426852
01-BT549	shELAVL1 (I)	1-Control	1-wild-type	-0.389173		01-BT549	shELAVL1 (II)	1-Control	1-wild-type	0.00110956
01-BT549	shELAVL1 (I)	1-Control	1-wild-type	-0.203804		01-BT549	shELAVL1 (II)	1-Control	1-wild-type	0.194298
01-BT549	shELAVL1 (I)	1-Control	1-wild-type	0.0930562		01-BT549	shELAVL1 (II)	1-Control	1-wild-type	-0.0808069
01-BT549	shELAVL1 (I)	1-Control	1-wild-type	0.25703		01-BT549	shELAVL1 (II)	1-Control	1-wild-type	0.0540388
01-BT549	shELAVL1 (I)	1-Control	1-wild-type	0.0971774		01-BT549	shELAVL1 (II)	1-Control	1-wild-type	0.00600225
01-BT549	shELAVL1 (I)	1-Control	1-wild-type	0.0135377		01-BT549	shELAVL1 (II)	1-Control	1-wild-type	0.157213
01-BT549	shELAVL1 (I)	1-Control	1-wild-type	0.222219		01-BT549	shELAVL1 (II)	1-Control	1-wild-type	0.0156991
01-BT549	shELAVL1 (I)	1-Control	1-wild-type	-0.00193355		01-BT549	shELAVL1 (II)	1-Control	1-wild-type	-0.188693
01-BT549	shELAVL1 (I)	1-Control	1-wild-type	0.090627		01-BT549	shELAVL1 (II)	1-Control	1-wild-type	-0.222614
01-BT549	shELAVL1 (I)	1-Control	1-wild-type	0.232301		01-BT549	shELAVL1 (II)	1-Control	1-wild-type	-0.102267
01-BT549	shELAVL1 (I)	1-Control	1-wild-type	0.0422384		01-BT549	shELAVL1 (II)	1-Control	1-wild-type	-0.110468
01-BT549	shELAVL1 (I)	1-Control	1-wild-type	0.115754		01-BT549	shELAVL1 (II)	1-Control	1-wild-type	-0.0931229
01-BT549	shELAVL1 (I)	1-Control	1-wild-type	0.0485251		01-BT549	shELAVL1 (II)	1-Control	1-wild-type	-0.0868438
01-BT549	shELAVL1 (I)	1-Control	1-wild-type	-0.225422		01-BT549	shELAVL1 (II)	1-Control	1-wild-type	0.0146823
01-BT549	shELAVL1 (I)	1-Control	1-wild-type	0.00928401		01-BT549	shELAVL1 (II)	1-Control	1-wild-type	-0.042956
01-BT549	shELAVL1 (I)	1-Control	1-wild-type	-0.0687549		01-BT549	shELAVL1 (II)	1-Control	1-wild-type	-0.0778396
01-BT549	shELAVL1 (I)	1-Control	1-wild-type	0.110577		01-BT549	shELAVL1 (II)	1-Control	1-wild-type	-0.0429669
01-BT549	shELAVL1 (I)	1-Control	1-wild-type	0.162058		01-BT549	shELAVL1 (II)	1-Control	1-wild-type	0.0790954
01-BT549	shELAVL1 (I)	1-Control	1-wild-type	-0.585676		01-BT549	shELAVL1 (II)	1-Control	1-wild-type	-0.0374016
01-BT549	shELAVL1 (I)	1-Control	1-wild-type	0.0737682		01-BT549	shELAVL1 (II)	1-Control	1-wild-type	-0.0339847
01-BT549	shELAVL1 (I)	1-Control	1-wild-type	-0.00978641		01-BT549	shELAVL1 (II)	1-Control	1-wild-type	0.0215203
01-BT549	shELAVL1 (I)	1-Control	1-wild-type	0.0391756		01-BT549	shELAVL1 (II)	1-Control	1-wild-type	-0.0119204
01-BT549	shELAVL1 (I)	1-Control	1-wild-type	0.00806676		01-BT549	shELAVL1 (II)	1-Control	1-wild-type	0.128259
01-BT549	shELAVL1 (I)	1-Control	1-wild-type	-0.0814231		01-BT549	shELAVL1 (II)	1-Control	1-wild-type	0.0592264
01-BT549	shELAVL1 (I)	1-Control	1-wild-type	-0.0792041		01-BT549	shELAVL1 (II)	1-Control	1-wild-type	0.0154541
01-BT549	shELAVL1 (I)	1-Control	1-wild-type	-0.0739531		01-BT549	shELAVL1 (II)	1-Control	1-wild-type	0.0925397
01-BT549	shELAVL1 (I)	1-Control	1-wild-type	0.151378		01-BT549	shELAVL1 (II)	1-Control	1-wild-type	0.0658492
01-BT549	shELAVL1 (I)	1-Control	1-wild-type	0.0934497		01-BT549	shELAVL1 (II)	1-Control	1-wild-type	0.0835555
01-BT549	shELAVL1 (I)	1-Control	1-wild-type	0.180701		01-BT549	shELAVL1 (II)	1-Control	1-wild-type	0.0555605
01-BT549	shELAVL1 (I)	1-Control	1-wild-type	0.129503		01-BT549	shELAVL1 (II)	1-Control	1-wild-type	-0.0469075
01-BT549	shELAVL1 (I)	1-Control	1-wild-type	0.0692432		01-BT549	shELAVL1 (II)	1-Control	1-wild-type	0.0752303
01-BT549	shELAVL1 (I)	1-Control	1-wild-type	-0.0349241		01-BT549	shELAVL1 (II)	1-Control	1-wild-type	0.0750277
01-BT549	shELAVL1 (I)	1-Control	1-wild-type	0.0710483		01-BT549	shELAVL1 (II)	1-Control	1-wild-type	-0.0498723
01-BT549	shELAVL1 (I)	1-Control	1-wild-type	0.0203515		01-BT549	shELAVL1 (II)	1-Control	1-wild-type	-0.0697089
01-BT549	shELAVL1 (I)	1-Control	1-wild-type	-0.0752027		01-BT549	shELAVL1 (II)	1-Control	1-wild-type	-0.122704
01-BT549	shELAVL1 (I)	1-Control	1-wild-type	-0.261104		01-BT549	shELAVL1 (II)	1-Control	1-wild-type	-0.0976313
01-BT549	shELAVL1 (I)	1-Control	1-wild-type	-0.102491		01-BT549	shELAVL1 (II)	1-Control	1-wild-type	-0.117509
01-BT549	shELAVL1 (I)	1-Control	1-wild-type	-0.318852		01-BT549	shELAVL1 (II)	1-Control	1-wild-type	-0.166754
01-BT549	shELAVL1 (I)	1-Control	1-wild-type	-0.363424		01-BT549	shELAVL1 (II)	1-Control	1-wild-type	-0.179631
01-BT549	shELAVL1 (I)	1-Control	1-wild-type	0.0252111		01-BT549	shELAVL1 (II)	1-Control	1-wild-type	-0.0812141
01-BT549	shELAVL1 (I)	1-Control	1-wild-type	-0.0362155		01-BT549	shELAVL1 (II)	1-Control	1-wild-type	-0.0859359
01-BT549	shELAVL1 (I)	1-Control	1-wild-type	-0.425614		01-BT549	shELAVL1 (II)	1-Control	1-wild-type	-0.0885927
01-BT549	shELAVL1 (I)	1-Control	1-wild-type	-0.306983		01-BT549	shELAVL1 (II)	1-Control	1-wild-type	-0.145482
01-BT549	shELAVL1 (I)	1-Control	1-wild-type	-0.389439		01-BT549	shELAVL1 (II)	1-Control	1-wild-type	-0.098086
01-BT549	shELAVL1 (I)	1-Control	1-wild-type	-0.155356		01-BT549	shELAVL1 (II)	1-Control	1-wild-type	-0.107048
01-BT549	shELAVL1 (I)	1-Control	1-wild-type	-0.0940932		01-BT549	shELAVL1 (II)	1-Control	1-wild-type	-0.025122
01-BT549	shELAVL1 (I)	1-Control	1-wild-type	-0.273628		01-BT549	shELAVL1 (II)	1-Control	1-wild-type	-0.0987637
01-BT549	shELAVL1 (I)	1-Control	1-wild-type	-1.02611		01-BT549	shELAVL1 (II)	1-Control	1-wild-type	-0.00352327
01-BT549	shELAVL1 (I)	1-Control	1-wild-type	0.0462898		01-BT549	shELAVL1 (II)	1-Control	1-wild-type	-0.0850716
01-BT549	shELAVL1 (I)	1-Control	1-wild-type	-0.0224955		01-BT549	shELAVL1 (II)	1-Control	1-wild-type	-0.0833947
01-BT549	shELAVL1 (I)	1-Control	1-wild-type	-0.138483		01-BT549	shELAVL1 (II)	1-Control	1-wild-type	-0.00719828
01-BT549	shELAVL1 (I)	1-Control	1-wild-type	-0.228013		01-BT549	shELAVL1 (II)	1-Control	1-wild-type	-0.00645707
01-BT549	shELAVL1 (I)	1-Control	1-wild-type	-0.0816213		01-BT549	shELAVL1 (II)	1-Control	1-wild-type	-0.0789031
01-BT549	shELAVL1 (I)	1-Control	1-wild-type	-0.139929		01-BT549	shELAVL1 (II)	1-Control	1-wild-type	-0.00321726
01-BT549	shELAVL1 (I)	1-Control	1-wild-type	-0.171607		01-BT549	shELAVL1 (II)	1-Control	1-wild-type	-0.00858761
01-BT549	shELAVL1 (I)	1-Control	1-wild-type	-0.0928445		01-BT549	shELAVL1 (II)	1-Control	1-wild-type	0.0758304
01-BT549	shELAVL1 (I)	1-Control	1-wild-type	-0.0634587		01-BT549	shELAVL1 (II)	1-Control	1-wild-type	0.0399678
01-BT549	shELAVL1 (I)	1-Control	1-wild-type	0.0236478		01-BT549	shELAVL1 (II)	1-Control	1-wild-type	0.0483021
01-BT549	shELAVL1 (I)	1-Control	1-wild-type	-0.764094		01-BT549	shELAVL1 (II)	1-Control	1-wild-type	0.00958991
01-BT549	shELAVL1 (I)	1-Control	1-wild-type	-0.0035589		01-BT549	shELAVL1 (II)	1-Control	1-wild-type	-0.051347
01-BT549	shELAVL1 (I)	1-Control	1-wild-type	-0.0574867		01-BT549	shELAVL1 (II)	1-Control	1-wild-type	-0.017988
01-BT549	shELAVL1 (I)	1-Control	1-wild-type	0.119442		01-BT549	shELAVL1 (II)	1-Control	1-wild-type	-0.0105348
01-BT549	shELAVL1 (I)	1-Control	1-wild-type	-0.0618865		01-BT549	shELAVL1 (II)	1-Control	1-wild-type	-0.0069898
01-BT549	shELAVL1 (I)	1-Control	1-wild-type	0.062737		01-BT549	shELAVL1 (II)	1-Control	1-wild-type	0.205298
01-BT549	shELAVL1 (I)	1-Control	1-wild-type	-0.131001		01-BT549	shELAVL1 (II)	1-Control	1-wild-type	0.333252
01-BT549	shELAVL1 (I)	1-Control	1-wild-type	0.119753		01-BT549	shELAVL1 (II)	1-Control	1-wild-type	0.00283686
01-BT549	shELAVL1 (I)	1-Control	1-wild-type	-0.0948698		01-BT549	shELAVL1 (II)	1-Control	1-wild-type	0.0406928
01-BT549	shELAVL1 (I)	1-Control	1-wild-type	0.0752057		01-BT549	shELAVL1 (II)	1-Control	1-wild-type	0.0482038
01-BT549	shELAVL1 (I)	1-Control	1-wild-type	0.163452		01-BT549	shELAVL1 (II)	1-Control	1-wild-type	0.0298992
01-BT549	shELAVL1 (I)	1-Control	1-wild-type	-0.00632054		01-BT549	shELAVL1 (II)	1-Control	1-wild-type	-0.0108099
01-BT549	shELAVL1 (I)	1-Control	1-wild-type	0.0944003		01-BT549	shELAVL1 (II)	1-Control	1-wild-type	0.112724
01-BT549	shELAVL1 (I)	1-Control	1-wild-type	-0.276076		01-BT549	shELAVL1 (II)	1-Control	1-wild-type	-0.0290776
01-BT549	shELAVL1 (I)	1-Control	1-wild-type	0.125108		01-BT549	shELAVL1 (II)	1-Control	1-wild-type	-0.130708
01-BT549	shELAVL1 (I)	1-Control	1-wild-type	-0.298099		01-BT549	shELAVL1 (II)	1-Control	1-wild-type	-0.0908027
01-BT549	shELAVL1 (I)	1-Control	1-wild-type	0.0697177		01-BT549	shELAVL1 (II)	1-Control	1-wild-type	-0.18345
01-BT549	shELAVL1 (I)	1-Control	1-wild-type	0.0813569		01-BT549	shELAVL1 (II)	1-Control	1-wild-type	-0.103728
01-BT549	shELAVL1 (I)	1-Control	1-wild-type	-0.0965242		01-BT549	shELAVL1 (II)	1-Control	1-wild-type	-0.155508
01-BT549	shELAVL1 (I)	1-Control	1-wild-type	-0.111075		01-BT549	shELAVL1 (II)	1-Control	1-wild-type	-0.0327434
01-BT549	shELAVL1 (I)	1-Control	1-wild-type	-0.0484971		01-BT549	shELAVL1 (II)	1-Control	1-wild-type	-0.041091
01-BT549	shELAVL1 (I)	1-Control	1-wild-type	-0.0104797		01-BT549	shELAVL1 (II)	1-Control	1-wild-type	0.0129194
01-BT549	shELAVL1 (I)	1-Control	1-wild-type	-0.034671		01-BT549	shELAVL1 (II)	1-Control	1-wild-type	-0.0720894
01-BT549	shELAVL1 (I)	1-Control	1-wild-type	-0.673049		01-BT549	shELAVL1 (II)	1-Control	1-wild-type	0.0495463
01-BT549	shELAVL1 (I)	1-Control	1-wild-type	-0.240588		01-BT549	shELAVL1 (II)	1-Control	1-wild-type	-0.106106
01-BT549	shELAVL1 (I)	1-Control	1-wild-type	-0.803694		01-BT549	shELAVL1 (II)	1-Control	1-wild-type	-0.107056
01-BT549	shELAVL1 (I)	1-Control	1-wild-type	-0.062618		01-BT549	shELAVL1 (II)	1-Control	1-wild-type	-0.08124
01-BT549	shELAVL1 (I)	1-Control	1-wild-type	-0.340059		01-BT549	shELAVL1 (II)	1-Control	1-wild-type	0.231199
01-BT549	shELAVL1 (I)	1-Control	1-wild-type	-0.0750281		01-BT549	shELAVL1 (II)	1-Control	1-wild-type	0.0272156
01-BT549	shELAVL1 (I)	1-Control	1-wild-type	0.000928647		01-BT549	shELAVL1 (II)	1-Control	1-wild-type	0.0146592
01-BT549	shELAVL1 (I)	1-Control	1-wild-type	0.0821306		01-BT549	shELAVL1 (II)	1-Control	1-wild-type	0.00964049
01-BT549	shELAVL1 (I)	1-Control	1-wild-type	0.126605		01-BT549	shELAVL1 (II)	1-Control	1-wild-type	0.0536493
01-BT549	shELAVL1 (I)	1-Control	1-wild-type	-0.474107		01-BT549	shELAVL1 (II)	1-Control	1-wild-type	0.0637195
01-BT549	shELAVL1 (I)	1-Control	1-wild-type	-0.0819683		01-BT549	shELAVL1 (II)	1-Control	1-wild-type	0.0145239
01-BT549	shELAVL1 (I)	1-Control	1-wild-type	0.0315299		01-BT549	shELAVL1 (II)	1-Control	1-wild-type	-0.0103141
01-BT549	shELAVL1 (I)	1-Control	1-wild-type	-0.00940337		01-BT549	shELAVL1 (II)	1-Control	1-wild-type	0.0261275
01-BT549	shELAVL1 (I)	1-Control	1-wild-type	0.054298		01-BT549	shELAVL1 (II)	1-Control	1-wild-type	0.0275722
01-BT549	shELAVL1 (I)	1-Control	1-wild-type	0.151716		01-BT549	shELAVL1 (II)	1-Control	1-wild-type	-0.0781416
01-BT549	shELAVL1 (I)	1-Control	1-wild-type	0.0739313		01-BT549	shELAVL1 (II)	1-Control	1-wild-type	0.0706892
01-BT549	shELAVL1 (I)	1-Control	1-wild-type	-0.220615		01-BT549	shELAVL1 (II)	1-Control	1-wild-type	0.0461309
01-BT549	shELAVL1 (I)	1-Control	1-wild-type	-0.544497		01-BT549	shELAVL1 (II)	1-Control	1-wild-type	0.00710611
01-BT549	shELAVL1 (I)	1-Control	1-wild-type	0.165861		01-BT549	shELAVL1 (II)	1-Control	1-wild-type	-0.0380372
01-BT549	shELAVL1 (I)	1-Control	1-wild-type	0.0946197		01-BT549	shELAVL1 (II)	1-Control	1-wild-type	0.0580982
01-BT549	shELAVL1 (I)	1-Control	1-wild-type	-0.112603		01-BT549	shELAVL1 (II)	1-Control	1-wild-type	0.0640418
01-BT549	shELAVL1 (I)	1-Control	1-wild-type	-0.257515		01-BT549	shELAVL1 (II)	1-Control	1-wild-type	-0.0859742
01-BT549	shELAVL1 (I)	1-Control	1-wild-type	0.0692893		01-BT549	shELAVL1 (II)	1-Control	1-wild-type	-0.0120347
01-BT549	shELAVL1 (I)	1-Control	1-wild-type	-0.106566		01-BT549	shELAVL1 (II)	1-Control	1-wild-type	-0.22077
01-BT549	shELAVL1 (I)	1-Control	1-wild-type	-0.102518		01-BT549	shELAVL1 (II)	1-Control	1-wild-type	-0.188921
01-BT549	shELAVL1 (I)	1-Control	1-wild-type	-0.834112		01-BT549	shELAVL1 (II)	1-Control	1-wild-type	0.0636945
01-BT549	shELAVL1 (I)	1-Control	1-wild-type	-0.154435		01-BT549	shELAVL1 (II)	1-Control	1-wild-type	0.0163224
01-BT549	shELAVL1 (I)	1-Control	1-wild-type	-0.0405511		01-BT549	shELAVL1 (II)	1-Control	1-wild-type	-0.104993
01-BT549	shELAVL1 (I)	1-Control	1-wild-type	-0.0362782		01-BT549	shELAVL1 (II)	1-Control	1-wild-type	-0.0810987
01-BT549	shELAVL1 (I)	1-Control	1-wild-type	-0.0752168		01-BT549	shELAVL1 (II)	1-Control	1-wild-type	-0.0517745
01-BT549	shELAVL1 (I)	1-Control	1-wild-type	0.0162246		01-BT549	shELAVL1 (II)	1-Control	1-wild-type	-0.0299286
01-BT549	shELAVL1 (I)	1-Control	1-wild-type	0.130886		01-BT549	shELAVL1 (II)	1-Control	1-wild-type	-0.0588353
01-BT549	shELAVL1 (I)	1-Control	1-wild-type	0.0100765		01-BT549	shELAVL1 (II)	1-Control	1-wild-type	-0.104217
01-BT549	shELAVL1 (I)	1-Control	1-wild-type	0.0460867		01-BT549	shELAVL1 (II)	1-Control	1-wild-type	-0.0133096
01-BT549	shELAVL1 (I)	1-Control	1-wild-type	0.106948		01-BT549	shELAVL1 (II)	1-Control	1-wild-type	0.0157526
01-BT549	shELAVL1 (I)	1-Control	1-wild-type	-0.139616		01-BT549	shELAVL1 (II)	1-Control	1-wild-type	0.0579037
01-BT549	shELAVL1 (I)	1-Control	1-wild-type	0.0696208		01-BT549	shELAVL1 (II)	1-Control	1-wild-type	0.108949
01-BT549	shELAVL1 (I)	1-Control	1-wild-type	-0.211755		01-BT549	shELAVL1 (II)	1-Control	1-wild-type	0.0739957
01-BT549	shELAVL1 (I)	1-Control	1-wild-type	0.100631		01-BT549	shELAVL1 (II)	1-Control	1-wild-type	0.00466981
01-BT549	shELAVL1 (I)	1-Control	1-wild-type	0.0181463		01-BT549	shELAVL1 (II)	1-Control	1-wild-type	0.0417923
01-BT549	shELAVL1 (I)	1-Control	1-wild-type	0.0500366		01-BT549	shELAVL1 (II)	1-Control	1-wild-type	0.180529
01-BT549	shELAVL1 (I)	1-Control	1-wild-type	-0.388893		01-BT549	shELAVL1 (II)	1-Control	1-wild-type	0.0821503
01-BT549	shELAVL1 (I)	1-Control	1-wild-type	0.21534		01-BT549	shELAVL1 (II)	1-Control	1-wild-type	-0.0478303
01-BT549	shELAVL1 (I)	1-Control	1-wild-type	0.106269		01-BT549	shELAVL1 (II)	1-Control	1-wild-type	-0.00094238
01-BT549	shELAVL1 (I)	1-Control	1-wild-type	0.133258		01-BT549	shELAVL1 (II)	1-Control	1-wild-type	0.00970869
01-BT549	shELAVL1 (I)	1-Control	1-wild-type	0.0602971		01-BT549	shELAVL1 (II)	1-Control	1-wild-type	0.00261932
01-BT549	shELAVL1 (I)	1-Control	1-wild-type	0.0646922		01-BT549	shELAVL1 (II)	1-Control	1-wild-type	0.0522899
01-BT549	shELAVL1 (I)	1-Control	1-wild-type	0.0148783		01-BT549	shELAVL1 (II)	1-Control	1-wild-type	-0.0283017
01-BT549	shELAVL1 (I)	1-Control	1-wild-type	-0.41616		01-BT549	shELAVL1 (II)	1-Control	1-wild-type	0.0815252
01-BT549	shELAVL1 (I)	1-Control	1-wild-type	-0.156426		01-BT549	shELAVL1 (II)	1-Control	1-wild-type	0.0315914
01-BT549	shELAVL1 (I)	1-Control	1-wild-type	0.0320037		01-BT549	shELAVL1 (II)	1-Control	1-wild-type	0.0892011
01-BT549	shELAVL1 (I)	1-Control	1-wild-type	-0.0418899		01-BT549	shELAVL1 (II)	1-Control	1-wild-type	-0.0684299
01-BT549	shELAVL1 (I)	1-Control	1-wild-type	-1.13524		01-BT549	shELAVL1 (II)	1-Control	1-wild-type	0.0368357
01-BT549	shELAVL1 (I)	1-Control	1-wild-type	0.370324		01-BT549	shELAVL1 (II)	1-Control	1-wild-type	0.0686782
01-BT549	shELAVL1 (I)	1-Control	1-wild-type	-0.262589		01-BT549	shELAVL1 (II)	1-Control	1-wild-type	-0.00860324
01-BT549	shELAVL1 (I)	1-Control	1-wild-type	0.207282		01-BT549	shELAVL1 (II)	1-Control	1-wild-type	-0.0334466
01-BT549	shELAVL1 (I)	1-Control	1-wild-type	-0.00872993		01-BT549	shELAVL1 (II)	1-Control	1-wild-type	-0.064566
01-BT549	shELAVL1 (I)	1-Control	1-wild-type	0.12882		01-BT549	shELAVL1 (II)	1-Control	1-wild-type	-0.0405916
01-BT549	shELAVL1 (I)	1-Control	1-wild-type	-0.0462322		01-BT549	shELAVL1 (II)	1-Control	1-wild-type	-0.0994688
01-BT549	shELAVL1 (I)	1-Control	1-wild-type	-0.0474635		01-BT549	shELAVL1 (II)	1-Control	1-wild-type	-0.082273
01-BT549	shELAVL1 (I)	1-Control	1-wild-type	-0.306443		01-BT549	shELAVL1 (II)	1-Control	1-wild-type	-0.00485412
01-BT549	shELAVL1 (I)	1-Control	1-wild-type	0.00917562		01-BT549	shELAVL1 (II)	1-Control	1-wild-type	-0.0488156
01-BT549	shELAVL1 (I)	1-Control	1-wild-type	-0.0142206		01-BT549	shELAVL1 (II)	1-Control	1-wild-type	-0.11305
01-BT549	shELAVL1 (I)	1-Control	1-wild-type	-0.0757314		01-BT549	shELAVL1 (II)	1-Control	1-wild-type	-0.173396
01-BT549	shELAVL1 (I)	1-Control	1-wild-type	-0.0539736		01-BT549	shELAVL1 (II)	1-Control	1-wild-type	0.00822923
01-BT549	shELAVL1 (I)	1-Control	1-wild-type	-0.212999		01-BT549	shELAVL1 (II)	1-Control	1-wild-type	-0.00309649
01-BT549	shELAVL1 (I)	1-Control	1-wild-type	-0.149082		01-BT549	shELAVL1 (II)	1-Control	1-wild-type	0.00723569
01-BT549	shELAVL1 (I)	1-Control	1-wild-type	-0.12647		01-BT549	shELAVL1 (II)	1-Control	1-wild-type	-0.0367281
01-BT549	shELAVL1 (I)	1-Control	1-wild-type	-0.507202		01-BT549	shELAVL1 (II)	1-Control	1-wild-type	0.0410171
01-BT549	shELAVL1 (I)	1-Control	1-wild-type	0.0350869		01-BT549	shELAVL1 (II)	1-Control	1-wild-type	0.0330823
01-BT549	shELAVL1 (I)	1-Control	1-wild-type	-0.171245		01-BT549	shELAVL1 (II)	1-Control	1-wild-type	0.0737585
01-BT549	shELAVL1 (I)	1-Control	1-wild-type	-0.383007		01-BT549	shELAVL1 (II)	1-Control	1-wild-type	0.0751665
01-BT549	shELAVL1 (I)	1-Control	1-wild-type	-0.0242766		01-BT549	shELAVL1 (II)	1-Control	1-wild-type	0.168042
01-BT549	shELAVL1 (I)	1-Control	1-wild-type	0.0628025		01-BT549	shELAVL1 (II)	1-Control	1-wild-type	-0.0219969
01-BT549	shELAVL1 (I)	1-Control	1-wild-type	-0.831073		01-BT549	shELAVL1 (II)	1-Control	1-wild-type	-0.0494872
01-BT549	shELAVL1 (I)	1-Control	1-wild-type	-0.0775159		01-BT549	shELAVL1 (II)	1-Control	1-wild-type	-0.124901
01-BT549	shELAVL1 (I)	1-Control	1-wild-type	0.0694717		01-BT549	shELAVL1 (II)	1-Control	1-wild-type	0.13929
01-BT549	shELAVL1 (I)	1-Control	1-wild-type	0.107202		01-BT549	shELAVL1 (II)	1-Control	1-wild-type	0.0419689
01-BT549	shELAVL1 (I)	1-Control	1-wild-type	0.0260636		01-BT549	shELAVL1 (II)	1-Control	1-wild-type	0.171814
01-BT549	shELAVL1 (I)	1-Control	1-wild-type	-0.0218607		01-BT549	shELAVL1 (II)	1-Control	1-wild-type	0.164568
01-BT549	shELAVL1 (I)	1-Control	1-wild-type	0.0581353		01-BT549	shELAVL1 (II)	1-Control	1-wild-type	0.0631341
01-BT549	shELAVL1 (I)	1-Control	1-wild-type	-0.0191255		01-BT549	shELAVL1 (II)	1-Control	1-wild-type	0.0757522
01-BT549	shELAVL1 (I)	1-Control	1-wild-type	-0.172122		01-BT549	shELAVL1 (II)	1-Control	1-wild-type	0.00361156
01-BT549	shELAVL1 (I)	1-Control	1-wild-type	-0.138203		01-BT549	shELAVL1 (II)	1-Control	1-wild-type	-0.263328
01-BT549	shELAVL1 (I)	1-Control	1-wild-type	0.432236		01-BT549	shELAVL1 (II)	1-Control	1-wild-type	-0.121379
01-BT549	shELAVL1 (I)	1-Control	1-wild-type	-0.21266		01-BT549	shELAVL1 (II)	1-Control	1-wild-type	0.0289955
01-BT549	shELAVL1 (I)	1-Control	1-wild-type	-0.0270509		01-BT549	shELAVL1 (II)	1-Control	1-wild-type	-0.096779
01-BT549	shELAVL1 (I)	1-Control	1-wild-type	0.0165284		01-BT549	shELAVL1 (II)	1-Control	1-wild-type	0.0562075
01-BT549	shELAVL1 (I)	1-Control	1-wild-type	0.0683243		01-BT549	shELAVL1 (II)	1-Control	1-wild-type	0.0434353
01-BT549	shELAVL1 (I)	1-Control	1-wild-type	0.0220283		01-BT549	shELAVL1 (II)	1-Control	1-wild-type	-0.0584718
01-BT549	shELAVL1 (I)	1-Control	1-wild-type	-0.118254		01-BT549	shELAVL1 (II)	1-Control	1-wild-type	-0.127928
01-BT549	shELAVL1 (I)	1-Control	1-wild-type	-0.0489452		01-BT549	shELAVL1 (II)	1-Control	1-wild-type	0.151981
01-BT549	shELAVL1 (I)	1-Control	1-wild-type	-0.0849397		01-BT549	shELAVL1 (II)	1-Control	1-wild-type	0.0445877
01-BT549	shELAVL1 (I)	1-Control	1-wild-type	-0.357852		01-BT549	shELAVL1 (II)	1-Control	1-wild-type	0.0312189
01-BT549	shELAVL1 (I)	1-Control	1-wild-type	0.164468		01-BT549	shELAVL1 (II)	1-Control	1-wild-type	0.0226563
01-BT549	shELAVL1 (I)	1-Control	1-wild-type	-0.063253		01-BT549	shELAVL1 (II)	1-Control	1-wild-type	0.131138
01-BT549	shELAVL1 (I)	1-Control	1-wild-type	-0.29512		01-BT549	shELAVL1 (II)	1-Control	1-wild-type	0.0784555
01-BT549	shELAVL1 (I)	1-Control	1-wild-type	0.046446		01-BT549	shELAVL1 (II)	1-Control	1-wild-type	0.106124
01-BT549	shELAVL1 (I)	1-Control	1-wild-type	0.293699		01-BT549	shELAVL1 (II)	1-Control	1-wild-type	0.193993
01-BT549	shELAVL1 (I)	1-Control	1-wild-type	0.104337		01-BT549	shELAVL1 (II)	1-Control	1-wild-type	-0.057486
01-BT549	shELAVL1 (I)	1-Control	1-wild-type	-0.00845484		01-BT549	shELAVL1 (II)	1-Control	1-wild-type	-0.0271392
01-BT549	shELAVL1 (I)	1-Control	1-wild-type	0.134867		01-BT549	shELAVL1 (II)	1-Control	1-wild-type	0.049177
01-BT549	shELAVL1 (I)	1-Control	1-wild-type	0.142512		01-BT549	shELAVL1 (II)	1-Control	1-wild-type	-0.0194148
01-BT549	shELAVL1 (I)	1-Control	1-wild-type	-0.308776		01-BT549	shELAVL1 (II)	1-Control	1-wild-type	-0.148903
01-BT549	shELAVL1 (I)	1-Control	1-wild-type	-0.0934469		01-BT549	shELAVL1 (II)	1-Control	1-wild-type	0.0722852
01-BT549	shELAVL1 (I)	1-Control	1-wild-type	0.00991622		01-BT549	shELAVL1 (II)	1-Control	1-wild-type	-0.00535456
01-BT549	shELAVL1 (I)	1-Control	1-wild-type	0.0454596		01-BT549	shELAVL1 (II)	1-Control	1-wild-type	-0.0431893
01-BT549	shELAVL1 (I)	1-Control	1-wild-type	0.199867		01-BT549	shELAVL1 (II)	1-Control	1-wild-type	0.121891
01-BT549	shELAVL1 (I)	1-Control	1-wild-type	0.338199		01-BT549	shELAVL1 (II)	1-Control	1-wild-type	-0.0113131
01-BT549	shELAVL1 (I)	1-Control	1-wild-type	-0.350261		01-BT549	shELAVL1 (II)	1-Control	1-wild-type	0.0736277
01-BT549	shELAVL1 (I)	1-Control	1-wild-type	0.0148116		01-BT549	shELAVL1 (II)	1-Control	1-wild-type	0.106637
01-BT549	shELAVL1 (I)	1-Control	1-wild-type	0.0288472		01-BT549	shELAVL1 (II)	1-Control	1-wild-type	0.0265946
01-BT549	shELAVL1 (I)	1-Control	1-wild-type	-0.525197		01-BT549	shELAVL1 (II)	1-Control	1-wild-type	0.0231231
01-BT549	shELAVL1 (I)	1-Control	1-wild-type	-0.117628		01-BT549	shELAVL1 (II)	1-Control	1-wild-type	-0.0359734
01-BT549	shELAVL1 (I)	1-Control	1-wild-type	-0.171743		01-BT549	shELAVL1 (II)	1-Control	1-wild-type	0.120112
01-BT549	shELAVL1 (I)	1-Control	1-wild-type	-0.137255		01-BT549	shELAVL1 (II)	1-Control	1-wild-type	0.00708161
01-BT549	shELAVL1 (I)	1-Control	1-wild-type	-0.592854		01-BT549	shELAVL1 (II)	1-Control	1-wild-type	0.00250744
01-BT549	shELAVL1 (I)	1-Control	1-wild-type	-0.00548327		01-BT549	shELAVL1 (II)	1-Control	1-wild-type	0.110494
01-BT549	shELAVL1 (I)	1-Control	1-wild-type	-0.0936692		01-BT549	shELAVL1 (II)	1-Control	1-wild-type	-0.0162797
01-BT549	shELAVL1 (I)	1-Control	1-wild-type	-0.22316		01-BT549	shELAVL1 (II)	1-Control	1-wild-type	-0.0506644
01-BT549	shELAVL1 (I)	1-Control	1-wild-type	-0.782002		01-BT549	shELAVL1 (II)	1-Control	1-wild-type	0.00135039
01-BT549	shELAVL1 (I)	1-Control	1-wild-type	-0.113011		01-BT549	shELAVL1 (II)	1-Control	1-wild-type	-0.188233
01-BT549	shELAVL1 (I)	1-Control	1-wild-type	-0.073849		01-BT549	shELAVL1 (II)	1-Control	1-wild-type	-0.118557
01-BT549	shELAVL1 (I)	1-Control	1-wild-type	0.0495583		01-BT549	shELAVL1 (II)	1-Control	1-wild-type	-0.0800369
01-BT549	shELAVL1 (I)	1-Control	1-wild-type	-0.189071		01-BT549	shELAVL1 (II)	1-Control	1-wild-type	0.0634882
01-BT549	shELAVL1 (I)	1-Control	1-wild-type	-0.00616036		01-BT549	shELAVL1 (II)	1-Control	1-wild-type	-0.0143193
01-BT549	shELAVL1 (I)	1-Control	1-wild-type	0.0671907		01-BT549	shELAVL1 (II)	1-Control	1-wild-type	0.0898111
01-BT549	shELAVL1 (I)	1-Control	1-wild-type	0.0912757		01-BT549	shELAVL1 (II)	1-Control	1-wild-type	-0.018315
01-BT549	shELAVL1 (I)	1-Control	1-wild-type	0.0143599		01-BT549	shELAVL1 (II)	1-Control	1-wild-type	0.121611
01-BT549	shELAVL1 (I)	1-Control	1-wild-type	-0.0698437		01-BT549	shELAVL1 (II)	1-Control	1-wild-type	0.024824
01-BT549	shELAVL1 (I)	1-Control	1-wild-type	0.00561764		01-BT549	shELAVL1 (II)	1-Control	1-wild-type	0.0154618
01-BT549	shELAVL1 (I)	1-Control	1-wild-type	-0.293095		01-BT549	shELAVL1 (II)	1-Control	1-wild-type	0.0207704
01-BT549	shELAVL1 (I)	1-Control	1-wild-type	-0.0198175		01-BT549	shELAVL1 (II)	1-Control	1-wild-type	0.0802824
01-BT549	shELAVL1 (I)	1-Control	1-wild-type	0.0968518		01-BT549	shELAVL1 (II)	1-Control	1-wild-type	0.019387
01-BT549	shELAVL1 (I)	1-Control	1-wild-type	0.0838078		01-BT549	shELAVL1 (II)	1-Control	1-wild-type	0.143535
01-BT549	shELAVL1 (I)	1-Control	1-wild-type	0.121184		01-BT549	shELAVL1 (II)	1-Control	1-wild-type	-0.0504006
01-BT549	shELAVL1 (I)	1-Control	1-wild-type	0.0401284		01-BT549	shELAVL1 (II)	1-Control	1-wild-type	-0.033472
01-BT549	shELAVL1 (I)	1-Control	1-wild-type	-0.000154467		01-BT549	shELAVL1 (II)	1-Control	1-wild-type	0.0190391
01-BT549	shELAVL1 (I)	1-Control	1-wild-type	0.0671466		01-BT549	shELAVL1 (II)	1-Control	1-wild-type	0.0451499
01-BT549	shELAVL1 (I)	1-Control	1-wild-type	0.186226		01-BT549	shELAVL1 (II)	1-Control	1-wild-type	0.00160227
01-BT549	shELAVL1 (I)	1-Control	1-wild-type	0.124134		01-BT549	shELAVL1 (II)	1-Control	1-wild-type	0.0435588
01-BT549	shELAVL1 (I)	1-Control	1-wild-type	0.0169817		01-BT549	shELAVL1 (II)	1-Control	1-wild-type	-0.0227191
01-BT549	shELAVL1 (I)	1-Control	1-wild-type	-0.41139		01-BT549	shELAVL1 (II)	1-Control	1-wild-type	0.00674959
01-BT549	shELAVL1 (I)	1-Control	1-wild-type	0.214468		01-BT549	shELAVL1 (II)	1-Control	1-wild-type	-0.120849
01-BT549	shELAVL1 (I)	1-Control	1-wild-type	-0.185382		01-BT549	shELAVL1 (II)	1-Control	1-wild-type	-0.0294073
01-BT549	shELAVL1 (I)	1-Control	1-wild-type	-0.051919		01-BT549	shELAVL1 (II)	1-Control	1-wild-type	-0.0598253
01-BT549	shELAVL1 (I)	1-Control	1-wild-type	0.0354847		01-BT549	shELAVL1 (II)	1-Control	1-wild-type	-0.105453
01-BT549	shELAVL1 (I)	1-Control	1-wild-type	-0.00295761		01-BT549	shELAVL1 (II)	1-Control	1-wild-type	0.0316431
01-BT549	shELAVL1 (I)	1-Control	1-wild-type	-0.18609		01-BT549	shELAVL1 (II)	1-Control	1-wild-type	0.0409857
01-BT549	shELAVL1 (I)	1-Control	1-wild-type	-0.136012		01-BT549	shELAVL1 (II)	1-Control	1-wild-type	-0.157169
01-BT549	shELAVL1 (I)	1-Control	1-wild-type	0.0458419		01-BT549	shELAVL1 (II)	1-Control	1-wild-type	-0.0406786
01-BT549	shELAVL1 (I)	1-Control	1-wild-type	-0.0685797		01-BT549	shELAVL1 (II)	1-Control	1-wild-type	0.0360446
01-BT549	shELAVL1 (I)	1-Control	1-wild-type	0.1789		01-BT549	shELAVL1 (II)	1-Control	1-wild-type	0.135303
01-BT549	shELAVL1 (I)	1-Control	1-wild-type	0.124472		01-BT549	shELAVL1 (II)	1-Control	1-wild-type	0.10348
01-BT549	shELAVL1 (I)	1-Control	1-wild-type	0.160353		01-BT549	shELAVL1 (II)	1-Control	1-wild-type	0.0142973
01-BT549	shELAVL1 (I)	1-Control	1-wild-type	0.100888		01-BT549	shELAVL1 (II)	1-Control	1-wild-type	0.11682
01-BT549	shELAVL1 (I)	1-Control	1-wild-type	0.205173		01-BT549	shELAVL1 (II)	1-Control	1-wild-type	0.172617
01-BT549	shELAVL1 (I)	1-Control	1-wild-type	0.195941		01-BT549	shELAVL1 (II)	1-Control	1-wild-type	-0.190451
01-BT549	shELAVL1 (I)	1-Control	1-wild-type	0.0459277		01-BT549	shELAVL1 (II)	1-Control	1-wild-type	-0.0835185
01-BT549	shELAVL1 (I)	1-Control	1-wild-type	0.0838789		01-BT549	shELAVL1 (II)	1-Control	1-wild-type	-0.0778131
01-BT549	shELAVL1 (I)	1-Control	1-wild-type	0.140923		01-BT549	shELAVL1 (II)	1-Control	1-wild-type	-0.0360151
01-BT549	shELAVL1 (I)	1-Control	1-wild-type	-0.284745		01-BT549	shELAVL1 (II)	1-Control	1-wild-type	-0.0787186
01-BT549	shELAVL1 (I)	1-Control	1-wild-type	-0.314782		01-BT549	shELAVL1 (II)	1-Control	1-wild-type	-0.00873714
01-BT549	shELAVL1 (I)	1-Control	1-wild-type	-0.146642		01-BT549	shELAVL1 (II)	1-Control	1-wild-type	-0.115715
01-BT549	shELAVL1 (I)	1-Control	1-wild-type	-0.0355369		01-BT549	shELAVL1 (II)	1-Control	1-wild-type	0.143117
01-BT549	shELAVL1 (I)	1-Control	1-wild-type	-0.162706		01-BT549	shELAVL1 (II)	1-Control	1-wild-type	0.0383838
01-BT549	shELAVL1 (I)	1-Control	1-wild-type	-0.217162		01-BT549	shELAVL1 (II)	1-Control	1-wild-type	0.168808
01-BT549	shELAVL1 (I)	1-Control	1-wild-type	-0.251085		01-BT549	shELAVL1 (II)	1-Control	1-wild-type	0.0286032
01-BT549	shELAVL1 (I)	1-Control	1-wild-type	-0.222163		01-BT549	shELAVL1 (II)	1-Control	1-wild-type	0.0752571
01-BT549	shELAVL1 (I)	1-Control	1-wild-type	0.0482967		01-BT549	shELAVL1 (II)	1-Control	1-wild-type	0.00285495
01-BT549	shELAVL1 (I)	1-Control	1-wild-type	-0.351753		01-BT549	shELAVL1 (II)	1-Control	1-wild-type	-0.157535
01-BT549	shELAVL1 (I)	1-Control	1-wild-type	-0.234232		01-BT549	shELAVL1 (II)	1-Control	1-wild-type	0.017847
01-BT549	shELAVL1 (I)	1-Control	1-wild-type	-0.0415442		01-BT549	shELAVL1 (II)	1-Control	1-wild-type	-0.0281672
01-BT549	shELAVL1 (I)	1-Control	1-wild-type	0.120048		01-BT549	shELAVL1 (II)	1-Control	1-wild-type	-0.0440484
01-BT549	shELAVL1 (I)	1-Control	1-wild-type	0.0719796		01-BT549	shELAVL1 (II)	1-Control	1-wild-type	0.0273087
01-BT549	shELAVL1 (I)	1-Control	1-wild-type	-0.0361412		01-BT549	shELAVL1 (II)	1-Control	1-wild-type	-0.0461139
01-BT549	shELAVL1 (I)	1-Control	1-wild-type	-0.0502193		01-BT549	shELAVL1 (II)	1-Control	1-wild-type	0.108069
01-BT549	shELAVL1 (I)	1-Control	1-wild-type	0.100081		01-BT549	shELAVL1 (II)	1-Control	1-wild-type	-0.0314435
01-BT549	shELAVL1 (I)	1-Control	1-wild-type	-0.113699		01-BT549	shELAVL1 (II)	1-Control	1-wild-type	0.0491399
01-BT549	shELAVL1 (I)	1-Control	1-wild-type	0.0248529		01-BT549	shELAVL1 (II)	1-Control	1-wild-type	-0.0499247
01-BT549	shELAVL1 (I)	1-Control	1-wild-type	-0.202991		01-BT549	shELAVL1 (II)	1-Control	1-wild-type	-0.0135677
01-BT549	shELAVL1 (I)	1-Control	1-wild-type	-0.612531		01-BT549	shELAVL1 (II)	1-Control	1-wild-type	0.314842
01-BT549	shELAVL1 (I)	1-Control	1-wild-type	0.186403		01-BT549	shELAVL1 (II)	1-Control	1-wild-type	-0.0254303
01-BT549	shELAVL1 (I)	1-Control	1-wild-type	0.25741		01-BT549	shELAVL1 (II)	1-Control	1-wild-type	0.0400143
01-BT549	shELAVL1 (I)	1-Control	1-wild-type	0.0748747		01-BT549	shELAVL1 (II)	1-Control	1-wild-type	0.0354901
01-BT549	shELAVL1 (I)	1-Control	1-wild-type	0.151325		01-BT549	shELAVL1 (II)	1-Control	1-wild-type	0.123294
01-BT549	shELAVL1 (I)	1-Control	1-wild-type	0.132395		01-BT549	shELAVL1 (II)	1-Control	1-wild-type	-0.0171987
01-BT549	shELAVL1 (I)	1-Control	1-wild-type	0.0341535		01-BT549	shELAVL1 (II)	1-Control	1-wild-type	0.106599
01-BT549	shELAVL1 (I)	1-Control	1-wild-type	0.0598287		01-BT549	shELAVL1 (II)	1-Control	1-wild-type	0.152217
01-BT549	shELAVL1 (I)	1-Control	1-wild-type	0.0321265		01-BT549	shELAVL1 (II)	1-Control	1-wild-type	0.18823
01-BT549	shELAVL1 (I)	1-Control	1-wild-type	0.0992713		01-BT549	shELAVL1 (II)	1-Control	1-wild-type	0.138808
01-BT549	shELAVL1 (I)	1-Control	1-wild-type	0.0321627		01-BT549	shELAVL1 (II)	1-Control	1-wild-type	-0.017612
01-BT549	shELAVL1 (I)	1-Control	1-wild-type	-0.0422828		01-BT549	shELAVL1 (II)	1-Control	1-wild-type	0.0294289
01-BT549	shELAVL1 (I)	1-Control	1-wild-type	-0.514869		01-BT549	shELAVL1 (II)	1-Control	1-wild-type	-0.0353247
01-BT549	shELAVL1 (I)	1-Control	1-wild-type	0.00163529		01-BT549	shELAVL1 (II)	1-Control	1-wild-type	0.0503651
01-BT549	shELAVL1 (I)	1-Control	1-wild-type	-0.0679924		01-BT549	shELAVL1 (II)	1-Control	1-wild-type	0.156807
01-BT549	shELAVL1 (I)	1-Control	1-wild-type	0.0799998		01-BT549	shELAVL1 (II)	1-Control	1-wild-type	0.127463
01-BT549	shELAVL1 (I)	1-Control	1-wild-type	-0.000328343		01-BT549	shELAVL1 (II)	1-Control	1-wild-type	0.110628
01-BT549	shELAVL1 (I)	1-Control	1-wild-type	-0.0397676		01-BT549	shELAVL1 (II)	1-Control	1-wild-type	0.132095
01-BT549	shELAVL1 (I)	1-Control	1-wild-type	-0.062375		01-BT549	shELAVL1 (II)	1-Control	1-wild-type	0.0241892
01-BT549	shELAVL1 (I)	1-Control	1-wild-type	-0.0238774		01-BT549	shELAVL1 (II)	1-Control	1-wild-type	-0.131036
01-BT549	shELAVL1 (I)	1-Control	1-wild-type	0.0226092		01-BT549	shELAVL1 (II)	1-Control	1-wild-type	-0.0765661
01-BT549	shELAVL1 (I)	1-Control	1-wild-type	-0.0901623		01-BT549	shELAVL1 (II)	1-Control	1-wild-type	-0.147417
01-BT549	shELAVL1 (I)	1-Control	1-wild-type	-0.658552		01-BT549	shELAVL1 (II)	1-Control	1-wild-type	-0.0208731
01-BT549	shELAVL1 (I)	1-Control	1-wild-type	0.0145872		01-BT549	shELAVL1 (II)	1-Control	1-wild-type	0.00846759
01-BT549	shELAVL1 (I)	1-Control	1-wild-type	-0.0196227		01-BT549	shELAVL1 (II)	1-Control	1-wild-type	-0.0394458
01-BT549	shELAVL1 (I)	1-Control	1-wild-type	0.0113731		01-BT549	shELAVL1 (II)	1-Control	1-wild-type	0.00455873
01-BT549	shELAVL1 (I)	1-Control	1-wild-type	-0.100993		01-BT549	shELAVL1 (II)	1-Control	1-wild-type	-0.0590721
01-BT549	shELAVL1 (I)	1-Control	1-wild-type	0.0623489		01-BT549	shELAVL1 (II)	1-Control	1-wild-type	-0.125518
01-BT549	shELAVL1 (I)	1-Control	1-wild-type	0.00485634		01-BT549	shELAVL1 (II)	1-Control	1-wild-type	-0.0105436
01-BT549	shELAVL1 (I)	1-Control	1-wild-type	0.070378		01-BT549	shELAVL1 (II)	1-Control	1-wild-type	-0.0293393
01-BT549	shELAVL1 (I)	1-Control	1-wild-type	-0.552919		01-BT549	shELAVL1 (II)	1-Control	1-wild-type	0.106701
01-BT549	shELAVL1 (I)	1-Control	1-wild-type	0.169674		01-BT549	shELAVL1 (II)	1-Control	1-wild-type	0.099
01-BT549	shELAVL1 (I)	1-Control	1-wild-type	0.0945428		01-BT549	shELAVL1 (II)	1-Control	1-wild-type	0.0890557
01-BT549	shELAVL1 (I)	1-Control	1-wild-type	0.170124		01-BT549	shELAVL1 (II)	1-Control	1-wild-type	0.0156414
01-BT549	shELAVL1 (I)	1-Control	1-wild-type	0.207778		01-BT549	shELAVL1 (II)	1-Control	1-wild-type	-0.0455276
01-BT549	shELAVL1 (I)	1-Control	1-wild-type	-0.0122619		01-BT549	shELAVL1 (II)	1-Control	1-wild-type	-0.111795
01-BT549	shELAVL1 (I)	1-Control	1-wild-type	0.0872758		01-BT549	shELAVL1 (II)	1-Control	1-wild-type	0.109637
01-BT549	shELAVL1 (I)	1-Control	1-wild-type	0.0877043		01-BT549	shELAVL1 (II)	1-Control	1-wild-type	0.0478249
01-BT549	shELAVL1 (I)	1-Control	1-wild-type	0.20129		01-BT549	shELAVL1 (II)	1-Control	1-wild-type	0.0179127
01-BT549	shELAVL1 (I)	1-Control	1-wild-type	0.051694		01-BT549	shELAVL1 (II)	1-Control	1-wild-type	0.269423
01-BT549	shELAVL1 (I)	1-Control	1-wild-type	0.0291352		01-BT549	shELAVL1 (II)	1-Control	1-wild-type	0.149276
01-BT549	shELAVL1 (I)	1-Control	1-wild-type	-0.108122		01-BT549	shELAVL1 (II)	1-Control	1-wild-type	0.0844715
01-BT549	shELAVL1 (I)	1-Control	1-wild-type	-0.621193		01-BT549	shELAVL1 (II)	1-Control	1-wild-type	0.135367
01-BT549	shELAVL1 (I)	1-Control	1-wild-type	-0.0549265		01-BT549	shELAVL1 (II)	1-Control	1-wild-type	0.0478093
01-BT549	shELAVL1 (I)	1-Control	1-wild-type	-0.00467793		01-BT549	shELAVL1 (II)	1-Control	1-wild-type	0.160874
01-BT549	shELAVL1 (I)	1-Control	1-wild-type	-0.655082		01-BT549	shELAVL1 (II)	1-Control	1-wild-type	0.114712
01-BT549	shELAVL1 (I)	1-Control	1-wild-type	0.028121		01-BT549	shELAVL1 (II)	1-Control	1-wild-type	0.0309721
01-BT549	shELAVL1 (I)	1-Control	1-wild-type	-0.0139748		01-BT549	shELAVL1 (II)	1-Control	1-wild-type	0.109715
01-BT549	shELAVL1 (I)	1-Control	1-wild-type	-0.403439		01-BT549	shELAVL1 (II)	1-Control	1-wild-type	-0.0397572
01-BT549	shELAVL1 (I)	1-Control	1-wild-type	-0.0264682		01-BT549	shELAVL1 (II)	1-Control	1-wild-type	0.0760607
01-BT549	shELAVL1 (I)	1-Control	1-wild-type	0.0424385		01-BT549	shELAVL1 (II)	1-Control	1-wild-type	-0.0414976
01-BT549	shELAVL1 (I)	1-Control	1-wild-type	-0.0275379		01-BT549	shELAVL1 (II)	1-Control	1-wild-type	0.0769235
01-BT549	shELAVL1 (I)	1-Control	1-wild-type	0.520518		01-BT549	shELAVL1 (II)	1-Control	1-wild-type	0.085307
01-BT549	shELAVL1 (I)	1-Control	1-wild-type	-0.0989176		01-BT549	shELAVL1 (II)	1-Control	1-wild-type	-0.112578
01-BT549	shELAVL1 (I)	1-Control	1-wild-type	-0.10303		01-BT549	shELAVL1 (II)	1-Control	1-wild-type	-0.0917896
01-BT549	shELAVL1 (I)	1-Control	1-wild-type	0.0210867		01-BT549	shELAVL1 (II)	1-Control	1-wild-type	-0.119063
01-BT549	shELAVL1 (I)	1-Control	1-wild-type	-0.574803		01-BT549	shELAVL1 (II)	1-Control	1-wild-type	-0.152212
01-BT549	shELAVL1 (I)	1-Control	1-wild-type	-0.0287414		01-BT549	shELAVL1 (II)	1-Control	1-wild-type	-0.094684
01-BT549	shELAVL1 (I)	1-Control	1-wild-type	0.102392		01-BT549	shELAVL1 (II)	1-Control	1-wild-type	-0.146568
01-BT549	shELAVL1 (I)	1-Control	1-wild-type	-0.0601741		01-BT549	shELAVL1 (II)	1-Control	1-wild-type	-0.100017
01-BT549	shELAVL1 (I)	1-Control	1-wild-type	0.0231608		01-BT549	shELAVL1 (II)	1-Control	1-wild-type	-0.21419
01-BT549	shELAVL1 (I)	1-Control	1-wild-type	0.113557		01-BT549	shELAVL1 (II)	1-Control	1-wild-type	-0.163424
01-BT549	shELAVL1 (I)	1-Control	1-wild-type	-0.119232		01-BT549	shELAVL1 (II)	1-Control	1-wild-type	-0.0296548
01-BT549	shELAVL1 (I)	1-Control	1-wild-type	0.131491		01-BT549	shELAVL1 (II)	1-Control	1-wild-type	-0.0199239
01-BT549	shELAVL1 (I)	1-Control	1-wild-type	0.461561		01-BT549	shELAVL1 (II)	1-Control	1-wild-type	-0.139982
01-BT549	shELAVL1 (I)	1-Control	1-wild-type	0.0465693		01-BT549	shELAVL1 (II)	1-Control	1-wild-type	-0.00415491
01-BT549	shELAVL1 (I)	1-Control	1-wild-type	0.0971494		01-BT549	shELAVL1 (II)	1-Control	1-wild-type	0.0208212
01-BT549	shELAVL1 (I)	1-Control	1-wild-type	0.031752		01-BT549	shELAVL1 (II)	1-Control	1-wild-type	-0.105512
01-BT549	shELAVL1 (I)	1-Control	1-wild-type	0.0144568		01-BT549	shELAVL1 (II)	1-Control	1-wild-type	-0.0776407
01-BT549	shELAVL1 (I)	1-Control	1-wild-type	-0.171499		01-BT549	shELAVL1 (II)	1-Control	1-wild-type	0.0431035
01-BT549	shELAVL1 (I)	1-Control	1-wild-type	-0.0177749		01-BT549	shELAVL1 (II)	1-Control	1-wild-type	-0.0522034
01-BT549	shELAVL1 (I)	1-Control	1-wild-type	-0.0312562		01-BT549	shELAVL1 (II)	1-Control	1-wild-type	0.100966
01-BT549	shELAVL1 (I)	1-Control	1-wild-type	0.110244		01-BT549	shELAVL1 (II)	1-Control	1-wild-type	-0.0113314
01-BT549	shELAVL1 (I)	1-Control	1-wild-type	-0.0192826		01-BT549	shELAVL1 (II)	1-Control	1-wild-type	-0.0103758
01-BT549	shELAVL1 (I)	1-Control	1-wild-type	0.0365124		01-BT549	shELAVL1 (II)	1-Control	1-wild-type	0.0545453
01-BT549	shELAVL1 (I)	1-Control	1-wild-type	0.0919741		01-BT549	shELAVL1 (II)	1-Control	1-wild-type	-0.0572476
01-BT549	shELAVL1 (I)	1-Control	1-wild-type	0.184552		01-BT549	shELAVL1 (II)	1-Control	1-wild-type	-0.0793655
01-BT549	shELAVL1 (I)	1-Control	1-wild-type	0.257489		01-BT549	shELAVL1 (II)	1-Control	1-wild-type	-0.0478866
01-BT549	shELAVL1 (I)	1-Control	1-wild-type	-0.362642		01-BT549	shELAVL1 (II)	1-Control	1-wild-type	-0.0328282
01-BT549	shELAVL1 (I)	1-Control	1-wild-type	0.19186		01-BT549	shELAVL1 (II)	1-Control	1-wild-type	-0.00965561
01-BT549	shELAVL1 (I)	1-Control	1-wild-type	0.139975		01-BT549	shELAVL1 (II)	1-Control	1-wild-type	0.0116746
01-BT549	shELAVL1 (I)	1-Control	1-wild-type	0.0600843		01-BT549	shELAVL1 (II)	1-Control	1-wild-type	0.123138
01-BT549	shELAVL1 (I)	1-Control	1-wild-type	0.0709223		01-BT549	shELAVL1 (II)	1-Control	1-wild-type	-0.0195824
01-BT549	shELAVL1 (I)	1-Control	1-wild-type	-0.128437		01-BT549	shELAVL1 (II)	1-Control	1-wild-type	0.0019917
01-BT549	shELAVL1 (I)	1-Control	1-wild-type	0.252853		01-BT549	shELAVL1 (II)	1-Control	1-wild-type	0.117369
01-BT549	shELAVL1 (I)	1-Control	1-wild-type	0.234569		01-BT549	shELAVL1 (II)	1-Control	1-wild-type	0.288692
01-BT549	shELAVL1 (I)	1-Control	1-wild-type	-0.00856943		01-BT549	shELAVL1 (II)	1-Control	1-wild-type	0.200112
01-BT549	shELAVL1 (I)	1-Control	1-wild-type	-0.154546		01-BT549	shELAVL1 (II)	1-Control	1-wild-type	0.049009
01-BT549	shELAVL1 (I)	1-Control	1-wild-type	-0.0732526		01-BT549	shELAVL1 (II)	1-Control	1-wild-type	0.128487
01-BT549	shELAVL1 (I)	1-Control	1-wild-type	-0.0211893		01-BT549	shELAVL1 (II)	1-Control	1-wild-type	0.0903057
01-BT549	shELAVL1 (I)	1-Control	1-wild-type	-0.129926		01-BT549	shELAVL1 (II)	1-Control	1-wild-type	-0.156898
01-BT549	shELAVL1 (I)	1-Control	1-wild-type	0.0458793		01-BT549	shELAVL1 (II)	1-Control	1-wild-type	-0.0303424
01-BT549	shELAVL1 (I)	1-Control	1-wild-type	0.0500429		01-BT549	shELAVL1 (II)	1-Control	1-wild-type	0.0144177
01-BT549	shELAVL1 (I)	1-Control	1-wild-type	0.0125255		01-BT549	shELAVL1 (II)	1-Control	1-wild-type	-0.0667822
01-BT549	shELAVL1 (I)	1-Control	1-wild-type	0.00421077		01-BT549	shELAVL1 (II)	1-Control	1-wild-type	0.149415
01-BT549	shELAVL1 (I)	1-Control	1-wild-type	0.105888		01-BT549	shELAVL1 (II)	1-Control	1-wild-type	-0.0688153
01-BT549	shELAVL1 (I)	1-Control	1-wild-type	0.0400841		01-BT549	shELAVL1 (II)	1-Control	1-wild-type	-0.00994048
01-BT549	shELAVL1 (I)	1-Control	1-wild-type	0.11741		01-BT549	shELAVL1 (II)	1-Control	1-wild-type	0.056485
01-BT549	shELAVL1 (I)	1-Control	1-wild-type	0.0661768		01-BT549	shELAVL1 (II)	1-Control	1-wild-type	0.0134175
01-BT549	shELAVL1 (I)	1-Control	1-wild-type	0.0185518		01-BT549	shELAVL1 (II)	1-Control	1-wild-type	0.0685249
01-BT549	shELAVL1 (I)	1-Control	1-wild-type	-0.0161829		01-BT549	shELAVL1 (II)	1-Control	1-wild-type	0.0228503
01-BT549	shELAVL1 (I)	1-Control	1-wild-type	-0.0193242		01-BT549	shELAVL1 (II)	1-Control	1-wild-type	-0.0713162
01-BT549	shELAVL1 (I)	1-Control	1-wild-type	-0.0390386		01-BT549	shELAVL1 (II)	1-Control	1-wild-type	-0.0132545
01-BT549	shELAVL1 (I)	1-Control	1-wild-type	-0.172081		01-BT549	shELAVL1 (II)	1-Control	1-wild-type	-0.0320366
01-BT549	shELAVL1 (I)	1-Control	1-wild-type	-0.0169381		01-BT549	shELAVL1 (II)	1-Control	1-wild-type	0.0340032
01-BT549	shELAVL1 (I)	1-Control	1-wild-type	0.128623		01-BT549	shELAVL1 (II)	1-Control	1-wild-type	0.0921583
01-BT549	shELAVL1 (I)	1-Control	1-wild-type	0.123829		01-BT549	shELAVL1 (II)	1-Control	1-wild-type	0.0422243
01-BT549	shELAVL1 (I)	1-Control	1-wild-type	0.195146		01-BT549	shELAVL1 (II)	1-Control	1-wild-type	0.064229
01-BT549	shELAVL1 (I)	1-Control	1-wild-type	-0.57988		01-BT549	shELAVL1 (II)	1-Control	1-wild-type	0.0684808
01-BT549	shELAVL1 (I)	1-Control	1-wild-type	0.0970676		01-BT549	shELAVL1 (II)	1-Control	1-wild-type	-0.015662
01-BT549	shELAVL1 (I)	1-Control	1-wild-type	-0.0520702		01-BT549	shELAVL1 (II)	1-Control	1-wild-type	0.000411713
01-BT549	shELAVL1 (I)	1-Control	1-wild-type	0.0139596		01-BT549	shELAVL1 (II)	1-Control	1-wild-type	-0.0799299
01-BT549	shELAVL1 (I)	1-Control	1-wild-type	-0.018645		01-BT549	shELAVL1 (II)	1-Control	1-wild-type	-0.0300371
01-BT549	shELAVL1 (I)	1-Control	1-wild-type	0.0233268		01-BT549	shELAVL1 (II)	1-Control	1-wild-type	0.00838212
01-BT549	shELAVL1 (I)	1-Control	1-wild-type	0.023727		01-BT549	shELAVL1 (II)	1-Control	1-wild-type	0.0503361
01-BT549	shELAVL1 (I)	1-Control	1-wild-type	0.00125549		01-BT549	shELAVL1 (II)	1-Control	1-wild-type	0.108543
01-BT549	shELAVL1 (I)	1-Control	1-wild-type	0.0501021		01-BT549	shELAVL1 (II)	1-Control	1-wild-type	0.00648292
01-BT549	shELAVL1 (I)	1-Control	1-wild-type	-0.255948		01-BT549	shELAVL1 (II)	1-Control	1-wild-type	0.0729682
01-BT549	shELAVL1 (I)	1-Control	1-wild-type	0.0137139		01-BT549	shELAVL1 (II)	1-Control	1-wild-type	0.191208
01-BT549	shELAVL1 (I)	1-Control	1-wild-type	-0.00629138		01-BT549	shELAVL1 (II)	1-Control	1-wild-type	0.153109
01-BT549	shELAVL1 (I)	1-Control	1-wild-type	-0.0752112		01-BT549	shELAVL1 (II)	1-Control	1-wild-type	-0.0218384
01-BT549	shELAVL1 (I)	1-Control	1-wild-type	0.0883702		01-BT549	shELAVL1 (II)	1-Control	1-wild-type	-0.150232
01-BT549	shELAVL1 (I)	1-Control	1-wild-type	0.0544958		01-BT549	shELAVL1 (II)	1-Control	1-wild-type	0.0109885
01-BT549	shELAVL1 (I)	1-Control	1-wild-type	-0.0187274		01-BT549	shELAVL1 (II)	1-Control	1-wild-type	-0.147003
01-BT549	shELAVL1 (I)	1-Control	1-wild-type	0.0143125		01-BT549	shELAVL1 (II)	1-Control	1-wild-type	-0.0955918
01-BT549	shELAVL1 (I)	1-Control	1-wild-type	-0.0730457		01-BT549	shELAVL1 (II)	1-Control	1-wild-type	-0.0191582
01-BT549	shELAVL1 (I)	1-Control	1-wild-type	-0.137138		01-BT549	shELAVL1 (II)	1-Control	1-wild-type	-0.0747592
01-BT549	shELAVL1 (I)	1-Control	1-wild-type	-0.658714		01-BT549	shELAVL1 (II)	1-Control	1-wild-type	-0.0228118
01-BT549	shELAVL1 (I)	1-Control	1-wild-type	0.410633		01-BT549	shELAVL1 (II)	1-Control	1-wild-type	-0.087717
01-BT549	shELAVL1 (I)	1-Control	1-wild-type	-0.139298		01-BT549	shELAVL1 (II)	1-Control	1-wild-type	-0.0383627
01-BT549	shELAVL1 (I)	1-Control	1-wild-type	0.0244708		01-BT549	shELAVL1 (II)	1-Control	1-wild-type	-0.193331
01-BT549	shELAVL1 (I)	1-Control	1-wild-type	0.10501		01-BT549	shELAVL1 (II)	1-Control	1-wild-type	-0.12447
01-BT549	shELAVL1 (I)	1-Control	1-wild-type	0.102264		01-BT549	shELAVL1 (II)	1-Control	1-wild-type	-0.129674
01-BT549	shELAVL1 (I)	1-Control	1-wild-type	-0.11935		01-BT549	shELAVL1 (II)	1-Control	1-wild-type	-0.027929
01-BT549	shELAVL1 (I)	1-Control	1-wild-type	0.102433		01-BT549	shELAVL1 (II)	1-Control	1-wild-type	0.0211703
01-BT549	shELAVL1 (I)	1-Control	1-wild-type	-0.0150663		01-BT549	shELAVL1 (II)	1-Control	1-wild-type	6.11047e-05
01-BT549	shELAVL1 (I)	1-Control	1-wild-type	-0.0174204		01-BT549	shELAVL1 (II)	1-Control	1-wild-type	0.0230173
01-BT549	shELAVL1 (I)	1-Control	1-wild-type	-0.109654		01-BT549	shELAVL1 (II)	1-Control	1-wild-type	-0.0375823
01-BT549	shELAVL1 (I)	1-Control	1-wild-type	0.128065		01-BT549	shELAVL1 (II)	1-Control	1-wild-type	-0.10565
01-BT549	shELAVL1 (I)	1-Control	1-wild-type	0.132629		01-BT549	shELAVL1 (II)	1-Control	1-wild-type	-0.0520094
01-BT549	shELAVL1 (I)	1-Control	1-wild-type	0.0311999		01-BT549	shELAVL1 (II)	1-Control	1-wild-type	0.0696767
01-BT549	shELAVL1 (I)	1-Control	1-wild-type	-0.153913		01-BT549	shELAVL1 (II)	1-Control	1-wild-type	0.128047
01-BT549	shELAVL1 (I)	1-Control	1-wild-type	0.105067		01-BT549	shELAVL1 (II)	1-Control	1-wild-type	0.0257748
01-BT549	shELAVL1 (I)	1-Control	1-wild-type	-0.353455		01-BT549	shELAVL1 (II)	1-Control	1-wild-type	-0.053182
01-BT549	shELAVL1 (I)	1-Control	1-wild-type	0.161994		01-BT549	shELAVL1 (II)	1-Control	1-wild-type	-0.0354292
01-BT549	shELAVL1 (I)	1-Control	1-wild-type	-0.00566882		01-BT549	shELAVL1 (II)	1-Control	1-wild-type	0.0829068
01-BT549	shELAVL1 (I)	1-Control	1-wild-type	-0.0314468		01-BT549	shELAVL1 (II)	1-Control	1-wild-type	0.141486
01-BT549	shELAVL1 (I)	1-Control	1-wild-type	-0.105471		01-BT549	shELAVL1 (II)	1-Control	1-wild-type	0.0917655
01-BT549	shELAVL1 (I)	1-Control	1-wild-type	-0.426464		01-BT549	shELAVL1 (II)	1-Control	1-wild-type	0.14494
01-BT549	shELAVL1 (I)	1-Control	1-wild-type	-0.0545934		01-BT549	shELAVL1 (II)	1-Control	1-wild-type	0.0862107
01-BT549	shELAVL1 (I)	1-Control	1-wild-type	0.0824208		01-BT549	shELAVL1 (II)	1-Control	1-wild-type	-0.0449974
01-BT549	shELAVL1 (I)	1-Control	1-wild-type	-0.227844		01-BT549	shELAVL1 (II)	1-Control	1-wild-type	0.102803
01-BT549	shELAVL1 (I)	1-Control	1-wild-type	-0.0428297		01-BT549	shELAVL1 (II)	1-Control	1-wild-type	0.0838854
01-BT549	shELAVL1 (I)	1-Control	1-wild-type	-0.0116862		01-BT549	shELAVL1 (II)	1-Control	1-wild-type	-0.0654738
01-BT549	shELAVL1 (I)	1-Control	1-wild-type	0.0431931		01-BT549	shELAVL1 (II)	1-Control	1-wild-type	0.100566
01-BT549	shELAVL1 (I)	1-Control	1-wild-type	0.0363624		01-BT549	shELAVL1 (II)	1-Control	1-wild-type	-0.0752839
01-BT549	shELAVL1 (I)	1-Control	1-wild-type	-0.145909		01-BT549	shELAVL1 (II)	1-Control	1-wild-type	-0.111892
01-BT549	shELAVL1 (I)	1-Control	1-wild-type	-0.379819		01-BT549	shELAVL1 (II)	1-Control	1-wild-type	-0.110954
01-BT549	shELAVL1 (I)	1-Control	1-wild-type	-0.714131		01-BT549	shELAVL1 (II)	1-Control	1-wild-type	-0.0761483
01-BT549	shELAVL1 (I)	1-Control	1-wild-type	-0.0282537		01-BT549	shELAVL1 (II)	1-Control	1-wild-type	-0.108513
01-BT549	shELAVL1 (I)	1-Control	1-wild-type	-0.0974503		01-BT549	shELAVL1 (II)	1-Control	1-wild-type	-0.154076
01-BT549	shELAVL1 (I)	1-Control	1-wild-type	-0.626419		01-BT549	shELAVL1 (II)	1-Control	1-wild-type	-0.169673
01-BT549	shELAVL1 (I)	1-Control	1-wild-type	-0.183431		01-BT549	shELAVL1 (II)	1-Control	1-wild-type	-0.099535
01-BT549	shELAVL1 (I)	1-Control	1-wild-type	-0.113898		01-BT549	shELAVL1 (II)	1-Control	1-wild-type	-0.0632713
01-BT549	shELAVL1 (I)	1-Control	1-wild-type	-0.116701		01-BT549	shELAVL1 (II)	1-Control	1-wild-type	-0.0220891
01-BT549	shELAVL1 (I)	1-Control	1-wild-type	-0.0250246		01-BT549	shELAVL1 (II)	1-Control	1-wild-type	0.0438422
01-BT549	shELAVL1 (I)	1-Control	1-wild-type	0.0341797		01-BT549	shELAVL1 (II)	1-Control	1-wild-type	0.0315022
01-BT549	shELAVL1 (I)	1-Control	1-wild-type	0.0401526		01-BT549	shELAVL1 (II)	1-Control	1-wild-type	0.000497942
01-BT549	shELAVL1 (I)	1-Control	1-wild-type	-0.252447		01-BT549	shELAVL1 (II)	1-Control	1-wild-type	-0.0529637
01-BT549	shELAVL1 (I)	1-Control	1-wild-type	0.0838138		01-BT549	shELAVL1 (II)	1-Control	1-wild-type	-0.110804
01-BT549	shELAVL1 (I)	1-Control	1-wild-type	0.033974		01-BT549	shELAVL1 (II)	1-Control	1-wild-type	-0.0273482
01-BT549	shELAVL1 (I)	1-Control	1-wild-type	0.0139709		01-BT549	shELAVL1 (II)	1-Control	1-wild-type	0.108837
01-BT549	shELAVL1 (I)	1-Control	1-wild-type	0.18025		01-BT549	shELAVL1 (II)	1-Control	1-wild-type	0.0031559
01-BT549	shELAVL1 (I)	1-Control	1-wild-type	-0.182682		01-BT549	shELAVL1 (II)	1-Control	1-wild-type	0.0966866
01-BT549	shELAVL1 (I)	1-Control	1-wild-type	-0.0163219		01-BT549	shELAVL1 (II)	1-Control	1-wild-type	0.0853284
01-BT549	shELAVL1 (I)	1-Control	1-wild-type	0.0593358		01-BT549	shELAVL1 (II)	1-Control	1-wild-type	-0.02399
01-BT549	shELAVL1 (I)	1-Control	1-wild-type	0.0677545		01-BT549	shELAVL1 (II)	1-Control	1-wild-type	-0.000257323
01-BT549	shELAVL1 (I)	1-Control	1-wild-type	0.0722846		01-BT549	shELAVL1 (II)	1-Control	1-wild-type	0.067916
01-BT549	shELAVL1 (I)	1-Control	1-wild-type	0.0817378		01-BT549	shELAVL1 (II)	1-Control	1-wild-type	-0.1305
01-BT549	shELAVL1 (I)	1-Control	1-wild-type	0.220726		01-BT549	shELAVL1 (II)	1-Control	1-wild-type	0.10372
01-BT549	shELAVL1 (I)	1-Control	1-wild-type	0.0938695		01-BT549	shELAVL1 (II)	1-Control	1-wild-type	0.489899
01-BT549	shELAVL1 (I)	1-Control	1-wild-type	-0.177461		01-BT549	shELAVL1 (II)	1-Control	1-wild-type	0.0179408
01-BT549	shELAVL1 (I)	1-Control	1-wild-type	-0.0889028		01-BT549	shELAVL1 (II)	1-Control	1-wild-type	-0.110865
01-BT549	shELAVL1 (I)	1-Control	1-wild-type	0.15153		01-BT549	shELAVL1 (II)	1-Control	1-wild-type	-0.0972349
01-BT549	shELAVL1 (I)	1-Control	1-wild-type	0.0186688		01-BT549	shELAVL1 (II)	1-Control	1-wild-type	-0.127882
01-BT549	shELAVL1 (I)	1-Control	1-wild-type	-0.033077		01-BT549	shELAVL1 (II)	1-Control	1-wild-type	-0.0488947
01-BT549	shELAVL1 (I)	1-Control	1-wild-type	0.103878		01-BT549	shELAVL1 (II)	1-Control	1-wild-type	-0.0612047
01-BT549	shELAVL1 (I)	1-Control	1-wild-type	-0.145343		01-BT549	shELAVL1 (II)	1-Control	1-wild-type	-0.211356
01-BT549	shELAVL1 (I)	1-Control	1-wild-type	-0.0344804		01-BT549	shELAVL1 (II)	1-Control	1-wild-type	-0.0834152
01-BT549	shELAVL1 (I)	1-Control	1-wild-type	0.0149806		01-BT549	shELAVL1 (II)	1-Control	1-wild-type	0.00143608
01-BT549	shELAVL1 (I)	1-Control	1-wild-type	-0.00633822		01-BT549	shELAVL1 (II)	1-Control	1-wild-type	-0.105943
01-BT549	shELAVL1 (I)	1-Control	1-wild-type	-0.00476419		01-BT549	shELAVL1 (II)	1-Control	1-wild-type	-0.0745108
01-BT549	shELAVL1 (I)	1-Control	1-wild-type	-0.351252		01-BT549	shELAVL1 (II)	1-Control	1-wild-type	0.018429
01-BT549	shELAVL1 (I)	1-Control	1-wild-type	0.0362626		01-BT549	shELAVL1 (II)	1-Control	1-wild-type	0.0265795
01-BT549	shELAVL1 (I)	1-Control	1-wild-type	0.00614105		01-BT549	shELAVL1 (II)	1-Control	1-wild-type	-0.0369011
01-BT549	shELAVL1 (I)	1-Control	1-wild-type	-0.144848		01-BT549	shELAVL1 (II)	1-Control	1-wild-type	-0.0295656
01-BT549	shELAVL1 (I)	1-Control	1-wild-type	0.154685		01-BT549	shELAVL1 (II)	1-Control	1-wild-type	-0.0651696
01-BT549	shELAVL1 (I)	1-Control	1-wild-type	0.174581		01-BT549	shELAVL1 (II)	1-Control	1-wild-type	-0.0745515
01-BT549	shELAVL1 (I)	1-Control	1-wild-type	0.17181		01-BT549	shELAVL1 (II)	1-Control	1-wild-type	0.10386
01-BT549	shELAVL1 (I)	1-Control	1-wild-type	0.124284		01-BT549	shELAVL1 (II)	1-Control	1-wild-type	-0.028935
01-BT549	shELAVL1 (I)	1-Control	1-wild-type	0.127982		01-BT549	shELAVL1 (II)	1-Control	1-wild-type	0.0375785
01-BT549	shELAVL1 (I)	1-Control	1-wild-type	0.132631		01-BT549	shELAVL1 (II)	1-Control	1-wild-type	0.0828834
01-BT549	shELAVL1 (I)	1-Control	1-wild-type	0.341014		01-BT549	shELAVL1 (II)	1-Control	1-wild-type	0.106882
01-BT549	shELAVL1 (I)	1-Control	1-wild-type	0.140373		01-BT549	shELAVL1 (II)	1-Control	1-wild-type	0.03426
01-BT549	shELAVL1 (I)	1-Control	1-wild-type	0.00429065		01-BT549	shELAVL1 (II)	1-Control	1-wild-type	0.0301523
01-BT549	shELAVL1 (I)	1-Control	1-wild-type	0.0946846		01-BT549	shELAVL1 (II)	1-Control	1-wild-type	0.0707688
01-BT549	shELAVL1 (I)	1-Control	1-wild-type	0.191419		01-BT549	shELAVL1 (II)	1-Control	1-wild-type	0.0648382
01-BT549	shELAVL1 (I)	1-Control	1-wild-type	-0.0370468		01-BT549	shELAVL1 (II)	1-Control	1-wild-type	0.0903432
01-BT549	shELAVL1 (I)	1-Control	1-wild-type	-0.0788298		01-BT549	shELAVL1 (II)	1-Control	1-wild-type	0.0945882
01-BT549	shELAVL1 (I)	1-Control	1-wild-type	0.189286		01-BT549	shELAVL1 (II)	1-Control	1-wild-type	0.106477
01-BT549	shELAVL1 (I)	1-Control	1-wild-type	-0.967005		01-BT549	shELAVL1 (II)	1-Control	1-wild-type	0.0585312
01-BT549	shELAVL1 (I)	1-Control	1-wild-type	-0.111646		01-BT549	shELAVL1 (II)	1-Control	1-wild-type	0.0503827
01-BT549	shELAVL1 (I)	1-Control	1-wild-type	-0.314295		01-BT549	shELAVL1 (II)	1-Control	1-wild-type	0.139627
01-BT549	shELAVL1 (I)	1-Control	1-wild-type	-0.116912		01-BT549	shELAVL1 (II)	1-Control	1-wild-type	0.150147
01-BT549	shELAVL1 (I)	1-Control	1-wild-type	-0.136939		01-BT549	shELAVL1 (II)	1-Control	1-wild-type	0.151093
01-BT549	shELAVL1 (I)	1-Control	1-wild-type	-0.0648112		01-BT549	shELAVL1 (II)	1-Control	1-wild-type	0.0957179
01-BT549	shELAVL1 (I)	1-Control	1-wild-type	-0.164733		01-BT549	shELAVL1 (II)	1-Control	1-wild-type	0.0340244
01-BT549	shELAVL1 (I)	1-Control	1-wild-type	-0.364581		01-BT549	shELAVL1 (II)	1-Control	1-wild-type	0.095998
01-BT549	shELAVL1 (I)	1-Control	1-wild-type	-0.391451		01-BT549	shELAVL1 (II)	1-Control	1-wild-type	-0.000833947
01-BT549	shELAVL1 (I)	1-Control	1-wild-type	-0.143791		01-BT549	shELAVL1 (II)	1-Control	1-wild-type	0.102394
01-BT549	shELAVL1 (I)	1-Control	1-wild-type	-0.55819		01-BT549	shELAVL1 (II)	1-Control	1-wild-type	0.0716883
01-BT549	shELAVL1 (I)	1-Control	1-wild-type	-0.110405		01-BT549	shELAVL1 (II)	1-Control	1-wild-type	-0.00415509
01-BT549	shELAVL1 (I)	1-Control	1-wild-type	0.13399		01-BT549	shELAVL1 (II)	1-Control	1-wild-type	0.0628995
01-BT549	shELAVL1 (I)	1-Control	1-wild-type	-0.107126		01-BT549	shELAVL1 (II)	1-Control	1-wild-type	0.0259536
01-BT549	shELAVL1 (I)	1-Control	1-wild-type	0.0688558		01-BT549	shELAVL1 (II)	1-Control	1-wild-type	-0.024644
01-BT549	shELAVL1 (I)	1-Control	1-wild-type	0.101275		01-BT549	shELAVL1 (II)	1-Control	1-wild-type	-0.00835707
01-BT549	shELAVL1 (I)	1-Control	1-wild-type	0.0396298		01-BT549	shELAVL1 (II)	1-Control	1-wild-type	0.076709
01-BT549	shELAVL1 (I)	1-Control	1-wild-type	-0.26944		01-BT549	shELAVL1 (II)	1-Control	1-wild-type	0.0595661
01-BT549	shELAVL1 (I)	1-Control	1-wild-type	-0.354255		01-BT549	shELAVL1 (II)	1-Control	1-wild-type	-0.0138151
01-BT549	shELAVL1 (I)	1-Control	1-wild-type	-0.289969		01-BT549	shELAVL1 (II)	1-Control	1-wild-type	-0.255005
01-BT549	shELAVL1 (I)	1-Control	1-wild-type	-0.271731		01-BT549	shELAVL1 (II)	1-Control	1-wild-type	-0.147397
01-BT549	shELAVL1 (I)	1-Control	1-wild-type	-0.0535668		01-BT549	shELAVL1 (II)	1-Control	1-wild-type	-0.156404
01-BT549	shELAVL1 (I)	1-Control	1-wild-type	-0.0066555		01-BT549	shELAVL1 (II)	1-Control	1-wild-type	-0.164534
01-BT549	shELAVL1 (I)	1-Control	1-wild-type	0.037313		01-BT549	shELAVL1 (II)	1-Control	1-wild-type	-0.114737
01-BT549	shELAVL1 (I)	1-Control	1-wild-type	0.0605282		01-BT549	shELAVL1 (II)	1-Control	1-wild-type	-0.114812
01-BT549	shELAVL1 (I)	1-Control	1-wild-type	0.0618925		01-BT549	shELAVL1 (II)	1-Control	1-wild-type	-0.100666
01-BT549	shELAVL1 (I)	1-Control	1-wild-type	0.080212		01-BT549	shELAVL1 (II)	1-Control	1-wild-type	-0.0999606
01-BT549	shELAVL1 (I)	1-Control	1-wild-type	0.128334		01-BT549	shELAVL1 (II)	1-Control	1-wild-type	0.00948785
01-BT549	shELAVL1 (I)	1-Control	1-wild-type	-0.185338		01-BT549	shELAVL1 (II)	1-Control	1-wild-type	0.0818879
01-BT549	shELAVL1 (I)	1-Control	1-wild-type	-0.0296223		01-BT549	shELAVL1 (II)	1-Control	1-wild-type	-0.035793
01-BT549	shELAVL1 (I)	1-Control	1-wild-type	0.10149		01-BT549	shELAVL1 (II)	1-Control	1-wild-type	-0.0306306
01-BT549	shELAVL1 (I)	1-Control	1-wild-type	0.0383434		01-BT549	shELAVL1 (II)	1-Control	1-wild-type	-0.0575465
01-BT549	shELAVL1 (I)	1-Control	1-wild-type	0.0722011		01-BT549	shELAVL1 (II)	1-Control	1-wild-type	0.0373522
01-BT549	shELAVL1 (I)	1-Control	1-wild-type	0.107946		01-BT549	shELAVL1 (II)	1-Control	1-wild-type	0.0602146
01-BT549	shELAVL1 (I)	1-Control	1-wild-type	0.287833		01-BT549	shELAVL1 (II)	1-Control	1-wild-type	0.0455647
01-BT549	shELAVL1 (I)	1-Control	1-wild-type	0.0210243		01-BT549	shELAVL1 (II)	1-Control	1-wild-type	0.100085
01-BT549	shELAVL1 (I)	1-Control	1-wild-type	0.0120359		01-BT549	shELAVL1 (II)	1-Control	1-wild-type	0.0133176
01-BT549	shELAVL1 (I)	1-Control	1-wild-type	0.113666		01-BT549	shELAVL1 (II)	1-Control	1-wild-type	-0.0126053
01-BT549	shELAVL1 (I)	1-Control	1-wild-type	0.0543729		01-BT549	shELAVL1 (II)	1-Control	1-wild-type	0.0383973
01-BT549	shELAVL1 (I)	1-Control	1-wild-type	-0.342831		01-BT549	shELAVL1 (II)	1-Control	1-wild-type	0.000688115
01-BT549	shELAVL1 (I)	1-Control	1-wild-type	0.251213		01-BT549	shELAVL1 (II)	1-Control	1-wild-type	0.000340897
01-BT549	shELAVL1 (I)	1-Control	1-wild-type	-0.121049		01-BT549	shELAVL1 (II)	1-Control	1-wild-type	0.0177789
01-BT549	shELAVL1 (I)	1-Control	1-wild-type	0.218733		01-BT549	shELAVL1 (II)	1-Control	1-wild-type	0.178707
01-BT549	shELAVL1 (I)	1-Control	1-wild-type	0.17772		01-BT549	shELAVL1 (II)	1-Control	1-wild-type	0.134347
01-BT549	shELAVL1 (I)	1-Control	1-wild-type	0.00572199		01-BT549	shELAVL1 (II)	1-Control	1-wild-type	0.121474
01-BT549	shELAVL1 (I)	1-Control	1-wild-type	0.0791524		01-BT549	shELAVL1 (II)	1-Control	1-wild-type	0.104212
01-BT549	shELAVL1 (I)	1-Control	1-wild-type	-0.0453832		01-BT549	shELAVL1 (II)	1-Control	1-wild-type	-0.0477741
01-BT549	shELAVL1 (I)	1-Control	1-wild-type	0.124115		01-BT549	shELAVL1 (II)	1-Control	1-wild-type	-0.0812047
01-BT549	shELAVL1 (I)	1-Control	1-wild-type	-0.442427		01-BT549	shELAVL1 (II)	1-Control	1-wild-type	-0.189567
01-BT549	shELAVL1 (I)	1-Control	1-wild-type	0.0794037		01-BT549	shELAVL1 (II)	1-Control	1-wild-type	0.0176534
01-BT549	shELAVL1 (I)	1-Control	1-wild-type	-0.00180208		01-BT549	shELAVL1 (II)	1-Control	1-wild-type	-0.16962
01-BT549	shELAVL1 (I)	1-Control	1-wild-type	0.0429242		01-BT549	shELAVL1 (II)	1-Control	1-wild-type	0.034839
01-BT549	shELAVL1 (I)	1-Control	1-wild-type	0.0105652		01-BT549	shELAVL1 (II)	1-Control	1-wild-type	0.0479012
01-BT549	shELAVL1 (I)	1-Control	1-wild-type	0.0553489		01-BT549	shELAVL1 (II)	1-Control	1-wild-type	0.0586048
01-BT549	shELAVL1 (I)	1-Control	1-wild-type	0.168456		01-BT549	shELAVL1 (II)	1-Control	1-wild-type	0.0616083
01-BT549	shELAVL1 (I)	1-Control	1-wild-type	0.0842982		01-BT549	shELAVL1 (II)	1-Control	1-wild-type	0.0380418
01-BT549	shELAVL1 (I)	1-Control	1-wild-type	-0.830745		01-BT549	shELAVL1 (II)	1-Control	1-wild-type	0.119521
01-BT549	shELAVL1 (I)	1-Control	1-wild-type	-0.27876		01-BT549	shELAVL1 (II)	1-Control	1-wild-type	-0.127662
01-BT549	shELAVL1 (I)	1-Control	1-wild-type	0.000427736		01-BT549	shELAVL1 (II)	1-Control	1-wild-type	0.188744
01-BT549	shELAVL1 (I)	1-Control	1-wild-type	-0.0263289		01-BT549	shELAVL1 (II)	1-Control	1-wild-type	-0.115172
01-BT549	shELAVL1 (I)	1-Control	1-wild-type	0.0102199		01-BT549	shELAVL1 (II)	1-Control	1-wild-type	-0.0167962
01-BT549	shELAVL1 (I)	1-Control	1-wild-type	-0.420098		01-BT549	shELAVL1 (II)	1-Control	1-wild-type	-0.105579
01-BT549	shELAVL1 (I)	1-Control	1-wild-type	-0.19737		01-BT549	shELAVL1 (II)	1-Control	1-wild-type	-0.0817973
01-BT549	shELAVL1 (I)	1-Control	1-wild-type	-0.122358		01-BT549	shELAVL1 (II)	1-Control	1-wild-type	-0.00377698
01-BT549	shELAVL1 (I)	1-Control	1-wild-type	-0.610631		01-BT549	shELAVL1 (II)	1-Control	1-wild-type	-0.00751867
01-BT549	shELAVL1 (I)	1-Control	1-wild-type	0.0601491		01-BT549	shELAVL1 (II)	1-Control	1-wild-type	-0.0215456
01-BT549	shELAVL1 (I)	1-Control	1-wild-type	-0.0463221		01-BT549	shELAVL1 (II)	1-Control	1-wild-type	0.0317075
01-BT549	shELAVL1 (I)	1-Control	1-wild-type	0.0410526		01-BT549	shELAVL1 (II)	1-Control	1-wild-type	-0.0502061
01-BT549	shELAVL1 (I)	1-Control	1-wild-type	0.0372536		01-BT549	shELAVL1 (II)	1-Control	1-wild-type	0.0206581
01-BT549	shELAVL1 (I)	1-Control	1-wild-type	-0.0515801		01-BT549	shELAVL1 (II)	1-Control	1-wild-type	0.0842606
01-BT549	shELAVL1 (I)	1-Control	1-wild-type	0.0793623		01-BT549	shELAVL1 (II)	1-Control	1-wild-type	0.140233
01-BT549	shELAVL1 (I)	1-Control	1-wild-type	0.0113872		01-BT549	shELAVL1 (II)	1-Control	1-wild-type	0.123577
01-BT549	shELAVL1 (I)	1-Control	1-wild-type	-0.948577		01-BT549	shELAVL1 (II)	1-Control	1-wild-type	0.131449
01-BT549	shELAVL1 (I)	1-Control	1-wild-type	-0.546848		01-BT549	shELAVL1 (II)	1-Control	1-wild-type	0.040714
01-BT549	shELAVL1 (I)	1-Control	1-wild-type	-0.500923		01-BT549	shELAVL1 (II)	1-Control	1-wild-type	-0.00980864
01-BT549	shELAVL1 (I)	1-Control	1-wild-type	-0.49777		01-BT549	shELAVL1 (II)	1-Control	1-wild-type	-0.0372105
01-BT549	shELAVL1 (I)	1-Control	1-wild-type	-0.00722101		01-BT549	shELAVL1 (II)	1-Control	1-wild-type	0.133032
01-BT549	shELAVL1 (I)	1-Control	1-wild-type	0.0828435		01-BT549	shELAVL1 (II)	1-Control	1-wild-type	-0.122146
01-BT549	shELAVL1 (I)	1-Control	1-wild-type	0.186824		01-BT549	shELAVL1 (II)	1-Control	1-wild-type	-0.100125
01-BT549	shELAVL1 (I)	1-Control	1-wild-type	0.158728		01-BT549	shELAVL1 (II)	1-Control	1-wild-type	-0.0656917
01-BT549	shELAVL1 (I)	1-Control	1-wild-type	-0.544362		01-BT549	shELAVL1 (II)	1-Control	1-wild-type	-0.0749161
01-BT549	shELAVL1 (I)	1-Control	1-wild-type	-0.12203		01-BT549	shELAVL1 (II)	1-Control	1-wild-type	0.0555564
01-BT549	shELAVL1 (I)	1-Control	1-wild-type	-0.272966		01-BT549	shELAVL1 (II)	1-Control	1-wild-type	0.00035105
01-BT549	shELAVL1 (I)	1-Control	1-wild-type	0.0290304		01-BT549	shELAVL1 (II)	1-Control	1-wild-type	0.225837
01-BT549	shELAVL1 (I)	1-Control	1-wild-type	0.217909		01-BT549	shELAVL1 (II)	1-Control	1-wild-type	0.0194655
01-BT549	shELAVL1 (I)	1-Control	1-wild-type	-0.0334351		01-BT549	shELAVL1 (II)	1-Control	1-wild-type	0.085121
01-BT549	shELAVL1 (I)	1-Control	1-wild-type	0.0352898		01-BT549	shELAVL1 (II)	1-Control	1-wild-type	-0.190478
01-BT549	shELAVL1 (I)	1-Control	1-wild-type	-0.791034		01-BT549	shELAVL1 (II)	1-Control	1-wild-type	-0.0578641
01-BT549	shELAVL1 (I)	1-Control	1-wild-type	-0.0523962		01-BT549	shELAVL1 (II)	1-Control	1-wild-type	-0.0456482
01-BT549	shELAVL1 (I)	1-Control	1-wild-type	-0.0395269		01-BT549	shELAVL1 (II)	1-Control	1-wild-type	-0.187866
01-BT549	shELAVL1 (I)	1-Control	1-wild-type	-0.0470148		01-BT549	shELAVL1 (II)	1-Control	1-wild-type	-0.087264
01-BT549	shELAVL1 (I)	1-Control	1-wild-type	-0.0635455		01-BT549	shELAVL1 (II)	1-Control	1-wild-type	-0.06265
01-BT549	shELAVL1 (I)	1-Control	1-wild-type	0.15247		01-BT549	shELAVL1 (II)	1-Control	1-wild-type	-0.0501007
01-BT549	shELAVL1 (I)	1-Control	1-wild-type	-0.751307		01-BT549	shELAVL1 (II)	1-Control	1-wild-type	0.0745255
01-BT549	shELAVL1 (I)	1-Control	1-wild-type	0.0290187		01-BT549	shELAVL1 (II)	1-Control	1-wild-type	0.136101
01-BT549	shELAVL1 (I)	1-Control	1-wild-type	0.197315		01-BT549	shELAVL1 (II)	1-Control	1-wild-type	0.120082
01-BT549	shELAVL1 (I)	1-Control	1-wild-type	0.0564716		01-BT549	shELAVL1 (II)	1-Control	1-wild-type	0.108982
01-BT549	shELAVL1 (I)	1-Control	1-wild-type	0.0827414		01-BT549	shELAVL1 (II)	1-Control	1-wild-type	0.076063
01-BT549	shELAVL1 (I)	1-Control	1-wild-type	-0.0593136		01-BT549	shELAVL1 (II)	1-Control	1-wild-type	0.0911032
01-BT549	shELAVL1 (I)	1-Control	1-wild-type	-0.706563		01-BT549	shELAVL1 (II)	1-Control	1-wild-type	0.0431588
01-BT549	shELAVL1 (I)	1-Control	1-wild-type	0.103949		01-BT549	shELAVL1 (II)	1-Control	1-wild-type	0.165614
01-BT549	shELAVL1 (I)	1-Control	1-wild-type	0.11812		01-BT549	shELAVL1 (II)	1-Control	1-wild-type	0.161981
01-BT549	shELAVL1 (I)	1-Control	1-wild-type	0.183504		01-BT549	shELAVL1 (II)	1-Control	1-wild-type	-0.0775021
01-BT549	shELAVL1 (I)	1-Control	1-wild-type	0.0937967		01-BT549	shELAVL1 (II)	1-Control	1-wild-type	-0.122162
01-BT549	shELAVL1 (I)	1-Control	1-wild-type	0.135076		01-BT549	shELAVL1 (II)	1-Control	1-wild-type	-0.0858369
01-BT549	shELAVL1 (I)	1-Control	1-wild-type	0.144937		01-BT549	shELAVL1 (II)	1-Control	1-wild-type	-0.0257881
01-BT549	shELAVL1 (I)	1-Control	1-wild-type	0.0975992		01-BT549	shELAVL1 (II)	1-Control	1-wild-type	0.0263423
01-BT549	shELAVL1 (I)	1-Control	1-wild-type	0.177219		01-BT549	shELAVL1 (II)	1-Control	1-wild-type	0.011007
01-BT549	shELAVL1 (I)	1-Control	1-wild-type	0.177688		01-BT549	shELAVL1 (II)	1-Control	1-wild-type	-0.0445831
01-BT549	shELAVL1 (I)	1-Control	1-wild-type	-0.78759		01-BT549	shELAVL1 (II)	1-Control	1-wild-type	-0.0581654
01-BT549	shELAVL1 (I)	1-Control	1-wild-type	0.179021		01-BT549	shELAVL1 (II)	1-Control	1-wild-type	-0.0295301
01-BT549	shELAVL1 (I)	1-Control	1-wild-type	-0.246433		01-BT549	shELAVL1 (II)	1-Control	1-wild-type	0.0617321
01-BT549	shELAVL1 (I)	1-Control	1-wild-type	-0.73733		01-BT549	shELAVL1 (II)	1-Control	1-wild-type	0.0378366
01-BT549	shELAVL1 (I)	1-Control	1-wild-type	0.244376		01-BT549	shELAVL1 (II)	1-Control	1-wild-type	-0.232103
01-BT549	shELAVL1 (I)	1-Control	1-wild-type	-0.693024		01-BT549	shELAVL1 (II)	1-Control	1-wild-type	-0.0864577
01-BT549	shELAVL1 (I)	1-Control	1-wild-type	-0.221476		01-BT549	shELAVL1 (II)	1-Control	1-wild-type	-0.0794926
01-BT549	shELAVL1 (I)	1-Control	1-wild-type	-0.156966		01-BT549	shELAVL1 (II)	1-Control	1-wild-type	0.0999409
01-BT549	shELAVL1 (I)	1-Control	1-wild-type	0.0118036		01-BT549	shELAVL1 (II)	1-Control	1-wild-type	0.0930788
01-BT549	shELAVL1 (I)	1-Control	1-wild-type	0.0970119		01-BT549	shELAVL1 (II)	1-Control	1-wild-type	-0.0451048
01-BT549	shELAVL1 (I)	1-Control	1-wild-type	0.137915		01-BT549	shELAVL1 (II)	1-Control	1-wild-type	-0.101251
01-BT549	shELAVL1 (I)	1-Control	1-wild-type	0.251102		01-BT549	shELAVL1 (II)	1-Control	1-wild-type	-0.0476119
01-BT549	shELAVL1 (I)	1-Control	1-wild-type	-0.0130893		01-BT549	shELAVL1 (II)	1-Control	1-wild-type	-0.156776
01-BT549	shELAVL1 (I)	1-Control	1-wild-type	-0.297043		01-BT549	shELAVL1 (II)	1-Control	1-wild-type	-0.0474846
01-BT549	shELAVL1 (I)	1-Control	1-wild-type	0.0542868		01-BT549	shELAVL1 (II)	1-Control	1-wild-type	-0.243311
01-BT549	shELAVL1 (I)	1-Control	1-wild-type	0.0370151		01-BT549	shELAVL1 (II)	1-Control	1-wild-type	-0.0259985
01-BT549	shELAVL1 (I)	1-Control	1-wild-type	0.251758		01-BT549	shELAVL1 (II)	1-Control	1-wild-type	0.0161336
01-BT549	shELAVL1 (I)	1-Control	1-wild-type	-0.0200517		01-BT549	shELAVL1 (II)	1-Control	1-wild-type	-0.098979
01-BT549	shELAVL1 (I)	1-Control	1-wild-type	-0.029367		01-BT549	shELAVL1 (II)	1-Control	1-wild-type	0.0919269
01-BT549	shELAVL1 (I)	1-Control	1-wild-type	-0.0469132		01-BT549	shELAVL1 (II)	1-Control	1-wild-type	-0.00174453
01-BT549	shELAVL1 (I)	1-Control	1-wild-type	-0.0605058		01-BT549	shELAVL1 (II)	1-Control	1-wild-type	-0.0203244
01-BT549	shELAVL1 (I)	1-Control	1-wild-type	-0.0375381		01-BT549	shELAVL1 (II)	1-Control	1-wild-type	0.0226797
01-BT549	shELAVL1 (I)	1-Control	1-wild-type	-0.115026		01-BT549	shELAVL1 (II)	1-Control	1-wild-type	0.192824
01-BT549	shELAVL1 (I)	1-Control	1-wild-type	-0.0673367		01-BT549	shELAVL1 (II)	1-Control	1-wild-type	0.0270118
01-BT549	shELAVL1 (I)	1-Control	1-wild-type	-0.19756		01-BT549	shELAVL1 (II)	1-Control	1-wild-type	0.115674
01-BT549	shELAVL1 (I)	1-Control	1-wild-type	-0.0808071		01-BT549	shELAVL1 (II)	1-Control	1-wild-type	-0.116687
01-BT549	shELAVL1 (I)	1-Control	1-wild-type	-0.0440934		01-BT549	shELAVL1 (II)	1-Control	1-wild-type	-0.032431
01-BT549	shELAVL1 (I)	1-Control	1-wild-type	-0.0789295		01-BT549	shELAVL1 (II)	1-Control	1-wild-type	-0.1092
01-BT549	shELAVL1 (I)	1-Control	1-wild-type	-0.161026		01-BT549	shELAVL1 (II)	1-Control	1-wild-type	-0.0757326
01-BT549	shELAVL1 (I)	1-Control	1-wild-type	-0.0430593		01-BT549	shELAVL1 (II)	1-Control	1-wild-type	-0.163219
01-BT549	shELAVL1 (I)	1-Control	1-wild-type	-0.038426		01-BT549	shELAVL1 (II)	1-Control	1-wild-type	-0.0938692
01-BT549	shELAVL1 (I)	1-Control	1-wild-type	0.0697602		01-BT549	shELAVL1 (II)	1-Control	1-wild-type	0.00389198
01-BT549	shELAVL1 (I)	1-Control	1-wild-type	-0.0489253		01-BT549	shELAVL1 (II)	1-Control	1-wild-type	0.0241847
01-BT549	shELAVL1 (I)	1-Control	1-wild-type	-0.240767		01-BT549	shELAVL1 (II)	1-Control	1-wild-type	0.112573
01-BT549	shELAVL1 (I)	1-Control	1-wild-type	0.0260857		01-BT549	shELAVL1 (II)	1-Control	1-wild-type	0.086164
01-BT549	shELAVL1 (I)	1-Control	1-wild-type	0.0973109		01-BT549	shELAVL1 (II)	1-Control	1-wild-type	0.000418332
01-BT549	shELAVL1 (I)	1-Control	1-wild-type	0.0526743		01-BT549	shELAVL1 (II)	1-Control	1-wild-type	0.0239141
01-BT549	shELAVL1 (I)	1-Control	1-wild-type	-0.970835		01-BT549	shELAVL1 (II)	1-Control	1-wild-type	0.00747509
01-BT549	shELAVL1 (I)	1-Control	1-wild-type	0.151173		01-BT549	shELAVL1 (II)	1-Control	1-wild-type	-0.0783356
01-BT549	shELAVL1 (I)	1-Control	1-wild-type	0.0682218		01-BT549	shELAVL1 (II)	1-Control	1-wild-type	-0.126657
01-BT549	shELAVL1 (I)	1-Control	1-wild-type	0.0970565		01-BT549	shELAVL1 (II)	1-Control	1-wild-type	-0.0391987
01-BT549	shELAVL1 (I)	1-Control	1-wild-type	0.0547935		01-BT549	shELAVL1 (II)	1-Control	1-wild-type	-0.169979
01-BT549	shELAVL1 (I)	1-Control	1-wild-type	-0.117613		01-BT549	shELAVL1 (II)	1-Control	1-wild-type	0.00806045
01-BT549	shELAVL1 (I)	1-Control	1-wild-type	0.15062		01-BT549	shELAVL1 (II)	1-Control	1-wild-type	0.0375042
01-BT549	shELAVL1 (I)	1-Control	1-wild-type	-0.520057		01-BT549	shELAVL1 (II)	1-Control	1-wild-type	-0.0984702
01-BT549	shELAVL1 (I)	1-Control	1-wild-type	0.114439		01-BT549	shELAVL1 (II)	1-Control	1-wild-type	0.0946894
01-BT549	shELAVL1 (I)	1-Control	1-wild-type	0.157536		01-BT549	shELAVL1 (II)	1-Control	1-wild-type	-0.142424
01-BT549	shELAVL1 (I)	1-Control	1-wild-type	0.041947		01-BT549	shELAVL1 (II)	1-Control	1-wild-type	-0.0270015
01-BT549	shELAVL1 (I)	1-Control	1-wild-type	0.162587		01-BT549	shELAVL1 (II)	1-Control	1-wild-type	0.0371226
01-BT549	shELAVL1 (I)	1-Control	1-wild-type	-0.0229436		01-BT549	shELAVL1 (II)	1-Control	1-wild-type	-0.000706959
01-BT549	shELAVL1 (I)	1-Control	1-wild-type	0.0914789		01-BT549	shELAVL1 (II)	1-Control	1-wild-type	-0.0149686
01-BT549	shELAVL1 (I)	1-Control	1-wild-type	0.0788193		01-BT549	shELAVL1 (II)	1-Control	1-wild-type	-0.0292287
01-BT549	shELAVL1 (I)	1-Control	1-wild-type	0.103351		01-BT549	shELAVL1 (II)	1-Control	1-wild-type	-0.103237
01-BT549	shELAVL1 (I)	1-Control	1-wild-type	0.0223905		01-BT549	shELAVL1 (II)	1-Control	1-wild-type	-0.111277
01-BT549	shELAVL1 (I)	1-Control	1-wild-type	0.0616396		01-BT549	shELAVL1 (II)	1-Control	1-wild-type	-0.0359607
01-BT549	shELAVL1 (I)	1-Control	1-wild-type	-0.0647131		01-BT549	shELAVL1 (II)	1-Control	1-wild-type	0.00892055
01-BT549	shELAVL1 (I)	1-Control	1-wild-type	-0.0310521		01-BT549	shELAVL1 (II)	1-Control	1-wild-type	-0.024411
01-BT549	shELAVL1 (I)	1-Control	1-wild-type	-0.0109149		01-BT549	shELAVL1 (II)	1-Control	1-wild-type	0.105796
01-BT549	shELAVL1 (I)	1-Control	1-wild-type	0.109041		01-BT549	shELAVL1 (II)	1-Control	1-wild-type	0.205861
01-BT549	shELAVL1 (I)	1-Control	1-wild-type	0.0401695		01-BT549	shELAVL1 (II)	1-Control	1-wild-type	0.0055127
01-BT549	shELAVL1 (I)	1-Control	1-wild-type	-0.0209705		01-BT549	shELAVL1 (II)	1-Control	1-wild-type	-0.0128235
01-BT549	shELAVL1 (I)	1-Control	1-wild-type	-0.261758		01-BT549	shELAVL1 (II)	1-Control	1-wild-type	0.0914773
01-BT549	shELAVL1 (I)	1-Control	1-wild-type	-0.00613905		01-BT549	shELAVL1 (II)	1-Control	1-wild-type	0.158035
01-BT549	shELAVL1 (I)	1-Control	1-wild-type	-0.241994		01-BT549	shELAVL1 (II)	1-Control	1-wild-type	0.0626932
01-BT549	shELAVL1 (I)	1-Control	1-wild-type	0.210105		01-BT549	shELAVL1 (II)	1-Control	1-wild-type	0.0463889
01-BT549	shELAVL1 (I)	1-Control	1-wild-type	-0.205982		01-BT549	shELAVL1 (II)	1-Control	1-wild-type	0.140433
01-BT549	shELAVL1 (I)	1-Control	1-wild-type	-0.323714		01-BT549	shELAVL1 (II)	1-Control	1-wild-type	0.120903
01-BT549	shELAVL1 (I)	1-Control	1-wild-type	0.222979		01-BT549	shELAVL1 (II)	1-Control	1-wild-type	-0.0346695
01-BT549	shELAVL1 (I)	1-Control	1-wild-type	0.06145		01-BT549	shELAVL1 (II)	1-Control	1-wild-type	-0.184842
01-BT549	shELAVL1 (I)	1-Control	1-wild-type	0.0737669		01-BT549	shELAVL1 (II)	1-Control	1-wild-type	-0.110064
01-BT549	shELAVL1 (I)	1-Control	1-wild-type	0.0380081		01-BT549	shELAVL1 (II)	1-Control	1-wild-type	-0.0703946
01-BT549	shELAVL1 (I)	1-Control	1-wild-type	-0.04175		01-BT549	shELAVL1 (II)	1-Control	1-wild-type	0.086882
01-BT549	shELAVL1 (I)	1-Control	1-wild-type	0.213767		01-BT549	shELAVL1 (II)	1-Control	1-wild-type	0.0159354
01-BT549	shELAVL1 (I)	1-Control	1-wild-type	-0.0360456		01-BT549	shELAVL1 (II)	1-Control	1-wild-type	0.0899552
01-BT549	shELAVL1 (I)	1-Control	1-wild-type	0.0452424		01-BT549	shELAVL1 (II)	1-Control	1-wild-type	-0.0709504
01-BT549	shELAVL1 (I)	1-Control	1-wild-type	0.0764372		01-BT549	shELAVL1 (II)	1-Control	1-wild-type	-0.031576
01-BT549	shELAVL1 (I)	1-Control	1-wild-type	-0.0615997		01-BT549	shELAVL1 (II)	1-Control	1-wild-type	0.11469
01-BT549	shELAVL1 (I)	1-Control	1-wild-type	-0.115123		01-BT549	shELAVL1 (II)	1-Control	1-wild-type	-0.011262
01-BT549	shELAVL1 (I)	1-Control	1-wild-type	-0.132114		01-BT549	shELAVL1 (II)	1-Control	1-wild-type	0.0343681
01-BT549	shELAVL1 (I)	1-Control	1-wild-type	-0.00412976		01-BT549	shELAVL1 (II)	1-Control	1-wild-type	-0.0935656
01-BT549	shELAVL1 (I)	1-Control	1-wild-type	-0.051296		01-BT549	shELAVL1 (II)	1-Control	1-wild-type	-0.0713461
01-BT549	shELAVL1 (I)	1-Control	1-wild-type	-0.09258		01-BT549	shELAVL1 (II)	1-Control	1-wild-type	0.0462323
01-BT549	shELAVL1 (I)	1-Control	1-wild-type	0.0736672		01-BT549	shELAVL1 (II)	1-Control	1-wild-type	0.000316392
01-BT549	shELAVL1 (I)	1-Control	1-wild-type	-0.247733		01-BT549	shELAVL1 (II)	1-Control	1-wild-type	0.00470876
01-BT549	shELAVL1 (I)	1-Control	1-wild-type	-0.0546032		01-BT549	shELAVL1 (II)	1-Control	1-wild-type	-0.0159871
01-BT549	shELAVL1 (I)	1-Control	1-wild-type	-0.242454		01-BT549	shELAVL1 (II)	1-Control	1-wild-type	0.0269945
01-BT549	shELAVL1 (I)	1-Control	1-wild-type	0.00172072		01-BT549	shELAVL1 (II)	1-Control	1-wild-type	0.012391
01-BT549	shELAVL1 (I)	1-Control	1-wild-type	-0.00382978		01-BT549	shELAVL1 (II)	1-Control	1-wild-type	0.0430388
01-BT549	shELAVL1 (I)	1-Control	1-wild-type	-0.0473248		01-BT549	shELAVL1 (II)	1-Control	1-wild-type	-0.0278952
01-BT549	shELAVL1 (I)	1-Control	1-wild-type	-0.128634		01-BT549	shELAVL1 (II)	1-Control	1-wild-type	0.111725
01-BT549	shELAVL1 (I)	1-Control	1-wild-type	0.13521		01-BT549	shELAVL1 (II)	1-Control	1-wild-type	0.0401692
01-BT549	shELAVL1 (I)	1-Control	1-wild-type	0.0436993		01-BT549	shELAVL1 (II)	1-Control	1-wild-type	0.0231948
01-BT549	shELAVL1 (I)	1-Control	1-wild-type	0.378655		01-BT549	shELAVL1 (II)	1-Control	1-wild-type	0.00777097
01-BT549	shELAVL1 (I)	1-Control	1-wild-type	0.0134489		01-BT549	shELAVL1 (II)	1-Control	1-wild-type	0.00995882
01-BT549	shELAVL1 (I)	1-Control	1-wild-type	0.188717		01-BT549	shELAVL1 (II)	1-Control	1-wild-type	0.0832144
01-BT549	shELAVL1 (I)	1-Control	1-wild-type	0.0820777		01-BT549	shELAVL1 (II)	1-Control	1-wild-type	0.0218399
01-BT549	shELAVL1 (I)	1-Control	1-wild-type	0.118705		01-BT549	shELAVL1 (II)	1-Control	1-wild-type	-0.0535608
01-BT549	shELAVL1 (I)	1-Control	1-wild-type	0.00566608		01-BT549	shELAVL1 (II)	1-Control	1-wild-type	-0.116495
01-BT549	shELAVL1 (I)	1-Control	1-wild-type	0.0784062		01-BT549	shELAVL1 (II)	1-Control	1-wild-type	-0.0215435
01-BT549	shELAVL1 (I)	1-Control	1-wild-type	0.13837		01-BT549	shELAVL1 (II)	1-Control	1-wild-type	-0.163588
01-BT549	shELAVL1 (I)	1-Control	1-wild-type	0.0570813		01-BT549	shELAVL1 (II)	1-Control	1-wild-type	-0.141591
01-BT549	shELAVL1 (I)	1-Control	1-wild-type	0.0889666		01-BT549	shELAVL1 (II)	1-Control	1-wild-type	-0.0811986
01-BT549	shELAVL1 (I)	1-Control	1-wild-type	-0.129544		01-BT549	shELAVL1 (II)	1-Control	1-wild-type	-0.0232861
01-BT549	shELAVL1 (I)	1-Control	1-wild-type	-0.0363389		01-BT549	shELAVL1 (II)	1-Control	1-wild-type	-0.017562
01-BT549	shELAVL1 (I)	1-Control	1-wild-type	0.0339224		01-BT549	shELAVL1 (II)	1-Control	1-wild-type	-0.000380804
01-BT549	shELAVL1 (I)	1-Control	1-wild-type	0.134815		01-BT549	shELAVL1 (II)	1-Control	1-wild-type	-0.00298967
01-BT549	shELAVL1 (I)	1-Control	1-wild-type	0.00963341		01-BT549	shELAVL1 (II)	1-Control	1-wild-type	0.0909414
01-BT549	shELAVL1 (I)	1-Control	1-wild-type	-0.0496185		01-BT549	shELAVL1 (II)	1-Control	1-wild-type	0.0119966
01-BT549	shELAVL1 (I)	1-Control	1-wild-type	0.0711006		01-BT549	shELAVL1 (II)	1-Control	1-wild-type	-0.0758297
01-BT549	shELAVL1 (I)	1-Control	1-wild-type	0.0412409		01-BT549	shELAVL1 (II)	1-Control	1-wild-type	0.045655
01-BT549	shELAVL1 (I)	1-Control	1-wild-type	0.222798		01-BT549	shELAVL1 (II)	1-Control	1-wild-type	-0.0250664
01-BT549	shELAVL1 (I)	1-Control	1-wild-type	0.19197		01-BT549	shELAVL1 (II)	1-Control	1-wild-type	0.0933067
01-BT549	shELAVL1 (I)	1-Control	1-wild-type	0.167068		01-BT549	shELAVL1 (II)	1-Control	1-wild-type	-0.0262817
01-BT549	shELAVL1 (I)	1-Control	1-wild-type	0.217255		01-BT549	shELAVL1 (II)	1-Control	1-wild-type	-0.0481623
01-BT549	shELAVL1 (I)	1-Control	1-wild-type	-0.0107884		01-BT549	shELAVL1 (II)	1-Control	1-wild-type	-0.180732
01-BT549	shELAVL1 (I)	1-Control	1-wild-type	0.216678		01-BT549	shELAVL1 (II)	1-Control	1-wild-type	-0.062756
01-BT549	shELAVL1 (I)	1-Control	1-wild-type	-0.185071		01-BT549	shELAVL1 (II)	1-Control	1-wild-type	-0.0518505
01-BT549	shELAVL1 (I)	1-Control	1-wild-type	0.107919		01-BT549	shELAVL1 (II)	1-Control	1-wild-type	-0.17138
01-BT549	shELAVL1 (I)	1-Control	1-wild-type	0.126772		01-BT549	shELAVL1 (II)	1-Control	1-wild-type	-0.138143
01-BT549	shELAVL1 (I)	1-Control	1-wild-type	-0.262594		01-BT549	shELAVL1 (II)	1-Control	1-wild-type	-0.120834
01-BT549	shELAVL1 (I)	1-Control	1-wild-type	-0.0244419		01-BT549	shELAVL1 (II)	1-Control	1-wild-type	-0.0915259
01-BT549	shELAVL1 (I)	1-Control	1-wild-type	-0.036054		01-BT549	shELAVL1 (II)	1-Control	1-wild-type	-0.0461277
01-BT549	shELAVL1 (I)	1-Control	1-wild-type	0.0871679		01-BT549	shELAVL1 (II)	1-Control	1-wild-type	0.0512204
01-BT549	shELAVL1 (I)	1-Control	1-wild-type	0.0767805		01-BT549	shELAVL1 (II)	1-Control	1-wild-type	-0.0263102
01-BT549	shELAVL1 (I)	1-Control	1-wild-type	0.143005		01-BT549	shELAVL1 (II)	1-Control	1-wild-type	0.0262263
01-BT549	shELAVL1 (I)	1-Control	1-wild-type	0.0988933		01-BT549	shELAVL1 (II)	1-Control	1-wild-type	0.0241931
01-BT549	shELAVL1 (I)	1-Control	1-wild-type	0.0925891		01-BT549	shELAVL1 (II)	1-Control	1-wild-type	-0.282675
01-BT549	shELAVL1 (I)	1-Control	1-wild-type	-0.0489903		01-BT549	shELAVL1 (II)	1-Control	1-wild-type	-0.0831169
01-BT549	shELAVL1 (I)	1-Control	1-wild-type	-0.0956567		01-BT549	shELAVL1 (II)	1-Control	1-wild-type	-0.0634261
01-BT549	shELAVL1 (I)	1-Control	1-wild-type	-0.0188408		01-BT549	shELAVL1 (II)	1-Control	1-wild-type	0.112561
01-BT549	shELAVL1 (I)	1-Control	1-wild-type	0.0949986		01-BT549	shELAVL1 (II)	1-Control	1-wild-type	-0.00377194
01-BT549	shELAVL1 (I)	1-Control	1-wild-type	0.101352		01-BT549	shELAVL1 (II)	1-Control	1-wild-type	-0.017406
01-BT549	shELAVL1 (I)	1-Control	1-wild-type	0.107716		01-BT549	shELAVL1 (II)	1-Control	1-wild-type	0.00507903
01-BT549	shELAVL1 (I)	1-Control	1-wild-type	0.00634335		01-BT549	shELAVL1 (II)	1-Control	1-wild-type	0.050829
01-BT549	shELAVL1 (I)	1-Control	1-wild-type	0.0497375		01-BT549	shELAVL1 (II)	1-Control	1-wild-type	-0.0293292
01-BT549	shELAVL1 (I)	1-Control	1-wild-type	-0.0733489		01-BT549	shELAVL1 (II)	1-Control	1-wild-type	0.0557936
01-BT549	shELAVL1 (I)	1-Control	1-wild-type	-0.04395		01-BT549	shELAVL1 (II)	1-Control	1-wild-type	-0.102615
01-BT549	shELAVL1 (I)	1-Control	1-wild-type	0.0692484		01-BT549	shELAVL1 (II)	1-Control	1-wild-type	0.105078
01-BT549	shELAVL1 (I)	1-Control	1-wild-type	-0.122035		01-BT549	shELAVL1 (II)	1-Control	1-wild-type	-0.0772327
01-BT549	shELAVL1 (I)	1-Control	1-wild-type	-0.0615878		01-BT549	shELAVL1 (II)	1-Control	1-wild-type	-0.0125064
01-BT549	shELAVL1 (I)	1-Control	1-wild-type	-0.0219174		01-BT549	shELAVL1 (II)	1-Control	1-wild-type	-0.0978625
01-BT549	shELAVL1 (I)	1-Control	1-wild-type	0.00817606		01-BT549	shELAVL1 (II)	1-Control	1-wild-type	-0.0320095
01-BT549	shELAVL1 (I)	1-Control	1-wild-type	0.0270772		01-BT549	shELAVL1 (II)	1-Control	1-wild-type	-0.0351521
01-BT549	shELAVL1 (I)	1-Control	1-wild-type	0.0344693		01-BT549	shELAVL1 (II)	1-Control	1-wild-type	-0.033437
01-BT549	shELAVL1 (I)	1-Control	1-wild-type	0.103742		01-BT549	shELAVL1 (II)	1-Control	1-wild-type	-0.0867262
01-BT549	shELAVL1 (I)	1-Control	1-wild-type	0.0881336		01-BT549	shELAVL1 (II)	1-Control	1-wild-type	-0.0252875
01-BT549	shELAVL1 (I)	1-Control	1-wild-type	-0.129506		01-BT549	shELAVL1 (II)	1-Control	1-wild-type	0.179743
01-BT549	shELAVL1 (I)	1-Control	1-wild-type	-0.192785		01-BT549	shELAVL1 (II)	1-Control	1-wild-type	-0.00910914
01-BT549	shELAVL1 (I)	1-Control	1-wild-type	-0.353681		01-BT549	shELAVL1 (II)	1-Control	1-wild-type	0.102776
01-BT549	shELAVL1 (I)	1-Control	1-wild-type	-0.0934183		01-BT549	shELAVL1 (II)	1-Control	1-wild-type	0.0491848
01-BT549	shELAVL1 (I)	1-Control	1-wild-type	-0.588911		01-BT549	shELAVL1 (II)	1-Control	1-wild-type	0.00472864
01-BT549	shELAVL1 (I)	1-Control	1-wild-type	-0.218897		01-BT549	shELAVL1 (II)	1-Control	1-wild-type	0.104671
01-BT549	shELAVL1 (I)	1-Control	1-wild-type	-0.00684076		01-BT549	shELAVL1 (II)	1-Control	1-wild-type	-0.0673338
01-BT549	shELAVL1 (I)	1-Control	1-wild-type	-1.04494		01-BT549	shELAVL1 (II)	1-Control	1-wild-type	0.0954313
01-BT549	shELAVL1 (I)	1-Control	1-wild-type	-0.3299		01-BT549	shELAVL1 (II)	1-Control	1-wild-type	-0.133194
01-BT549	shELAVL1 (I)	1-Control	1-wild-type	-0.141779		01-BT549	shELAVL1 (II)	1-Control	1-wild-type	-0.274309
01-BT549	shELAVL1 (I)	1-Control	1-wild-type	-0.00759539		01-BT549	shELAVL1 (II)	1-Control	1-wild-type	-0.117993
01-BT549	shELAVL1 (I)	1-Control	1-wild-type	0.0847419		01-BT549	shELAVL1 (II)	1-Control	1-wild-type	-0.0659494
01-BT549	shELAVL1 (I)	1-Control	1-wild-type	-0.0462753		01-BT549	shELAVL1 (II)	1-Control	1-wild-type	-0.110086
01-BT549	shELAVL1 (I)	1-Control	1-wild-type	0.0190316		01-BT549	shELAVL1 (II)	1-Control	1-wild-type	-0.157556
01-BT549	shELAVL1 (I)	1-Control	1-wild-type	-0.118919		01-BT549	shELAVL1 (II)	1-Control	1-wild-type	-0.108889
01-BT549	shELAVL1 (I)	1-Control	1-wild-type	0.0444201		01-BT549	shELAVL1 (II)	1-Control	1-wild-type	-0.0491013
01-BT549	shELAVL1 (I)	1-Control	1-wild-type	-0.164961		01-BT549	shELAVL1 (II)	1-Control	1-wild-type	-0.186899
01-BT549	shELAVL1 (I)	1-Control	1-wild-type	-0.221345		01-BT549	shELAVL1 (II)	1-Control	1-wild-type	-0.174533
01-BT549	shELAVL1 (I)	1-Control	1-wild-type	-0.13286		01-BT549	shELAVL1 (II)	1-Control	1-wild-type	-0.112355
01-BT549	shELAVL1 (I)	1-Control	1-wild-type	0.108213		01-BT549	shELAVL1 (II)	1-Control	1-wild-type	-0.0640924
01-BT549	shELAVL1 (I)	1-Control	1-wild-type	0.146751		01-BT549	shELAVL1 (II)	1-Control	1-wild-type	-0.00241307
01-BT549	shELAVL1 (I)	1-Control	1-wild-type	-0.514321		01-BT549	shELAVL1 (II)	1-Control	1-wild-type	-0.0313145
01-BT549	shELAVL1 (I)	1-Control	1-wild-type	-0.405152		01-BT549	shELAVL1 (II)	1-Control	1-wild-type	-0.108357
01-BT549	shELAVL1 (I)	1-Control	1-wild-type	-0.608245		01-BT549	shELAVL1 (II)	1-Control	1-wild-type	-0.0713686
01-BT549	shELAVL1 (I)	1-Control	1-wild-type	-0.0891604		01-BT549	shELAVL1 (II)	1-Control	1-wild-type	-0.0431176
01-BT549	shELAVL1 (I)	1-Control	1-wild-type	0.0961763		01-BT549	shELAVL1 (II)	1-Control	1-wild-type	0.00383647
01-BT549	shELAVL1 (I)	1-Control	1-wild-type	0.109545		01-BT549	shELAVL1 (II)	1-Control	1-wild-type	-0.0602896
01-BT549	shELAVL1 (I)	1-Control	1-wild-type	0.19331		01-BT549	shELAVL1 (II)	1-Control	1-wild-type	-0.0340057
01-BT549	shELAVL1 (I)	1-Control	1-wild-type	0.131867		01-BT549	shELAVL1 (II)	1-Control	1-wild-type	0.0342324
01-BT549	shELAVL1 (I)	1-Control	1-wild-type	0.0249197		01-BT549	shELAVL1 (II)	1-Control	1-wild-type	-0.0880749
01-BT549	shELAVL1 (I)	1-Control	1-wild-type	0.023305		01-BT549	shELAVL1 (II)	1-Control	1-wild-type	-0.0696524
01-BT549	shELAVL1 (I)	1-Control	1-wild-type	0.109172		01-BT549	shELAVL1 (II)	1-Control	1-wild-type	-0.0934658
01-BT549	shELAVL1 (I)	1-Control	1-wild-type	0.1218		01-BT549	shELAVL1 (II)	1-Control	1-wild-type	0.0178415
01-BT549	shELAVL1 (I)	1-Control	1-wild-type	-0.0898834		01-BT549	shELAVL1 (II)	1-Control	1-wild-type	0.109552
01-BT549	shELAVL1 (I)	1-Control	1-wild-type	-0.128212		01-BT549	shELAVL1 (II)	1-Control	1-wild-type	0.000602467
01-BT549	shELAVL1 (I)	1-Control	1-wild-type	0.0885706		01-BT549	shELAVL1 (II)	1-Control	1-wild-type	0.097242
01-BT549	shELAVL1 (I)	1-Control	1-wild-type	-0.119883		01-BT549	shELAVL1 (II)	1-Control	1-wild-type	0.193658
01-BT549	shELAVL1 (I)	1-Control	1-wild-type	-0.149101		01-BT549	shELAVL1 (II)	1-Control	1-wild-type	-0.0276767
01-BT549	shELAVL1 (I)	1-Control	1-wild-type	-0.0649969		01-BT549	shELAVL1 (II)	1-Control	1-wild-type	-0.388432
01-BT549	shELAVL1 (I)	1-Control	1-wild-type	-0.252331		01-BT549	shELAVL1 (II)	1-Control	1-wild-type	-0.0258068
01-BT549	shELAVL1 (I)	1-Control	1-wild-type	-0.203506		01-BT549	shELAVL1 (II)	1-Control	1-wild-type	-0.0319565
01-BT549	shELAVL1 (I)	1-Control	1-wild-type	-0.293179		01-BT549	shELAVL1 (II)	1-Control	1-wild-type	-0.20607
01-BT549	shELAVL1 (I)	1-Control	1-wild-type	0.0281708		01-BT549	shELAVL1 (II)	1-Control	1-wild-type	0.00319228
01-BT549	shELAVL1 (I)	1-Control	1-wild-type	-0.144281		01-BT549	shELAVL1 (II)	1-Control	1-wild-type	-0.0221664
01-BT549	shELAVL1 (I)	1-Control	1-wild-type	-0.0225055		01-BT549	shELAVL1 (II)	1-Control	1-wild-type	0.143042
01-BT549	shELAVL1 (I)	1-Control	1-wild-type	-0.236217		01-BT549	shELAVL1 (II)	1-Control	1-wild-type	-0.0437723
01-BT549	shELAVL1 (I)	1-Control	1-wild-type	-0.0290468		01-BT549	shELAVL1 (II)	1-Control	1-wild-type	-0.0125351
01-BT549	shELAVL1 (I)	1-Control	1-wild-type	-0.110008		01-BT549	shELAVL1 (II)	1-Control	1-wild-type	0.0322075
01-BT549	shELAVL1 (I)	1-Control	1-wild-type	-0.646027		01-BT549	shELAVL1 (II)	1-Control	1-wild-type	0.0757585
01-BT549	shELAVL1 (I)	1-Control	1-wild-type	-0.420498		01-BT549	shELAVL1 (II)	1-Control	1-wild-type	0.0806692
01-BT549	shELAVL1 (I)	1-Control	1-wild-type	-0.0725306		01-BT549	shELAVL1 (II)	1-Control	1-wild-type	0.0973202
01-BT549	shELAVL1 (I)	1-Control	1-wild-type	-0.0718704		01-BT549	shELAVL1 (II)	1-Control	1-wild-type	0.0119171
01-BT549	shELAVL1 (I)	1-Control	1-wild-type	-0.0341685		01-BT549	shELAVL1 (II)	1-Control	1-wild-type	0.0687424
01-BT549	shELAVL1 (I)	1-Control	1-wild-type	-0.410376		01-BT549	shELAVL1 (II)	1-Control	1-wild-type	0.0328477
01-BT549	shELAVL1 (I)	1-Control	1-wild-type	-0.252548		01-BT549	shELAVL1 (II)	1-Control	1-wild-type	-0.0405854
01-BT549	shELAVL1 (I)	1-Control	1-wild-type	-0.128863		01-BT549	shELAVL1 (II)	1-Control	1-wild-type	0.0454514
01-BT549	shELAVL1 (I)	1-Control	1-wild-type	-0.319251		01-BT549	shELAVL1 (II)	1-Control	1-wild-type	-0.171775
01-BT549	shELAVL1 (I)	1-Control	1-wild-type	-0.115982		01-BT549	shELAVL1 (II)	1-Control	1-wild-type	-0.111021
01-BT549	shELAVL1 (I)	1-Control	1-wild-type	-0.641913		01-BT549	shELAVL1 (II)	1-Control	1-wild-type	-0.0917563
01-BT549	shELAVL1 (I)	1-Control	1-wild-type	-0.0607997		01-BT549	shELAVL1 (II)	1-Control	1-wild-type	-0.0962483
01-BT549	shELAVL1 (I)	1-Control	1-wild-type	-0.133164		01-BT549	shELAVL1 (II)	1-Control	1-wild-type	-0.0272022
01-BT549	shELAVL1 (I)	1-Control	1-wild-type	-0.267861		01-BT549	shELAVL1 (II)	1-Control	1-wild-type	-0.0720413
01-BT549	shELAVL1 (I)	1-Control	1-wild-type	-0.0502768		01-BT549	shELAVL1 (II)	1-Control	1-wild-type	0.0232764
01-BT549	shELAVL1 (I)	1-Control	1-wild-type	-0.0208212		01-BT549	shELAVL1 (II)	1-Control	1-wild-type	0.0270715
01-BT549	shELAVL1 (I)	1-Control	1-wild-type	-0.800426		01-BT549	shELAVL1 (II)	1-Control	1-wild-type	-0.022529
01-BT549	shELAVL1 (I)	1-Control	1-wild-type	0.0985307		01-BT549	shELAVL1 (II)	1-Control	1-wild-type	0.0407803
01-BT549	shELAVL1 (I)	1-Control	1-wild-type	-0.126503		01-BT549	shELAVL1 (II)	1-Control	1-wild-type	0.0430035
01-BT549	shELAVL1 (I)	1-Control	1-wild-type	-0.0327536		01-BT549	shELAVL1 (II)	1-Control	1-wild-type	-0.0615766
01-BT549	shELAVL1 (I)	1-Control	1-wild-type	-0.13511		01-BT549	shELAVL1 (II)	1-Control	1-wild-type	-0.0698399
01-BT549	shELAVL1 (I)	1-Control	1-wild-type	-0.185377		01-BT549	shELAVL1 (II)	1-Control	1-wild-type	-0.0493228
01-BT549	shELAVL1 (I)	1-Control	1-wild-type	-0.0383396		01-BT549	shELAVL1 (II)	1-Control	1-wild-type	-0.136099
01-BT549	shELAVL1 (I)	1-Control	1-wild-type	-0.0788388		01-BT549	shELAVL1 (II)	1-Control	1-wild-type	-0.122858
01-BT549	shELAVL1 (I)	1-Control	1-wild-type	-0.553637		01-BT549	shELAVL1 (II)	1-Control	1-wild-type	-0.0285868
01-BT549	shELAVL1 (I)	1-Control	1-wild-type	-0.0177345		01-BT549	shELAVL1 (II)	1-Control	1-wild-type	-0.0275866
01-BT549	shELAVL1 (I)	1-Control	1-wild-type	0.129403		01-BT549	shELAVL1 (II)	1-Control	1-wild-type	-0.0184978
01-BT549	shELAVL1 (I)	1-Control	1-wild-type	-0.0093154		01-BT549	shELAVL1 (II)	1-Control	1-wild-type	-0.0219268
01-BT549	shELAVL1 (I)	1-Control	1-wild-type	-0.609515		01-BT549	shELAVL1 (II)	1-Control	1-wild-type	0.0967212
01-BT549	shELAVL1 (I)	1-Control	1-wild-type	0.123597		01-BT549	shELAVL1 (II)	1-Control	1-wild-type	-0.00503283
01-BT549	shELAVL1 (I)	1-Control	1-wild-type	0.0608723		01-BT549	shELAVL1 (II)	1-Control	1-wild-type	0.0973144
01-BT549	shELAVL1 (I)	1-Control	1-wild-type	0.00701118		01-BT549	shELAVL1 (II)	1-Control	1-wild-type	0.113573
01-BT549	shELAVL1 (I)	1-Control	1-wild-type	0.0595583		01-BT549	shELAVL1 (II)	1-Control	1-wild-type	-0.240806
01-BT549	shELAVL1 (I)	1-Control	1-wild-type	-0.00478289		01-BT549	shELAVL1 (II)	1-Control	1-wild-type	-0.109312
01-BT549	shELAVL1 (I)	1-Control	1-wild-type	-0.0351287		01-BT549	shELAVL1 (II)	1-Control	1-wild-type	-0.181391
01-BT549	shELAVL1 (I)	1-Control	1-wild-type	-0.00417846		01-BT549	shELAVL1 (II)	1-Control	1-wild-type	-0.0436155
01-BT549	shELAVL1 (I)	1-Control	1-wild-type	0.130472		01-BT549	shELAVL1 (II)	1-Control	1-wild-type	-0.124111
01-BT549	shELAVL1 (I)	1-Control	1-wild-type	0.0203274		01-BT549	shELAVL1 (II)	1-Control	1-wild-type	0.108494
01-BT549	shELAVL1 (I)	1-Control	1-wild-type	-0.0916712		01-BT549	shELAVL1 (II)	1-Control	1-wild-type	-0.0383425
01-BT549	shELAVL1 (I)	1-Control	1-wild-type	-0.0349514		01-BT549	shELAVL1 (II)	1-Control	1-wild-type	-0.0284393
01-BT549	shELAVL1 (I)	1-Control	1-wild-type	-0.309821		01-BT549	shELAVL1 (II)	1-Control	1-wild-type	-0.09451
01-BT549	shELAVL1 (I)	1-Control	1-wild-type	-0.00614393		01-BT549	shELAVL1 (II)	1-Control	1-wild-type	-0.130463
01-BT549	shELAVL1 (I)	1-Control	1-wild-type	-0.196816		01-BT549	shELAVL1 (II)	1-Control	1-wild-type	0.0379265
01-BT549	shELAVL1 (I)	1-Control	1-wild-type	0.088395		01-BT549	shELAVL1 (II)	1-Control	1-wild-type	0.183327
01-BT549	shELAVL1 (I)	1-Control	1-wild-type	-0.0555071		01-BT549	shELAVL1 (II)	1-Control	1-wild-type	0.0561959
01-BT549	shELAVL1 (I)	1-Control	1-wild-type	0.0428058		01-BT549	shELAVL1 (II)	1-Control	1-wild-type	0.104396
01-BT549	shELAVL1 (I)	1-Control	1-wild-type	-0.198158		01-BT549	shELAVL1 (II)	1-Control	1-wild-type	-0.0771414
01-BT549	shELAVL1 (I)	1-Control	1-wild-type	0.241403		01-BT549	shELAVL1 (II)	1-Control	1-wild-type	0.184038
01-BT549	shELAVL1 (I)	1-Control	1-wild-type	-0.268204		01-BT549	shELAVL1 (II)	1-Control	1-wild-type	0.00808056
01-BT549	shELAVL1 (I)	1-Control	1-wild-type	0.0809324		01-BT549	shELAVL1 (II)	1-Control	1-wild-type	0.093746
01-BT549	shELAVL1 (I)	1-Control	1-wild-type	-0.379135		01-BT549	shELAVL1 (II)	1-Control	1-wild-type	0.0755986
01-BT549	shELAVL1 (I)	1-Control	1-wild-type	0.0589705		01-BT549	shELAVL1 (II)	1-Control	1-wild-type	-0.283041
01-BT549	shELAVL1 (I)	1-Control	1-wild-type	0.213167		01-BT549	shELAVL1 (II)	1-Control	1-wild-type	-0.0242451
01-BT549	shELAVL1 (I)	1-Control	1-wild-type	0.0744632		01-BT549	shELAVL1 (II)	1-Control	1-wild-type	-0.103925
01-BT549	shELAVL1 (I)	1-Control	1-wild-type	-0.394035		01-BT549	shELAVL1 (II)	1-Control	1-wild-type	-0.139153
01-BT549	shELAVL1 (I)	1-Control	1-wild-type	-0.131571		01-BT549	shELAVL1 (II)	1-Control	1-wild-type	-0.0253217
01-BT549	shELAVL1 (I)	1-Control	1-wild-type	0.198721		01-BT549	shELAVL1 (II)	1-Control	1-wild-type	0.0130961
01-BT549	shELAVL1 (I)	1-Control	1-wild-type	0.0688003		01-BT549	shELAVL1 (II)	1-Control	1-wild-type	-0.238737
01-BT549	shELAVL1 (I)	1-Control	1-wild-type	0.0477909		01-BT549	shELAVL1 (II)	1-Control	1-wild-type	-0.114503
01-BT549	shELAVL1 (I)	1-Control	1-wild-type	0.0351116		01-BT549	shELAVL1 (II)	1-Control	1-wild-type	-0.144092
01-BT549	shELAVL1 (I)	1-Control	1-wild-type	-0.00246301		01-BT549	shELAVL1 (II)	1-Control	1-wild-type	0.148004
01-BT549	shELAVL1 (I)	1-Control	1-wild-type	0.0332557		01-BT549	shELAVL1 (II)	1-Control	1-wild-type	0.132363
01-BT549	shELAVL1 (I)	1-Control	1-wild-type	0.227855		01-BT549	shELAVL1 (II)	1-Control	1-wild-type	0.0161354
01-BT549	shELAVL1 (I)	1-Control	1-wild-type	0.119415		01-BT549	shELAVL1 (II)	1-Control	1-wild-type	0.055788
01-BT549	shELAVL1 (I)	1-Control	1-wild-type	0.00781671		01-BT549	shELAVL1 (II)	1-Control	1-wild-type	0.03428
01-BT549	shELAVL1 (I)	1-Control	1-wild-type	-0.180296		01-BT549	shELAVL1 (II)	1-Control	1-wild-type	0.0484361
01-BT549	shELAVL1 (I)	1-Control	1-wild-type	-0.21825		01-BT549	shELAVL1 (II)	1-Control	1-wild-type	-0.307359
01-BT549	shELAVL1 (I)	1-Control	1-wild-type	-0.204503		01-BT549	shELAVL1 (II)	1-Control	1-wild-type	-0.128577
01-BT549	shELAVL1 (I)	1-Control	1-wild-type	0.0894282		01-BT549	shELAVL1 (II)	1-Control	1-wild-type	-0.0863324
01-BT549	shELAVL1 (I)	1-Control	1-wild-type	-0.245633		01-BT549	shELAVL1 (II)	1-Control	1-wild-type	0.0285665
01-BT549	shELAVL1 (I)	1-Control	1-wild-type	0.160625		01-BT549	shELAVL1 (II)	1-Control	1-wild-type	-0.056779
01-BT549	shELAVL1 (I)	1-Control	1-wild-type	0.0768664		01-BT549	shELAVL1 (II)	1-Control	1-wild-type	0.00499693
01-BT549	shELAVL1 (I)	1-Control	1-wild-type	-0.444898		01-BT549	shELAVL1 (II)	1-Control	1-wild-type	-0.129347
01-BT549	shELAVL1 (I)	1-Control	1-wild-type	0.354325		01-BT549	shELAVL1 (II)	1-Control	2-mutated	-0.243724
01-BT549	shELAVL1 (I)	1-Control	1-wild-type	-0.346165		01-BT549	shELAVL1 (II)	1-Control	2-mutated	-0.242703
01-BT549	shELAVL1 (I)	1-Control	1-wild-type	-0.279988		01-BT549	shELAVL1 (II)	1-Control	2-mutated	-0.268519
01-BT549	shELAVL1 (I)	1-Control	1-wild-type	0.00307428		01-BT549	shELAVL1 (II)	1-Control	2-mutated	-0.158862
01-BT549	shELAVL1 (I)	1-Control	1-wild-type	-0.0914035		01-BT549	shELAVL1 (II)	1-Control	2-mutated	-0.116952
01-BT549	shELAVL1 (I)	1-Control	1-wild-type	0.0610392		01-BT549	shELAVL1 (II)	1-Control	2-mutated	-0.170789
01-BT549	shELAVL1 (I)	1-Control	1-wild-type	-0.246804		01-BT549	shELAVL1 (II)	1-Control	2-mutated	-0.119387
01-BT549	shELAVL1 (I)	1-Control	1-wild-type	0.0430111		01-BT549	shELAVL1 (II)	1-Control	2-mutated	-0.137949
01-BT549	shELAVL1 (I)	1-Control	1-wild-type	-0.0798131		01-BT549	shELAVL1 (II)	1-Control	2-mutated	0.0210794
01-BT549	shELAVL1 (I)	1-Control	1-wild-type	0.0356552		01-BT549	shELAVL1 (II)	1-Control	2-mutated	-0.325846
01-BT549	shELAVL1 (I)	1-Control	1-wild-type	-0.157363		01-BT549	shELAVL1 (II)	1-Control	2-mutated	-0.24011
01-BT549	shELAVL1 (I)	1-Control	1-wild-type	-0.0810769		01-BT549	shELAVL1 (II)	1-Control	2-mutated	-0.166847
01-BT549	shELAVL1 (I)	1-Control	1-wild-type	-0.287173		01-BT549	shELAVL1 (II)	1-Control	2-mutated	-0.134388
01-BT549	shELAVL1 (I)	1-Control	1-wild-type	0.0507744		01-BT549	shELAVL1 (II)	1-Control	2-mutated	-0.139091
01-BT549	shELAVL1 (I)	1-Control	1-wild-type	-0.0114686		01-BT549	shELAVL1 (II)	1-Control	2-mutated	-0.217465
01-BT549	shELAVL1 (I)	1-Control	1-wild-type	-0.041304		01-BT549	shELAVL1 (II)	1-Control	2-mutated	-0.0388828
01-BT549	shELAVL1 (I)	1-Control	1-wild-type	-0.0292447		01-BT549	shELAVL1 (II)	1-Control	2-mutated	-0.14037
01-BT549	shELAVL1 (I)	1-Control	1-wild-type	0.405486		01-BT549	shELAVL1 (II)	1-Control	2-mutated	-0.223925
01-BT549	shELAVL1 (I)	1-Control	1-wild-type	-0.081341		01-BT549	shELAVL1 (II)	1-Control	2-mutated	-0.134165
01-BT549	shELAVL1 (I)	1-Control	1-wild-type	0.10158		01-BT549	shELAVL1 (II)	1-Control	2-mutated	-0.262952
01-BT549	shELAVL1 (I)	1-Control	1-wild-type	-0.123257		01-BT549	shELAVL1 (II)	1-Control	2-mutated	-0.0632728
01-BT549	shELAVL1 (I)	1-Control	1-wild-type	0.000968954		01-BT549	shELAVL1 (II)	1-Control	2-mutated	-0.129676
01-BT549	shELAVL1 (I)	1-Control	1-wild-type	-0.129965		01-BT549	shELAVL1 (II)	1-Control	2-mutated	-0.184174
01-BT549	shELAVL1 (I)	1-Control	1-wild-type	0.0230666		01-BT549	shELAVL1 (II)	1-Control	2-mutated	-0.133863
01-BT549	shELAVL1 (I)	1-Control	1-wild-type	-0.000767		01-BT549	shELAVL1 (II)	1-Control	2-mutated	0.107565
01-BT549	shELAVL1 (I)	1-Control	1-wild-type	0.0755967		01-BT549	shELAVL1 (II)	1-Control	2-mutated	-0.0387678
01-BT549	shELAVL1 (I)	1-Control	1-wild-type	0.0608161		01-BT549	shELAVL1 (II)	1-Control	2-mutated	-0.115279
01-BT549	shELAVL1 (I)	1-Control	1-wild-type	-0.122489		01-BT549	shELAVL1 (II)	1-Control	2-mutated	-0.141468
01-BT549	shELAVL1 (I)	1-Control	1-wild-type	-0.143858		01-BT549	shELAVL1 (II)	1-Control	2-mutated	-0.104348
01-BT549	shELAVL1 (I)	1-Control	1-wild-type	-0.644279		01-BT549	shELAVL1 (II)	1-Control	2-mutated	0.12837
01-BT549	shELAVL1 (I)	1-Control	1-wild-type	0.0150831		01-BT549	shELAVL1 (II)	1-Control	2-mutated	-0.0658938
01-BT549	shELAVL1 (I)	1-Control	1-wild-type	-0.0766077		01-BT549	shELAVL1 (II)	1-Control	2-mutated	-0.20871
01-BT549	shELAVL1 (I)	1-Control	1-wild-type	-0.0419611		01-BT549	shELAVL1 (II)	1-Control	2-mutated	-0.224616
01-BT549	shELAVL1 (I)	1-Control	1-wild-type	-0.116448		01-BT549	shELAVL1 (II)	1-Control	2-mutated	0.00174283
01-BT549	shELAVL1 (I)	1-Control	1-wild-type	-0.84008		01-BT549	shELAVL1 (II)	1-Control	2-mutated	-0.250203
01-BT549	shELAVL1 (I)	1-Control	1-wild-type	0.0322289		01-BT549	shELAVL1 (II)	1-Control	2-mutated	-0.293677
01-BT549	shELAVL1 (I)	1-Control	1-wild-type	-0.0705568		01-BT549	shELAVL1 (II)	1-Control	2-mutated	-0.127245
01-BT549	shELAVL1 (I)	1-Control	1-wild-type	-0.0443188		01-BT549	shELAVL1 (II)	1-Control	2-mutated	-0.094764
01-BT549	shELAVL1 (I)	1-Control	1-wild-type	0.240936		01-BT549	shELAVL1 (II)	1-Control	2-mutated	-0.0583828
01-BT549	shELAVL1 (I)	1-Control	1-wild-type	-0.126211		01-BT549	shELAVL1 (II)	1-Control	2-mutated	-0.13292
01-BT549	shELAVL1 (I)	1-Control	1-wild-type	-0.115023		01-BT549	shELAVL1 (II)	1-Control	2-mutated	-0.0604396
01-BT549	shELAVL1 (I)	1-Control	1-wild-type	0.1121		01-BT549	shELAVL1 (II)	1-Control	2-mutated	-1.17456
01-BT549	shELAVL1 (I)	1-Control	1-wild-type	-0.470582		01-BT549	shELAVL1 (II)	1-Control	2-mutated	-1.0318
01-BT549	shELAVL1 (I)	1-Control	1-wild-type	-0.0485531		01-BT549	shELAVL1 (II)	1-Control	2-mutated	-0.287651
01-BT549	shELAVL1 (I)	1-Control	1-wild-type	-0.00739441		01-BT549	shELAVL1 (II)	1-Control	2-mutated	-0.0238856
01-BT549	shELAVL1 (I)	1-Control	1-wild-type	-0.163683		01-BT549	shELAVL1 (II)	1-Control	2-mutated	-0.121376
01-BT549	shELAVL1 (I)	1-Control	1-wild-type	-0.23495		01-BT549	shELAVL1 (II)	1-Control	2-mutated	-0.261211
01-BT549	shELAVL1 (I)	1-Control	1-wild-type	-0.15862		01-BT549	shELAVL1 (II)	1-Control	2-mutated	-0.247341
01-BT549	shELAVL1 (I)	1-Control	1-wild-type	0.0790689		01-BT549	shELAVL1 (II)	1-Control	2-mutated	-0.0745173
01-BT549	shELAVL1 (I)	1-Control	1-wild-type	0.0117975		01-BT549	shELAVL1 (II)	1-Control	2-mutated	-0.206852
01-BT549	shELAVL1 (I)	1-Control	1-wild-type	-0.195659		01-BT549	shELAVL1 (II)	1-Control	2-mutated	-1.0055
01-BT549	shELAVL1 (I)	1-Control	1-wild-type	-0.34516		01-BT549	shELAVL1 (II)	1-Control	2-mutated	-0.448654
01-BT549	shELAVL1 (I)	1-Control	1-wild-type	-0.17987		01-BT549	shELAVL1 (II)	1-Control	2-mutated	-0.457103
01-BT549	shELAVL1 (I)	1-Control	1-wild-type	-0.0856323		01-BT549	shELAVL1 (II)	1-Control	2-mutated	-0.176254
01-BT549	shELAVL1 (I)	1-Control	1-wild-type	0.0426424		01-BT549	shELAVL1 (II)	1-Control	2-mutated	-0.136294
01-BT549	shELAVL1 (I)	1-Control	1-wild-type	-0.161183		01-BT549	shELAVL1 (II)	1-Control	2-mutated	-0.0807494
01-BT549	shELAVL1 (I)	1-Control	1-wild-type	0.110855		01-BT549	shELAVL1 (II)	1-Control	2-mutated	-0.255739
01-BT549	shELAVL1 (I)	1-Control	1-wild-type	-0.469949		01-BT549	shELAVL1 (II)	1-Control	2-mutated	-0.171153
01-BT549	shELAVL1 (I)	1-Control	1-wild-type	-0.0046155		01-BT549	shELAVL1 (II)	1-Control	2-mutated	-0.199079
01-BT549	shELAVL1 (I)	1-Control	1-wild-type	-0.331674		01-BT549	shELAVL1 (II)	1-Control	2-mutated	-0.22743
01-BT549	shELAVL1 (I)	1-Control	1-wild-type	-0.533796		01-BT549	shELAVL1 (II)	1-Control	2-mutated	-0.257041
01-BT549	shELAVL1 (I)	1-Control	1-wild-type	-0.0826902		01-BT549	shELAVL1 (II)	1-Control	2-mutated	-0.242076
01-BT549	shELAVL1 (I)	1-Control	1-wild-type	0.0979669		01-BT549	shELAVL1 (II)	1-Control	2-mutated	-0.234679
01-BT549	shELAVL1 (I)	1-Control	1-wild-type	-0.551695		01-BT549	shELAVL1 (II)	1-Control	2-mutated	-0.203803
01-BT549	shELAVL1 (I)	1-Control	1-wild-type	-0.168664		01-BT549	shELAVL1 (II)	1-Control	2-mutated	-0.17429
01-BT549	shELAVL1 (I)	1-Control	1-wild-type	0.160583		01-BT549	shELAVL1 (II)	1-Control	2-mutated	-0.110711
01-BT549	shELAVL1 (I)	1-Control	1-wild-type	-0.175428		01-BT549	shELAVL1 (II)	1-Control	2-mutated	-0.209002
01-BT549	shELAVL1 (I)	1-Control	1-wild-type	0.132475		01-BT549	shELAVL1 (II)	1-Control	2-mutated	-0.227815
01-BT549	shELAVL1 (I)	1-Control	1-wild-type	-0.15325		01-BT549	shELAVL1 (II)	1-Control	2-mutated	-0.181976
01-BT549	shELAVL1 (I)	1-Control	1-wild-type	0.141174		01-BT549	shELAVL1 (II)	1-Control	2-mutated	-0.101844
01-BT549	shELAVL1 (I)	1-Control	1-wild-type	-0.412523		01-BT549	shELAVL1 (II)	1-Control	2-mutated	-0.0518656
01-BT549	shELAVL1 (I)	1-Control	1-wild-type	0.175861		01-BT549	shELAVL1 (II)	1-Control	2-mutated	-0.031981
01-BT549	shELAVL1 (I)	1-Control	1-wild-type	0.0554814		01-BT549	shELAVL1 (II)	1-Control	2-mutated	-0.227737
01-BT549	shELAVL1 (I)	1-Control	1-wild-type	0.0812446		01-BT549	shELAVL1 (II)	1-Control	2-mutated	0.0199085
01-BT549	shELAVL1 (I)	1-Control	1-wild-type	-0.304685		01-BT549	shELAVL1 (II)	1-Control	2-mutated	-0.0954336
01-BT549	shELAVL1 (I)	1-Control	1-wild-type	-0.0709918		01-BT549	shELAVL1 (II)	1-Control	2-mutated	0.0716584
01-BT549	shELAVL1 (I)	1-Control	1-wild-type	-0.215311		01-BT549	shELAVL1 (II)	1-Control	2-mutated	0.0237007
01-BT549	shELAVL1 (I)	1-Control	1-wild-type	-0.213307		01-BT549	shELAVL1 (II)	1-Control	2-mutated	-0.105433
01-BT549	shELAVL1 (I)	1-Control	1-wild-type	0.0418739		01-BT549	shELAVL1 (II)	1-Control	2-mutated	-0.215701
01-BT549	shELAVL1 (I)	1-Control	1-wild-type	-0.0270053		01-BT549	shELAVL1 (II)	1-Control	2-mutated	-0.343295
01-BT549	shELAVL1 (I)	1-Control	1-wild-type	-0.0239428		01-BT549	shELAVL1 (II)	1-Control	2-mutated	-0.267759
01-BT549	shELAVL1 (I)	1-Control	1-wild-type	0.0600333		01-BT549	shELAVL1 (II)	1-Control	2-mutated	-0.269409
01-BT549	shELAVL1 (I)	1-Control	1-wild-type	-0.198518		01-BT549	shELAVL1 (II)	1-Control	2-mutated	-0.257469
01-BT549	shELAVL1 (I)	1-Control	1-wild-type	-0.384705		01-BT549	shELAVL1 (II)	1-Control	2-mutated	-0.211861
01-BT549	shELAVL1 (I)	1-Control	1-wild-type	-0.5823		01-BT549	shELAVL1 (II)	1-Control	2-mutated	-0.166506
01-BT549	shELAVL1 (I)	1-Control	1-wild-type	0.275807		01-BT549	shELAVL1 (II)	1-Control	2-mutated	-0.112508
01-BT549	shELAVL1 (I)	1-Control	1-wild-type	0.1032		01-BT549	shELAVL1 (II)	1-Control	2-mutated	-0.104281
01-BT549	shELAVL1 (I)	1-Control	1-wild-type	0.047605		01-BT549	shELAVL1 (II)	1-Control	2-mutated	-0.143239
01-BT549	shELAVL1 (I)	1-Control	1-wild-type	-0.116701		01-BT549	shELAVL1 (II)	1-Control	2-mutated	-0.205106
01-BT549	shELAVL1 (I)	1-Control	1-wild-type	-0.143228		01-BT549	shELAVL1 (II)	1-Control	2-mutated	-0.205497
01-BT549	shELAVL1 (I)	1-Control	1-wild-type	-0.788609		01-BT549	shELAVL1 (II)	1-Control	2-mutated	-0.110109
01-BT549	shELAVL1 (I)	1-Control	1-wild-type	-0.154683		01-BT549	shELAVL1 (II)	1-Control	2-mutated	-0.10097
01-BT549	shELAVL1 (I)	1-Control	1-wild-type	-0.123249		01-BT549	shELAVL1 (II)	1-Control	2-mutated	-0.199198
01-BT549	shELAVL1 (I)	1-Control	1-wild-type	-0.0534561		01-BT549	shELAVL1 (II)	1-Control	2-mutated	-0.152116
01-BT549	shELAVL1 (I)	1-Control	1-wild-type	-0.175475		01-BT549	shELAVL1 (II)	1-Control	2-mutated	-0.206321
01-BT549	shELAVL1 (I)	1-Control	1-wild-type	-0.0904593		01-BT549	shELAVL1 (II)	1-Control	2-mutated	-0.110133
01-BT549	shELAVL1 (I)	1-Control	1-wild-type	-0.0225097		01-BT549	shELAVL1 (II)	1-Control	2-mutated	0.0473526
01-BT549	shELAVL1 (I)	1-Control	1-wild-type	-0.106248		01-BT549	shELAVL1 (II)	1-Control	2-mutated	-0.00411577
01-BT549	shELAVL1 (I)	1-Control	1-wild-type	-0.143163		01-BT549	shELAVL1 (II)	1-Control	2-mutated	-0.160427
01-BT549	shELAVL1 (I)	1-Control	1-wild-type	-0.0683808		01-BT549	shELAVL1 (II)	1-Control	2-mutated	-0.10757
01-BT549	shELAVL1 (I)	1-Control	1-wild-type	-0.0668587		01-BT549	shELAVL1 (II)	1-Control	2-mutated	-0.10858
01-BT549	shELAVL1 (I)	1-Control	1-wild-type	-0.240035		01-BT549	shELAVL1 (II)	1-Control	2-mutated	0.0560842
01-BT549	shELAVL1 (I)	1-Control	1-wild-type	-0.024597		01-BT549	shELAVL1 (II)	1-Control	2-mutated	-0.564235
01-BT549	shELAVL1 (I)	1-Control	1-wild-type	0.0352527		01-BT549	shELAVL1 (II)	1-Control	2-mutated	-0.245279
01-BT549	shELAVL1 (I)	1-Control	1-wild-type	0.0807762		01-BT549	shELAVL1 (II)	1-Control	2-mutated	-0.5281
01-BT549	shELAVL1 (I)	1-Control	1-wild-type	0.069412		01-BT549	shELAVL1 (II)	1-Control	2-mutated	0.0468046
01-BT549	shELAVL1 (I)	1-Control	1-wild-type	-0.100701		01-BT549	shELAVL1 (II)	1-Control	2-mutated	-0.0367862
01-BT549	shELAVL1 (I)	1-Control	1-wild-type	0.0152601		01-BT549	shELAVL1 (II)	1-Control	2-mutated	-0.193886
01-BT549	shELAVL1 (I)	1-Control	1-wild-type	-0.107826		01-BT549	shELAVL1 (II)	1-Control	2-mutated	-0.0949895
01-BT549	shELAVL1 (I)	1-Control	1-wild-type	-0.557661		01-BT549	shELAVL1 (II)	1-Control	2-mutated	-0.136902
01-BT549	shELAVL1 (I)	1-Control	1-wild-type	-0.0976622		01-BT549	shELAVL1 (II)	1-Control	2-mutated	-0.0991023
01-BT549	shELAVL1 (I)	1-Control	1-wild-type	0.0468511		01-BT549	shELAVL1 (II)	1-Control	2-mutated	-0.0482859
01-BT549	shELAVL1 (I)	1-Control	1-wild-type	-0.208772		01-BT549	shELAVL1 (II)	1-Control	2-mutated	-0.309517
01-BT549	shELAVL1 (I)	1-Control	1-wild-type	-0.32687		01-BT549	shELAVL1 (II)	1-Control	2-mutated	-0.712178
01-BT549	shELAVL1 (I)	1-Control	1-wild-type	-0.0816862		01-BT549	shELAVL1 (II)	1-Control	2-mutated	-0.0078457
01-BT549	shELAVL1 (I)	1-Control	1-wild-type	0.0316105		01-BT549	shELAVL1 (II)	1-Control	2-mutated	-0.179434
01-BT549	shELAVL1 (I)	1-Control	1-wild-type	-0.0355797		01-BT549	shELAVL1 (II)	1-Control	2-mutated	0.0330766
01-BT549	shELAVL1 (I)	1-Control	1-wild-type	-0.174035		01-BT549	shELAVL1 (II)	1-Control	2-mutated	-0.204379
01-BT549	shELAVL1 (I)	1-Control	1-wild-type	0.00176048		01-BT549	shELAVL1 (II)	1-Control	2-mutated	0.00253276
01-BT549	shELAVL1 (I)	1-Control	1-wild-type	0.144145		01-BT549	shELAVL1 (II)	1-Control	2-mutated	-0.0673364
01-BT549	shELAVL1 (I)	1-Control	1-wild-type	0.114156		01-BT549	shELAVL1 (II)	1-Control	2-mutated	-0.104772
01-BT549	shELAVL1 (I)	1-Control	1-wild-type	0.0797543		01-BT549	shELAVL1 (II)	1-Control	2-mutated	-0.180548
01-BT549	shELAVL1 (I)	1-Control	1-wild-type	0.139554		01-BT549	shELAVL1 (II)	1-Control	2-mutated	-0.132714
01-BT549	shELAVL1 (I)	1-Control	1-wild-type	0.149817		01-BT549	shELAVL1 (II)	1-Control	2-mutated	-0.17205
01-BT549	shELAVL1 (I)	1-Control	1-wild-type	0.0516776		01-BT549	shELAVL1 (II)	1-Control	2-mutated	-0.0674179
01-BT549	shELAVL1 (I)	1-Control	1-wild-type	-0.033376		01-BT549	shELAVL1 (II)	1-Control	2-mutated	-0.131866
01-BT549	shELAVL1 (I)	1-Control	1-wild-type	0.0270884		01-BT549	shELAVL1 (II)	1-Control	2-mutated	-0.231937
01-BT549	shELAVL1 (I)	1-Control	1-wild-type	0.0325063		01-BT549	shELAVL1 (II)	1-Control	2-mutated	-0.0188118
01-BT549	shELAVL1 (I)	1-Control	1-wild-type	0.0757106		01-BT549	shELAVL1 (II)	1-Control	2-mutated	-0.175062
01-BT549	shELAVL1 (I)	1-Control	1-wild-type	0.0226047		01-BT549	shELAVL1 (II)	1-Control	2-mutated	-0.0860787
01-BT549	shELAVL1 (I)	1-Control	1-wild-type	0.0233508		01-BT549	shELAVL1 (II)	1-Control	2-mutated	-0.0243547
01-BT549	shELAVL1 (I)	1-Control	1-wild-type	-0.0409312		01-BT549	shELAVL1 (II)	1-Control	2-mutated	-0.154542
01-BT549	shELAVL1 (I)	1-Control	1-wild-type	0.0325683		01-BT549	shELAVL1 (II)	1-Control	2-mutated	-0.42925
01-BT549	shELAVL1 (I)	1-Control	1-wild-type	-0.521836		01-BT549	shELAVL1 (II)	1-Control	2-mutated	-0.126927
01-BT549	shELAVL1 (I)	1-Control	1-wild-type	0.123969		01-BT549	shELAVL1 (II)	1-Control	2-mutated	-0.179943
01-BT549	shELAVL1 (I)	1-Control	1-wild-type	0.0257929		01-BT549	shELAVL1 (II)	1-Control	2-mutated	-0.130601
01-BT549	shELAVL1 (I)	1-Control	1-wild-type	0.0545222		01-BT549	shELAVL1 (II)	1-Control	2-mutated	-0.205789
01-BT549	shELAVL1 (I)	1-Control	1-wild-type	0.150299		01-BT549	shELAVL1 (II)	1-Control	2-mutated	-0.128541
01-BT549	shELAVL1 (I)	1-Control	1-wild-type	0.0189958		01-BT549	shELAVL1 (II)	1-Control	2-mutated	-0.323213
01-BT549	shELAVL1 (I)	1-Control	1-wild-type	-0.00795443		01-BT549	shELAVL1 (II)	1-Control	2-mutated	-0.276776
01-BT549	shELAVL1 (I)	1-Control	1-wild-type	0.116588		01-BT549	shELAVL1 (II)	1-Control	2-mutated	-0.0095699
01-BT549	shELAVL1 (I)	1-Control	1-wild-type	0.148478		01-BT549	shELAVL1 (II)	1-Control	2-mutated	-0.524489
01-BT549	shELAVL1 (I)	1-Control	1-wild-type	0.195985		01-BT549	shELAVL1 (II)	1-Control	2-mutated	-0.21147
01-BT549	shELAVL1 (I)	1-Control	1-wild-type	0.222825		01-BT549	shELAVL1 (II)	1-Control	2-mutated	-0.0224672
01-BT549	shELAVL1 (I)	1-Control	1-wild-type	0.121322		01-BT549	shELAVL1 (II)	1-Control	2-mutated	-0.0681571
01-BT549	shELAVL1 (I)	1-Control	1-wild-type	0.130342		01-BT549	shELAVL1 (II)	1-Control	2-mutated	-0.105089
01-BT549	shELAVL1 (I)	1-Control	1-wild-type	0.120201		01-BT549	shELAVL1 (II)	1-Control	2-mutated	-0.148726
01-BT549	shELAVL1 (I)	1-Control	1-wild-type	0.194865		01-BT549	shELAVL1 (II)	1-Control	2-mutated	-0.00480309
01-BT549	shELAVL1 (I)	1-Control	1-wild-type	0.141049		01-BT549	shELAVL1 (II)	1-Control	2-mutated	-0.281518
01-BT549	shELAVL1 (I)	1-Control	1-wild-type	-0.115868		01-BT549	shELAVL1 (II)	1-Control	2-mutated	-0.163611
01-BT549	shELAVL1 (I)	1-Control	1-wild-type	0.181952		01-BT549	shELAVL1 (II)	1-Control	2-mutated	-0.159718
01-BT549	shELAVL1 (I)	1-Control	1-wild-type	-0.0559729		01-BT549	shELAVL1 (II)	1-Control	2-mutated	-0.110643
01-BT549	shELAVL1 (I)	1-Control	1-wild-type	0.136028		01-BT549	shELAVL1 (II)	1-Control	2-mutated	-0.140914
01-BT549	shELAVL1 (I)	1-Control	1-wild-type	0.342811		01-BT549	shELAVL1 (II)	1-Control	2-mutated	-0.307596
01-BT549	shELAVL1 (I)	1-Control	1-wild-type	0.12318		01-BT549	shELAVL1 (II)	1-Control	2-mutated	-0.310077
01-BT549	shELAVL1 (I)	1-Control	1-wild-type	-0.0129757		01-BT549	shELAVL1 (II)	1-Control	2-mutated	-0.0693632
01-BT549	shELAVL1 (I)	1-Control	1-wild-type	0.209517		01-BT549	shELAVL1 (II)	1-Control	2-mutated	-0.067159
01-BT549	shELAVL1 (I)	1-Control	1-wild-type	-0.0794483		01-BT549	shELAVL1 (II)	1-Control	2-mutated	-0.0686684
01-BT549	shELAVL1 (I)	1-Control	1-wild-type	-0.118526		01-BT549	shELAVL1 (II)	1-Control	2-mutated	-0.0915228
01-BT549	shELAVL1 (I)	1-Control	1-wild-type	-0.391651		01-BT549	shELAVL1 (II)	1-Control	2-mutated	-0.172297
01-BT549	shELAVL1 (I)	1-Control	1-wild-type	-0.0540648		01-BT549	shELAVL1 (II)	1-Control	2-mutated	-0.192709
01-BT549	shELAVL1 (I)	1-Control	1-wild-type	-0.0115742		01-BT549	shELAVL1 (II)	1-Control	2-mutated	-0.181827
01-BT549	shELAVL1 (I)	1-Control	1-wild-type	0.0427988		01-BT549	shELAVL1 (II)	1-Control	2-mutated	-0.323288
01-BT549	shELAVL1 (I)	1-Control	1-wild-type	0.0154007		01-BT549	shELAVL1 (II)	1-Control	2-mutated	-0.272082
01-BT549	shELAVL1 (I)	1-Control	1-wild-type	-0.0425671		01-BT549	shELAVL1 (II)	1-Control	2-mutated	-0.306954
01-BT549	shELAVL1 (I)	1-Control	1-wild-type	-0.0260216		01-BT549	shELAVL1 (II)	1-Control	2-mutated	-0.106913
01-BT549	shELAVL1 (I)	1-Control	1-wild-type	0.0229973		01-BT549	shELAVL1 (II)	1-Control	2-mutated	-0.116126
01-BT549	shELAVL1 (I)	1-Control	1-wild-type	0.0611539		01-BT549	shELAVL1 (II)	1-Control	2-mutated	-0.160845
01-BT549	shELAVL1 (I)	1-Control	1-wild-type	0.0356832		01-BT549	shELAVL1 (II)	1-Control	2-mutated	-0.0933381
01-BT549	shELAVL1 (I)	1-Control	1-wild-type	0.0785566		01-BT549	shELAVL1 (II)	1-Control	2-mutated	-0.0169615
01-BT549	shELAVL1 (I)	1-Control	1-wild-type	0.0330342		01-BT549	shELAVL1 (II)	1-Control	2-mutated	-0.135609
01-BT549	shELAVL1 (I)	1-Control	1-wild-type	-0.00393089		01-BT549	shELAVL1 (II)	1-Control	2-mutated	-0.17394
01-BT549	shELAVL1 (I)	1-Control	1-wild-type	0.0739672		01-BT549	shELAVL1 (II)	1-Control	2-mutated	-0.203873
01-BT549	shELAVL1 (I)	1-Control	1-wild-type	-0.0242489		01-BT549	shELAVL1 (II)	1-Control	2-mutated	-0.175805
01-BT549	shELAVL1 (I)	1-Control	1-wild-type	0.0150789		01-BT549	shELAVL1 (II)	1-Control	2-mutated	-0.134308
01-BT549	shELAVL1 (I)	1-Control	1-wild-type	0.0050273		01-BT549	shELAVL1 (II)	1-Control	2-mutated	-0.109743
01-BT549	shELAVL1 (I)	1-Control	1-wild-type	0.0121746		01-BT549	shELAVL1 (II)	1-Control	2-mutated	-0.11946
01-BT549	shELAVL1 (I)	1-Control	1-wild-type	0.00505339		01-BT549	shELAVL1 (II)	1-Control	2-mutated	-0.187896
01-BT549	shELAVL1 (I)	1-Control	1-wild-type	0.0766229		01-BT549	shELAVL1 (II)	1-Control	2-mutated	-0.143984
01-BT549	shELAVL1 (I)	1-Control	1-wild-type	0.0496378		01-BT549	shELAVL1 (II)	1-Control	2-mutated	-0.074777
01-BT549	shELAVL1 (I)	1-Control	1-wild-type	-0.055554		01-BT549	shELAVL1 (II)	1-Control	2-mutated	-0.197878
01-BT549	shELAVL1 (I)	1-Control	1-wild-type	-0.198226		01-BT549	shELAVL1 (II)	1-Control	2-mutated	-0.22046
01-BT549	shELAVL1 (I)	1-Control	1-wild-type	0.00982004		01-BT549	shELAVL1 (II)	1-Control	2-mutated	-0.0629067
01-BT549	shELAVL1 (I)	1-Control	1-wild-type	0.103399		01-BT549	shELAVL1 (II)	1-Control	2-mutated	0.0245537
01-BT549	shELAVL1 (I)	1-Control	1-wild-type	-0.296654		01-BT549	shELAVL1 (II)	1-Control	2-mutated	-0.00329394
01-BT549	shELAVL1 (I)	1-Control	1-wild-type	-0.0197985		01-BT549	shELAVL1 (II)	1-Control	2-mutated	-0.0745554
01-BT549	shELAVL1 (I)	1-Control	1-wild-type	-0.024265		01-BT549	shELAVL1 (II)	1-Control	2-mutated	-0.285247
01-BT549	shELAVL1 (I)	1-Control	1-wild-type	0.0279696		01-BT549	shELAVL1 (II)	1-Control	2-mutated	-0.161808
01-BT549	shELAVL1 (I)	1-Control	1-wild-type	0.176716		01-BT549	shELAVL1 (II)	1-Control	2-mutated	-0.241301
01-BT549	shELAVL1 (I)	1-Control	1-wild-type	0.283894		01-BT549	shELAVL1 (II)	1-Control	2-mutated	-0.200781
01-BT549	shELAVL1 (I)	1-Control	1-wild-type	-0.144507		01-BT549	shELAVL1 (II)	1-Control	2-mutated	-0.194926
01-BT549	shELAVL1 (I)	1-Control	1-wild-type	0.146624		01-BT549	shELAVL1 (II)	1-Control	2-mutated	-0.05055
01-BT549	shELAVL1 (I)	1-Control	1-wild-type	0.161715		01-BT549	shELAVL1 (II)	1-Control	2-mutated	-0.141019
01-BT549	shELAVL1 (I)	1-Control	1-wild-type	0.12043		01-BT549	shELAVL1 (II)	1-Control	2-mutated	-0.117538
01-BT549	shELAVL1 (I)	1-Control	1-wild-type	0.0531875		01-BT549	shELAVL1 (II)	1-Control	2-mutated	-0.31071
01-BT549	shELAVL1 (I)	1-Control	1-wild-type	-0.503236		01-BT549	shELAVL1 (II)	1-Control	2-mutated	-0.0362395
01-BT549	shELAVL1 (I)	1-Control	1-wild-type	0.136943		01-BT549	shELAVL1 (II)	1-Control	2-mutated	0.000398297
01-BT549	shELAVL1 (I)	1-Control	1-wild-type	-0.593787		01-BT549	shELAVL1 (II)	1-Control	2-mutated	-0.120179
01-BT549	shELAVL1 (I)	1-Control	1-wild-type	-0.00665352		01-BT549	shELAVL1 (II)	1-Control	2-mutated	-0.161815
01-BT549	shELAVL1 (I)	1-Control	1-wild-type	0.112146		01-BT549	shELAVL1 (II)	1-Control	2-mutated	0.0232508
01-BT549	shELAVL1 (I)	1-Control	1-wild-type	0.136433		01-BT549	shELAVL1 (II)	1-Control	2-mutated	0.0493336
01-BT549	shELAVL1 (I)	1-Control	1-wild-type	0.0511318		01-BT549	shELAVL1 (II)	1-Control	2-mutated	-0.120668
01-BT549	shELAVL1 (I)	1-Control	1-wild-type	-0.220438		01-BT549	shELAVL1 (II)	1-Control	2-mutated	-0.0499345
01-BT549	shELAVL1 (I)	1-Control	1-wild-type	0.0509192		01-BT549	shELAVL1 (II)	1-Control	2-mutated	-0.151966
01-BT549	shELAVL1 (I)	1-Control	1-wild-type	0.0339376		01-BT549	shELAVL1 (II)	1-Control	2-mutated	-0.0651045
01-BT549	shELAVL1 (I)	1-Control	1-wild-type	0.0982117		01-BT549	shELAVL1 (II)	1-Control	2-mutated	-0.289773
01-BT549	shELAVL1 (I)	1-Control	1-wild-type	-0.00889123		01-BT549	shELAVL1 (II)	1-Control	2-mutated	-0.00405252
01-BT549	shELAVL1 (I)	1-Control	1-wild-type	0.207108		01-BT549	shELAVL1 (II)	1-Control	2-mutated	-0.20453
01-BT549	shELAVL1 (I)	1-Control	1-wild-type	0.0979901		01-BT549	shELAVL1 (II)	1-Control	2-mutated	-0.119984
01-BT549	shELAVL1 (I)	1-Control	1-wild-type	-0.0758729		01-BT549	shELAVL1 (II)	1-Control	2-mutated	-0.0942334
01-BT549	shELAVL1 (I)	1-Control	1-wild-type	0.060797		01-BT549	shELAVL1 (II)	1-Control	2-mutated	-0.145755
01-BT549	shELAVL1 (I)	1-Control	1-wild-type	0.0669651		01-BT549	shELAVL1 (II)	1-Control	2-mutated	0.0204122
01-BT549	shELAVL1 (I)	1-Control	1-wild-type	-0.0507295		01-BT549	shELAVL1 (II)	1-Control	2-mutated	-0.0202782
01-BT549	shELAVL1 (I)	1-Control	1-wild-type	0.0212484		01-BT549	shELAVL1 (II)	1-Control	2-mutated	-0.147363
01-BT549	shELAVL1 (I)	1-Control	1-wild-type	-0.0257115		01-BT549	shELAVL1 (II)	1-Control	2-mutated	-0.846128
01-BT549	shELAVL1 (I)	1-Control	1-wild-type	-0.260219		01-BT549	shELAVL1 (II)	1-Control	2-mutated	-0.223558
01-BT549	shELAVL1 (I)	1-Control	1-wild-type	-0.0533693		01-BT549	shELAVL1 (II)	1-Control	2-mutated	-0.226283
01-BT549	shELAVL1 (I)	1-Control	1-wild-type	0.0128434		01-BT549	shELAVL1 (II)	1-Control	2-mutated	-0.251862
01-BT549	shELAVL1 (I)	1-Control	1-wild-type	-0.415691		01-BT549	shELAVL1 (II)	1-Control	2-mutated	-0.242551
01-BT549	shELAVL1 (I)	1-Control	1-wild-type	0.11522		01-BT549	shELAVL1 (II)	1-Control	2-mutated	-0.553618
01-BT549	shELAVL1 (I)	1-Control	1-wild-type	0.0856146		01-BT549	shELAVL1 (II)	1-Control	2-mutated	-0.197973
01-BT549	shELAVL1 (I)	1-Control	1-wild-type	0.0638536		01-BT549	shELAVL1 (II)	1-Control	2-mutated	-0.398016
01-BT549	shELAVL1 (I)	1-Control	1-wild-type	-0.0606614		01-BT549	shELAVL1 (II)	1-Control	2-mutated	-0.140984
01-BT549	shELAVL1 (I)	1-Control	1-wild-type	0.0174575		01-BT549	shELAVL1 (II)	1-Control	2-mutated	-0.268396
01-BT549	shELAVL1 (I)	1-Control	1-wild-type	-0.0883606		01-BT549	shELAVL1 (II)	1-Control	2-mutated	-0.251473
01-BT549	shELAVL1 (I)	1-Control	1-wild-type	0.0183235		01-BT549	shELAVL1 (II)	1-Control	2-mutated	-0.167119
01-BT549	shELAVL1 (I)	1-Control	1-wild-type	-0.0330481		01-BT549	shELAVL1 (II)	1-Control	2-mutated	-0.0731112
01-BT549	shELAVL1 (I)	1-Control	1-wild-type	-0.286278		01-BT549	shELAVL1 (II)	1-Control	2-mutated	-0.0415795
01-BT549	shELAVL1 (I)	1-Control	1-wild-type	0.051396		01-BT549	shELAVL1 (II)	1-Control	2-mutated	-0.143478
01-BT549	shELAVL1 (I)	1-Control	1-wild-type	0.0422029		01-BT549	shELAVL1 (II)	1-Control	2-mutated	-0.023507
01-BT549	shELAVL1 (I)	1-Control	1-wild-type	0.102762		01-BT549	shELAVL1 (II)	1-Control	2-mutated	-0.0616338
01-BT549	shELAVL1 (I)	1-Control	1-wild-type	0.0107671		01-BT549	shELAVL1 (II)	1-Control	2-mutated	-0.14047
01-BT549	shELAVL1 (I)	1-Control	1-wild-type	-0.173729		01-BT549	shELAVL1 (II)	1-Control	2-mutated	-0.0898523
01-BT549	shELAVL1 (I)	1-Control	1-wild-type	-0.29538		01-BT549	shELAVL1 (II)	1-Control	2-mutated	-1.07862
01-BT549	shELAVL1 (I)	1-Control	1-wild-type	-0.195845		01-BT549	shELAVL1 (II)	1-Control	2-mutated	-0.142221
01-BT549	shELAVL1 (I)	1-Control	1-wild-type	0.0740803		01-BT549	shELAVL1 (II)	1-Control	2-mutated	-0.0792809
01-BT549	shELAVL1 (I)	1-Control	1-wild-type	-0.0579444		01-BT549	shELAVL1 (II)	1-Control	2-mutated	-0.115875
01-BT549	shELAVL1 (I)	1-Control	1-wild-type	-0.03866		01-BT549	shELAVL1 (II)	1-Control	2-mutated	-0.0954677
01-BT549	shELAVL1 (I)	1-Control	1-wild-type	0.0636328		01-BT549	shELAVL1 (II)	1-Control	2-mutated	-0.110307
01-BT549	shELAVL1 (I)	1-Control	1-wild-type	-0.0249536		01-BT549	shELAVL1 (II)	1-Control	2-mutated	0.000106414
01-BT549	shELAVL1 (I)	1-Control	1-wild-type	0.143732		01-BT549	shELAVL1 (II)	1-Control	2-mutated	-0.0927688
01-BT549	shELAVL1 (I)	1-Control	1-wild-type	-0.00476369		01-BT549	shELAVL1 (II)	1-Control	2-mutated	-0.326618
01-BT549	shELAVL1 (I)	1-Control	1-wild-type	0.0698866		01-BT549	shELAVL1 (II)	1-Control	2-mutated	-0.0854535
01-BT549	shELAVL1 (I)	1-Control	1-wild-type	0.0131811		01-BT549	shELAVL1 (II)	1-Control	2-mutated	-0.127317
01-BT549	shELAVL1 (I)	1-Control	1-wild-type	-0.0174878		01-BT549	shELAVL1 (II)	1-Control	2-mutated	0.0319718
01-BT549	shELAVL1 (I)	1-Control	1-wild-type	0.0709703		01-BT549	shELAVL1 (II)	1-Control	2-mutated	-0.398874
01-BT549	shELAVL1 (I)	1-Control	1-wild-type	0.0795493		01-BT549	shELAVL1 (II)	1-Control	2-mutated	-0.0796198
01-BT549	shELAVL1 (I)	1-Control	1-wild-type	0.0774951		01-BT549	shELAVL1 (II)	1-Control	2-mutated	-0.21319
01-BT549	shELAVL1 (I)	1-Control	1-wild-type	0.0593218		01-BT549	shELAVL1 (II)	1-Control	2-mutated	-0.367602
01-BT549	shELAVL1 (I)	1-Control	1-wild-type	-0.0710319		01-BT549	shELAVL1 (II)	1-Control	2-mutated	-0.146273
01-BT549	shELAVL1 (I)	1-Control	1-wild-type	0.073368		01-BT549	shELAVL1 (II)	1-Control	2-mutated	-0.333258
01-BT549	shELAVL1 (I)	1-Control	1-wild-type	0.085054		01-BT549	shELAVL1 (II)	1-Control	2-mutated	-0.211431
01-BT549	shELAVL1 (I)	1-Control	1-wild-type	0.0758828		01-BT549	shELAVL1 (II)	1-Control	2-mutated	-0.177773
01-BT549	shELAVL1 (I)	1-Control	1-wild-type	0.0792586		01-BT549	shELAVL1 (II)	1-Control	2-mutated	-0.142626
01-BT549	shELAVL1 (I)	1-Control	1-wild-type	0.125427		01-BT549	shELAVL1 (II)	1-Control	2-mutated	-0.278974
01-BT549	shELAVL1 (I)	1-Control	1-wild-type	0.130752		01-BT549	shELAVL1 (II)	1-Control	2-mutated	-0.419784
01-BT549	shELAVL1 (I)	1-Control	1-wild-type	-0.00221081		01-BT549	shELAVL1 (II)	1-Control	2-mutated	-0.168438
01-BT549	shELAVL1 (I)	1-Control	1-wild-type	-0.0125703		01-BT549	shELAVL1 (II)	1-Control	2-mutated	-0.120619
01-BT549	shELAVL1 (I)	1-Control	1-wild-type	-0.165045		01-BT549	shELAVL1 (II)	1-Control	2-mutated	-0.208679
01-BT549	shELAVL1 (I)	1-Control	1-wild-type	0.103082		01-BT549	shELAVL1 (II)	1-Control	2-mutated	-0.0849209
01-BT549	shELAVL1 (I)	1-Control	1-wild-type	-0.147505		01-BT549	shELAVL1 (II)	1-Control	2-mutated	-0.0998969
01-BT549	shELAVL1 (I)	1-Control	1-wild-type	-1.15496		01-BT549	shELAVL1 (II)	1-Control	2-mutated	-0.303194
01-BT549	shELAVL1 (I)	1-Control	1-wild-type	-0.056548		01-BT549	shELAVL1 (II)	1-Control	2-mutated	0.0750603
01-BT549	shELAVL1 (I)	1-Control	1-wild-type	-0.012125		01-BT549	shELAVL1 (II)	1-Control	2-mutated	-0.253538
01-BT549	shELAVL1 (I)	1-Control	1-wild-type	-0.0323354		01-BT549	shELAVL1 (II)	1-Control	2-mutated	-0.177949
01-BT549	shELAVL1 (I)	1-Control	1-wild-type	-0.242743		01-BT549	shELAVL1 (II)	1-Control	2-mutated	0.0717605
01-BT549	shELAVL1 (I)	1-Control	1-wild-type	-0.0333383		01-BT549	shELAVL1 (II)	1-Control	2-mutated	-0.709041
01-BT549	shELAVL1 (I)	1-Control	1-wild-type	-0.0383915		01-BT549	shELAVL1 (II)	1-Control	2-mutated	-0.159606
01-BT549	shELAVL1 (I)	1-Control	1-wild-type	0.0660414		01-BT549	shELAVL1 (II)	1-Control	2-mutated	-0.132557
01-BT549	shELAVL1 (I)	1-Control	1-wild-type	0.119822		01-BT549	shELAVL1 (II)	1-Control	2-mutated	-0.0866044
01-BT549	shELAVL1 (I)	1-Control	1-wild-type	0.0534968		01-BT549	shELAVL1 (II)	1-Control	2-mutated	-0.156761
01-BT549	shELAVL1 (I)	1-Control	1-wild-type	0.0361864		01-BT549	shELAVL1 (II)	1-Control	2-mutated	-0.192325
01-BT549	shELAVL1 (I)	1-Control	1-wild-type	0.0116789		01-BT549	shELAVL1 (II)	1-Control	2-mutated	-0.197042
01-BT549	shELAVL1 (I)	1-Control	1-wild-type	0.0917899		01-BT549	shELAVL1 (II)	1-Control	2-mutated	-0.127873
01-BT549	shELAVL1 (I)	1-Control	1-wild-type	0.0171197		01-BT549	shELAVL1 (II)	1-Control	2-mutated	-0.201262
01-BT549	shELAVL1 (I)	1-Control	1-wild-type	0.117623		01-BT549	shELAVL1 (II)	1-Control	2-mutated	-0.281472
01-BT549	shELAVL1 (I)	1-Control	1-wild-type	0.114656		01-BT549	shELAVL1 (II)	1-Control	2-mutated	-0.240702
01-BT549	shELAVL1 (I)	1-Control	1-wild-type	0.0910345		01-BT549	shELAVL1 (II)	1-Control	2-mutated	-0.201141
01-BT549	shELAVL1 (I)	1-Control	1-wild-type	0.0911369		01-BT549	shELAVL1 (II)	1-Control	2-mutated	-0.242565
01-BT549	shELAVL1 (I)	1-Control	1-wild-type	0.025079		01-BT549	shELAVL1 (II)	1-Control	2-mutated	-0.115962
01-BT549	shELAVL1 (I)	1-Control	1-wild-type	0.0146077		01-BT549	shELAVL1 (II)	1-Control	2-mutated	-0.125117
01-BT549	shELAVL1 (I)	1-Control	1-wild-type	-0.154583		01-BT549	shELAVL1 (II)	1-Control	2-mutated	-0.105177
01-BT549	shELAVL1 (I)	1-Control	1-wild-type	0.101516		01-BT549	shELAVL1 (II)	1-Control	2-mutated	-0.0812141
01-BT549	shELAVL1 (I)	1-Control	1-wild-type	0.135538		01-BT549	shELAVL1 (II)	1-Control	2-mutated	0.0168926
01-BT549	shELAVL1 (I)	1-Control	1-wild-type	0.087281		01-BT549	shELAVL1 (II)	1-Control	2-mutated	0.018566
01-BT549	shELAVL1 (I)	1-Control	1-wild-type	0.222488		01-BT549	shELAVL1 (II)	1-Control	2-mutated	-0.15442
01-BT549	shELAVL1 (I)	1-Control	1-wild-type	-0.169944		01-BT549	shELAVL1 (II)	1-Control	2-mutated	-0.0815881
01-BT549	shELAVL1 (I)	1-Control	1-wild-type	0.0935909		01-BT549	shELAVL1 (II)	1-Control	2-mutated	-0.152267
01-BT549	shELAVL1 (I)	1-Control	1-wild-type	0.153432		01-BT549	shELAVL1 (II)	1-Control	2-mutated	-0.234366
01-BT549	shELAVL1 (I)	1-Control	1-wild-type	0.181902		01-BT549	shELAVL1 (II)	1-Control	2-mutated	-0.268703
01-BT549	shELAVL1 (I)	1-Control	1-wild-type	0.0402904		01-BT549	shELAVL1 (II)	1-Control	2-mutated	-0.281934
01-BT549	shELAVL1 (I)	1-Control	1-wild-type	0.116129		01-BT549	shELAVL1 (II)	1-Control	2-mutated	-0.29548
01-BT549	shELAVL1 (I)	1-Control	1-wild-type	0.0486348		01-BT549	shELAVL1 (II)	1-Control	2-mutated	-0.103089
01-BT549	shELAVL1 (I)	1-Control	1-wild-type	0.0669678		01-BT549	shELAVL1 (II)	1-Control	2-mutated	-0.199717
01-BT549	shELAVL1 (I)	1-Control	1-wild-type	0.233829		01-BT549	shELAVL1 (II)	1-Control	2-mutated	-0.17296
01-BT549	shELAVL1 (I)	1-Control	1-wild-type	-0.992019		01-BT549	shELAVL1 (II)	1-Control	2-mutated	-0.234019
01-BT549	shELAVL1 (I)	1-Control	1-wild-type	-0.00676277		01-BT549	shELAVL1 (II)	1-Control	2-mutated	-0.241071
01-BT549	shELAVL1 (I)	1-Control	1-wild-type	0.103183		01-BT549	shELAVL1 (II)	1-Control	2-mutated	-0.1859
01-BT549	shELAVL1 (I)	1-Control	1-wild-type	-0.0935559		01-BT549	shELAVL1 (II)	1-Control	2-mutated	-0.264116
01-BT549	shELAVL1 (I)	1-Control	1-wild-type	-0.0319014		01-BT549	shELAVL1 (II)	1-Control	2-mutated	-0.127521
01-BT549	shELAVL1 (I)	1-Control	1-wild-type	0.0496615		01-BT549	shELAVL1 (II)	1-Control	2-mutated	-0.0945325
01-BT549	shELAVL1 (I)	1-Control	1-wild-type	0.118257		01-BT549	shELAVL1 (II)	1-Control	2-mutated	-0.0745139
01-BT549	shELAVL1 (I)	1-Control	1-wild-type	-0.177275		01-BT549	shELAVL1 (II)	1-Control	2-mutated	-0.220537
01-BT549	shELAVL1 (I)	1-Control	1-wild-type	-0.420861		01-BT549	shELAVL1 (II)	1-Control	2-mutated	-0.068005
01-BT549	shELAVL1 (I)	1-Control	1-wild-type	-0.0269222		01-BT549	shELAVL1 (II)	1-Control	2-mutated	-0.154283
01-BT549	shELAVL1 (I)	1-Control	1-wild-type	0.140822		01-BT549	shELAVL1 (II)	1-Control	2-mutated	-0.273453
01-BT549	shELAVL1 (I)	1-Control	1-wild-type	0.0866425		01-BT549	shELAVL1 (II)	1-Control	2-mutated	-0.278923
01-BT549	shELAVL1 (I)	1-Control	1-wild-type	0.0186523		01-BT549	shELAVL1 (II)	1-Control	2-mutated	-0.209685
01-BT549	shELAVL1 (I)	1-Control	1-wild-type	0.120593		01-BT549	shELAVL1 (II)	1-Control	2-mutated	-0.0115844
01-BT549	shELAVL1 (I)	1-Control	1-wild-type	-0.362639		01-BT549	shELAVL1 (II)	1-Control	2-mutated	-0.186245
01-BT549	shELAVL1 (I)	1-Control	1-wild-type	-0.266788		01-BT549	shELAVL1 (II)	1-Control	2-mutated	-0.0803056
01-BT549	shELAVL1 (I)	1-Control	1-wild-type	0.156874		01-BT549	shELAVL1 (II)	1-Control	2-mutated	-0.106634
01-BT549	shELAVL1 (I)	1-Control	1-wild-type	0.0811251		01-BT549	shELAVL1 (II)	1-Control	2-mutated	-0.215621
01-BT549	shELAVL1 (I)	1-Control	1-wild-type	0.050264		01-BT549	shELAVL1 (II)	1-Control	2-mutated	-0.205389
01-BT549	shELAVL1 (I)	1-Control	1-wild-type	-0.0629103		01-BT549	shELAVL1 (II)	1-Control	2-mutated	-0.318347
01-BT549	shELAVL1 (I)	1-Control	1-wild-type	-0.0823448		01-BT549	shELAVL1 (II)	1-Control	2-mutated	-0.234081
01-BT549	shELAVL1 (I)	1-Control	1-wild-type	-0.118271		01-BT549	shELAVL1 (II)	1-Control	2-mutated	0.0120336
01-BT549	shELAVL1 (I)	1-Control	1-wild-type	-0.397302		01-BT549	shELAVL1 (II)	1-Control	2-mutated	-0.0793633
01-BT549	shELAVL1 (I)	1-Control	1-wild-type	-0.420214		01-BT549	shELAVL1 (II)	1-Control	2-mutated	-0.105435
01-BT549	shELAVL1 (I)	1-Control	1-wild-type	0.00812466		01-BT549	shELAVL1 (II)	1-Control	2-mutated	-0.143074
01-BT549	shELAVL1 (I)	1-Control	1-wild-type	0.103174		01-BT549	shELAVL1 (II)	1-Control	2-mutated	-0.194929
01-BT549	shELAVL1 (I)	1-Control	1-wild-type	-0.0588733		01-BT549	shELAVL1 (II)	1-Control	2-mutated	-0.156198
01-BT549	shELAVL1 (I)	1-Control	1-wild-type	-0.0847774		01-BT549	shELAVL1 (II)	1-Control	2-mutated	-0.128904
01-BT549	shELAVL1 (I)	1-Control	1-wild-type	-0.0327532		01-BT549	shELAVL1 (II)	1-Control	2-mutated	0.124163
01-BT549	shELAVL1 (I)	1-Control	1-wild-type	0.158795		01-BT549	shELAVL1 (II)	1-Control	2-mutated	-0.232573
01-BT549	shELAVL1 (I)	1-Control	1-wild-type	0.138575		01-BT549	shELAVL1 (II)	1-Control	2-mutated	-0.253768
01-BT549	shELAVL1 (I)	1-Control	1-wild-type	-0.174333		01-BT549	shELAVL1 (II)	1-Control	2-mutated	-0.248511
01-BT549	shELAVL1 (I)	1-Control	1-wild-type	-0.00422277		01-BT549	shELAVL1 (II)	1-Control	2-mutated	-0.0260097
01-BT549	shELAVL1 (I)	1-Control	1-wild-type	0.0892188		01-BT549	shELAVL1 (II)	1-Control	2-mutated	-0.343354
01-BT549	shELAVL1 (I)	1-Control	1-wild-type	-0.0198327		01-BT549	shELAVL1 (II)	1-Control	2-mutated	-0.101663
01-BT549	shELAVL1 (I)	1-Control	1-wild-type	0.115875		01-BT549	shELAVL1 (II)	1-Control	2-mutated	-0.24306
01-BT549	shELAVL1 (I)	1-Control	1-wild-type	-0.0348988		01-BT549	shELAVL1 (II)	1-Control	2-mutated	-0.25354
01-BT549	shELAVL1 (I)	1-Control	1-wild-type	-0.0116766		01-BT549	shELAVL1 (II)	1-Control	2-mutated	-0.226327
01-BT549	shELAVL1 (I)	1-Control	1-wild-type	0.0996011		01-BT549	shELAVL1 (II)	1-Control	2-mutated	-0.238942
01-BT549	shELAVL1 (I)	1-Control	1-wild-type	0.081298		01-BT549	shELAVL1 (II)	1-Control	2-mutated	-0.130943
01-BT549	shELAVL1 (I)	1-Control	1-wild-type	-0.301701		01-BT549	shELAVL1 (II)	1-Control	2-mutated	-0.166328
01-BT549	shELAVL1 (I)	1-Control	1-wild-type	-0.566287		01-BT549	shELAVL1 (II)	1-Control	2-mutated	-0.0496102
01-BT549	shELAVL1 (I)	1-Control	1-wild-type	0.0285804		01-BT549	shELAVL1 (II)	1-Control	2-mutated	-0.214059
01-BT549	shELAVL1 (I)	1-Control	1-wild-type	0.0303688		01-BT549	shELAVL1 (II)	1-Control	2-mutated	0.00963045
01-BT549	shELAVL1 (I)	1-Control	1-wild-type	0.190728		01-BT549	shELAVL1 (II)	1-Control	2-mutated	-0.184458
01-BT549	shELAVL1 (I)	1-Control	1-wild-type	0.0457999		01-BT549	shELAVL1 (II)	1-Control	2-mutated	-0.268714
01-BT549	shELAVL1 (I)	1-Control	1-wild-type	0.214296		01-BT549	shELAVL1 (II)	1-Control	2-mutated	-0.307632
01-BT549	shELAVL1 (I)	1-Control	1-wild-type	0.182226		01-BT549	shELAVL1 (II)	1-Control	2-mutated	-0.240974
01-BT549	shELAVL1 (I)	1-Control	1-wild-type	0.0570382		01-BT549	shELAVL1 (II)	1-Control	2-mutated	-0.260381
01-BT549	shELAVL1 (I)	1-Control	1-wild-type	0.15153		01-BT549	shELAVL1 (II)	1-Control	2-mutated	-0.0757746
01-BT549	shELAVL1 (I)	1-Control	1-wild-type	-0.117333		01-BT549	shELAVL1 (II)	1-Control	2-mutated	-0.0318514
01-BT549	shELAVL1 (I)	1-Control	1-wild-type	-0.15097		01-BT549	shELAVL1 (II)	1-Control	2-mutated	-0.0876931
01-BT549	shELAVL1 (I)	1-Control	1-wild-type	0.051579		01-BT549	shELAVL1 (II)	1-Control	2-mutated	-0.0964785
01-BT549	shELAVL1 (I)	1-Control	1-wild-type	-0.392374		01-BT549	shELAVL1 (II)	1-Control	2-mutated	-0.123482
01-BT549	shELAVL1 (I)	1-Control	1-wild-type	0.0225919		01-BT549	shELAVL1 (II)	1-Control	2-mutated	-0.0859777
01-BT549	shELAVL1 (I)	1-Control	1-wild-type	-0.483632		01-BT549	shELAVL1 (II)	1-Control	2-mutated	-0.173802
01-BT549	shELAVL1 (I)	1-Control	1-wild-type	-0.409039		01-BT549	shELAVL1 (II)	1-Control	2-mutated	-0.261205
01-BT549	shELAVL1 (I)	1-Control	1-wild-type	-0.329937		01-BT549	shELAVL1 (II)	1-Control	2-mutated	-0.0135895
01-BT549	shELAVL1 (I)	1-Control	1-wild-type	0.0269771		01-BT549	shELAVL1 (II)	1-Control	2-mutated	-0.266197
01-BT549	shELAVL1 (I)	1-Control	1-wild-type	-0.0986121		01-BT549	shELAVL1 (II)	1-Control	2-mutated	-0.25401
01-BT549	shELAVL1 (I)	1-Control	1-wild-type	-0.0796685		01-BT549	shELAVL1 (II)	1-Control	2-mutated	-0.139971
01-BT549	shELAVL1 (I)	1-Control	1-wild-type	-0.0863069		01-BT549	shELAVL1 (II)	1-Control	2-mutated	-0.18267
01-BT549	shELAVL1 (I)	1-Control	1-wild-type	-0.0979604		01-BT549	shELAVL1 (II)	1-Control	2-mutated	-0.133915
01-BT549	shELAVL1 (I)	1-Control	1-wild-type	-0.079515		01-BT549	shELAVL1 (II)	1-Control	2-mutated	-0.139303
01-BT549	shELAVL1 (I)	1-Control	1-wild-type	-0.164557		01-BT549	shELAVL1 (II)	1-Control	2-mutated	-0.0603997
01-BT549	shELAVL1 (I)	1-Control	1-wild-type	-0.00833979		01-BT549	shELAVL1 (II)	1-Control	2-mutated	-0.0184172
01-BT549	shELAVL1 (I)	1-Control	1-wild-type	-0.206444		01-BT549	shELAVL1 (II)	1-Control	2-mutated	-0.130721
01-BT549	shELAVL1 (I)	1-Control	1-wild-type	-0.804726		01-BT549	shELAVL1 (II)	1-Control	2-mutated	0.0310725
01-BT549	shELAVL1 (I)	1-Control	1-wild-type	-0.0193396		01-BT549	shELAVL1 (II)	1-Control	2-mutated	-0.135886
01-BT549	shELAVL1 (I)	1-Control	1-wild-type	0.0333092		01-BT549	shELAVL1 (II)	1-Control	2-mutated	-0.255967
01-BT549	shELAVL1 (I)	1-Control	1-wild-type	-0.327746		01-BT549	shELAVL1 (II)	1-Control	2-mutated	-0.0288696
01-BT549	shELAVL1 (I)	1-Control	1-wild-type	-0.944912		01-BT549	shELAVL1 (II)	1-Control	2-mutated	0.0505884
01-BT549	shELAVL1 (I)	1-Control	1-wild-type	-0.327421		01-BT549	shELAVL1 (II)	1-Control	2-mutated	-0.173214
01-BT549	shELAVL1 (I)	1-Control	1-wild-type	-0.00358364		01-BT549	shELAVL1 (II)	1-Control	2-mutated	-0.0939341
01-BT549	shELAVL1 (I)	1-Control	1-wild-type	-0.186416		01-BT549	shELAVL1 (II)	1-Control	2-mutated	-0.112257
01-BT549	shELAVL1 (I)	1-Control	1-wild-type	0.0695115		01-BT549	shELAVL1 (II)	1-Control	2-mutated	0.0364243
01-BT549	shELAVL1 (I)	1-Control	1-wild-type	-0.0555815		01-BT549	shELAVL1 (II)	1-Control	2-mutated	-0.243646
01-BT549	shELAVL1 (I)	1-Control	1-wild-type	0.00431258		01-BT549	shELAVL1 (II)	1-Control	2-mutated	-0.0860015
01-BT549	shELAVL1 (I)	1-Control	1-wild-type	-0.130827		01-BT549	shELAVL1 (II)	1-Control	2-mutated	-0.0564643
01-BT549	shELAVL1 (I)	1-Control	1-wild-type	0.0952204		01-BT549	shELAVL1 (II)	1-Control	2-mutated	-0.264443
01-BT549	shELAVL1 (I)	1-Control	1-wild-type	-0.0862921		01-BT549	shELAVL1 (II)	1-Control	2-mutated	-0.158842
01-BT549	shELAVL1 (I)	1-Control	1-wild-type	-0.0222962		01-BT549	shELAVL1 (II)	1-Control	2-mutated	-0.141154
01-BT549	shELAVL1 (I)	1-Control	1-wild-type	-0.670577		01-BT549	shELAVL1 (II)	1-Control	2-mutated	-0.899126
01-BT549	shELAVL1 (I)	1-Control	1-wild-type	0.0459027		01-BT549	shELAVL1 (II)	1-Control	2-mutated	-0.30115
01-BT549	shELAVL1 (I)	1-Control	1-wild-type	-0.192763		01-BT549	shELAVL1 (II)	1-Control	2-mutated	-0.475804
01-BT549	shELAVL1 (I)	1-Control	1-wild-type	-0.0556996		01-BT549	shELAVL1 (II)	1-Control	2-mutated	-0.0464564
01-BT549	shELAVL1 (I)	1-Control	1-wild-type	0.131427		01-BT549	shELAVL1 (II)	1-Control	2-mutated	-0.117421
01-BT549	shELAVL1 (I)	1-Control	1-wild-type	0.135637		01-BT549	shELAVL1 (II)	1-Control	2-mutated	-0.145179
01-BT549	shELAVL1 (I)	1-Control	1-wild-type	-0.062075		01-BT549	shELAVL1 (II)	1-Control	2-mutated	-0.111776
01-BT549	shELAVL1 (I)	1-Control	1-wild-type	-0.406142		01-BT549	shELAVL1 (II)	1-Control	2-mutated	-0.143308
01-BT549	shELAVL1 (I)	1-Control	1-wild-type	-0.0556025		01-BT549	shELAVL1 (II)	1-Control	2-mutated	-0.151634
01-BT549	shELAVL1 (I)	1-Control	1-wild-type	-0.0348656		01-BT549	shELAVL1 (II)	1-Control	2-mutated	0.0172123
01-BT549	shELAVL1 (I)	1-Control	1-wild-type	-0.188322		01-BT549	shELAVL1 (II)	1-Control	2-mutated	-0.0965299
01-BT549	shELAVL1 (I)	1-Control	1-wild-type	0.103979		01-BT549	shELAVL1 (II)	1-Control	2-mutated	-0.29747
01-BT549	shELAVL1 (I)	1-Control	1-wild-type	0.0839604		01-BT549	shELAVL1 (II)	1-Control	2-mutated	-0.359396
01-BT549	shELAVL1 (I)	1-Control	1-wild-type	0.0399512		01-BT549	shELAVL1 (II)	1-Control	2-mutated	-0.228765
01-BT549	shELAVL1 (I)	1-Control	1-wild-type	0.0314412		01-BT549	shELAVL1 (II)	1-Control	2-mutated	-0.275247
01-BT549	shELAVL1 (I)	1-Control	1-wild-type	0.0659186		01-BT549	shELAVL1 (II)	1-Control	2-mutated	-0.237436
01-BT549	shELAVL1 (I)	1-Control	1-wild-type	0.109309		01-BT549	shELAVL1 (II)	1-Control	2-mutated	-0.324517
01-BT549	shELAVL1 (I)	1-Control	1-wild-type	0.467006		01-BT549	shELAVL1 (II)	1-Control	2-mutated	-0.169988
01-BT549	shELAVL1 (I)	1-Control	1-wild-type	0.0557989		01-BT549	shELAVL1 (II)	1-Control	2-mutated	-0.250313
01-BT549	shELAVL1 (I)	1-Control	1-wild-type	0.0836449		01-BT549	shELAVL1 (II)	1-Control	2-mutated	-0.187973
01-BT549	shELAVL1 (I)	1-Control	1-wild-type	-0.0579001		01-BT549	shELAVL1 (II)	1-Control	2-mutated	-0.186063
01-BT549	shELAVL1 (I)	1-Control	1-wild-type	0.06722		01-BT549	shELAVL1 (II)	1-Control	2-mutated	-0.166991
01-BT549	shELAVL1 (I)	1-Control	1-wild-type	0.0914307		01-BT549	shELAVL1 (II)	1-Control	2-mutated	-0.071296
01-BT549	shELAVL1 (I)	1-Control	1-wild-type	0.092583		01-BT549	shELAVL1 (II)	1-Control	2-mutated	-0.653656
01-BT549	shELAVL1 (I)	1-Control	1-wild-type	0.0598506		01-BT549	shELAVL1 (II)	1-Control	2-mutated	-0.562644
01-BT549	shELAVL1 (I)	1-Control	1-wild-type	0.0507871		01-BT549	shELAVL1 (II)	1-Control	2-mutated	-0.11277
01-BT549	shELAVL1 (I)	1-Control	1-wild-type	0.106165		01-BT549	shELAVL1 (II)	1-Control	2-mutated	-0.0257668
01-BT549	shELAVL1 (I)	1-Control	1-wild-type	0.102975		01-BT549	shELAVL1 (II)	1-Control	2-mutated	-0.16495
01-BT549	shELAVL1 (I)	1-Control	1-wild-type	-0.408413		01-BT549	shELAVL1 (II)	1-Control	2-mutated	-0.337244
01-BT549	shELAVL1 (I)	1-Control	1-wild-type	0.0323522		01-BT549	shELAVL1 (II)	1-Control	2-mutated	-0.18355
01-BT549	shELAVL1 (I)	1-Control	1-wild-type	-0.090446		01-BT549	shELAVL1 (II)	1-Control	2-mutated	0.0415819
01-BT549	shELAVL1 (I)	1-Control	1-wild-type	0.0503213		01-BT549	shELAVL1 (II)	1-Control	2-mutated	-0.127316
01-BT549	shELAVL1 (I)	1-Control	1-wild-type	-0.820186		01-BT549	shELAVL1 (II)	1-Control	2-mutated	-0.253492
01-BT549	shELAVL1 (I)	1-Control	1-wild-type	0.0744128		01-BT549	shELAVL1 (II)	1-Control	2-mutated	-0.0636523
01-BT549	shELAVL1 (I)	1-Control	1-wild-type	0.00968223		01-BT549	shELAVL1 (II)	1-Control	2-mutated	0.0322196
01-BT549	shELAVL1 (I)	1-Control	1-wild-type	-0.0972269		01-BT549	shELAVL1 (II)	1-Control	2-mutated	-0.126053
01-BT549	shELAVL1 (I)	1-Control	1-wild-type	-0.0264137		01-BT549	shELAVL1 (II)	1-Control	2-mutated	-0.23341
01-BT549	shELAVL1 (I)	1-Control	1-wild-type	-0.0543014		01-BT549	shELAVL1 (II)	1-Control	2-mutated	-0.205694
01-BT549	shELAVL1 (I)	1-Control	1-wild-type	-0.133329		01-BT549	shELAVL1 (II)	1-Control	2-mutated	-0.241284
01-BT549	shELAVL1 (I)	1-Control	1-wild-type	-0.0252404		01-BT549	shELAVL1 (II)	1-Control	2-mutated	-0.131607
01-BT549	shELAVL1 (I)	1-Control	1-wild-type	-0.118989		01-BT549	shELAVL1 (II)	1-Control	2-mutated	-0.215902
01-BT549	shELAVL1 (I)	1-Control	1-wild-type	-0.471251		01-BT549	shELAVL1 (II)	1-Control	2-mutated	-0.189541
01-BT549	shELAVL1 (I)	1-Control	1-wild-type	0.0475756		01-BT549	shELAVL1 (II)	1-Control	2-mutated	-0.293463
01-BT549	shELAVL1 (I)	1-Control	1-wild-type	-0.112655		01-BT549	shELAVL1 (II)	1-Control	2-mutated	-0.209306
01-BT549	shELAVL1 (I)	1-Control	1-wild-type	0.0687427		01-BT549	shELAVL1 (II)	1-Control	2-mutated	-0.0401847
01-BT549	shELAVL1 (I)	1-Control	1-wild-type	-0.0636288		01-BT549	shELAVL1 (II)	1-Control	2-mutated	-0.0723456
01-BT549	shELAVL1 (I)	1-Control	1-wild-type	-0.0888639		01-BT549	shELAVL1 (II)	1-Control	2-mutated	-0.0708392
01-BT549	shELAVL1 (I)	1-Control	1-wild-type	0.0562265		01-BT549	shELAVL1 (II)	1-Control	2-mutated	-0.133933
01-BT549	shELAVL1 (I)	1-Control	1-wild-type	-0.0817652		01-BT549	shELAVL1 (II)	1-Control	2-mutated	-0.0577108
01-BT549	shELAVL1 (I)	1-Control	1-wild-type	-0.113589		01-BT549	shELAVL1 (II)	1-Control	2-mutated	-0.113515
01-BT549	shELAVL1 (I)	1-Control	1-wild-type	-0.0548873		01-BT549	shELAVL1 (II)	1-Control	2-mutated	-0.105255
01-BT549	shELAVL1 (I)	1-Control	1-wild-type	-0.232208		01-BT549	shELAVL1 (II)	1-Control	2-mutated	0.0495932
01-BT549	shELAVL1 (I)	1-Control	1-wild-type	-0.064776		01-BT549	shELAVL1 (II)	1-Control	2-mutated	0.071573
01-BT549	shELAVL1 (I)	1-Control	1-wild-type	-0.0833123		01-BT549	shELAVL1 (II)	1-Control	2-mutated	-0.0742842
01-BT549	shELAVL1 (I)	1-Control	1-wild-type	0.0646542		01-BT549	shELAVL1 (II)	1-Control	2-mutated	-0.0797486
01-BT549	shELAVL1 (I)	1-Control	1-wild-type	-0.130479		01-BT549	shELAVL1 (II)	1-Control	2-mutated	-0.442478
01-BT549	shELAVL1 (I)	1-Control	1-wild-type	0.00864664		01-BT549	shELAVL1 (II)	1-Control	2-mutated	-0.178982
01-BT549	shELAVL1 (I)	1-Control	1-wild-type	0.0398215		01-BT549	shELAVL1 (II)	1-Control	2-mutated	0.151313
01-BT549	shELAVL1 (I)	1-Control	1-wild-type	-0.190452		01-BT549	shELAVL1 (II)	1-Control	2-mutated	-0.147235
01-BT549	shELAVL1 (I)	1-Control	1-wild-type	-0.110735		01-BT549	shELAVL1 (II)	1-Control	2-mutated	-0.182647
01-BT549	shELAVL1 (I)	1-Control	1-wild-type	0.00648076		01-BT549	shELAVL1 (II)	1-Control	2-mutated	-0.179754
01-BT549	shELAVL1 (I)	1-Control	1-wild-type	-0.131466		01-BT549	shELAVL1 (II)	1-Control	2-mutated	-0.24897
01-BT549	shELAVL1 (I)	1-Control	1-wild-type	-0.358005		01-BT549	shELAVL1 (II)	1-Control	2-mutated	-0.217201
01-BT549	shELAVL1 (I)	1-Control	1-wild-type	-0.368921		01-BT549	shELAVL1 (II)	1-Control	2-mutated	-0.142548
01-BT549	shELAVL1 (I)	1-Control	1-wild-type	-0.218695		01-BT549	shELAVL1 (II)	1-Control	2-mutated	-0.206992
01-BT549	shELAVL1 (I)	1-Control	1-wild-type	0.0203803		01-BT549	shELAVL1 (II)	1-Control	2-mutated	-0.236199
01-BT549	shELAVL1 (I)	1-Control	1-wild-type	0.112177		01-BT549	shELAVL1 (II)	1-Control	2-mutated	-0.23961
01-BT549	shELAVL1 (I)	1-Control	1-wild-type	0.0404245		01-BT549	shELAVL1 (II)	1-Control	2-mutated	-0.162836
01-BT549	shELAVL1 (I)	1-Control	1-wild-type	0.0135408		01-BT549	shELAVL1 (II)	1-Control	2-mutated	0.0139474
01-BT549	shELAVL1 (I)	1-Control	1-wild-type	0.0837766		01-BT549	shELAVL1 (II)	1-Control	2-mutated	-0.0198933
01-BT549	shELAVL1 (I)	1-Control	1-wild-type	-0.235107		01-BT549	shELAVL1 (II)	1-Control	2-mutated	-0.129535
01-BT549	shELAVL1 (I)	1-Control	1-wild-type	0.0376095		01-BT549	shELAVL1 (II)	1-Control	2-mutated	-0.269054
01-BT549	shELAVL1 (I)	1-Control	1-wild-type	0.133137		01-BT549	shELAVL1 (II)	1-Control	2-mutated	0.0268998
01-BT549	shELAVL1 (I)	1-Control	1-wild-type	-0.00211601		01-BT549	shELAVL1 (II)	1-Control	2-mutated	-0.0707972
01-BT549	shELAVL1 (I)	1-Control	1-wild-type	0.115306		01-BT549	shELAVL1 (II)	1-Control	2-mutated	0.0204601
01-BT549	shELAVL1 (I)	1-Control	1-wild-type	-0.363886		01-BT549	shELAVL1 (II)	1-Control	2-mutated	0.058346
01-BT549	shELAVL1 (I)	1-Control	1-wild-type	-0.559605		01-BT549	shELAVL1 (II)	1-Control	2-mutated	-0.0701117
01-BT549	shELAVL1 (I)	1-Control	1-wild-type	-0.0789862		01-BT549	shELAVL1 (II)	1-Control	2-mutated	-0.0186258
01-BT549	shELAVL1 (I)	1-Control	1-wild-type	0.166879		01-BT549	shELAVL1 (II)	1-Control	2-mutated	-0.587857
01-BT549	shELAVL1 (I)	1-Control	1-wild-type	0.12945		01-BT549	shELAVL1 (II)	1-Control	2-mutated	-0.0933878
01-BT549	shELAVL1 (I)	1-Control	1-wild-type	0.102615		01-BT549	shELAVL1 (II)	1-Control	2-mutated	0.0552948
01-BT549	shELAVL1 (I)	1-Control	1-wild-type	0.0793098		01-BT549	shELAVL1 (II)	1-Control	2-mutated	-0.0354889
01-BT549	shELAVL1 (I)	1-Control	1-wild-type	0.107516		01-BT549	shELAVL1 (II)	1-Control	2-mutated	-0.0171195
01-BT549	shELAVL1 (I)	1-Control	1-wild-type	0.0533722		01-BT549	shELAVL1 (II)	1-Control	2-mutated	-0.150093
01-BT549	shELAVL1 (I)	1-Control	1-wild-type	-0.093177		01-BT549	shELAVL1 (II)	1-Control	2-mutated	-0.0507864
01-BT549	shELAVL1 (I)	1-Control	1-wild-type	0.180718		01-BT549	shELAVL1 (II)	1-Control	2-mutated	-0.341851
01-BT549	shELAVL1 (I)	1-Control	1-wild-type	-0.0931809		01-BT549	shELAVL1 (II)	1-Control	2-mutated	-0.124379
01-BT549	shELAVL1 (I)	1-Control	1-wild-type	0.157732		01-BT549	shELAVL1 (II)	1-Control	2-mutated	0.0660441
01-BT549	shELAVL1 (I)	1-Control	1-wild-type	0.0840463		01-BT549	shELAVL1 (II)	1-Control	2-mutated	-0.334026
01-BT549	shELAVL1 (I)	1-Control	1-wild-type	0.393009		01-BT549	shELAVL1 (II)	1-Control	2-mutated	-0.21866
01-BT549	shELAVL1 (I)	1-Control	1-wild-type	0.0329473		01-BT549	shELAVL1 (II)	1-Control	2-mutated	-0.362651
01-BT549	shELAVL1 (I)	1-Control	1-wild-type	-0.306718		01-BT549	shELAVL1 (II)	1-Control	2-mutated	-0.34548
01-BT549	shELAVL1 (I)	1-Control	1-wild-type	0.0889213		01-BT549	shELAVL1 (II)	1-Control	2-mutated	-0.211183
01-BT549	shELAVL1 (I)	1-Control	1-wild-type	0.0632172		01-BT549	shELAVL1 (II)	1-Control	2-mutated	-0.0832722
01-BT549	shELAVL1 (I)	1-Control	1-wild-type	0.103044		01-BT549	shELAVL1 (II)	1-Control	2-mutated	-0.0174479
01-BT549	shELAVL1 (I)	1-Control	1-wild-type	0.0131053		01-BT549	shELAVL1 (II)	1-Control	2-mutated	-0.0208161
01-BT549	shELAVL1 (I)	1-Control	1-wild-type	0.300162		01-BT549	shELAVL1 (II)	1-Control	2-mutated	-0.143429
01-BT549	shELAVL1 (I)	1-Control	1-wild-type	-0.289851		01-BT549	shELAVL1 (II)	1-Control	2-mutated	-0.234788
01-BT549	shELAVL1 (I)	1-Control	1-wild-type	0.187805		01-BT549	shELAVL1 (II)	1-Control	2-mutated	-0.198875
01-BT549	shELAVL1 (I)	1-Control	1-wild-type	0.256539		01-BT549	shELAVL1 (II)	1-Control	2-mutated	-0.0356197
01-BT549	shELAVL1 (I)	1-Control	1-wild-type	0.273659		01-BT549	shELAVL1 (II)	1-Control	2-mutated	-0.0963485
01-BT549	shELAVL1 (I)	1-Control	1-wild-type	-0.0413614		01-BT549	shELAVL1 (II)	1-Control	2-mutated	0.0100779
01-BT549	shELAVL1 (I)	1-Control	1-wild-type	-0.31526		01-BT549	shELAVL1 (II)	1-Control	2-mutated	-0.151895
01-BT549	shELAVL1 (I)	1-Control	1-wild-type	0.0128155		01-BT549	shELAVL1 (II)	1-Control	2-mutated	-0.0828036
01-BT549	shELAVL1 (I)	1-Control	1-wild-type	-0.431008		01-BT549	shELAVL1 (II)	1-Control	2-mutated	-0.0490937
01-BT549	shELAVL1 (I)	1-Control	1-wild-type	0.1249		01-BT549	shELAVL1 (II)	1-Control	2-mutated	-0.16367
01-BT549	shELAVL1 (I)	1-Control	1-wild-type	0.0929789		01-BT549	shELAVL1 (II)	1-Control	2-mutated	-0.0911296
01-BT549	shELAVL1 (I)	1-Control	1-wild-type	-0.159008		01-BT549	shELAVL1 (II)	1-Control	2-mutated	-0.209691
01-BT549	shELAVL1 (I)	1-Control	1-wild-type	-0.150992		01-BT549	shELAVL1 (II)	1-Control	2-mutated	-0.0984452
01-BT549	shELAVL1 (I)	1-Control	1-wild-type	-0.0450166		01-BT549	shELAVL1 (II)	1-Control	2-mutated	-0.0164748
01-BT549	shELAVL1 (I)	1-Control	1-wild-type	-0.25059		01-BT549	shELAVL1 (II)	1-Control	2-mutated	-0.151088
01-BT549	shELAVL1 (I)	1-Control	1-wild-type	-0.0665149		01-BT549	shELAVL1 (II)	1-Control	2-mutated	-0.254188
01-BT549	shELAVL1 (I)	1-Control	1-wild-type	-0.0868374		01-BT549	shELAVL1 (II)	1-Control	2-mutated	-0.00906964
01-BT549	shELAVL1 (I)	1-Control	1-wild-type	-0.124954		01-BT549	shELAVL1 (II)	1-Control	2-mutated	-0.215836
01-BT549	shELAVL1 (I)	1-Control	1-wild-type	-0.0467351		01-BT549	shELAVL1 (II)	1-Control	2-mutated	-0.121096
01-BT549	shELAVL1 (I)	1-Control	1-wild-type	-0.147975		01-BT549	shELAVL1 (II)	1-Control	2-mutated	-0.10285
01-BT549	shELAVL1 (I)	1-Control	1-wild-type	-0.182684		01-BT549	shELAVL1 (II)	1-Control	2-mutated	-0.10385
01-BT549	shELAVL1 (I)	1-Control	1-wild-type	-0.137824		01-BT549	shELAVL1 (II)	1-Control	2-mutated	-0.104575
01-BT549	shELAVL1 (I)	1-Control	1-wild-type	-0.012801		01-BT549	shELAVL1 (II)	1-Control	2-mutated	-0.0795214
01-BT549	shELAVL1 (I)	1-Control	1-wild-type	-0.154637		01-BT549	shELAVL1 (II)	1-Control	2-mutated	-0.0281096
01-BT549	shELAVL1 (I)	1-Control	1-wild-type	0.0276648		01-BT549	shELAVL1 (II)	1-Control	2-mutated	-0.0777359
01-BT549	shELAVL1 (I)	1-Control	1-wild-type	-0.112611		01-BT549	shELAVL1 (II)	1-Control	2-mutated	-0.133532
01-BT549	shELAVL1 (I)	1-Control	1-wild-type	-0.186851		01-BT549	shELAVL1 (II)	1-Control	2-mutated	-0.0868434
01-BT549	shELAVL1 (I)	1-Control	1-wild-type	-0.3543		01-BT549	shELAVL1 (II)	1-Control	2-mutated	0.165663
01-BT549	shELAVL1 (I)	1-Control	1-wild-type	-0.267245		01-BT549	shELAVL1 (II)	1-Control	2-mutated	-0.324942
01-BT549	shELAVL1 (I)	1-Control	1-wild-type	0.00846114		01-BT549	shELAVL1 (II)	1-Control	2-mutated	-0.297558
01-BT549	shELAVL1 (I)	1-Control	1-wild-type	0.0543073		01-BT549	shELAVL1 (II)	1-Control	2-mutated	-0.0889904
01-BT549	shELAVL1 (I)	1-Control	1-wild-type	0.0136856		01-BT549	shELAVL1 (II)	1-Control	2-mutated	-0.295277
01-BT549	shELAVL1 (I)	1-Control	1-wild-type	0.0331094		01-BT549	shELAVL1 (II)	1-Control	2-mutated	-0.119012
01-BT549	shELAVL1 (I)	1-Control	1-wild-type	-0.0407237		01-BT549	shELAVL1 (II)	1-Control	2-mutated	-0.0249706
01-BT549	shELAVL1 (I)	1-Control	1-wild-type	0.107383		01-BT549	shELAVL1 (II)	1-Control	2-mutated	-0.260206
01-BT549	shELAVL1 (I)	1-Control	1-wild-type	-0.00648956		01-BT549	shELAVL1 (II)	1-Control	2-mutated	-0.243378
01-BT549	shELAVL1 (I)	1-Control	1-wild-type	-0.00107703		01-BT549	shELAVL1 (II)	1-Control	2-mutated	-0.159485
01-BT549	shELAVL1 (I)	1-Control	1-wild-type	0.0553071		01-BT549	shELAVL1 (II)	1-Control	2-mutated	-0.290742
01-BT549	shELAVL1 (I)	1-Control	1-wild-type	-0.204401		01-BT549	shELAVL1 (II)	1-Control	2-mutated	-0.201518
01-BT549	shELAVL1 (I)	1-Control	1-wild-type	0.0151013		01-BT549	shELAVL1 (II)	1-Control	2-mutated	-0.278807
01-BT549	shELAVL1 (I)	1-Control	1-wild-type	0.131338		01-BT549	shELAVL1 (II)	1-Control	2-mutated	-0.26522
01-BT549	shELAVL1 (I)	1-Control	1-wild-type	-0.531056		01-BT549	shELAVL1 (II)	1-Control	2-mutated	-0.24483
01-BT549	shELAVL1 (I)	1-Control	1-wild-type	-0.524518		01-BT549	shELAVL1 (II)	1-Control	2-mutated	0.00961062
01-BT549	shELAVL1 (I)	1-Control	1-wild-type	-0.00929744		01-BT549	shELAVL1 (II)	1-Control	2-mutated	0.0087289
01-BT549	shELAVL1 (I)	1-Control	1-wild-type	-0.0454066		01-BT549	shELAVL1 (II)	1-Control	2-mutated	-0.146926
01-BT549	shELAVL1 (I)	1-Control	1-wild-type	-0.739491		01-BT549	shELAVL1 (II)	1-Control	2-mutated	-0.196675
01-BT549	shELAVL1 (I)	1-Control	1-wild-type	0.0394105		01-BT549	shELAVL1 (II)	1-Control	2-mutated	-0.0940442
01-BT549	shELAVL1 (I)	1-Control	1-wild-type	0.036706		01-BT549	shELAVL1 (II)	1-Control	2-mutated	-0.118952
01-BT549	shELAVL1 (I)	1-Control	1-wild-type	0.0509211		01-BT549	shELAVL1 (II)	1-Control	2-mutated	-0.0788393
01-BT549	shELAVL1 (I)	1-Control	1-wild-type	0.156819		01-BT549	shELAVL1 (II)	1-Control	2-mutated	-0.24616
01-BT549	shELAVL1 (I)	1-Control	1-wild-type	-0.352683		01-BT549	shELAVL1 (II)	1-Control	2-mutated	-0.198474
01-BT549	shELAVL1 (I)	1-Control	1-wild-type	-0.273011		01-BT549	shELAVL1 (II)	1-Control	2-mutated	-0.271212
01-BT549	shELAVL1 (I)	1-Control	1-wild-type	-0.29785		01-BT549	shELAVL1 (II)	1-Control	2-mutated	-0.368944
01-BT549	shELAVL1 (I)	1-Control	1-wild-type	-0.483583		01-BT549	shELAVL1 (II)	1-Control	2-mutated	-0.270961
01-BT549	shELAVL1 (I)	1-Control	1-wild-type	-0.151771		01-BT549	shELAVL1 (II)	1-Control	2-mutated	-0.300395
01-BT549	shELAVL1 (I)	1-Control	1-wild-type	-0.136218		01-BT549	shELAVL1 (II)	1-Control	2-mutated	-0.176594
01-BT549	shELAVL1 (I)	1-Control	1-wild-type	0.0220228		01-BT549	shELAVL1 (II)	1-Control	2-mutated	-0.370972
01-BT549	shELAVL1 (I)	1-Control	1-wild-type	-0.0445412		01-BT549	shELAVL1 (II)	1-Control	2-mutated	-0.317344
01-BT549	shELAVL1 (I)	1-Control	1-wild-type	-0.0824544		01-BT549	shELAVL1 (II)	1-Control	2-mutated	-0.253996
01-BT549	shELAVL1 (I)	1-Control	1-wild-type	-0.104851		01-BT549	shELAVL1 (II)	1-Control	2-mutated	-0.14054
01-BT549	shELAVL1 (I)	1-Control	1-wild-type	-0.108123		01-BT549	shELAVL1 (II)	1-Control	2-mutated	-0.172994
01-BT549	shELAVL1 (I)	1-Control	1-wild-type	0.0797923		01-BT549	shELAVL1 (II)	1-Control	2-mutated	-0.176666
01-BT549	shELAVL1 (I)	1-Control	1-wild-type	0.0792864		01-BT549	shELAVL1 (II)	1-Control	2-mutated	-0.292644
01-BT549	shELAVL1 (I)	1-Control	1-wild-type	-0.0635537		01-BT549	shELAVL1 (II)	1-Control	2-mutated	-0.0675831
01-BT549	shELAVL1 (I)	1-Control	1-wild-type	-0.0525313		01-BT549	shELAVL1 (II)	1-Control	2-mutated	0.00251289
01-BT549	shELAVL1 (I)	1-Control	1-wild-type	-0.0710794		01-BT549	shELAVL1 (II)	1-Control	2-mutated	-0.055429
01-BT549	shELAVL1 (I)	1-Control	1-wild-type	-0.0450598		01-BT549	shELAVL1 (II)	1-Control	2-mutated	-0.122799
01-BT549	shELAVL1 (I)	1-Control	1-wild-type	-0.120019		01-BT549	shELAVL1 (II)	1-Control	2-mutated	-0.119728
01-BT549	shELAVL1 (I)	1-Control	1-wild-type	-0.0212763		01-BT549	shELAVL1 (II)	1-Control	2-mutated	-0.140383
01-BT549	shELAVL1 (I)	1-Control	1-wild-type	-0.0249596		01-BT549	shELAVL1 (II)	1-Control	2-mutated	-0.348713
01-BT549	shELAVL1 (I)	1-Control	1-wild-type	-0.181587		01-BT549	shELAVL1 (II)	1-Control	2-mutated	-0.347661
01-BT549	shELAVL1 (I)	1-Control	1-wild-type	-0.137776		01-BT549	shELAVL1 (II)	1-Control	2-mutated	-0.274785
01-BT549	shELAVL1 (I)	1-Control	1-wild-type	-0.795655		01-BT549	shELAVL1 (II)	1-Control	2-mutated	-0.394258
01-BT549	shELAVL1 (I)	1-Control	1-wild-type	-0.0451392		01-BT549	shELAVL1 (II)	1-Control	2-mutated	-0.307947
01-BT549	shELAVL1 (I)	1-Control	1-wild-type	-0.205258		01-BT549	shELAVL1 (II)	1-Control	2-mutated	-0.262691
01-BT549	shELAVL1 (I)	1-Control	1-wild-type	-0.0933682		01-BT549	shELAVL1 (II)	1-Control	2-mutated	-0.198316
01-BT549	shELAVL1 (I)	1-Control	1-wild-type	-0.0228265		01-BT549	shELAVL1 (II)	1-Control	2-mutated	-0.31464
01-BT549	shELAVL1 (I)	1-Control	1-wild-type	-0.0935258		01-BT549	shELAVL1 (II)	1-Control	2-mutated	-0.328833
01-BT549	shELAVL1 (I)	1-Control	1-wild-type	0.000976642		01-BT549	shELAVL1 (II)	1-Control	2-mutated	-0.391626
01-BT549	shELAVL1 (I)	1-Control	1-wild-type	0.0289623		01-BT549	shELAVL1 (II)	1-Control	2-mutated	-0.163338
01-BT549	shELAVL1 (I)	1-Control	1-wild-type	-0.265209		01-BT549	shELAVL1 (II)	1-Control	2-mutated	-0.278144
01-BT549	shELAVL1 (I)	1-Control	1-wild-type	0.00932368		01-BT549	shELAVL1 (II)	1-Control	2-mutated	-0.152137
01-BT549	shELAVL1 (I)	1-Control	1-wild-type	0.0104205		01-BT549	shELAVL1 (II)	1-Control	2-mutated	-0.21942
01-BT549	shELAVL1 (I)	1-Control	1-wild-type	-0.331145		01-BT549	shELAVL1 (II)	1-Control	2-mutated	-0.164902
01-BT549	shELAVL1 (I)	1-Control	1-wild-type	0.0913959		01-BT549	shELAVL1 (II)	1-Control	2-mutated	-0.176432
01-BT549	shELAVL1 (I)	1-Control	1-wild-type	-0.651003		01-BT549	shELAVL1 (II)	1-Control	2-mutated	-0.194837
01-BT549	shELAVL1 (I)	1-Control	1-wild-type	0.0755581		01-BT549	shELAVL1 (II)	1-Control	2-mutated	-0.222007
01-BT549	shELAVL1 (I)	1-Control	1-wild-type	-0.329385		01-BT549	shELAVL1 (II)	1-Control	2-mutated	-0.184686
01-BT549	shELAVL1 (I)	1-Control	1-wild-type	-0.400154		01-BT549	shELAVL1 (II)	1-Control	2-mutated	-0.320915
01-BT549	shELAVL1 (I)	1-Control	1-wild-type	-0.0244435		01-BT549	shELAVL1 (II)	1-Control	2-mutated	-0.359777
01-BT549	shELAVL1 (I)	1-Control	1-wild-type	0.024471		01-BT549	shELAVL1 (II)	1-Control	2-mutated	-0.206984
01-BT549	shELAVL1 (I)	1-Control	1-wild-type	-0.0346071		01-BT549	shELAVL1 (II)	1-Control	2-mutated	-0.232559
01-BT549	shELAVL1 (I)	1-Control	1-wild-type	-0.036274		01-BT549	shELAVL1 (II)	1-Control	2-mutated	-0.11794
01-BT549	shELAVL1 (I)	1-Control	1-wild-type	-0.134084		01-BT549	shELAVL1 (II)	1-Control	2-mutated	-0.247458
01-BT549	shELAVL1 (I)	1-Control	1-wild-type	0.112436		01-BT549	shELAVL1 (II)	1-Control	2-mutated	-0.11133
01-BT549	shELAVL1 (I)	1-Control	1-wild-type	0.00727875		01-BT549	shELAVL1 (II)	1-Control	2-mutated	-0.264939
01-BT549	shELAVL1 (I)	1-Control	1-wild-type	0.128496		01-BT549	shELAVL1 (II)	1-Control	2-mutated	-0.0993903
01-BT549	shELAVL1 (I)	1-Control	1-wild-type	0.0574364		01-BT549	shELAVL1 (II)	1-Control	2-mutated	-0.208402
01-BT549	shELAVL1 (I)	1-Control	1-wild-type	-0.0263024		01-BT549	shELAVL1 (II)	1-Control	2-mutated	-0.0945832
01-BT549	shELAVL1 (I)	1-Control	1-wild-type	-0.386785		01-BT549	shELAVL1 (II)	1-Control	2-mutated	-0.0936258
01-BT549	shELAVL1 (I)	1-Control	1-wild-type	0.0601015		01-BT549	shELAVL1 (II)	1-Control	2-mutated	-0.0982805
01-BT549	shELAVL1 (I)	1-Control	1-wild-type	-0.118867		01-BT549	shELAVL1 (II)	1-Control	2-mutated	-0.0895475
01-BT549	shELAVL1 (I)	1-Control	1-wild-type	-0.257631		01-BT549	shELAVL1 (II)	1-Control	2-mutated	-0.292103
01-BT549	shELAVL1 (I)	1-Control	1-wild-type	0.317714		01-BT549	shELAVL1 (II)	1-Control	2-mutated	-0.260883
01-BT549	shELAVL1 (I)	1-Control	1-wild-type	0.0812631		01-BT549	shELAVL1 (II)	1-Control	2-mutated	-0.0711015
01-BT549	shELAVL1 (I)	1-Control	1-wild-type	-0.233818		01-BT549	shELAVL1 (II)	1-Control	2-mutated	-0.128436
01-BT549	shELAVL1 (I)	1-Control	1-wild-type	0.187871		01-BT549	shELAVL1 (II)	1-Control	2-mutated	-0.291214
01-BT549	shELAVL1 (I)	1-Control	1-wild-type	0.0927323		01-BT549	shELAVL1 (II)	1-Control	2-mutated	-0.099979
01-BT549	shELAVL1 (I)	1-Control	1-wild-type	-0.478177		01-BT549	shELAVL1 (II)	1-Control	2-mutated	-0.283674
01-BT549	shELAVL1 (I)	1-Control	1-wild-type	0.31022		01-BT549	shELAVL1 (II)	1-Control	2-mutated	-0.183416
01-BT549	shELAVL1 (I)	1-Control	1-wild-type	0.190627		01-BT549	shELAVL1 (II)	1-Control	2-mutated	-0.275026
01-BT549	shELAVL1 (I)	1-Control	1-wild-type	-0.109889		01-BT549	shELAVL1 (II)	1-Control	2-mutated	-0.277402
01-BT549	shELAVL1 (I)	1-Control	1-wild-type	-0.0764776		01-BT549	shELAVL1 (II)	1-Control	2-mutated	-0.311369
01-BT549	shELAVL1 (I)	1-Control	1-wild-type	0.00561911		01-BT549	shELAVL1 (II)	1-Control	2-mutated	-0.16876
01-BT549	shELAVL1 (I)	1-Control	1-wild-type	-0.0106693		01-BT549	shELAVL1 (II)	1-Control	2-mutated	-0.243814
01-BT549	shELAVL1 (I)	1-Control	1-wild-type	9.46003e-05		01-BT549	shELAVL1 (II)	1-Control	2-mutated	-0.359373
01-BT549	shELAVL1 (I)	1-Control	1-wild-type	0.0508487		01-BT549	shELAVL1 (II)	1-Control	2-mutated	-0.203704
01-BT549	shELAVL1 (I)	1-Control	1-wild-type	-0.523028		01-BT549	shELAVL1 (II)	1-Control	2-mutated	-0.205563
01-BT549	shELAVL1 (I)	1-Control	1-wild-type	-0.0235069		01-BT549	shELAVL1 (II)	1-Control	2-mutated	-0.15462
01-BT549	shELAVL1 (I)	1-Control	1-wild-type	-0.0226118		01-BT549	shELAVL1 (II)	1-Control	2-mutated	-0.199122
01-BT549	shELAVL1 (I)	1-Control	1-wild-type	-0.0835493		01-BT549	shELAVL1 (II)	1-Control	2-mutated	-0.152934
01-BT549	shELAVL1 (I)	1-Control	1-wild-type	0.0307593		01-BT549	shELAVL1 (II)	1-Control	2-mutated	-0.0704675
01-BT549	shELAVL1 (I)	1-Control	1-wild-type	0.0312007		01-BT549	shELAVL1 (II)	1-Control	2-mutated	-0.157997
01-BT549	shELAVL1 (I)	1-Control	1-wild-type	-0.0218152		01-BT549	shELAVL1 (II)	1-Control	2-mutated	-0.253402
01-BT549	shELAVL1 (I)	1-Control	1-wild-type	0.213004		01-BT549	shELAVL1 (II)	1-Control	2-mutated	-0.0166186
01-BT549	shELAVL1 (I)	1-Control	1-wild-type	-0.643033		01-BT549	shELAVL1 (II)	1-Control	2-mutated	-0.147674
01-BT549	shELAVL1 (I)	1-Control	1-wild-type	0.0405472		01-BT549	shELAVL1 (II)	1-Control	2-mutated	0.0322833
01-BT549	shELAVL1 (I)	1-Control	1-wild-type	-0.195567		01-BT549	shELAVL1 (II)	1-Control	2-mutated	-0.190004
01-BT549	shELAVL1 (I)	1-Control	1-wild-type	-0.0859849		01-BT549	shELAVL1 (II)	1-Control	2-mutated	-0.19065
01-BT549	shELAVL1 (I)	1-Control	1-wild-type	0.0444968		01-BT549	shELAVL1 (II)	1-Control	2-mutated	-0.245477
01-BT549	shELAVL1 (I)	1-Control	1-wild-type	0.0595903		01-BT549	shELAVL1 (II)	1-Control	2-mutated	-0.105575
01-BT549	shELAVL1 (I)	1-Control	1-wild-type	0.128035		01-BT549	shELAVL1 (II)	1-Control	2-mutated	-0.246059
01-BT549	shELAVL1 (I)	1-Control	1-wild-type	-0.0272563		01-BT549	shELAVL1 (II)	1-Control	2-mutated	-0.230543
01-BT549	shELAVL1 (I)	1-Control	1-wild-type	0.00606961		01-BT549	shELAVL1 (II)	1-Control	2-mutated	-0.299181
01-BT549	shELAVL1 (I)	1-Control	1-wild-type	-0.0130086		01-BT549	shELAVL1 (II)	1-Control	2-mutated	-0.113839
01-BT549	shELAVL1 (I)	1-Control	1-wild-type	-0.1024		01-BT549	shELAVL1 (II)	1-Control	2-mutated	-0.188739
01-BT549	shELAVL1 (I)	1-Control	1-wild-type	0.185073		01-BT549	shELAVL1 (II)	1-Control	2-mutated	0.00325306
01-BT549	shELAVL1 (I)	1-Control	1-wild-type	0.179702		01-BT549	shELAVL1 (II)	1-Control	2-mutated	-0.141933
01-BT549	shELAVL1 (I)	1-Control	1-wild-type	0.0504895		01-BT549	shELAVL1 (II)	1-Control	2-mutated	-0.154801
01-BT549	shELAVL1 (I)	1-Control	1-wild-type	0.151746		01-BT549	shELAVL1 (II)	1-Control	2-mutated	-0.0744748
01-BT549	shELAVL1 (I)	1-Control	1-wild-type	-0.0628419		01-BT549	shELAVL1 (II)	1-Control	2-mutated	-0.0981797
01-BT549	shELAVL1 (I)	1-Control	1-wild-type	0.109222		01-BT549	shELAVL1 (II)	1-Control	2-mutated	-0.0731148
01-BT549	shELAVL1 (I)	1-Control	1-wild-type	0.23379		01-BT549	shELAVL1 (II)	1-Control	2-mutated	-0.06651
01-BT549	shELAVL1 (I)	1-Control	1-wild-type	0.129034		01-BT549	shELAVL1 (II)	1-Control	2-mutated	-0.127724
01-BT549	shELAVL1 (I)	1-Control	1-wild-type	0.205976		01-BT549	shELAVL1 (II)	1-Control	2-mutated	-0.139859
01-BT549	shELAVL1 (I)	1-Control	1-wild-type	0.119526		01-BT549	shELAVL1 (II)	1-Control	2-mutated	-0.231648
01-BT549	shELAVL1 (I)	1-Control	1-wild-type	0.074732		01-BT549	shELAVL1 (II)	1-Control	2-mutated	-0.140183
01-BT549	shELAVL1 (I)	1-Control	1-wild-type	0.0795884		01-BT549	shELAVL1 (II)	1-Control	2-mutated	-0.220871
01-BT549	shELAVL1 (I)	1-Control	1-wild-type	-0.0598072		01-BT549	shELAVL1 (II)	1-Control	2-mutated	-0.186832
01-BT549	shELAVL1 (I)	1-Control	1-wild-type	0.00750832		01-BT549	shELAVL1 (II)	1-Control	2-mutated	-0.0386874
01-BT549	shELAVL1 (I)	1-Control	1-wild-type	-0.354253		01-BT549	shELAVL1 (II)	1-Control	2-mutated	-0.363947
01-BT549	shELAVL1 (I)	1-Control	1-wild-type	-1.09136		01-BT549	shELAVL1 (II)	1-Control	2-mutated	-0.00688929
01-BT549	shELAVL1 (I)	1-Control	1-wild-type	-0.200095		01-BT549	shELAVL1 (II)	1-Control	2-mutated	-0.00463053
01-BT549	shELAVL1 (I)	1-Control	1-wild-type	0.217139		01-BT549	shELAVL1 (II)	1-Control	2-mutated	-0.15113
01-BT549	shELAVL1 (I)	1-Control	1-wild-type	-0.0297226		01-BT549	shELAVL1 (II)	1-Control	2-mutated	-0.0825535
01-BT549	shELAVL1 (I)	1-Control	1-wild-type	-0.148324		01-BT549	shELAVL1 (II)	1-Control	2-mutated	-0.0611762
01-BT549	shELAVL1 (I)	1-Control	1-wild-type	-0.0965537		01-BT549	shELAVL1 (II)	1-Control	2-mutated	-0.112286
01-BT549	shELAVL1 (I)	1-Control	1-wild-type	-0.0609612		01-BT549	shELAVL1 (II)	1-Control	2-mutated	-0.064684
01-BT549	shELAVL1 (I)	1-Control	1-wild-type	-0.125978		01-BT549	shELAVL1 (II)	1-Control	2-mutated	-0.0609564
01-BT549	shELAVL1 (I)	1-Control	1-wild-type	-0.240059		01-BT549	shELAVL1 (II)	1-Control	2-mutated	-0.117274
01-BT549	shELAVL1 (I)	1-Control	1-wild-type	-0.043933		01-BT549	shELAVL1 (II)	1-Control	2-mutated	-0.218063
01-BT549	shELAVL1 (I)	1-Control	1-wild-type	-0.0854131		01-BT549	shELAVL1 (II)	1-Control	2-mutated	-0.2414
01-BT549	shELAVL1 (I)	1-Control	1-wild-type	-0.0937194		01-BT549	shELAVL1 (II)	1-Control	2-mutated	-0.120248
01-BT549	shELAVL1 (I)	1-Control	1-wild-type	-0.0257414		01-BT549	shELAVL1 (II)	1-Control	2-mutated	-0.0364342
01-BT549	shELAVL1 (I)	1-Control	1-wild-type	-0.0167632		01-BT549	shELAVL1 (II)	1-Control	2-mutated	-0.109321
01-BT549	shELAVL1 (I)	1-Control	1-wild-type	0.14707		01-BT549	shELAVL1 (II)	1-Control	2-mutated	-0.164225
01-BT549	shELAVL1 (I)	1-Control	1-wild-type	-0.109525		01-BT549	shELAVL1 (II)	1-Control	2-mutated	0.0175546
01-BT549	shELAVL1 (I)	1-Control	1-wild-type	-0.0236698		01-BT549	shELAVL1 (II)	1-Control	2-mutated	-0.200925
01-BT549	shELAVL1 (I)	1-Control	1-wild-type	-0.0253952		01-BT549	shELAVL1 (II)	1-Control	2-mutated	-0.0439933
01-BT549	shELAVL1 (I)	1-Control	1-wild-type	0.0592555		01-BT549	shELAVL1 (II)	1-Control	2-mutated	-0.211306
01-BT549	shELAVL1 (I)	1-Control	1-wild-type	-0.00780193		01-BT549	shELAVL1 (II)	1-Control	2-mutated	-0.20454
01-BT549	shELAVL1 (I)	1-Control	1-wild-type	0.0435436		01-BT549	shELAVL1 (II)	1-Control	2-mutated	-0.17231
01-BT549	shELAVL1 (I)	1-Control	1-wild-type	0.0441342		01-BT549	shELAVL1 (II)	1-Control	2-mutated	-0.235555
01-BT549	shELAVL1 (I)	1-Control	1-wild-type	-0.886922		01-BT549	shELAVL1 (II)	1-Control	2-mutated	-0.0806687
01-BT549	shELAVL1 (I)	1-Control	1-wild-type	0.0834869		01-BT549	shELAVL1 (II)	1-Control	2-mutated	-0.199468
01-BT549	shELAVL1 (I)	1-Control	1-wild-type	0.147126		01-BT549	shELAVL1 (II)	1-Control	2-mutated	-0.24446
01-BT549	shELAVL1 (I)	1-Control	1-wild-type	0.039043		01-BT549	shELAVL1 (II)	1-Control	2-mutated	-0.0988849
01-BT549	shELAVL1 (I)	1-Control	1-wild-type	0.000849867		01-BT549	shELAVL1 (II)	1-Control	2-mutated	-0.133469
01-BT549	shELAVL1 (I)	1-Control	1-wild-type	-0.250985		01-BT549	shELAVL1 (II)	1-Control	2-mutated	-0.116573
01-BT549	shELAVL1 (I)	1-Control	1-wild-type	-0.257668		01-BT549	shELAVL1 (II)	1-Control	2-mutated	-0.14364
01-BT549	shELAVL1 (I)	1-Control	1-wild-type	-0.0176904		01-BT549	shELAVL1 (II)	1-Control	2-mutated	0.0454442
01-BT549	shELAVL1 (I)	1-Control	1-wild-type	-0.0331894		01-BT549	shELAVL1 (II)	1-Control	2-mutated	0.0853804
01-BT549	shELAVL1 (I)	1-Control	1-wild-type	0.0934398		01-BT549	shELAVL1 (II)	1-Control	2-mutated	-0.151922
01-BT549	shELAVL1 (I)	1-Control	1-wild-type	0.0554164		01-BT549	shELAVL1 (II)	1-Control	2-mutated	-0.0569656
01-BT549	shELAVL1 (I)	1-Control	1-wild-type	-0.0406186		01-BT549	shELAVL1 (II)	1-Control	2-mutated	-0.203282
01-BT549	shELAVL1 (I)	1-Control	1-wild-type	0.0181709		01-BT549	shELAVL1 (II)	1-Control	2-mutated	-0.0679741
01-BT549	shELAVL1 (I)	1-Control	1-wild-type	0.0180656		01-BT549	shELAVL1 (II)	1-Control	2-mutated	-0.270138
01-BT549	shELAVL1 (I)	1-Control	1-wild-type	0.011493		01-BT549	shELAVL1 (II)	1-Control	2-mutated	-0.112689
01-BT549	shELAVL1 (I)	1-Control	1-wild-type	0.0696354		01-BT549	shELAVL1 (II)	1-Control	2-mutated	-0.217327
01-BT549	shELAVL1 (I)	1-Control	1-wild-type	0.00785289		01-BT549	shELAVL1 (II)	1-Control	2-mutated	-0.259024
01-BT549	shELAVL1 (I)	1-Control	1-wild-type	0.0464289		01-BT549	shELAVL1 (II)	1-Control	2-mutated	-0.25613
01-BT549	shELAVL1 (I)	1-Control	1-wild-type	0.0777756		01-BT549	shELAVL1 (II)	1-Control	2-mutated	-0.308318
01-BT549	shELAVL1 (I)	1-Control	1-wild-type	0.0722558		01-BT549	shELAVL1 (II)	1-Control	2-mutated	-0.250406
01-BT549	shELAVL1 (I)	1-Control	1-wild-type	0.129135		01-BT549	shELAVL1 (II)	1-Control	2-mutated	-0.332849
01-BT549	shELAVL1 (I)	1-Control	1-wild-type	-0.0243465		01-BT549	shELAVL1 (II)	1-Control	2-mutated	-0.238901
01-BT549	shELAVL1 (I)	1-Control	1-wild-type	0.0901614		01-BT549	shELAVL1 (II)	1-Control	2-mutated	-0.21394
01-BT549	shELAVL1 (I)	1-Control	1-wild-type	-0.249671		01-BT549	shELAVL1 (II)	1-Control	2-mutated	-0.207977
01-BT549	shELAVL1 (I)	1-Control	1-wild-type	0.0984641		01-BT549	shELAVL1 (II)	1-Control	2-mutated	-0.0598246
01-BT549	shELAVL1 (I)	1-Control	1-wild-type	0.213845		01-BT549	shELAVL1 (II)	1-Control	2-mutated	-0.257431
01-BT549	shELAVL1 (I)	1-Control	1-wild-type	0.100224		01-BT549	shELAVL1 (II)	1-Control	2-mutated	-0.262335
01-BT549	shELAVL1 (I)	1-Control	1-wild-type	0.0977413		01-BT549	shELAVL1 (II)	1-Control	2-mutated	-0.336574
01-BT549	shELAVL1 (I)	1-Control	1-wild-type	-0.0448012		01-BT549	shELAVL1 (II)	1-Control	2-mutated	-0.171841
01-BT549	shELAVL1 (I)	1-Control	1-wild-type	0.139944		01-BT549	shELAVL1 (II)	1-Control	2-mutated	-0.236677
01-BT549	shELAVL1 (I)	1-Control	1-wild-type	0.0882193		01-BT549	shELAVL1 (II)	1-Control	2-mutated	-0.252388
01-BT549	shELAVL1 (I)	1-Control	1-wild-type	0.200178		01-BT549	shELAVL1 (II)	1-Control	2-mutated	-0.2278
01-BT549	shELAVL1 (I)	1-Control	1-wild-type	0.133459		01-BT549	shELAVL1 (II)	1-Control	2-mutated	-0.142431
01-BT549	shELAVL1 (I)	1-Control	1-wild-type	0.00184177		01-BT549	shELAVL1 (II)	1-Control	2-mutated	-0.0913115
01-BT549	shELAVL1 (I)	1-Control	1-wild-type	0.0873971		01-BT549	shELAVL1 (II)	1-Control	2-mutated	-0.0811733
01-BT549	shELAVL1 (I)	1-Control	1-wild-type	-0.0723559		01-BT549	shELAVL1 (II)	1-Control	2-mutated	-0.0692903
01-BT549	shELAVL1 (I)	1-Control	1-wild-type	-0.0412446		01-BT549	shELAVL1 (II)	1-Control	2-mutated	0.0447369
01-BT549	shELAVL1 (I)	1-Control	1-wild-type	0.0548874		01-BT549	shELAVL1 (II)	1-Control	2-mutated	-0.0798604
01-BT549	shELAVL1 (I)	1-Control	1-wild-type	0.0913198		01-BT549	shELAVL1 (II)	1-Control	2-mutated	-0.0669002
01-BT549	shELAVL1 (I)	1-Control	1-wild-type	0.117454		01-BT549	shELAVL1 (II)	1-Control	2-mutated	-0.118292
01-BT549	shELAVL1 (I)	1-Control	1-wild-type	-0.139084		01-BT549	shELAVL1 (II)	1-Control	2-mutated	-0.187204
01-BT549	shELAVL1 (I)	1-Control	1-wild-type	0.0197721		01-BT549	shELAVL1 (II)	1-Control	2-mutated	-0.0182416
01-BT549	shELAVL1 (I)	1-Control	1-wild-type	-0.203192		01-BT549	shELAVL1 (II)	1-Control	2-mutated	-0.206686
01-BT549	shELAVL1 (I)	1-Control	1-wild-type	-0.114585		01-BT549	shELAVL1 (II)	1-Control	2-mutated	-0.186873
01-BT549	shELAVL1 (I)	1-Control	1-wild-type	-0.025458		01-BT549	shELAVL1 (II)	1-Control	2-mutated	-0.25309
01-BT549	shELAVL1 (I)	1-Control	1-wild-type	0.0295841		01-BT549	shELAVL1 (II)	1-Control	2-mutated	-0.239687
01-BT549	shELAVL1 (I)	1-Control	1-wild-type	-0.0362621		01-BT549	shELAVL1 (II)	1-Control	2-mutated	-0.0812366
01-BT549	shELAVL1 (I)	1-Control	1-wild-type	0.0213791		01-BT549	shELAVL1 (II)	1-Control	2-mutated	-0.134607
01-BT549	shELAVL1 (I)	1-Control	1-wild-type	-0.175418		01-BT549	shELAVL1 (II)	1-Control	2-mutated	-0.1837
01-BT549	shELAVL1 (I)	1-Control	1-wild-type	-0.0706587		01-BT549	shELAVL1 (II)	1-Control	2-mutated	-0.180756
01-BT549	shELAVL1 (I)	1-Control	1-wild-type	-0.184554		01-BT549	shELAVL1 (II)	1-Control	2-mutated	-0.17704
01-BT549	shELAVL1 (I)	1-Control	1-wild-type	-0.146144		01-BT549	shELAVL1 (II)	1-Control	2-mutated	-0.0936001
01-BT549	shELAVL1 (I)	1-Control	1-wild-type	-0.159273		01-BT549	shELAVL1 (II)	1-Control	2-mutated	-0.278816
01-BT549	shELAVL1 (I)	1-Control	1-wild-type	-0.151179		01-BT549	shELAVL1 (II)	1-Control	2-mutated	-0.0483355
01-BT549	shELAVL1 (I)	1-Control	1-wild-type	-0.0947321		01-BT549	shELAVL1 (II)	1-Control	2-mutated	-0.173854
01-BT549	shELAVL1 (I)	1-Control	1-wild-type	-0.057053		01-BT549	shELAVL1 (II)	1-Control	2-mutated	-0.278199
01-BT549	shELAVL1 (I)	1-Control	1-wild-type	0.0269644		01-BT549	shELAVL1 (II)	1-Control	2-mutated	-0.157847
01-BT549	shELAVL1 (I)	1-Control	1-wild-type	0.0947406		01-BT549	shELAVL1 (II)	1-Control	2-mutated	-0.079951
01-BT549	shELAVL1 (I)	1-Control	1-wild-type	-0.113388		01-BT549	shELAVL1 (II)	1-Control	2-mutated	-0.297461
01-BT549	shELAVL1 (I)	1-Control	1-wild-type	-0.0469945		01-BT549	shELAVL1 (II)	1-Control	2-mutated	-0.265612
01-BT549	shELAVL1 (I)	1-Control	1-wild-type	-0.000186549		01-BT549	shELAVL1 (II)	1-Control	2-mutated	-0.209223
01-BT549	shELAVL1 (I)	1-Control	1-wild-type	-0.0626793		01-BT549	shELAVL1 (II)	1-Control	2-mutated	-0.096612
01-BT549	shELAVL1 (I)	1-Control	1-wild-type	0.128179		01-BT549	shELAVL1 (II)	1-Control	2-mutated	-0.109634
01-BT549	shELAVL1 (I)	1-Control	1-wild-type	0.031209		01-BT549	shELAVL1 (II)	1-Control	2-mutated	-0.197243
01-BT549	shELAVL1 (I)	1-Control	1-wild-type	-0.0358387		01-BT549	shELAVL1 (II)	1-Control	2-mutated	-0.223987
01-BT549	shELAVL1 (I)	1-Control	1-wild-type	-0.0631392		01-BT549	shELAVL1 (II)	1-Control	2-mutated	-0.16615
01-BT549	shELAVL1 (I)	1-Control	1-wild-type	-0.189692		01-BT549	shELAVL1 (II)	1-Control	2-mutated	-0.105719
01-BT549	shELAVL1 (I)	1-Control	1-wild-type	-0.0204778		01-BT549	shELAVL1 (II)	1-Control	2-mutated	-0.0714758
01-BT549	shELAVL1 (I)	1-Control	1-wild-type	0.0346509		01-BT549	shELAVL1 (II)	1-Control	2-mutated	-0.197204
01-BT549	shELAVL1 (I)	1-Control	1-wild-type	-0.491017		01-BT549	shELAVL1 (II)	1-Control	2-mutated	-0.133221
01-BT549	shELAVL1 (I)	1-Control	1-wild-type	-0.00350448		01-BT549	shELAVL1 (II)	1-Control	2-mutated	-0.199496
01-BT549	shELAVL1 (I)	1-Control	1-wild-type	-0.0254791		01-BT549	shELAVL1 (II)	1-Control	2-mutated	-0.682825
01-BT549	shELAVL1 (I)	1-Control	1-wild-type	-0.115686		01-BT549	shELAVL1 (II)	1-Control	2-mutated	-0.301245
01-BT549	shELAVL1 (I)	1-Control	1-wild-type	-0.0807939		01-BT549	shELAVL1 (II)	1-Control	2-mutated	-0.126418
01-BT549	shELAVL1 (I)	1-Control	1-wild-type	-0.0432705		01-BT549	shELAVL1 (II)	1-Control	2-mutated	-0.297967
01-BT549	shELAVL1 (I)	1-Control	1-wild-type	-0.655559		01-BT549	shELAVL1 (II)	1-Control	2-mutated	-0.271191
01-BT549	shELAVL1 (I)	1-Control	1-wild-type	-0.0525312		01-BT549	shELAVL1 (II)	1-Control	2-mutated	-0.0141869
01-BT549	shELAVL1 (I)	1-Control	1-wild-type	-0.407811		01-BT549	shELAVL1 (II)	1-Control	2-mutated	-0.174995
01-BT549	shELAVL1 (I)	1-Control	1-wild-type	-0.109328		01-BT549	shELAVL1 (II)	1-Control	2-mutated	-0.188635
01-BT549	shELAVL1 (I)	1-Control	1-wild-type	-0.397253		01-BT549	shELAVL1 (II)	1-Control	2-mutated	-0.102426
01-BT549	shELAVL1 (I)	1-Control	1-wild-type	0.0543786		01-BT549	shELAVL1 (II)	1-Control	2-mutated	-0.0546663
01-BT549	shELAVL1 (I)	1-Control	1-wild-type	-0.0551383		01-BT549	shELAVL1 (II)	1-Control	2-mutated	-1.16017
01-BT549	shELAVL1 (I)	1-Control	1-wild-type	0.0763328		01-BT549	shELAVL1 (II)	1-Control	2-mutated	-0.10395
01-BT549	shELAVL1 (I)	1-Control	1-wild-type	-0.0982048		01-BT549	shELAVL1 (II)	1-Control	2-mutated	-0.0328938
01-BT549	shELAVL1 (I)	1-Control	1-wild-type	-0.0267587		01-BT549	shELAVL1 (II)	1-Control	2-mutated	-0.067986
01-BT549	shELAVL1 (I)	1-Control	1-wild-type	-0.00497129		01-BT549	shELAVL1 (II)	1-Control	2-mutated	-0.118126
01-BT549	shELAVL1 (I)	1-Control	1-wild-type	0.0220117		01-BT549	shELAVL1 (II)	1-Control	2-mutated	-0.163752
01-BT549	shELAVL1 (I)	1-Control	1-wild-type	0.0231777		01-BT549	shELAVL1 (II)	1-Control	2-mutated	-0.199992
01-BT549	shELAVL1 (I)	1-Control	1-wild-type	-0.219008		01-BT549	shELAVL1 (II)	1-Control	2-mutated	-0.163402
01-BT549	shELAVL1 (I)	1-Control	1-wild-type	-0.82828		01-BT549	shELAVL1 (II)	1-Control	2-mutated	-0.174479
01-BT549	shELAVL1 (I)	1-Control	1-wild-type	-0.0593084		01-BT549	shELAVL1 (II)	1-Control	2-mutated	-0.126527
01-BT549	shELAVL1 (I)	1-Control	1-wild-type	0.121165		01-BT549	shELAVL1 (II)	1-Control	2-mutated	-0.260376
01-BT549	shELAVL1 (I)	1-Control	1-wild-type	-0.0785373		01-BT549	shELAVL1 (II)	1-Control	2-mutated	-0.182939
01-BT549	shELAVL1 (I)	1-Control	1-wild-type	-0.0175377		01-BT549	shELAVL1 (II)	1-Control	2-mutated	-0.333772
01-BT549	shELAVL1 (I)	1-Control	1-wild-type	-0.139307		01-BT549	shELAVL1 (II)	1-Control	2-mutated	-0.2458
01-BT549	shELAVL1 (I)	1-Control	1-wild-type	-0.0451377		01-BT549	shELAVL1 (II)	1-Control	2-mutated	-0.34429
01-BT549	shELAVL1 (I)	1-Control	1-wild-type	0.325326		01-BT549	shELAVL1 (II)	1-Control	2-mutated	-0.229196
01-BT549	shELAVL1 (I)	1-Control	1-wild-type	-0.740299		01-BT549	shELAVL1 (II)	1-Control	2-mutated	-0.102574
01-BT549	shELAVL1 (I)	1-Control	1-wild-type	-0.249502		01-BT549	shELAVL1 (II)	1-Control	2-mutated	-0.136732
01-BT549	shELAVL1 (I)	1-Control	1-wild-type	-0.346151		01-BT549	shELAVL1 (II)	1-Control	2-mutated	-0.204882
01-BT549	shELAVL1 (I)	1-Control	1-wild-type	-0.748994		01-BT549	shELAVL1 (II)	1-Control	2-mutated	-0.696191
01-BT549	shELAVL1 (I)	1-Control	1-wild-type	0.0774527		01-BT549	shELAVL1 (II)	1-Control	2-mutated	0.0172446
[truncated: 18,792 more rows]

## Sheet: F05e
Short_label	Dox	Gln_uptake
1-BT549_wt	1-empty	2.15649
1-BT549_wt	1-empty	2.17039
1-BT549_wt	1-empty	2.3007
1-BT549_wt	1-empty	2.23501
1-BT549_wt	1-empty	2.03772
1-BT549_wt	1-empty	1.62137
1-BT549_wt	1-empty	1.93489
1-BT549_wt	1-empty	1.66404
1-BT549_wt	2-dox	2.41287
1-BT549_wt	2-dox	2.48256
1-BT549_wt	2-dox	2.31965
1-BT549_wt	2-dox	2.41743
1-BT549_wt	2-dox	1.65509
1-BT549_wt	2-dox	1.62624
1-BT549_wt	2-dox	1.88406
1-BT549_wt	2-dox	1.90151
2-BT549_shELAVL1_II	1-empty	2.28164
2-BT549_shELAVL1_II	1-empty	2.34513
2-BT549_shELAVL1_II	1-empty	2.16864
2-BT549_shELAVL1_II	1-empty	2.4477
2-BT549_shELAVL1_II	1-empty	1.66349
2-BT549_shELAVL1_II	1-empty	1.60952
2-BT549_shELAVL1_II	1-empty	1.87407
2-BT549_shELAVL1_II	1-empty	1.4012
2-BT549_shELAVL1_II	2-dox	4.74036
2-BT549_shELAVL1_II	2-dox	4.59592
2-BT549_shELAVL1_II	2-dox	4.76456
2-BT549_shELAVL1_II	2-dox	4.98953
2-BT549_shELAVL1_II	2-dox	4.35258
2-BT549_shELAVL1_II	2-dox	3.71608
2-BT549_shELAVL1_II	2-dox	4.06014
2-BT549_shELAVL1_II	2-dox	4.07531
3-MB231_shELAVL1	1-empty	3.09477
3-MB231_shELAVL1	1-empty	3.16306
3-MB231_shELAVL1	1-empty	3.14273
3-MB231_shELAVL1	1-empty	3.17966
3-MB231_shELAVL1	2-dox	3.1181
3-MB231_shELAVL1	2-dox	3.23741
3-MB231_shELAVL1	2-dox	3.25562
3-MB231_shELAVL1	2-dox	3.24644
4-MB231_shELAVL1_II	1-empty	2.15404
4-MB231_shELAVL1_II	1-empty	2.3121
4-MB231_shELAVL1_II	1-empty	2.34741
4-MB231_shELAVL1_II	1-empty	2.33185
4-MB231_shELAVL1_II	2-dox	3.62915
4-MB231_shELAVL1_II	2-dox	3.7297
4-MB231_shELAVL1_II	2-dox	3.864
5-Hs578t_shELAVL1	1-empty	2.21003
5-Hs578t_shELAVL1	1-empty	2.31005
5-Hs578t_shELAVL1	1-empty	2.35373
5-Hs578t_shELAVL1	1-empty	2.41793
5-Hs578t_shELAVL1	2-dox	3.26923
5-Hs578t_shELAVL1	2-dox	3.16302
5-Hs578t_shELAVL1	2-dox	3.05876
5-Hs578t_shELAVL1	2-dox	3.34142
6-Hs578t_shELAVL1_II	1-empty	3.17023
6-Hs578t_shELAVL1_II	1-empty	3.16902
6-Hs578t_shELAVL1_II	1-empty	3.31622
6-Hs578t_shELAVL1_II	1-empty	3.09199
6-Hs578t_shELAVL1_II	2-dox	3.74183
6-Hs578t_shELAVL1_II	2-dox	3.5755
6-Hs578t_shELAVL1_II	2-dox	3.62819
6-Hs578t_shELAVL1_II	2-dox	3.63901

## Sheet: F05f
Short_label	Glnase_activity
1-control	6.78
1-control	6.67
1-control	6.51
1-control	6.28
1-control	6.55
1-control	6.48
1-control	6.46
2-dox	7.82
2-dox	7.53
2-dox	7.44
2-dox	7.55
2-dox	7.3
2-dox	7.31
2-dox	7.56

## Sheet: F05g
Short_label	Group_label	Profliferation
1-control	0h	1.01943
1-control	0h	1.0263
1-control	0h	1.01835
1-control	0h	0.935924
1-control	48h	0.672351
1-control	48h	0.698715
1-control	48h	0.784316
1-control	48h	0.729904
1-control	72h	0.516353
1-control	72h	0.543113
1-control	72h	0.608556
1-control	72h	0.590738
1-control	96h	0.572593
1-control	96h	0.482718
1-control	96h	0.512012
1-control	96h	0.58866
2-dox	0h	1.00231
2-dox	0h	1.03315
2-dox	0h	1.00143
2-dox	0h	0.963102
2-dox	48h	0.595332
2-dox	48h	0.653142
2-dox	48h	0.594255
2-dox	48h	0.53465
2-dox	72h	0.437411
2-dox	72h	0.403764
2-dox	72h	0.448788
2-dox	72h	0.443826
2-dox	96h	0.363897
2-dox	96h	0.351933
2-dox	96h	0.358154
2-dox	96h	0.342541

## Sheet: F05h
Short_label	Group_label	Gln_dependency
1-control	shELAVL1(II)	9.15895
1-control	shELAVL1(II)	9.74285
1-control	shELAVL1(II)	6.61784
2-dox	shELAVL1(II)	21.9713
2-dox	shELAVL1(II)	21.8824
2-dox	shELAVL1(II)	21.0163
1-control	1-shELAVL1(I)	10.6557
1-control	1-shELAVL1(I)	15.4276
2-dox	1-shELAVL1(I)	21.8401
2-dox	1-shELAVL1(I)	22.4637

## Sheet: F05i
	Time	OCR	Group.Name
3	1.37393	59.4715	BT549 tet CDS
7	1.37393	74.2629	BT549 tet CDS
8	1.37393	84.04	BT549 tet CDS
9	1.37393	70.3323	BT549 tet CDS
13	1.37393	119.405	BT549 tet CDS Dox
14	1.37393	115.662	BT549 tet CDS Dox
20	1.37393	113.457	BT549 tet CDS Dox
21	1.37393	97.6873	BT549 tet CDS Dox
27	9.87129	60.7995	BT549 tet CDS
31	9.87129	73.4047	BT549 tet CDS
32	9.87129	83.2572	BT549 tet CDS
33	9.87129	70.6704	BT549 tet CDS
37	9.87129	119.728	BT549 tet CDS Dox
38	9.87129	113.734	BT549 tet CDS Dox
44	9.87129	116.153	BT549 tet CDS Dox
45	9.87129	99.8097	BT549 tet CDS Dox
51	18.3568	56.9955	BT549 tet CDS
55	18.3568	71.491	BT549 tet CDS
56	18.3568	81.5646	BT549 tet CDS
57	18.3568	67.2283	BT549 tet CDS
61	18.3568	118.992	BT549 tet CDS Dox
62	18.3568	110.15	BT549 tet CDS Dox
68	18.3568	113.782	BT549 tet CDS Dox
69	18.3568	98.6576	BT549 tet CDS Dox
75	26.9586	35.4396	BT549 tet CDS
79	26.9586	48.7368	BT549 tet CDS
80	26.9586	57.3559	BT549 tet CDS
81	26.9586	42.4656	BT549 tet CDS
85	26.9586	62.4578	BT549 tet CDS Dox
86	26.9586	51.1293	BT549 tet CDS Dox
92	26.9586	57.2621	BT549 tet CDS Dox
93	26.9586	45.1206	BT549 tet CDS Dox
99	35.6662	39.714	BT549 tet CDS
103	35.6662	51.8726	BT549 tet CDS
104	35.6662	59.2198	BT549 tet CDS
105	35.6662	44.8448	BT549 tet CDS
109	35.6662	64.5713	BT549 tet CDS Dox
110	35.6662	55.4663	BT549 tet CDS Dox
116	35.6662	58.2407	BT549 tet CDS Dox
117	35.6662	51.024	BT549 tet CDS Dox
123	44.1611	36.8076	BT549 tet CDS
127	44.1611	49.0488	BT549 tet CDS
128	44.1611	59.1701	BT549 tet CDS
129	44.1611	45.4007	BT549 tet CDS
133	44.1611	65.7369	BT549 tet CDS Dox
134	44.1611	56.3839	BT549 tet CDS Dox
140	44.1611	58.1701	BT549 tet CDS Dox
141	44.1611	49.1553	BT549 tet CDS Dox
147	52.9804	96.9969	BT549 tet CDS
151	52.9804	114.802	BT549 tet CDS
152	52.9804	125.948	BT549 tet CDS
153	52.9804	116.284	BT549 tet CDS
157	52.9804	239.243	BT549 tet CDS Dox
158	52.9804	232.577	BT549 tet CDS Dox
164	52.9804	247.586	BT549 tet CDS Dox
165	52.9804	225.336	BT549 tet CDS Dox
171	61.4742	79.2666	BT549 tet CDS
175	61.4742	102.435	BT549 tet CDS
176	61.4742	108.355	BT549 tet CDS
177	61.4742	99.5208	BT549 tet CDS
181	61.4742	204.76	BT549 tet CDS Dox
182	61.4742	195.752	BT549 tet CDS Dox
188	61.4742	200.824	BT549 tet CDS Dox
189	61.4742	184.254	BT549 tet CDS Dox
195	70.1848	81.044	BT549 tet CDS
199	70.1848	100.446	BT549 tet CDS
200	70.1848	110.494	BT549 tet CDS
201	70.1848	101.545	BT549 tet CDS
205	70.1848	195.22	BT549 tet CDS Dox
206	70.1848	185.89	BT549 tet CDS Dox
212	70.1848	194.11	BT549 tet CDS Dox
213	70.1848	177.001	BT549 tet CDS Dox
219	79.0116	12.8629	BT549 tet CDS
223	79.0116	23.3939	BT549 tet CDS
224	79.0116	30.6167	BT549 tet CDS
225	79.0116	24.1841	BT549 tet CDS
229	79.0116	36.6929	BT549 tet CDS Dox
230	79.0116	26.0226	BT549 tet CDS Dox
236	79.0116	29.2146	BT549 tet CDS Dox
237	79.0116	22.9656	BT549 tet CDS Dox
243	87.5077	13.8165	BT549 tet CDS
247	87.5077	26.1619	BT549 tet CDS
248	87.5077	33.3739	BT549 tet CDS
249	87.5077	23.9909	BT549 tet CDS
253	87.5077	38.126	BT549 tet CDS Dox
254	87.5077	29.9077	BT549 tet CDS Dox
260	87.5077	31.7432	BT549 tet CDS Dox
261	87.5077	24.1636	BT549 tet CDS Dox
267	95.9992	12.1007	BT549 tet CDS
271	95.9992	24.618	BT549 tet CDS
272	95.9992	30.2599	BT549 tet CDS
273	95.9992	22.1624	BT549 tet CDS
277	95.9992	36.5063	BT549 tet CDS Dox
278	95.9992	28.4743	BT549 tet CDS Dox
284	95.9992	28.4741	BT549 tet CDS Dox
285	95.9992	20.7455	BT549 tet CDS Dox

## Sheet: F05j
	Time	OCR	Group.Name
4	1.37393	70.3926	BT549 tet 3UTR
5	1.37393	66.4051	BT549 tet 3UTR
6	1.37393	73.2063	BT549 tet 3UTR
11	1.37393	79.6739	BT549 tet 3UTR
12	1.37393	62.4483	BT549 tet 3UTR
17	1.37393	128.46	BT549 tet 3UTR Dox
22	1.37393	127.779	BT549 tet 3UTR Dox
23	1.37393	142.899	BT549 tet 3UTR Dox
28	9.87129	69.423	BT549 tet 3UTR
29	9.87129	68.116	BT549 tet 3UTR
30	9.87129	72.8252	BT549 tet 3UTR
35	9.87129	81.1161	BT549 tet 3UTR
36	9.87129	63.7691	BT549 tet 3UTR
41	9.87129	130.153	BT549 tet 3UTR Dox
46	9.87129	130.169	BT549 tet 3UTR Dox
47	9.87129	143.356	BT549 tet 3UTR Dox
52	18.3568	67.8012	BT549 tet 3UTR
53	18.3568	66.0043	BT549 tet 3UTR
54	18.3568	69.1758	BT549 tet 3UTR
59	18.3568	76.8249	BT549 tet 3UTR
60	18.3568	60.2421	BT549 tet 3UTR
65	18.3568	121.848	BT549 tet 3UTR Dox
70	18.3568	127.004	BT549 tet 3UTR Dox
71	18.3568	140.702	BT549 tet 3UTR Dox
76	26.9586	43.6378	BT549 tet 3UTR
77	26.9586	42.7473	BT549 tet 3UTR
78	26.9586	45.9336	BT549 tet 3UTR
83	26.9586	54.7157	BT549 tet 3UTR
84	26.9586	41.8705	BT549 tet 3UTR
89	26.9586	65.7121	BT549 tet 3UTR Dox
94	26.9586	71.1718	BT549 tet 3UTR Dox
95	26.9586	71.8166	BT549 tet 3UTR Dox
100	35.6662	46.9683	BT549 tet 3UTR
101	35.6662	45.7648	BT549 tet 3UTR
102	35.6662	50.3156	BT549 tet 3UTR
107	35.6662	58.1709	BT549 tet 3UTR
108	35.6662	44.5084	BT549 tet 3UTR
113	35.6662	63.8267	BT549 tet 3UTR Dox
118	35.6662	72.5447	BT549 tet 3UTR Dox
119	35.6662	73.0738	BT549 tet 3UTR Dox
124	44.1611	44.316	BT549 tet 3UTR
125	44.1611	42.8322	BT549 tet 3UTR
126	44.1611	48.1382	BT549 tet 3UTR
131	44.1611	54.2888	BT549 tet 3UTR
132	44.1611	43.7725	BT549 tet 3UTR
137	44.1611	63.6642	BT549 tet 3UTR Dox
142	44.1611	71.1384	BT549 tet 3UTR Dox
143	44.1611	72.1855	BT549 tet 3UTR Dox
148	52.9804	127.322	BT549 tet 3UTR
149	52.9804	136.966	BT549 tet 3UTR
150	52.9804	155.138	BT549 tet 3UTR
155	52.9804	162.897	BT549 tet 3UTR
156	52.9804	142.316	BT549 tet 3UTR
161	52.9804	216.174	BT549 tet 3UTR Dox
166	52.9804	207.469	BT549 tet 3UTR Dox
167	52.9804	234.49	BT549 tet 3UTR Dox
172	61.4742	109.191	BT549 tet 3UTR
173	61.4742	116.428	BT549 tet 3UTR
174	61.4742	132.656	BT549 tet 3UTR
179	61.4742	140.797	BT549 tet 3UTR
180	61.4742	118.316	BT549 tet 3UTR
185	61.4742	182.177	BT549 tet 3UTR Dox
190	61.4742	173.131	BT549 tet 3UTR Dox
191	61.4742	194.671	BT549 tet 3UTR Dox
196	70.1848	109.109	BT549 tet 3UTR
197	70.1848	117.395	BT549 tet 3UTR
198	70.1848	131.101	BT549 tet 3UTR
203	70.1848	136.685	BT549 tet 3UTR
204	70.1848	116.566	BT549 tet 3UTR
209	70.1848	172.985	BT549 tet 3UTR Dox
214	70.1848	166.799	BT549 tet 3UTR Dox
215	70.1848	185.441	BT549 tet 3UTR Dox
220	79.0116	21.9017	BT549 tet 3UTR
221	79.0116	21.6205	BT549 tet 3UTR
222	79.0116	14.161	BT549 tet 3UTR
227	79.0116	32.9981	BT549 tet 3UTR
228	79.0116	21.2489	BT549 tet 3UTR
233	79.0116	20.8737	BT549 tet 3UTR Dox
238	79.0116	37.8771	BT549 tet 3UTR Dox
239	79.0116	30.9354	BT549 tet 3UTR Dox
244	87.5077	19.9579	BT549 tet 3UTR
245	87.5077	24.2696	BT549 tet 3UTR
246	87.5077	16.18	BT549 tet 3UTR
251	87.5077	37.1674	BT549 tet 3UTR
252	87.5077	24.6347	BT549 tet 3UTR
257	87.5077	26.4079	BT549 tet 3UTR Dox
262	87.5077	38.9545	BT549 tet 3UTR Dox
263	87.5077	35.4184	BT549 tet 3UTR Dox
268	95.9992	20.3797	BT549 tet 3UTR
269	95.9992	22.4754	BT549 tet 3UTR
270	95.9992	14.2806	BT549 tet 3UTR
275	95.9992	34.3524	BT549 tet 3UTR
276	95.9992	21.8544	BT549 tet 3UTR
281	95.9992	23.5262	BT549 tet 3UTR Dox
286	95.9992	37.3657	BT549 tet 3UTR Dox
287	95.9992	32.5212	BT549 tet 3UTR Dox

## Sheet: F05k
Plot	Short_label	Value
BASAL_CDS	1-CDS	59.4715
BASAL_CDS	1-CDS	60.7995
BASAL_CDS	1-CDS	56.9955
BASAL_CDS	1-CDS	74.2629
BASAL_CDS	1-CDS	73.4047
BASAL_CDS	1-CDS	71.491
BASAL_CDS	1-CDS	84.04
BASAL_CDS	1-CDS	83.2572
BASAL_CDS	1-CDS	81.5646
BASAL_CDS	1-CDS	70.3323
BASAL_CDS	1-CDS	70.6704
BASAL_CDS	1-CDS	67.2283
BASAL_CDS	2-CDSDox	119.405
BASAL_CDS	2-CDSDox	119.728
BASAL_CDS	2-CDSDox	118.992
BASAL_CDS	2-CDSDox	115.662
BASAL_CDS	2-CDSDox	113.734
BASAL_CDS	2-CDSDox	110.15
BASAL_CDS	2-CDSDox	113.457
BASAL_CDS	2-CDSDox	116.153
BASAL_CDS	2-CDSDox	113.782
BASAL_CDS	2-CDSDox	97.6873
BASAL_CDS	2-CDSDox	99.8097
BASAL_CDS	2-CDSDox	98.6576
BASAL_3UTR	3-3UTR	70.3926
BASAL_3UTR	3-3UTR	69.423
BASAL_3UTR	3-3UTR	67.8012
BASAL_3UTR	3-3UTR	66.4051
BASAL_3UTR	3-3UTR	68.116
BASAL_3UTR	3-3UTR	66.0043
BASAL_3UTR	3-3UTR	73.2063
BASAL_3UTR	3-3UTR	72.8252
BASAL_3UTR	3-3UTR	69.1758
BASAL_3UTR	3-3UTR	79.6739
BASAL_3UTR	3-3UTR	81.1161
BASAL_3UTR	3-3UTR	76.8249
BASAL_3UTR	3-3UTR	62.4483
BASAL_3UTR	3-3UTR	63.7691
BASAL_3UTR	3-3UTR	60.2421
BASAL_3UTR	3-3UTRDox	128.46
BASAL_3UTR	3-3UTRDox	130.153
BASAL_3UTR	3-3UTRDox	121.848
BASAL_3UTR	3-3UTRDox	127.779
BASAL_3UTR	3-3UTRDox	130.169
BASAL_3UTR	3-3UTRDox	127.004
BASAL_3UTR	3-3UTRDox	142.899
BASAL_3UTR	3-3UTRDox	143.356
BASAL_3UTR	3-3UTRDox	140.702

## Sheet: F05l
Plot	Short_label	Value
ECAR_CDS	1-CDS	49.1637
ECAR_CDS	1-CDS	48.9719
ECAR_CDS	1-CDS	49.1533
ECAR_CDS	1-CDS	54.422
ECAR_CDS	1-CDS	54.3362
ECAR_CDS	1-CDS	53.7169
ECAR_CDS	1-CDS	53.297
ECAR_CDS	1-CDS	53.135
ECAR_CDS	1-CDS	53.0481
ECAR_CDS	1-CDS	54.8018
ECAR_CDS	1-CDS	54.7999
ECAR_CDS	1-CDS	54.7165
ECAR_CDS	2-CDSDox	27.6999
ECAR_CDS	2-CDSDox	26.4124
ECAR_CDS	2-CDSDox	25.39
ECAR_CDS	2-CDSDox	27.4996
ECAR_CDS	2-CDSDox	24.7914
ECAR_CDS	2-CDSDox	24.2995
ECAR_CDS	2-CDSDox	26.5639
ECAR_CDS	2-CDSDox	26.3074
ECAR_CDS	2-CDSDox	25.1129
ECAR_CDS	2-CDSDox	27.7241
ECAR_CDS	2-CDSDox	26.2948
ECAR_CDS	2-CDSDox	25.9154
ECAR_3UTR	3-3UTR	55.8542
ECAR_3UTR	3-3UTR	55.333
ECAR_3UTR	3-3UTR	55.4837
ECAR_3UTR	3-3UTR	57.726
ECAR_3UTR	3-3UTR	57.027
ECAR_3UTR	3-3UTR	56.4388
ECAR_3UTR	3-3UTR	54.5055
ECAR_3UTR	3-3UTR	54.0165
ECAR_3UTR	3-3UTR	54.0724
ECAR_3UTR	3-3UTR	60.5724
ECAR_3UTR	3-3UTR	61.2055
ECAR_3UTR	3-3UTR	60.5678
ECAR_3UTR	3-3UTR	55.5041
ECAR_3UTR	3-3UTR	55.2007
ECAR_3UTR	3-3UTR	54.5988
ECAR_3UTR	3-3UTRDox	35.0974
ECAR_3UTR	3-3UTRDox	33.7362
ECAR_3UTR	3-3UTRDox	33.0413
ECAR_3UTR	3-3UTRDox	35.913
ECAR_3UTR	3-3UTRDox	34.3402
ECAR_3UTR	3-3UTRDox	33.4804
ECAR_3UTR	3-3UTRDox	37.3374
ECAR_3UTR	3-3UTRDox	35.2156
ECAR_3UTR	3-3UTRDox	34.5447

## Sheet: F05m
Time	ECAR	OCR	Group.Name		Time	ECAR	OCR	Group.Name
1.37393	49.1637	59.4715	BT549 tet CDS		1.37393	55.8542	70.3926	BT549 tet 3UTR
1.37393	54.422	74.2629	BT549 tet CDS		1.37393	57.726	66.4051	BT549 tet 3UTR
1.37393	53.297	84.04	BT549 tet CDS		1.37393	54.5055	73.2063	BT549 tet 3UTR
1.37393	54.8018	70.3323	BT549 tet CDS		1.37393	60.5724	79.6739	BT549 tet 3UTR
1.37393	27.6999	119.405	BT549 tet CDS Dox		1.37393	55.5041	62.4483	BT549 tet 3UTR
1.37393	27.4996	115.662	BT549 tet CDS Dox		1.37393	35.0974	128.46	BT549 tet 3UTR Dox
1.37393	26.5639	113.457	BT549 tet CDS Dox		1.37393	35.913	127.779	BT549 tet 3UTR Dox
1.37393	27.7241	97.6873	BT549 tet CDS Dox		1.37393	37.3374	142.899	BT549 tet 3UTR Dox
9.87129	48.9719	60.7995	BT549 tet CDS		9.87129	55.333	69.423	BT549 tet 3UTR
9.87129	54.3362	73.4047	BT549 tet CDS		9.87129	57.027	68.116	BT549 tet 3UTR
9.87129	53.135	83.2572	BT549 tet CDS		9.87129	54.0165	72.8252	BT549 tet 3UTR
9.87129	54.7999	70.6704	BT549 tet CDS		9.87129	61.2055	81.1161	BT549 tet 3UTR
9.87129	26.4124	119.728	BT549 tet CDS Dox		9.87129	55.2007	63.7691	BT549 tet 3UTR
9.87129	24.7914	113.734	BT549 tet CDS Dox		9.87129	33.7362	130.153	BT549 tet 3UTR Dox
9.87129	26.3074	116.153	BT549 tet CDS Dox		9.87129	34.3402	130.169	BT549 tet 3UTR Dox
9.87129	26.2948	99.8097	BT549 tet CDS Dox		9.87129	35.2156	143.356	BT549 tet 3UTR Dox
18.3568	49.1533	56.9955	BT549 tet CDS		18.3568	55.4837	67.8012	BT549 tet 3UTR
18.3568	53.7169	71.491	BT549 tet CDS		18.3568	56.4388	66.0043	BT549 tet 3UTR
18.3568	53.0481	81.5646	BT549 tet CDS		18.3568	54.0724	69.1758	BT549 tet 3UTR
18.3568	54.7165	67.2283	BT549 tet CDS		18.3568	60.5678	76.8249	BT549 tet 3UTR
18.3568	25.39	118.992	BT549 tet CDS Dox		18.3568	54.5988	60.2421	BT549 tet 3UTR
18.3568	24.2995	110.15	BT549 tet CDS Dox		18.3568	33.0413	121.848	BT549 tet 3UTR Dox
18.3568	25.1129	113.782	BT549 tet CDS Dox		18.3568	33.4804	127.004	BT549 tet 3UTR Dox
18.3568	25.9154	98.6576	BT549 tet CDS Dox		18.3568	34.5447	140.702	BT549 tet 3UTR Dox
