# Supplementary material for: HuR controls glutaminase RNA metabolism
Source: Nat Commun. 2024 Jul 4;15:5620. doi: 10.1038/s41467-024-49874-x (PMC11224379; doi:10.1038/s41467-024-49874-x)
Supplement: Supplementary file 9 — Source Data [file 41467_2024_49874_MOESM9_ESM.zip › Source_Data_Figure_06.xlsx]

## Sheet: F06a_heatmap
	01_02_BT549_DMSO_171211_rep2	02_03_BT549_DMSO_171211_rep3	03_04_BT549_DMSO_171211_rep4	04_01_BT549_DMSO_171211_rep1	05_10_BT549_HuR_DMSO_171211_rep2	06_11_BT549_HuR_DMSO_171211_rep3	07_09_BT549_HuR_DMSO_171211_rep1	08_12_BT549_HuR_DMSO_171211_rep4	09_06_BT549_CB839_171211_rep2	10_07_BT549_CB839_171211_rep3	11_05_BT549_CB839_171211_rep1	12_08_BT549_CB839_171211_rep4	13_14_BT549_HuR_CB839_171211_rep2	14_15_BT549_HuR_CB839_171211_rep3	15_13_BT549_HuR_CB839_171211_rep1	16_16_BT549_HuR_CB839_171211_rep4
Lactate	16.9612	15.713	16.9696	9.92899	7.60862	7.10623	13.5866	11.0946	8.84929	12.3561	13.9629	12.8929	6.45243	8.13567	6.3178	5.66359
Alanine	2.27895	1.36317	1.65367	1.16915	1.09871	0.972674	0.859328	0.874793	0.636418	0.73637	1.14986	0.725983	0.541389	0.68253	0.635484	0.594516
Glycine	8.51046	9.39827	10.9277	9.36878	15.3067	15.7646	13.6521	12.2984	18.938	20.2088	17.6491	14.9738	40.6725	41.0352	36.3542	34.9963
b-hydroxybutyrate	1.09437	0.791298	0.629991	0.665693	0.715106	0.750954	0.410555	0.428232	0.790384	0.696333	0.62433	0.488434	0.719009	0.730411	0.513153	0.610445
Valine	1.36759	1.63658	1.58317	1.63406	1.83923	2.18925	2.0223	1.89878	2.87734	2.78559	2.92738	2.56322	4.61714	5.11469	4.76268	4.54414
Leucine	2.54657	2.70351	2.89509	3.07272	2.98577	3.76508	2.87248	3.01442	5.03353	5.37095	5.60856	4.61376	9.75519	10.0527	9.68716	8.65249
Isoleucine	3.19676	3.1996	3.15782	3.22113	3.27702	4.14608	3.38032	3.46536	5.61948	5.72544	5.96946	4.91666	10.3542	10.7426	10.1225	8.73188
g-Aminobutyrate	1.51716	1.79491	1.72598	1.93453	0.924398	1.08862	0.822995	0.810113	1.58789	1.56952	1.48456	1.22898	0.953168	0.817828	0.760525	0.685975
Succinate	7.69225	8.96922	8.93541	15.926	9.59505	5.66047	9.37312	5.59517	10.0492	10.3519	6.89375	7.00954	9.87538	9.9679	5.37847	5.2612
Proline	7.956	7.64741	8.76445	8.57223	10.6063	11.9191	11.7349	12.0914	11.308	11.8426	11.9981	11.313	19.0916	20.5894	21.2535	18.0464
Fumarate	0.998174	1.17676	0.933639	3.19754	1.41212	0.921396	0.833561	0.477212	0.589642	0.897675	0.368105	0.214046	0.50833	0.410195	0.118085	0.202512
Itaconate	1.31412	1.66699	1.09456	3.5141	0.927483	0.381919	1.57705	0	1.37927	2.37702	1.93931	1.62539	0.766231	0.563377	0.4486	0
Serine	2.97506	3.53048	3.37511	3.26145	3.37878	3.91008	3.4055	3.113	7.24292	7.10388	7.21136	5.60757	10.2614	10.8511	10.0717	10.1977
Pyroglutamate	19.0444	20.6703	19.3807	22.5882	21.0714	19.4374	17.9153	12.0454	13.6465	13.125	10.7124	8.51342	5.76319	6.51933	3.74261	3.60896
Methionine	1.2043	1.28544	1.35661	1.22304	1.31108	1.54346	1.1976	1.25639	2.2175	2.16593	2.12916	1.67958	3.14771	3.31028	3.30287	3.01488
Threonine	3.28611	3.53771	3.5986	3.33937	3.28853	4.03756	3.53248	3.26573	7.84691	7.90143	7.59532	6.32695	11.237	12.3984	10.3829	10.6716
Phenylalanine	1.12128	1.2342	1.20655	1.49413	1.17177	1.38056	1.17905	1.23527	1.99462	1.74171	1.79541	1.60955	2.99527	3.07298	2.80918	2.55901
Aspartate	4.13209	4.42377	3.80759	5.34638	3.20054	2.56736	3.15426	1.6028	0.665422	0.753918	0.62597	0.402559	0.226447	0.247682	0.174416	0.148505
Hydroxyproline	3.15324	3.07558	2.99192	3.19289	3.4889	3.42369	4.05493	3.47959	6.13703	6.15344	6.7294	5.88274	7.92262	8.78037	7.99391	7.67136
2-Hydroxyglutarate	0.814808	1.09018	1.00988	1.18853	0.799978	0.590567	0.898967	0.569566	0.962595	0.789813	0.841695	0.694784	0.595625	0.737541	0.364648	0.413235
Glutamate	144.74	153.514	145.393	165.405	118.402	101.184	108.803	74.5515	63.5357	66.9022	57.6667	42.4826	14.3446	17.1829	10.5051	10.2215
Cysteine	4.92631	3.7648	4.68224	4.77287	4.61854	6.9977	6.89052	3.58151	11.3987	7.97317	6.82901	6.17045	6.4285	5.40757	3.73803	4.75918
Ornithine	0.317462	0.414655	0.302454	0.49817	0.327415	0.413973	0.263794	0.144422	0.517352	0.570638	0.471012	0.35533	0.85574	0.790131	0.486225	0.416807
Arginine	3.93411	4.2759	3.72987	5.67894	3.6405	3.9	3.13531	1.9261	6.06113	6.71568	4.6662	3.7574	5.70131	5.53306	3.3489	3.75646
Glycerol_3-phosphate	4.9395	6.75133	7.28869	6.55828	8.71509	8.55719	6.77032	7.13228	9.85483	8.86471	9.37062	6.77399	8.73882	10.1384	7.06902	8.07509
Citrate	0.0671482	0.0579667	0	0.265145	0.0919136	0	0	0	0.0146004	0.0227463	0	0	0.0134692	0	0	0
Glutamine	54.5452	58.8604	54.3997	70.0278	68.7535	56.7367	60.271	36.5109	181.665	198.359	167.569	125.909	180.774	220.68	171.741	170.805
Histidine	0.187836	0.340754	0.202452	0.603646	0.553099	0.404186	0.324281	0.151654	0.912128	1.39008	0.763487	0.503462	1.56205	1.78248	0.750891	1.09004
Tyrosine	1.58938	1.63825	1.67401	1.6837	1.52758	1.79452	1.69043	1.39987	3.20458	3.14328	3.20204	2.58535	4.55137	5.12987	4.36853	4.44909
a-ketoglutarate	0.253745	0.236151	0.179569	0.59127	0.289415	0.240305	0.199222	0	0.115287	0.148525	0.0883221	0.0328033	0	0	0	0
Kynurenic_acid	0.187836	0.340754	0.202452	0.603646	0.553099	0.404186	0.324281	0.151654	0.912128	1.39008	0.763487	0.503462	1.56205	1.78248	0.750891	1.09004

## Sheet: F06a_pca
	PC1	PC2	PC3	PC4	PC5	PC6	PC7	PC8	PC9	PC10	PC11	PC12	PC13	PC14	PC15	PC16
01_02_BT549_DMSO_171211_rep2	-5.16346	0.427891	0.0327447	3.40909	0.526134	0.922418	0.64205	-0.363321	-0.359915	-0.132859	-0.0959949	0.0850737	-0.00530637	0.0410214	-0.00677068	1.16573e-15
02_03_BT549_DMSO_171211_rep3	-4.61383	-0.557569	0.00363072	1.21674	-0.359261	-0.722357	-0.367832	0.233738	0.597049	-0.0623527	0.213246	-0.639758	-0.0439914	0.0299698	-0.0529567	9.15934e-16
03_04_BT549_DMSO_171211_rep4	-4.32435	0.736199	0.689291	0.968315	-0.532995	-1.17124	-0.288852	0.641095	0.119865	0.0208869	0.215359	0.512216	0.0104177	-0.134806	0.0636449	9.99201e-16
04_01_BT549_DMSO_171211_rep1	-5.61468	-5.11963	-2.87922	-1.13139	-0.865724	0.575798	-0.205387	0.163064	-0.0171928	-0.0868145	-0.0762807	0.133708	0.109993	0.0590846	0.0131124	7.70217e-16
05_10_BT549_HuR_DMSO_171211_rep2	-2.94975	0.239072	-1.16117	-1.06113	1.6845	-0.392944	-0.345833	-0.593687	-0.506442	-0.111761	-0.0985263	-0.135175	-0.236716	-0.196448	0.00691863	5.48173e-16
06_11_BT549_HuR_DMSO_171211_rep3	-1.66423	1.38864	0.167091	-0.6245	2.34786	0.432543	-0.11284	0.312879	0.457167	0.715418	-0.0966969	0.0003046	0.14414	0.0809374	0.0691957	1.38778e-16
07_09_BT549_HuR_DMSO_171211_rep1	-2.90505	1.53286	0.237592	-1.65944	-0.730151	-0.555209	1.35079	0.308511	-0.51419	0.33095	0.118263	-0.1396	0.0560175	0.00946403	-0.0489288	9.15934e-16
08_12_BT549_HuR_DMSO_171211_rep4	-2.07012	4.55213	-0.38373	-1.1156	-0.119939	-0.32225	-0.233768	-0.507329	0.337089	-0.556003	-0.13333	0.252286	-0.00504166	0.175994	-0.0720854	4.44089e-16
09_06_BT549_CB839_171211_rep2	1.43865	-2.27861	2.70922	-0.944962	0.992949	0.694603	0.0397654	0.846582	-0.136058	-0.680947	0.0864128	-0.000415421	-0.107852	0.0348971	-0.0163357	5.55112e-17
10_07_BT549_CB839_171211_rep3	1.45443	-2.82202	1.7424	-0.424859	-0.434021	0.213275	0.026145	-1.06175	0.281636	0.45349	0.460604	0.187923	-0.148519	0.0335611	-0.0260939	-1.66533e-16
11_05_BT549_CB839_171211_rep1	1.07585	-0.32248	1.85813	0.254884	-0.886355	-0.0502278	-0.912259	0.000528931	-0.567346	0.403194	-0.500691	-0.0327194	0.139449	-0.00444353	-0.091025	3.1572e-16
12_08_BT549_CB839_171211_rep4	0.138853	1.66085	1.09613	-0.641476	-1.61165	0.714308	0.145327	-0.358133	0.289309	-0.200635	-0.253591	-0.219392	0.0312374	-0.0941558	0.172177	4.71845e-16
13_14_BT549_HuR_CB839_171211_rep2	6.55429	-1.6752	-0.690532	0.411205	0.363474	-0.261104	0.691138	-0.0140759	0.727444	-0.0967132	-0.379902	0.102232	0.0716855	-0.157061	-0.0923576	-6.66134e-16
14_15_BT549_HuR_CB839_171211_rep3	7.34488	-1.90611	-0.537186	0.729463	0.357745	-1.38061	0.112274	-0.180994	-0.378455	-0.13119	-0.0781984	-0.0662227	0.0116842	0.173946	0.113909	-7.21645e-16
15_13_BT549_HuR_CB839_171211_rep1	5.73511	2.28484	-1.8346	0.449411	-0.896762	0.738837	-0.187487	0.673427	-0.0409885	0.345115	0.0327965	0.0357736	-0.357405	0.0329782	-0.0105261	-1.23339e-15
16_16_BT549_HuR_CB839_171211_rep4	5.56342	1.85913	-1.04979	0.164246	0.164203	0.564168	-0.353231	-0.100531	-0.28897	-0.209778	0.586529	-0.0762349	0.330207	-0.0849403	-0.0218776	-1.11022e-16

## Sheet: F06c
Metabolite	Sample	Group		nmol_mg_prot
Glutamine	01_BT549_DMSO_171211_rep1	01-DMSO	.	70.0278
Glutamine	02_BT549_DMSO_171211_rep2	01-DMSO	.	54.5452
Glutamine	03_BT549_DMSO_171211_rep3	01-DMSO	.	58.8604
Glutamine	04_BT549_DMSO_171211_rep4	01-DMSO	.	54.3997
Glutamine	05_BT549_CB839_171211_rep1	03-CB839	.	167.569
Glutamine	06_BT549_CB839_171211_rep2	03-CB839	.	181.665
Glutamine	07_BT549_CB839_171211_rep3	03-CB839	.	198.359
Glutamine	08_BT549_CB839_171211_rep4	03-CB839	.	125.909
Glutamine	09_BT549_HuR_DMSO_171211_rep1	02-DMSO+Dox	.	60.271
Glutamine	10_BT549_HuR_DMSO_171211_rep2	02-DMSO+Dox	.	68.7535
Glutamine	11_BT549_HuR_DMSO_171211_rep3	02-DMSO+Dox	.	56.7367
Glutamine	12_BT549_HuR_DMSO_171211_rep4	02-DMSO+Dox	.	36.5109
Glutamine	13_BT549_HuR_CB839_171211_rep1	04-CB839+Dox	.	171.741
Glutamine	14_BT549_HuR_CB839_171211_rep2	04-CB839+Dox	.	180.774
Glutamine	15_BT549_HuR_CB839_171211_rep3	04-CB839+Dox	.	220.68
Glutamine	16_BT549_HuR_CB839_171211_rep4	04-CB839+Dox	.	170.805

## Sheet: F06d
Metabolite	Sample	Group		nmol_mg_prot		Metabolite	Sample	Group	Isotopologue	nmol_mg_prot
Glutamate	01_BT549_DMSO_171211_rep1	01-DMSO	.	165.405		Glutamate	01_BT549_DMSO_171211_rep1	01-DMSO	m+6	39.0255
Glutamate	02_BT549_DMSO_171211_rep2	01-DMSO	.	144.74		Glutamate	02_BT549_DMSO_171211_rep2	01-DMSO	m+6	39.8428
Glutamate	03_BT549_DMSO_171211_rep3	01-DMSO	.	153.514		Glutamate	03_BT549_DMSO_171211_rep3	01-DMSO	m+6	38.7254
Glutamate	04_BT549_DMSO_171211_rep4	01-DMSO	.	145.393		Glutamate	04_BT549_DMSO_171211_rep4	01-DMSO	m+6	38.2366
Glutamate	05_BT549_CB839_171211_rep1	03-CB839	.	57.6667		Glutamate	05_BT549_CB839_171211_rep1	03-CB839	m+6	10.3354
Glutamate	06_BT549_CB839_171211_rep2	03-CB839	.	63.5357		Glutamate	06_BT549_CB839_171211_rep2	03-CB839	m+6	9.2391
Glutamate	07_BT549_CB839_171211_rep3	03-CB839	.	66.9022		Glutamate	07_BT549_CB839_171211_rep3	03-CB839	m+6	9.715
Glutamate	08_BT549_CB839_171211_rep4	03-CB839	.	42.4826		Glutamate	08_BT549_CB839_171211_rep4	03-CB839	m+6	10.694
Glutamate	09_BT549_HuR_DMSO_171211_rep1	02-DMSO+Dox	.	108.803		Glutamate	09_BT549_HuR_DMSO_171211_rep1	02-DMSO+Dox	m+6	38.5856
Glutamate	10_BT549_HuR_DMSO_171211_rep2	02-DMSO+Dox	.	118.402		Glutamate	10_BT549_HuR_DMSO_171211_rep2	02-DMSO+Dox	m+6	37.6877
Glutamate	11_BT549_HuR_DMSO_171211_rep3	02-DMSO+Dox	.	101.184		Glutamate	11_BT549_HuR_DMSO_171211_rep3	02-DMSO+Dox	m+6	38.2813
Glutamate	12_BT549_HuR_DMSO_171211_rep4	02-DMSO+Dox	.	74.5515		Glutamate	12_BT549_HuR_DMSO_171211_rep4	02-DMSO+Dox	m+6	37.7806
Glutamate	13_BT549_HuR_CB839_171211_rep1	04-CB839+Dox	.	10.5051		Glutamate	13_BT549_HuR_CB839_171211_rep1	04-CB839+Dox	m+6	12.2732
Glutamate	14_BT549_HuR_CB839_171211_rep2	04-CB839+Dox	.	14.3446		Glutamate	14_BT549_HuR_CB839_171211_rep2	04-CB839+Dox	m+6	12.9359
Glutamate	15_BT549_HuR_CB839_171211_rep3	04-CB839+Dox	.	17.1829		Glutamate	15_BT549_HuR_CB839_171211_rep3	04-CB839+Dox	m+6	11.7376
Glutamate	16_BT549_HuR_CB839_171211_rep4	04-CB839+Dox	.	10.2215		Glutamate	16_BT549_HuR_CB839_171211_rep4	04-CB839+Dox	m+6	11.6997

## Sheet: F06e
Metabolite	Sample	Group		nmol_mg_prot		Metabolite	Sample	Group	Isotopologue	nmol_mg_prot
a-Ketoglutarate	01_BT549_DMSO_171211_rep1	01-DMSO	.	0.59127		a-Ketoglutarate	01_BT549_DMSO_171211_rep1	01-DMSO	m+5	32.9777
a-Ketoglutarate	02_BT549_DMSO_171211_rep2	01-DMSO	.	0.253745		a-Ketoglutarate	02_BT549_DMSO_171211_rep2	01-DMSO	m+5	39.0617
a-Ketoglutarate	03_BT549_DMSO_171211_rep3	01-DMSO	.	0.236151		a-Ketoglutarate	03_BT549_DMSO_171211_rep3	01-DMSO	m+5	40.4549
a-Ketoglutarate	04_BT549_DMSO_171211_rep4	01-DMSO	.	0.179569		a-Ketoglutarate	04_BT549_DMSO_171211_rep4	01-DMSO	m+5	37.8465
a-Ketoglutarate	05_BT549_CB839_171211_rep1	03-CB839	.	0.0883221		a-Ketoglutarate	05_BT549_CB839_171211_rep1	03-CB839	m+5	49.3525
a-Ketoglutarate	06_BT549_CB839_171211_rep2	03-CB839	.	0.115287		a-Ketoglutarate	06_BT549_CB839_171211_rep2	03-CB839	m+5	17.5706
a-Ketoglutarate	07_BT549_CB839_171211_rep3	03-CB839	.	0.148525		a-Ketoglutarate	07_BT549_CB839_171211_rep3	03-CB839	m+5	16.2482
a-Ketoglutarate	08_BT549_CB839_171211_rep4	03-CB839	.	0.0328033		a-Ketoglutarate	08_BT549_CB839_171211_rep4	03-CB839	m+5	0
a-Ketoglutarate	09_BT549_HuR_DMSO_171211_rep1	02-DMSO+Dox	.	0.199222		a-Ketoglutarate	09_BT549_HuR_DMSO_171211_rep1	02-DMSO+Dox	m+5	39.005
a-Ketoglutarate	10_BT549_HuR_DMSO_171211_rep2	02-DMSO+Dox	.	0.289415		a-Ketoglutarate	10_BT549_HuR_DMSO_171211_rep2	02-DMSO+Dox	m+5	31.4998
a-Ketoglutarate	11_BT549_HuR_DMSO_171211_rep3	02-DMSO+Dox	.	0.240305		a-Ketoglutarate	11_BT549_HuR_DMSO_171211_rep3	02-DMSO+Dox	m+5	29.2665
a-Ketoglutarate	12_BT549_HuR_DMSO_171211_rep4	02-DMSO+Dox	.	0		a-Ketoglutarate	12_BT549_HuR_DMSO_171211_rep4	02-DMSO+Dox	m+5	0
a-Ketoglutarate	13_BT549_HuR_CB839_171211_rep1	04-CB839+Dox	.	0		a-Ketoglutarate	13_BT549_HuR_CB839_171211_rep1	04-CB839+Dox	m+5	0
a-Ketoglutarate	14_BT549_HuR_CB839_171211_rep2	04-CB839+Dox	.	0		a-Ketoglutarate	14_BT549_HuR_CB839_171211_rep2	04-CB839+Dox	m+5	0
a-Ketoglutarate	15_BT549_HuR_CB839_171211_rep3	04-CB839+Dox	.	0		a-Ketoglutarate	15_BT549_HuR_CB839_171211_rep3	04-CB839+Dox	m+5	0
a-Ketoglutarate	16_BT549_HuR_CB839_171211_rep4	04-CB839+Dox	.	0		a-Ketoglutarate	16_BT549_HuR_CB839_171211_rep4	04-CB839+Dox	m+5	0

## Sheet: F06f
	Only scheme

## Sheet: F06g
Metabolite	Sample	Group		nmol_mg_prot		Metabolite	Sample	Group	Isotopologue	nmol_mg_prot
Citrate	01_BT549_DMSO_171211_rep1	01-DMSO	.	0.265145		Citrate	01_BT549_DMSO_171211_rep1	01-DMSO	m+4	22.7957
Citrate	02_BT549_DMSO_171211_rep2	01-DMSO	.	0.0671482		Citrate	02_BT549_DMSO_171211_rep2	01-DMSO	m+4	19.7044
Citrate	03_BT549_DMSO_171211_rep3	01-DMSO	.	0.0579667		Citrate	03_BT549_DMSO_171211_rep3	01-DMSO	m+4	18.1859
Citrate	04_BT549_DMSO_171211_rep4	01-DMSO	.	0		Citrate	04_BT549_DMSO_171211_rep4	01-DMSO	m+4	0
Citrate	05_BT549_CB839_171211_rep1	03-CB839	.	0		Citrate	05_BT549_CB839_171211_rep1	03-CB839	m+4	0
Citrate	06_BT549_CB839_171211_rep2	03-CB839	.	0.0146004		Citrate	06_BT549_CB839_171211_rep2	03-CB839	m+4	0
Citrate	07_BT549_CB839_171211_rep3	03-CB839	.	0.0227463		Citrate	07_BT549_CB839_171211_rep3	03-CB839	m+4	0
Citrate	08_BT549_CB839_171211_rep4	03-CB839	.	0		Citrate	08_BT549_CB839_171211_rep4	03-CB839	m+4	0
Citrate	09_BT549_HuR_DMSO_171211_rep1	02-DMSO+Dox	.	0		Citrate	09_BT549_HuR_DMSO_171211_rep1	02-DMSO+Dox	m+4	0
Citrate	10_BT549_HuR_DMSO_171211_rep2	02-DMSO+Dox	.	0.0919136		Citrate	10_BT549_HuR_DMSO_171211_rep2	02-DMSO+Dox	m+4	25.421
Citrate	11_BT549_HuR_DMSO_171211_rep3	02-DMSO+Dox	.	0		Citrate	11_BT549_HuR_DMSO_171211_rep3	02-DMSO+Dox	m+4	0
Citrate	12_BT549_HuR_DMSO_171211_rep4	02-DMSO+Dox	.	0		Citrate	12_BT549_HuR_DMSO_171211_rep4	02-DMSO+Dox	m+4	0
Citrate	13_BT549_HuR_CB839_171211_rep1	04-CB839+Dox	.	0		Citrate	13_BT549_HuR_CB839_171211_rep1	04-CB839+Dox	m+4	0
Citrate	14_BT549_HuR_CB839_171211_rep2	04-CB839+Dox	.	0.0134692		Citrate	14_BT549_HuR_CB839_171211_rep2	04-CB839+Dox	m+4	0
Citrate	15_BT549_HuR_CB839_171211_rep3	04-CB839+Dox	.	0		Citrate	15_BT549_HuR_CB839_171211_rep3	04-CB839+Dox	m+4	0
Citrate	16_BT549_HuR_CB839_171211_rep4	04-CB839+Dox	.	0		Citrate	16_BT549_HuR_CB839_171211_rep4	04-CB839+Dox	m+4	0
						Citrate	01_BT549_DMSO_171211_rep1	01-DMSO	m+5	26.0221
						Citrate	02_BT549_DMSO_171211_rep2	01-DMSO	m+5	27.3693
						Citrate	03_BT549_DMSO_171211_rep3	01-DMSO	m+5	30.1107
						Citrate	04_BT549_DMSO_171211_rep4	01-DMSO	m+5	0
						Citrate	05_BT549_CB839_171211_rep1	03-CB839	m+5	0
						Citrate	06_BT549_CB839_171211_rep2	03-CB839	m+5	0
						Citrate	07_BT549_CB839_171211_rep3	03-CB839	m+5	0
						Citrate	08_BT549_CB839_171211_rep4	03-CB839	m+5	0
						Citrate	09_BT549_HuR_DMSO_171211_rep1	02-DMSO+Dox	m+5	0
						Citrate	10_BT549_HuR_DMSO_171211_rep2	02-DMSO+Dox	m+5	21.9429
						Citrate	11_BT549_HuR_DMSO_171211_rep3	02-DMSO+Dox	m+5	0
						Citrate	12_BT549_HuR_DMSO_171211_rep4	02-DMSO+Dox	m+5	0
						Citrate	13_BT549_HuR_CB839_171211_rep1	04-CB839+Dox	m+5	0
						Citrate	14_BT549_HuR_CB839_171211_rep2	04-CB839+Dox	m+5	0
						Citrate	15_BT549_HuR_CB839_171211_rep3	04-CB839+Dox	m+5	0
						Citrate	16_BT549_HuR_CB839_171211_rep4	04-CB839+Dox	m+5	0

## Sheet: F06h
Metabolite	Sample	Group		nmol_mg_prot		Metabolite	Sample	Group	Isotopologue	nmol_mg_prot
Fumarate	01_BT549_DMSO_171211_rep1	01-DMSO	.	3.19754		Fumarate	01_BT549_DMSO_171211_rep1	01-DMSO	m+2	10.6029
Fumarate	02_BT549_DMSO_171211_rep2	01-DMSO	.	0.998174		Fumarate	02_BT549_DMSO_171211_rep2	01-DMSO	m+2	9.17683
Fumarate	03_BT549_DMSO_171211_rep3	01-DMSO	.	1.17676		Fumarate	03_BT549_DMSO_171211_rep3	01-DMSO	m+2	13.4944
Fumarate	04_BT549_DMSO_171211_rep4	01-DMSO	.	0.933639		Fumarate	04_BT549_DMSO_171211_rep4	01-DMSO	m+2	12.0588
Fumarate	05_BT549_CB839_171211_rep1	03-CB839	.	0.368105		Fumarate	05_BT549_CB839_171211_rep1	03-CB839	m+2	5.00259
Fumarate	06_BT549_CB839_171211_rep2	03-CB839	.	0.589642		Fumarate	06_BT549_CB839_171211_rep2	03-CB839	m+2	5.51226
Fumarate	07_BT549_CB839_171211_rep3	03-CB839	.	0.897675		Fumarate	07_BT549_CB839_171211_rep3	03-CB839	m+2	3.76291
Fumarate	08_BT549_CB839_171211_rep4	03-CB839	.	0.214046		Fumarate	08_BT549_CB839_171211_rep4	03-CB839	m+2	12.5704
Fumarate	09_BT549_HuR_DMSO_171211_rep1	02-DMSO+Dox	.	0.833561		Fumarate	09_BT549_HuR_DMSO_171211_rep1	02-DMSO+Dox	m+2	11.2789
Fumarate	10_BT549_HuR_DMSO_171211_rep2	02-DMSO+Dox	.	1.41212		Fumarate	10_BT549_HuR_DMSO_171211_rep2	02-DMSO+Dox	m+2	13.134
Fumarate	11_BT549_HuR_DMSO_171211_rep3	02-DMSO+Dox	.	0.921396		Fumarate	11_BT549_HuR_DMSO_171211_rep3	02-DMSO+Dox	m+2	8.77683
Fumarate	12_BT549_HuR_DMSO_171211_rep4	02-DMSO+Dox	.	0.477212		Fumarate	12_BT549_HuR_DMSO_171211_rep4	02-DMSO+Dox	m+2	9.83983
Fumarate	13_BT549_HuR_CB839_171211_rep1	04-CB839+Dox	.	0.118085		Fumarate	13_BT549_HuR_CB839_171211_rep1	04-CB839+Dox	m+2	0
Fumarate	14_BT549_HuR_CB839_171211_rep2	04-CB839+Dox	.	0.50833		Fumarate	14_BT549_HuR_CB839_171211_rep2	04-CB839+Dox	m+2	2.69049
Fumarate	15_BT549_HuR_CB839_171211_rep3	04-CB839+Dox	.	0.410195		Fumarate	15_BT549_HuR_CB839_171211_rep3	04-CB839+Dox	m+2	0.55307
Fumarate	16_BT549_HuR_CB839_171211_rep4	04-CB839+Dox	.	0.202512		Fumarate	16_BT549_HuR_CB839_171211_rep4	04-CB839+Dox	m+2	0
						Fumarate	01_BT549_DMSO_171211_rep1	01-DMSO	m+3	18.1103
						Fumarate	02_BT549_DMSO_171211_rep2	01-DMSO	m+3	19.4767
						Fumarate	03_BT549_DMSO_171211_rep3	01-DMSO	m+3	19.2336
						Fumarate	04_BT549_DMSO_171211_rep4	01-DMSO	m+3	14.082
						Fumarate	05_BT549_CB839_171211_rep1	03-CB839	m+3	9.88416
						Fumarate	06_BT549_CB839_171211_rep2	03-CB839	m+3	8.16375
						Fumarate	07_BT549_CB839_171211_rep3	03-CB839	m+3	9.21713
						Fumarate	08_BT549_CB839_171211_rep4	03-CB839	m+3	12.3756
						Fumarate	09_BT549_HuR_DMSO_171211_rep1	02-DMSO+Dox	m+3	14.3993
						Fumarate	10_BT549_HuR_DMSO_171211_rep2	02-DMSO+Dox	m+3	15.3814
						Fumarate	11_BT549_HuR_DMSO_171211_rep3	02-DMSO+Dox	m+3	17.3942
						Fumarate	12_BT549_HuR_DMSO_171211_rep4	02-DMSO+Dox	m+3	13.4757
						Fumarate	13_BT549_HuR_CB839_171211_rep1	04-CB839+Dox	m+3	0
						Fumarate	14_BT549_HuR_CB839_171211_rep2	04-CB839+Dox	m+3	5.59179
						Fumarate	15_BT549_HuR_CB839_171211_rep3	04-CB839+Dox	m+3	6.88158
						Fumarate	16_BT549_HuR_CB839_171211_rep4	04-CB839+Dox	m+3	0
						Fumarate	01_BT549_DMSO_171211_rep1	01-DMSO	m+4	39.1432
						Fumarate	02_BT549_DMSO_171211_rep2	01-DMSO	m+4	39.7413
						Fumarate	03_BT549_DMSO_171211_rep3	01-DMSO	m+4	39.8344
						Fumarate	04_BT549_DMSO_171211_rep4	01-DMSO	m+4	43.2467
						Fumarate	05_BT549_CB839_171211_rep1	03-CB839	m+4	19.6582
						Fumarate	06_BT549_CB839_171211_rep2	03-CB839	m+4	18.1619
						Fumarate	07_BT549_CB839_171211_rep3	03-CB839	m+4	14.8676
						Fumarate	08_BT549_CB839_171211_rep4	03-CB839	m+4	8.18695
						Fumarate	09_BT549_HuR_DMSO_171211_rep1	02-DMSO+Dox	m+4	36.4286
						Fumarate	10_BT549_HuR_DMSO_171211_rep2	02-DMSO+Dox	m+4	38.4902
						Fumarate	11_BT549_HuR_DMSO_171211_rep3	02-DMSO+Dox	m+4	40.5496
						Fumarate	12_BT549_HuR_DMSO_171211_rep4	02-DMSO+Dox	m+4	42.7259
						Fumarate	13_BT549_HuR_CB839_171211_rep1	04-CB839+Dox	m+4	0
						Fumarate	14_BT549_HuR_CB839_171211_rep2	04-CB839+Dox	m+4	8.98073
						Fumarate	15_BT549_HuR_CB839_171211_rep3	04-CB839+Dox	m+4	7.33924
						Fumarate	16_BT549_HuR_CB839_171211_rep4	04-CB839+Dox	m+4	16.9572

## Sheet: F06i
Metabolite	Sample	Group		nmol_mg_prot		Metabolite	Sample	Group	Isotopologue	nmol_mg_prot
Aspartate	01_BT549_DMSO_171211_rep1	01-DMSO	.	5.34638		Aspartate	01_BT549_DMSO_171211_rep1	01-DMSO	m+3	13.7968
Aspartate	02_BT549_DMSO_171211_rep2	01-DMSO	.	4.13209		Aspartate	02_BT549_DMSO_171211_rep2	01-DMSO	m+3	16.9252
Aspartate	03_BT549_DMSO_171211_rep3	01-DMSO	.	4.42377		Aspartate	03_BT549_DMSO_171211_rep3	01-DMSO	m+3	18.0416
Aspartate	04_BT549_DMSO_171211_rep4	01-DMSO	.	3.80759		Aspartate	04_BT549_DMSO_171211_rep4	01-DMSO	m+3	16.3492
Aspartate	05_BT549_CB839_171211_rep1	03-CB839	.	0.62597		Aspartate	05_BT549_CB839_171211_rep1	03-CB839	m+3	10.0881
Aspartate	06_BT549_CB839_171211_rep2	03-CB839	.	0.665422		Aspartate	06_BT549_CB839_171211_rep2	03-CB839	m+3	9.9626
Aspartate	07_BT549_CB839_171211_rep3	03-CB839	.	0.753918		Aspartate	07_BT549_CB839_171211_rep3	03-CB839	m+3	8.80847
Aspartate	08_BT549_CB839_171211_rep4	03-CB839	.	0.402559		Aspartate	08_BT549_CB839_171211_rep4	03-CB839	m+3	15.8924
Aspartate	09_BT549_HuR_DMSO_171211_rep1	02-DMSO+Dox	.	3.15426		Aspartate	09_BT549_HuR_DMSO_171211_rep1	02-DMSO+Dox	m+3	14.1322
Aspartate	10_BT549_HuR_DMSO_171211_rep2	02-DMSO+Dox	.	3.20054		Aspartate	10_BT549_HuR_DMSO_171211_rep2	02-DMSO+Dox	m+3	14.5015
Aspartate	11_BT549_HuR_DMSO_171211_rep3	02-DMSO+Dox	.	2.56736		Aspartate	11_BT549_HuR_DMSO_171211_rep3	02-DMSO+Dox	m+3	13.7881
Aspartate	12_BT549_HuR_DMSO_171211_rep4	02-DMSO+Dox	.	1.6028		Aspartate	12_BT549_HuR_DMSO_171211_rep4	02-DMSO+Dox	m+3	16.2023
Aspartate	13_BT549_HuR_CB839_171211_rep1	04-CB839+Dox	.	0.174416		Aspartate	13_BT549_HuR_CB839_171211_rep1	04-CB839+Dox	m+3	0
Aspartate	14_BT549_HuR_CB839_171211_rep2	04-CB839+Dox	.	0.226447		Aspartate	14_BT549_HuR_CB839_171211_rep2	04-CB839+Dox	m+3	4.2182
Aspartate	15_BT549_HuR_CB839_171211_rep3	04-CB839+Dox	.	0.247682		Aspartate	15_BT549_HuR_CB839_171211_rep3	04-CB839+Dox	m+3	6.58551
Aspartate	16_BT549_HuR_CB839_171211_rep4	04-CB839+Dox	.	0.148505		Aspartate	16_BT549_HuR_CB839_171211_rep4	04-CB839+Dox	m+3	10.3178
						Aspartate	01_BT549_DMSO_171211_rep1	01-DMSO	m+4	30.9492
						Aspartate	02_BT549_DMSO_171211_rep2	01-DMSO	m+4	30.4563
						Aspartate	03_BT549_DMSO_171211_rep3	01-DMSO	m+4	27.7272
						Aspartate	04_BT549_DMSO_171211_rep4	01-DMSO	m+4	27.4671
						Aspartate	05_BT549_CB839_171211_rep1	03-CB839	m+4	10.7084
						Aspartate	06_BT549_CB839_171211_rep2	03-CB839	m+4	14.0434
						Aspartate	07_BT549_CB839_171211_rep3	03-CB839	m+4	12.7098
						Aspartate	08_BT549_CB839_171211_rep4	03-CB839	m+4	14.9777
						Aspartate	09_BT549_HuR_DMSO_171211_rep1	02-DMSO+Dox	m+4	27.824
						Aspartate	10_BT549_HuR_DMSO_171211_rep2	02-DMSO+Dox	m+4	27.4924
						Aspartate	11_BT549_HuR_DMSO_171211_rep3	02-DMSO+Dox	m+4	24.5061
						Aspartate	12_BT549_HuR_DMSO_171211_rep4	02-DMSO+Dox	m+4	26.6529
						Aspartate	13_BT549_HuR_CB839_171211_rep1	04-CB839+Dox	m+4	0
						Aspartate	14_BT549_HuR_CB839_171211_rep2	04-CB839+Dox	m+4	6.89224
						Aspartate	15_BT549_HuR_CB839_171211_rep3	04-CB839+Dox	m+4	6.36258
						Aspartate	16_BT549_HuR_CB839_171211_rep4	04-CB839+Dox	m+4	0
						Aspartate	01_BT549_DMSO_171211_rep1	01-DMSO	m+5	26.1516
						Aspartate	02_BT549_DMSO_171211_rep2	01-DMSO	m+5	25.4621
						Aspartate	03_BT549_DMSO_171211_rep3	01-DMSO	m+5	26.069
						Aspartate	04_BT549_DMSO_171211_rep4	01-DMSO	m+5	29.6821
						Aspartate	05_BT549_CB839_171211_rep1	03-CB839	m+5	8.28077
						Aspartate	06_BT549_CB839_171211_rep2	03-CB839	m+5	5.65799
						Aspartate	07_BT549_CB839_171211_rep3	03-CB839	m+5	5.77705
						Aspartate	08_BT549_CB839_171211_rep4	03-CB839	m+5	11.1379
						Aspartate	09_BT549_HuR_DMSO_171211_rep1	02-DMSO+Dox	m+5	25.8022
						Aspartate	10_BT549_HuR_DMSO_171211_rep2	02-DMSO+Dox	m+5	26.7424
						Aspartate	11_BT549_HuR_DMSO_171211_rep3	02-DMSO+Dox	m+5	29.0027
						Aspartate	12_BT549_HuR_DMSO_171211_rep4	02-DMSO+Dox	m+5	26.2202
						Aspartate	13_BT549_HuR_CB839_171211_rep1	04-CB839+Dox	m+5	21.1451
						Aspartate	14_BT549_HuR_CB839_171211_rep2	04-CB839+Dox	m+5	0
						Aspartate	15_BT549_HuR_CB839_171211_rep3	04-CB839+Dox	m+5	6.38413
						Aspartate	16_BT549_HuR_CB839_171211_rep4	04-CB839+Dox	m+5	9.69411

## Sheet: F06j
Metabolite	Sample	Group		nmol_mg_prot		Metabolite	Sample	Group	Isotopologue	nmol_mg_prot
Malate	01_BT549_DMSO_171211_rep1	01-DMSO	.	0.445547		Malate	01_BT549_DMSO_171211_rep1	01-DMSO	m+2	15.9892
Malate	02_BT549_DMSO_171211_rep2	01-DMSO	.	0.137728		Malate	02_BT549_DMSO_171211_rep2	01-DMSO	m+2	15.6907
Malate	03_BT549_DMSO_171211_rep3	01-DMSO	.	0.160253		Malate	03_BT549_DMSO_171211_rep3	01-DMSO	m+2	23.0996
Malate	04_BT549_DMSO_171211_rep4	01-DMSO	.	0		Malate	04_BT549_DMSO_171211_rep4	01-DMSO	m+2	0
Malate	05_BT549_CB839_171211_rep1	03-CB839	.	0		Malate	05_BT549_CB839_171211_rep1	03-CB839	m+2	0
Malate	06_BT549_CB839_171211_rep2	03-CB839	.	0.0691215		Malate	06_BT549_CB839_171211_rep2	03-CB839	m+2	24.0286
Malate	07_BT549_CB839_171211_rep3	03-CB839	.	0.147196		Malate	07_BT549_CB839_171211_rep3	03-CB839	m+2	7.28399
Malate	08_BT549_CB839_171211_rep4	03-CB839	.	0		Malate	08_BT549_CB839_171211_rep4	03-CB839	m+2	0
Malate	09_BT549_HuR_DMSO_171211_rep1	02-DMSO+Dox	.	0		Malate	09_BT549_HuR_DMSO_171211_rep1	02-DMSO+Dox	m+2	0
Malate	10_BT549_HuR_DMSO_171211_rep2	02-DMSO+Dox	.	0		Malate	10_BT549_HuR_DMSO_171211_rep2	02-DMSO+Dox	m+2	0
Malate	11_BT549_HuR_DMSO_171211_rep3	02-DMSO+Dox	.	0		Malate	11_BT549_HuR_DMSO_171211_rep3	02-DMSO+Dox	m+2	0
Malate	12_BT549_HuR_DMSO_171211_rep4	02-DMSO+Dox	.	0		Malate	12_BT549_HuR_DMSO_171211_rep4	02-DMSO+Dox	m+2	0
Malate	13_BT549_HuR_CB839_171211_rep1	04-CB839+Dox	.	0		Malate	13_BT549_HuR_CB839_171211_rep1	04-CB839+Dox	m+2	0
Malate	14_BT549_HuR_CB839_171211_rep2	04-CB839+Dox	.	0		Malate	14_BT549_HuR_CB839_171211_rep2	04-CB839+Dox	m+2	0
Malate	15_BT549_HuR_CB839_171211_rep3	04-CB839+Dox	.	0		Malate	15_BT549_HuR_CB839_171211_rep3	04-CB839+Dox	m+2	0
Malate	16_BT549_HuR_CB839_171211_rep4	04-CB839+Dox	.	0		Malate	16_BT549_HuR_CB839_171211_rep4	04-CB839+Dox	m+2	0
						Malate	01_BT549_DMSO_171211_rep1	01-DMSO	m+3	14.8104
						Malate	02_BT549_DMSO_171211_rep2	01-DMSO	m+3	17.1607
						Malate	03_BT549_DMSO_171211_rep3	01-DMSO	m+3	23.1873
						Malate	04_BT549_DMSO_171211_rep4	01-DMSO	m+3	0
						Malate	05_BT549_CB839_171211_rep1	03-CB839	m+3	0
						Malate	06_BT549_CB839_171211_rep2	03-CB839	m+3	0
						Malate	07_BT549_CB839_171211_rep3	03-CB839	m+3	0
						Malate	08_BT549_CB839_171211_rep4	03-CB839	m+3	0
						Malate	09_BT549_HuR_DMSO_171211_rep1	02-DMSO+Dox	m+3	0
						Malate	10_BT549_HuR_DMSO_171211_rep2	02-DMSO+Dox	m+3	0
						Malate	11_BT549_HuR_DMSO_171211_rep3	02-DMSO+Dox	m+3	0
						Malate	12_BT549_HuR_DMSO_171211_rep4	02-DMSO+Dox	m+3	0
						Malate	13_BT549_HuR_CB839_171211_rep1	04-CB839+Dox	m+3	0
						Malate	14_BT549_HuR_CB839_171211_rep2	04-CB839+Dox	m+3	0
						Malate	15_BT549_HuR_CB839_171211_rep3	04-CB839+Dox	m+3	0
						Malate	16_BT549_HuR_CB839_171211_rep4	04-CB839+Dox	m+3	0
						Malate	01_BT549_DMSO_171211_rep1	01-DMSO	m+4	39.4626
						Malate	02_BT549_DMSO_171211_rep2	01-DMSO	m+4	31.3277
						Malate	03_BT549_DMSO_171211_rep3	01-DMSO	m+4	29.2856
						Malate	04_BT549_DMSO_171211_rep4	01-DMSO	m+4	0
						Malate	05_BT549_CB839_171211_rep1	03-CB839	m+4	0
						Malate	06_BT549_CB839_171211_rep2	03-CB839	m+4	0
						Malate	07_BT549_CB839_171211_rep3	03-CB839	m+4	24.4402
						Malate	08_BT549_CB839_171211_rep4	03-CB839	m+4	0
						Malate	09_BT549_HuR_DMSO_171211_rep1	02-DMSO+Dox	m+4	0
						Malate	10_BT549_HuR_DMSO_171211_rep2	02-DMSO+Dox	m+4	0
						Malate	11_BT549_HuR_DMSO_171211_rep3	02-DMSO+Dox	m+4	0
						Malate	12_BT549_HuR_DMSO_171211_rep4	02-DMSO+Dox	m+4	0
						Malate	13_BT549_HuR_CB839_171211_rep1	04-CB839+Dox	m+4	0
						Malate	14_BT549_HuR_CB839_171211_rep2	04-CB839+Dox	m+4	0
						Malate	15_BT549_HuR_CB839_171211_rep3	04-CB839+Dox	m+4	0
						Malate	16_BT549_HuR_CB839_171211_rep4	04-CB839+Dox	m+4	0

[truncated: 1 more sheets: F06k]
