# Supplementary material for: HuR controls glutaminase RNA metabolism
Source: Nat Commun. 2024 Jul 4;15:5620. doi: 10.1038/s41467-024-49874-x (PMC11224379; doi:10.1038/s41467-024-49874-x)
Supplement: Supplementary file 9 — Source Data [file 41467_2024_49874_MOESM9_ESM.zip › Source_Data_Figure_07.xlsx]

## Sheet: F07a_shELAVL1
Timepoint	Treatment	Classifier1	Classifier2	Classifier3	Value	Condition	NumericTimepoint			Ratio	StdDev	N	NumericTimepoint	Timepoint	Treatment	Classifier1	Classifier2
0h	0-Control	2-BT549_2-tet_CDSII	1-empty	1-empty	1638	2-BT549_2-tet_CDSII_1-empty_1-empty_._0h_0-Control	0		2-BT549_2-tet_CDSII_1-empty_1-empty_._0h_0-Control	1	0.0265885	4	0	0h	0-Control	2-BT549_2-tet_CDSII	1-empty
0h	0-Control	2-BT549_2-tet_CDSII	1-empty	2-dox	1022	2-BT549_2-tet_CDSII_1-empty_2-dox_._0h_0-Control	0		2-BT549_2-tet_CDSII_1-empty_1-empty_._48h_1-Ctl	1.97117	0.234991	4	48	48h	1-Ctl	2-BT549_2-tet_CDSII	1-empty
0h	0-Control	2-BT549_2-tet_CDSII	1-empty	1-empty	1769	2-BT549_2-tet_CDSII_1-empty_1-empty_._0h_0-Control	0		2-BT549_2-tet_CDSII_1-empty_1-empty_._72h_1-Ctl	4.13054	0.109313	4	72	72h	1-Ctl	2-BT549_2-tet_CDSII	1-empty
0h	0-Control	2-BT549_2-tet_CDSII	1-empty	2-dox	1096	2-BT549_2-tet_CDSII_1-empty_2-dox_._0h_0-Control	0		2-BT549_2-tet_CDSII_1-empty_1-empty_._96h_1-Ctl	6.98812	0.284398	4	96	96h	1-Ctl	2-BT549_2-tet_CDSII	1-empty
0h	0-Control	2-BT549_2-tet_CDSII	1-empty	1-empty	1780	2-BT549_2-tet_CDSII_1-empty_1-empty_._0h_0-Control	0		2-BT549_2-tet_CDSII_1-empty_2-dox_._0h_0-Control	1	0.0339452	4	0	0h	0-Control	2-BT549_2-tet_CDSII	2-dox
0h	0-Control	2-BT549_2-tet_CDSII	1-empty	2-dox	1047	2-BT549_2-tet_CDSII_1-empty_2-dox_._0h_0-Control	0		2-BT549_2-tet_CDSII_1-empty_2-dox_._48h_1-Ctl	1.8845	0.0689576	4	48	48h	1-Ctl	2-BT549_2-tet_CDSII	2-dox
0h	0-Control	2-BT549_2-tet_CDSII	1-empty	1-empty	1715	2-BT549_2-tet_CDSII_1-empty_1-empty_._0h_0-Control	0		2-BT549_2-tet_CDSII_1-empty_2-dox_._72h_1-Ctl	2.53079	0.117967	4	72	72h	1-Ctl	2-BT549_2-tet_CDSII	2-dox
0h	0-Control	2-BT549_2-tet_CDSII	1-empty	2-dox	1138	2-BT549_2-tet_CDSII_1-empty_2-dox_._0h_0-Control	0		2-BT549_2-tet_CDSII_1-empty_2-dox_._96h_1-Ctl	4.22775	0.116176	4	96	96h	1-Ctl	2-BT549_2-tet_CDSII	2-dox
48h	1-Ctl	2-BT549_2-tet_CDSII	1-empty	1-empty	2295	2-BT549_2-tet_CDSII_1-empty_1-empty_._48h_1-Ctl	48		2-MB231_1-tet_CDS_1-empty_._._0h_0-Control	1	0.0174921	4	0	0h	0-Control	2-MB231_1-tet_CDS	1-empty
48h	1-Ctl	2-BT549_2-tet_CDSII	1-empty	2-dox	2077	2-BT549_2-tet_CDSII_1-empty_2-dox_._48h_1-Ctl	48		2-MB231_1-tet_CDS_1-empty_._._48h_1-Ctl	2.74715	0.0638194	4	48	48h	1-Ctl	2-MB231_1-tet_CDS	1-empty
48h	1-Ctl	2-BT549_2-tet_CDSII	1-empty	1-empty	3358	2-BT549_2-tet_CDSII_1-empty_1-empty_._48h_1-Ctl	48		2-MB231_1-tet_CDS_1-empty_._._72h_1-Ctl	4.83468	0.217308	4	72	72h	1-Ctl	2-MB231_1-tet_CDS	1-empty
48h	1-Ctl	2-BT549_2-tet_CDSII	1-empty	2-dox	1950	2-BT549_2-tet_CDSII_1-empty_2-dox_._48h_1-Ctl	48		2-MB231_1-tet_CDS_1-empty_._._96h_1-Ctl	9.84846	0.249897	4	96	96h	1-Ctl	2-MB231_1-tet_CDS	1-empty
48h	1-Ctl	2-BT549_2-tet_CDSII	1-empty	1-empty	3839	2-BT549_2-tet_CDSII_1-empty_1-empty_._48h_1-Ctl	48		2-MB231_1-tet_CDS_2-dox_._._0h_0-Control	1	0.0382823	4	0	0h	0-Control	2-MB231_1-tet_CDS	2-dox
48h	1-Ctl	2-BT549_2-tet_CDSII	1-empty	2-dox	2161	2-BT549_2-tet_CDSII_1-empty_2-dox_._48h_1-Ctl	48		2-MB231_1-tet_CDS_2-dox_._._48h_1-Ctl	2.32627	0.0983938	4	48	48h	1-Ctl	2-MB231_1-tet_CDS	2-dox
48h	1-Ctl	2-BT549_2-tet_CDSII	1-empty	1-empty	4113	2-BT549_2-tet_CDSII_1-empty_1-empty_._48h_1-Ctl	48		2-MB231_1-tet_CDS_2-dox_._._72h_1-Ctl	3.46342	0.0996167	4	72	72h	1-Ctl	2-MB231_1-tet_CDS	2-dox
48h	1-Ctl	2-BT549_2-tet_CDSII	1-empty	2-dox	1921	2-BT549_2-tet_CDSII_1-empty_2-dox_._48h_1-Ctl	48		2-MB231_1-tet_CDS_2-dox_._._96h_1-Ctl	5.59802	0.182112	4	96	96h	1-Ctl	2-MB231_1-tet_CDS	2-dox
72h	1-Ctl	2-BT549_2-tet_CDSII	1-empty	1-empty	6938	2-BT549_2-tet_CDSII_1-empty_1-empty_._72h_1-Ctl	72		3-Hs578t_2-tet_CDS_1-empty_._._0h_0-Control	1	0.0317415	4	0	0h	0-Control	3-Hs578t_2-tet_CDS	1-empty
72h	1-Ctl	2-BT549_2-tet_CDSII	1-empty	2-dox	2564	2-BT549_2-tet_CDSII_1-empty_2-dox_._72h_1-Ctl	72		3-Hs578t_2-tet_CDS_1-empty_._._24h_1-Ctl	1.35998	0.0550232	4	24	24h	1-Ctl	3-Hs578t_2-tet_CDS	1-empty
72h	1-Ctl	2-BT549_2-tet_CDSII	1-empty	1-empty	7352	2-BT549_2-tet_CDSII_1-empty_1-empty_._72h_1-Ctl	72		3-Hs578t_2-tet_CDS_1-empty_._._48h_1-Ctl	2.22674	0.101406	4	48	48h	1-Ctl	3-Hs578t_2-tet_CDS	1-empty
72h	1-Ctl	2-BT549_2-tet_CDSII	1-empty	2-dox	2941	2-BT549_2-tet_CDSII_1-empty_2-dox_._72h_1-Ctl	72		3-Hs578t_2-tet_CDS_1-empty_._._72h_1-Ctl	3.56411	0.189488	4	72	72h	1-Ctl	3-Hs578t_2-tet_CDS	1-empty
72h	1-Ctl	2-BT549_2-tet_CDSII	1-empty	1-empty	6860	2-BT549_2-tet_CDSII_1-empty_1-empty_._72h_1-Ctl	72		3-Hs578t_2-tet_CDS_1-empty_._._96h_1-Ctl	5.40891	0.236102	4	96	96h	1-Ctl	3-Hs578t_2-tet_CDS	1-empty
72h	1-Ctl	2-BT549_2-tet_CDSII	1-empty	2-dox	2876	2-BT549_2-tet_CDSII_1-empty_2-dox_._72h_1-Ctl	72		3-Hs578t_2-tet_CDS_2-dox_._._0h_0-Control	1	0.0344279	4	0	0h	0-Control	3-Hs578t_2-tet_CDS	2-dox
72h	1-Ctl	2-BT549_2-tet_CDSII	1-empty	1-empty	7359	2-BT549_2-tet_CDSII_1-empty_1-empty_._72h_1-Ctl	72		3-Hs578t_2-tet_CDS_2-dox_._._24h_1-Ctl	1.07313	0.0480734	4	24	24h	1-Ctl	3-Hs578t_2-tet_CDS	2-dox
72h	1-Ctl	2-BT549_2-tet_CDSII	1-empty	2-dox	2509	2-BT549_2-tet_CDSII_1-empty_2-dox_._72h_1-Ctl	72		3-Hs578t_2-tet_CDS_2-dox_._._48h_1-Ctl	1.56968	0.0573611	4	48	48h	1-Ctl	3-Hs578t_2-tet_CDS	2-dox
96h	1-Ctl	2-BT549_2-tet_CDSII	1-empty	1-empty	11300	2-BT549_2-tet_CDSII_1-empty_1-empty_._96h_1-Ctl	96		3-Hs578t_2-tet_CDS_2-dox_._._72h_1-Ctl	2.29174	0.0616985	4	72	72h	1-Ctl	3-Hs578t_2-tet_CDS	2-dox
96h	1-Ctl	2-BT549_2-tet_CDSII	1-empty	2-dox	4421	2-BT549_2-tet_CDSII_1-empty_2-dox_._96h_1-Ctl	96		3-Hs578t_2-tet_CDS_2-dox_._._96h_1-Ctl	3.61698	0.112301	4	96	96h	1-Ctl	3-Hs578t_2-tet_CDS	2-dox
96h	1-Ctl	2-BT549_2-tet_CDSII	1-empty	1-empty	11438	2-BT549_2-tet_CDSII_1-empty_1-empty_._96h_1-Ctl	96
96h	1-Ctl	2-BT549_2-tet_CDSII	1-empty	2-dox	4470	2-BT549_2-tet_CDSII_1-empty_2-dox_._96h_1-Ctl	96
96h	1-Ctl	2-BT549_2-tet_CDSII	1-empty	1-empty	13174	2-BT549_2-tet_CDSII_1-empty_1-empty_._96h_1-Ctl	96
96h	1-Ctl	2-BT549_2-tet_CDSII	1-empty	2-dox	4626	2-BT549_2-tet_CDSII_1-empty_2-dox_._96h_1-Ctl	96
96h	1-Ctl	2-BT549_2-tet_CDSII	1-empty	1-empty	12320	2-BT549_2-tet_CDSII_1-empty_1-empty_._96h_1-Ctl	96
96h	1-Ctl	2-BT549_2-tet_CDSII	1-empty	2-dox	4675	2-BT549_2-tet_CDSII_1-empty_2-dox_._96h_1-Ctl	96
0h	0-Control	2-MB231_1-tet_CDS	1-empty	.	1860	2-MB231_1-tet_CDS_1-empty_._._0h_0-Control	0
0h	0-Control	2-MB231_1-tet_CDS	1-empty	.	1758	2-MB231_1-tet_CDS_1-empty_._._0h_0-Control	0
0h	0-Control	2-MB231_1-tet_CDS	1-empty	.	1791	2-MB231_1-tet_CDS_1-empty_._._0h_0-Control	0
0h	0-Control	2-MB231_1-tet_CDS	1-empty	.	1777	2-MB231_1-tet_CDS_1-empty_._._0h_0-Control	0
0h	0-Control	2-MB231_1-tet_CDS	2-dox	.	1744	2-MB231_1-tet_CDS_2-dox_._._0h_0-Control	0
0h	0-Control	2-MB231_1-tet_CDS	2-dox	.	1729	2-MB231_1-tet_CDS_2-dox_._._0h_0-Control	0
0h	0-Control	2-MB231_1-tet_CDS	2-dox	.	1633	2-MB231_1-tet_CDS_2-dox_._._0h_0-Control	0
0h	0-Control	2-MB231_1-tet_CDS	2-dox	.	1551	2-MB231_1-tet_CDS_2-dox_._._0h_0-Control	0
48h	1-Ctl	2-MB231_1-tet_CDS	1-empty	.	4668	2-MB231_1-tet_CDS_1-empty_._._48h_1-Ctl	48
48h	1-Ctl	2-MB231_1-tet_CDS	1-empty	.	4919	2-MB231_1-tet_CDS_1-empty_._._48h_1-Ctl	48
48h	1-Ctl	2-MB231_1-tet_CDS	1-empty	.	5053	2-MB231_1-tet_CDS_1-empty_._._48h_1-Ctl	48
48h	1-Ctl	2-MB231_1-tet_CDS	1-empty	.	5101	2-MB231_1-tet_CDS_1-empty_._._48h_1-Ctl	48
48h	1-Ctl	2-MB231_1-tet_CDS	2-dox	.	3878	2-MB231_1-tet_CDS_2-dox_._._48h_1-Ctl	48
48h	1-Ctl	2-MB231_1-tet_CDS	2-dox	.	4222	2-MB231_1-tet_CDS_2-dox_._._48h_1-Ctl	48
48h	1-Ctl	2-MB231_1-tet_CDS	2-dox	.	3734	2-MB231_1-tet_CDS_2-dox_._._48h_1-Ctl	48
48h	1-Ctl	2-MB231_1-tet_CDS	2-dox	.	3652	2-MB231_1-tet_CDS_2-dox_._._48h_1-Ctl	48
72h	1-Ctl	2-MB231_1-tet_CDS	1-empty	.	7636	2-MB231_1-tet_CDS_1-empty_._._72h_1-Ctl	72
72h	1-Ctl	2-MB231_1-tet_CDS	1-empty	.	8678	2-MB231_1-tet_CDS_1-empty_._._72h_1-Ctl	72
72h	1-Ctl	2-MB231_1-tet_CDS	1-empty	.	9091	2-MB231_1-tet_CDS_1-empty_._._72h_1-Ctl	72
72h	1-Ctl	2-MB231_1-tet_CDS	1-empty	.	9337	2-MB231_1-tet_CDS_1-empty_._._72h_1-Ctl	72
72h	1-Ctl	2-MB231_1-tet_CDS	2-dox	.	5698	2-MB231_1-tet_CDS_2-dox_._._72h_1-Ctl	72
72h	1-Ctl	2-MB231_1-tet_CDS	2-dox	.	5833	2-MB231_1-tet_CDS_2-dox_._._72h_1-Ctl	72
72h	1-Ctl	2-MB231_1-tet_CDS	2-dox	.	5882	2-MB231_1-tet_CDS_2-dox_._._72h_1-Ctl	72
72h	1-Ctl	2-MB231_1-tet_CDS	2-dox	.	5643	2-MB231_1-tet_CDS_2-dox_._._72h_1-Ctl	72
96h	1-Ctl	2-MB231_1-tet_CDS	1-empty	.	18419	2-MB231_1-tet_CDS_1-empty_._._96h_1-Ctl	96
96h	1-Ctl	2-MB231_1-tet_CDS	1-empty	.	17830	2-MB231_1-tet_CDS_1-empty_._._96h_1-Ctl	96
96h	1-Ctl	2-MB231_1-tet_CDS	1-empty	.	16581	2-MB231_1-tet_CDS_1-empty_._._96h_1-Ctl	96
96h	1-Ctl	2-MB231_1-tet_CDS	1-empty	.	17941	2-MB231_1-tet_CDS_1-empty_._._96h_1-Ctl	96
96h	1-Ctl	2-MB231_1-tet_CDS	2-dox	.	9406	2-MB231_1-tet_CDS_2-dox_._._96h_1-Ctl	96
96h	1-Ctl	2-MB231_1-tet_CDS	2-dox	.	9175	2-MB231_1-tet_CDS_2-dox_._._96h_1-Ctl	96
96h	1-Ctl	2-MB231_1-tet_CDS	2-dox	.	8949	2-MB231_1-tet_CDS_2-dox_._._96h_1-Ctl	96
96h	1-Ctl	2-MB231_1-tet_CDS	2-dox	.	9736	2-MB231_1-tet_CDS_2-dox_._._96h_1-Ctl	96
0h	0-Control	3-Hs578t_2-tet_CDS	2-dox	.	1012	3-Hs578t_2-tet_CDS_2-dox_._._0h_0-Control	0
0h	0-Control	3-Hs578t_2-tet_CDS	2-dox	.	1015	3-Hs578t_2-tet_CDS_2-dox_._._0h_0-Control	0
0h	0-Control	3-Hs578t_2-tet_CDS	2-dox	.	913	3-Hs578t_2-tet_CDS_2-dox_._._0h_0-Control	0
0h	0-Control	3-Hs578t_2-tet_CDS	2-dox	.	971	3-Hs578t_2-tet_CDS_2-dox_._._0h_0-Control	0
24h	1-Ctl	3-Hs578t_2-tet_CDS	2-dox	.	949	3-Hs578t_2-tet_CDS_2-dox_._._24h_1-Ctl	24
24h	1-Ctl	3-Hs578t_2-tet_CDS	2-dox	.	1028	3-Hs578t_2-tet_CDS_2-dox_._._24h_1-Ctl	24
24h	1-Ctl	3-Hs578t_2-tet_CDS	2-dox	.	1090	3-Hs578t_2-tet_CDS_2-dox_._._24h_1-Ctl	24
24h	1-Ctl	3-Hs578t_2-tet_CDS	2-dox	.	1130	3-Hs578t_2-tet_CDS_2-dox_._._24h_1-Ctl	24
48h	1-Ctl	3-Hs578t_2-tet_CDS	2-dox	.	1463	3-Hs578t_2-tet_CDS_2-dox_._._48h_1-Ctl	48
48h	1-Ctl	3-Hs578t_2-tet_CDS	2-dox	.	1580	3-Hs578t_2-tet_CDS_2-dox_._._48h_1-Ctl	48
48h	1-Ctl	3-Hs578t_2-tet_CDS	2-dox	.	1466	3-Hs578t_2-tet_CDS_2-dox_._._48h_1-Ctl	48
48h	1-Ctl	3-Hs578t_2-tet_CDS	2-dox	.	1630	3-Hs578t_2-tet_CDS_2-dox_._._48h_1-Ctl	48
72h	1-Ctl	3-Hs578t_2-tet_CDS	2-dox	.	2198	3-Hs578t_2-tet_CDS_2-dox_._._72h_1-Ctl	72
72h	1-Ctl	3-Hs578t_2-tet_CDS	2-dox	.	2252	3-Hs578t_2-tet_CDS_2-dox_._._72h_1-Ctl	72
72h	1-Ctl	3-Hs578t_2-tet_CDS	2-dox	.	2309	3-Hs578t_2-tet_CDS_2-dox_._._72h_1-Ctl	72
72h	1-Ctl	3-Hs578t_2-tet_CDS	2-dox	.	2204	3-Hs578t_2-tet_CDS_2-dox_._._72h_1-Ctl	72
96h	1-Ctl	3-Hs578t_2-tet_CDS	2-dox	.	3637	3-Hs578t_2-tet_CDS_2-dox_._._96h_1-Ctl	96
96h	1-Ctl	3-Hs578t_2-tet_CDS	2-dox	.	3554	3-Hs578t_2-tet_CDS_2-dox_._._96h_1-Ctl	96
96h	1-Ctl	3-Hs578t_2-tet_CDS	2-dox	.	3339	3-Hs578t_2-tet_CDS_2-dox_._._96h_1-Ctl	96
96h	1-Ctl	3-Hs578t_2-tet_CDS	2-dox	.	3616	3-Hs578t_2-tet_CDS_2-dox_._._96h_1-Ctl	96
0h	0-Control	3-Hs578t_2-tet_CDS	1-empty	.	1620	3-Hs578t_2-tet_CDS_1-empty_._._0h_0-Control	0
0h	0-Control	3-Hs578t_2-tet_CDS	1-empty	.	1511	3-Hs578t_2-tet_CDS_1-empty_._._0h_0-Control	0
0h	0-Control	3-Hs578t_2-tet_CDS	1-empty	.	1591	3-Hs578t_2-tet_CDS_1-empty_._._0h_0-Control	0
0h	0-Control	3-Hs578t_2-tet_CDS	1-empty	.	1470	3-Hs578t_2-tet_CDS_1-empty_._._0h_0-Control	0
24h	1-Ctl	3-Hs578t_2-tet_CDS	1-empty	.	2002	3-Hs578t_2-tet_CDS_1-empty_._._24h_1-Ctl	24
24h	1-Ctl	3-Hs578t_2-tet_CDS	1-empty	.	2157	3-Hs578t_2-tet_CDS_1-empty_._._24h_1-Ctl	24
24h	1-Ctl	3-Hs578t_2-tet_CDS	1-empty	.	1980	3-Hs578t_2-tet_CDS_1-empty_._._24h_1-Ctl	24
24h	1-Ctl	3-Hs578t_2-tet_CDS	1-empty	.	2282	3-Hs578t_2-tet_CDS_1-empty_._._24h_1-Ctl	24
48h	1-Ctl	3-Hs578t_2-tet_CDS	1-empty	.	3629	3-Hs578t_2-tet_CDS_1-empty_._._48h_1-Ctl	48
48h	1-Ctl	3-Hs578t_2-tet_CDS	1-empty	.	3693	3-Hs578t_2-tet_CDS_1-empty_._._48h_1-Ctl	48
48h	1-Ctl	3-Hs578t_2-tet_CDS	1-empty	.	3372	3-Hs578t_2-tet_CDS_1-empty_._._48h_1-Ctl	48
48h	1-Ctl	3-Hs578t_2-tet_CDS	1-empty	.	3094	3-Hs578t_2-tet_CDS_1-empty_._._48h_1-Ctl	48
72h	1-Ctl	3-Hs578t_2-tet_CDS	1-empty	.	5878	3-Hs578t_2-tet_CDS_1-empty_._._72h_1-Ctl	72
72h	1-Ctl	3-Hs578t_2-tet_CDS	1-empty	.	5241	3-Hs578t_2-tet_CDS_1-empty_._._72h_1-Ctl	72
72h	1-Ctl	3-Hs578t_2-tet_CDS	1-empty	.	6040	3-Hs578t_2-tet_CDS_1-empty_._._72h_1-Ctl	72
72h	1-Ctl	3-Hs578t_2-tet_CDS	1-empty	.	4910	3-Hs578t_2-tet_CDS_1-empty_._._72h_1-Ctl	72
96h	1-Ctl	3-Hs578t_2-tet_CDS	1-empty	.	7766	3-Hs578t_2-tet_CDS_1-empty_._._96h_1-Ctl	96
96h	1-Ctl	3-Hs578t_2-tet_CDS	1-empty	.	8451	3-Hs578t_2-tet_CDS_1-empty_._._96h_1-Ctl	96
96h	1-Ctl	3-Hs578t_2-tet_CDS	1-empty	.	9214	3-Hs578t_2-tet_CDS_1-empty_._._96h_1-Ctl	96
96h	1-Ctl	3-Hs578t_2-tet_CDS	1-empty	.	8061	3-Hs578t_2-tet_CDS_1-empty_._._96h_1-Ctl	96

## Sheet: F07a_shELAVL1 II
Timepoint	Treatment	Classifier1	Classifier2	Classifier3	Value	Condition	NumericTimepoint			Ratio	StdDev	N	NumericTimepoint	Timepoint	Treatment	Classifier1	Classifier2
0h	0-Control	1-BT549_1-tet_3UTR	1-empty	.	1574	1-BT549_1-tet_3UTR_1-empty_._._0h_0-Control	0		1-BT549_1-tet_3UTR_1-empty_._._0h_0-Control	1	0.0707243	4	0	0h	0-Control	1-BT549_1-tet_3UTR	1-empty
0h	0-Control	1-BT549_1-tet_3UTR	1-empty	.	1373	1-BT549_1-tet_3UTR_1-empty_._._0h_0-Control	0		1-BT549_1-tet_3UTR_1-empty_._._48h_1-Ctl	2.1375	0.120119	4	48	48h	1-Ctl	1-BT549_1-tet_3UTR	1-empty
0h	0-Control	1-BT549_1-tet_3UTR	1-empty	.	1318	1-BT549_1-tet_3UTR_1-empty_._._0h_0-Control	0		1-BT549_1-tet_3UTR_1-empty_._._72h_1-Ctl	3.61087	0.201632	4	72	72h	1-Ctl	1-BT549_1-tet_3UTR	1-empty
0h	0-Control	1-BT549_1-tet_3UTR	1-empty	.	1255	1-BT549_1-tet_3UTR_1-empty_._._0h_0-Control	0		1-BT549_1-tet_3UTR_1-empty_._._96h_1-Ctl	6.47899	0.330439	4	96	96h	1-Ctl	1-BT549_1-tet_3UTR	1-empty
0h	0-Control	1-BT549_1-tet_3UTR	2-dox	.	886	1-BT549_1-tet_3UTR_2-dox_._._0h_0-Control	0		1-BT549_1-tet_3UTR_2-dox_._._0h_0-Control	1	0.028639	4	0	0h	0-Control	1-BT549_1-tet_3UTR	2-dox
0h	0-Control	1-BT549_1-tet_3UTR	2-dox	.	954	1-BT549_1-tet_3UTR_2-dox_._._0h_0-Control	0		1-BT549_1-tet_3UTR_2-dox_._._48h_1-Ctl	1.11541	0.0276349	4	48	48h	1-Ctl	1-BT549_1-tet_3UTR	2-dox
0h	0-Control	1-BT549_1-tet_3UTR	2-dox	.	870	1-BT549_1-tet_3UTR_2-dox_._._0h_0-Control	0		1-BT549_1-tet_3UTR_2-dox_._._72h_1-Ctl	1.24047	0.0355885	4	72	72h	1-Ctl	1-BT549_1-tet_3UTR	2-dox
0h	0-Control	1-BT549_1-tet_3UTR	2-dox	.	912	1-BT549_1-tet_3UTR_2-dox_._._0h_0-Control	0		1-BT549_1-tet_3UTR_2-dox_._._96h_1-Ctl	1.47846	0.050446	4	96	96h	1-Ctl	1-BT549_1-tet_3UTR	2-dox
48h	1-Ctl	1-BT549_1-tet_3UTR	1-empty	.	3001	1-BT549_1-tet_3UTR_1-empty_._._48h_1-Ctl	48		2-MB231_1-tet_3UTR_1-empty_._._0h_0-Control	1	0.0241286	4	0	0h	0-Control	2-MB231_1-tet_3UTR	1-empty
48h	1-Ctl	1-BT549_1-tet_3UTR	1-empty	.	2783	1-BT549_1-tet_3UTR_1-empty_._._48h_1-Ctl	48		2-MB231_1-tet_3UTR_1-empty_._._48h_1-Ctl	3.13039	0.0670859	4	48	48h	1-Ctl	2-MB231_1-tet_3UTR	1-empty
48h	1-Ctl	1-BT549_1-tet_3UTR	1-empty	.	2882	1-BT549_1-tet_3UTR_1-empty_._._48h_1-Ctl	48		2-MB231_1-tet_3UTR_1-empty_._._72h_1-Ctl	5.46033	0.178961	4	72	72h	1-Ctl	2-MB231_1-tet_3UTR	1-empty
48h	1-Ctl	1-BT549_1-tet_3UTR	1-empty	.	3133	1-BT549_1-tet_3UTR_1-empty_._._48h_1-Ctl	48		2-MB231_1-tet_3UTR_1-empty_._._96h_1-Ctl	11.4856	0.393638	4	96	96h	1-Ctl	2-MB231_1-tet_3UTR	1-empty
48h	1-Ctl	1-BT549_1-tet_3UTR	2-dox	.	969	1-BT549_1-tet_3UTR_2-dox_._._48h_1-Ctl	48		2-MB231_1-tet_3UTR_2-dox_._._0h_0-Control	1	0.0362574	4	0	0h	0-Control	2-MB231_1-tet_3UTR	2-dox
48h	1-Ctl	1-BT549_1-tet_3UTR	2-dox	.	1014	1-BT549_1-tet_3UTR_2-dox_._._48h_1-Ctl	48		2-MB231_1-tet_3UTR_2-dox_._._48h_1-Ctl	1.52365	0.0445405	4	48	48h	1-Ctl	2-MB231_1-tet_3UTR	2-dox
48h	1-Ctl	1-BT549_1-tet_3UTR	2-dox	.	1036	1-BT549_1-tet_3UTR_2-dox_._._48h_1-Ctl	48		2-MB231_1-tet_3UTR_2-dox_._._72h_1-Ctl	1.7625	0.05181	4	72	72h	1-Ctl	2-MB231_1-tet_3UTR	2-dox
48h	1-Ctl	1-BT549_1-tet_3UTR	2-dox	.	1021	1-BT549_1-tet_3UTR_2-dox_._._48h_1-Ctl	48		2-MB231_1-tet_3UTR_2-dox_._._96h_1-Ctl	2.34096	0.141845	4	96	96h	1-Ctl	2-MB231_1-tet_3UTR	2-dox
72h	1-Ctl	1-BT549_1-tet_3UTR	1-empty	.	5010	1-BT549_1-tet_3UTR_1-empty_._._72h_1-Ctl	72		3-Hs578t_3-tet_3UTR_1-empty_._._0h_0-Control	1	0.0317415	4	0	0h	0-Control	3-Hs578t_3-tet_3UTR	1-empty
72h	1-Ctl	1-BT549_1-tet_3UTR	1-empty	.	4789	1-BT549_1-tet_3UTR_1-empty_._._72h_1-Ctl	72		3-Hs578t_3-tet_3UTR_1-empty_._._24h_1-Ctl	1.35998	0.0550232	4	24	24h	1-Ctl	3-Hs578t_3-tet_3UTR	1-empty
72h	1-Ctl	1-BT549_1-tet_3UTR	1-empty	.	4810	1-BT549_1-tet_3UTR_1-empty_._._72h_1-Ctl	72		3-Hs578t_3-tet_3UTR_1-empty_._._48h_1-Ctl	2.22674	0.101406	4	48	48h	1-Ctl	3-Hs578t_3-tet_3UTR	1-empty
72h	1-Ctl	1-BT549_1-tet_3UTR	1-empty	.	5323	1-BT549_1-tet_3UTR_1-empty_._._72h_1-Ctl	72		3-Hs578t_3-tet_3UTR_1-empty_._._72h_1-Ctl	3.56411	0.189488	4	72	72h	1-Ctl	3-Hs578t_3-tet_3UTR	1-empty
72h	1-Ctl	1-BT549_1-tet_3UTR	2-dox	.	1110	1-BT549_1-tet_3UTR_2-dox_._._72h_1-Ctl	72		3-Hs578t_3-tet_3UTR_1-empty_._._96h_1-Ctl	5.40891	0.236102	4	96	96h	1-Ctl	3-Hs578t_3-tet_3UTR	1-empty
72h	1-Ctl	1-BT549_1-tet_3UTR	2-dox	.	1191	1-BT549_1-tet_3UTR_2-dox_._._72h_1-Ctl	72		3-Hs578t_3-tet_3UTR_2-dox_._._0h_0-Control	1	0.0328237	4	0	0h	0-Control	3-Hs578t_3-tet_3UTR	2-dox
72h	1-Ctl	1-BT549_1-tet_3UTR	2-dox	.	1095	1-BT549_1-tet_3UTR_2-dox_._._72h_1-Ctl	72		3-Hs578t_3-tet_3UTR_2-dox_._._24h_1-Ctl	1.26815	0.0401808	4	24	24h	1-Ctl	3-Hs578t_3-tet_3UTR	2-dox
72h	1-Ctl	1-BT549_1-tet_3UTR	2-dox	.	1097	1-BT549_1-tet_3UTR_2-dox_._._72h_1-Ctl	72		3-Hs578t_3-tet_3UTR_2-dox_._._48h_1-Ctl	1.63407	0.0549223	4	48	48h	1-Ctl	3-Hs578t_3-tet_3UTR	2-dox
96h	1-Ctl	1-BT549_1-tet_3UTR	1-empty	.	8813	1-BT549_1-tet_3UTR_1-empty_._._96h_1-Ctl	96		3-Hs578t_3-tet_3UTR_2-dox_._._72h_1-Ctl	2.19186	0.144244	4	72	72h	1-Ctl	3-Hs578t_3-tet_3UTR	2-dox
96h	1-Ctl	1-BT549_1-tet_3UTR	1-empty	.	8767	1-BT549_1-tet_3UTR_1-empty_._._96h_1-Ctl	96		3-Hs578t_3-tet_3UTR_2-dox_._._96h_1-Ctl	2.83403	0.0977258	4	96	96h	1-Ctl	3-Hs578t_3-tet_3UTR	2-dox
96h	1-Ctl	1-BT549_1-tet_3UTR	1-empty	.	9048	1-BT549_1-tet_3UTR_1-empty_._._96h_1-Ctl	96
96h	1-Ctl	1-BT549_1-tet_3UTR	1-empty	.	9136	1-BT549_1-tet_3UTR_1-empty_._._96h_1-Ctl	96
96h	1-Ctl	1-BT549_1-tet_3UTR	2-dox	.	1284	1-BT549_1-tet_3UTR_2-dox_._._96h_1-Ctl	96
96h	1-Ctl	1-BT549_1-tet_3UTR	2-dox	.	1438	1-BT549_1-tet_3UTR_2-dox_._._96h_1-Ctl	96
96h	1-Ctl	1-BT549_1-tet_3UTR	2-dox	.	1282	1-BT549_1-tet_3UTR_2-dox_._._96h_1-Ctl	96
96h	1-Ctl	1-BT549_1-tet_3UTR	2-dox	.	1351	1-BT549_1-tet_3UTR_2-dox_._._96h_1-Ctl	96
0h	0-Control	2-MB231_1-tet_3UTR	1-empty	.	1683	2-MB231_1-tet_3UTR_1-empty_._._0h_0-Control	0
0h	0-Control	2-MB231_1-tet_3UTR	1-empty	.	1639	2-MB231_1-tet_3UTR_1-empty_._._0h_0-Control	0
0h	0-Control	2-MB231_1-tet_3UTR	1-empty	.	1744	2-MB231_1-tet_3UTR_1-empty_._._0h_0-Control	0
0h	0-Control	2-MB231_1-tet_3UTR	1-empty	.	1614	2-MB231_1-tet_3UTR_1-empty_._._0h_0-Control	0
0h	0-Control	2-MB231_1-tet_3UTR	2-dox	.	1244	2-MB231_1-tet_3UTR_2-dox_._._0h_0-Control	0
0h	0-Control	2-MB231_1-tet_3UTR	2-dox	.	1391	2-MB231_1-tet_3UTR_2-dox_._._0h_0-Control	0
0h	0-Control	2-MB231_1-tet_3UTR	2-dox	.	1308	2-MB231_1-tet_3UTR_2-dox_._._0h_0-Control	0
0h	0-Control	2-MB231_1-tet_3UTR	2-dox	.	1257	2-MB231_1-tet_3UTR_2-dox_._._0h_0-Control	0
48h	1-Ctl	2-MB231_1-tet_3UTR	1-empty	.	5350	2-MB231_1-tet_3UTR_1-empty_._._48h_1-Ctl	48
48h	1-Ctl	2-MB231_1-tet_3UTR	1-empty	.	5040	2-MB231_1-tet_3UTR_1-empty_._._48h_1-Ctl	48
48h	1-Ctl	2-MB231_1-tet_3UTR	1-empty	.	5223	2-MB231_1-tet_3UTR_1-empty_._._48h_1-Ctl	48
48h	1-Ctl	2-MB231_1-tet_3UTR	1-empty	.	5298	2-MB231_1-tet_3UTR_1-empty_._._48h_1-Ctl	48
48h	1-Ctl	2-MB231_1-tet_3UTR	2-dox	.	1912	2-MB231_1-tet_3UTR_2-dox_._._48h_1-Ctl	48
48h	1-Ctl	2-MB231_1-tet_3UTR	2-dox	.	2000	2-MB231_1-tet_3UTR_2-dox_._._48h_1-Ctl	48
48h	1-Ctl	2-MB231_1-tet_3UTR	2-dox	.	1967	2-MB231_1-tet_3UTR_2-dox_._._48h_1-Ctl	48
48h	1-Ctl	2-MB231_1-tet_3UTR	2-dox	.	2044	2-MB231_1-tet_3UTR_2-dox_._._48h_1-Ctl	48
72h	1-Ctl	2-MB231_1-tet_3UTR	1-empty	.	9278	2-MB231_1-tet_3UTR_1-empty_._._72h_1-Ctl	72
72h	1-Ctl	2-MB231_1-tet_3UTR	1-empty	.	8361	2-MB231_1-tet_3UTR_1-empty_._._72h_1-Ctl	72
72h	1-Ctl	2-MB231_1-tet_3UTR	1-empty	.	9381	2-MB231_1-tet_3UTR_1-empty_._._72h_1-Ctl	72
72h	1-Ctl	2-MB231_1-tet_3UTR	1-empty	.	9455	2-MB231_1-tet_3UTR_1-empty_._._72h_1-Ctl	72
72h	1-Ctl	2-MB231_1-tet_3UTR	2-dox	.	2318	2-MB231_1-tet_3UTR_2-dox_._._72h_1-Ctl	72
72h	1-Ctl	2-MB231_1-tet_3UTR	2-dox	.	2349	2-MB231_1-tet_3UTR_2-dox_._._72h_1-Ctl	72
72h	1-Ctl	2-MB231_1-tet_3UTR	2-dox	.	2301	2-MB231_1-tet_3UTR_2-dox_._._72h_1-Ctl	72
72h	1-Ctl	2-MB231_1-tet_3UTR	2-dox	.	2197	2-MB231_1-tet_3UTR_2-dox_._._72h_1-Ctl	72
96h	1-Ctl	2-MB231_1-tet_3UTR	1-empty	.	18963	2-MB231_1-tet_3UTR_1-empty_._._96h_1-Ctl	96
96h	1-Ctl	2-MB231_1-tet_3UTR	1-empty	.	19522	2-MB231_1-tet_3UTR_1-empty_._._96h_1-Ctl	96
96h	1-Ctl	2-MB231_1-tet_3UTR	1-empty	.	17754	2-MB231_1-tet_3UTR_1-empty_._._96h_1-Ctl	96
96h	1-Ctl	2-MB231_1-tet_3UTR	1-empty	.	20485	2-MB231_1-tet_3UTR_1-empty_._._96h_1-Ctl	96
96h	1-Ctl	2-MB231_1-tet_3UTR	2-dox	.	2592	2-MB231_1-tet_3UTR_2-dox_._._96h_1-Ctl	96
96h	1-Ctl	2-MB231_1-tet_3UTR	2-dox	.	2989	2-MB231_1-tet_3UTR_2-dox_._._96h_1-Ctl	96
96h	1-Ctl	2-MB231_1-tet_3UTR	2-dox	.	3278	2-MB231_1-tet_3UTR_2-dox_._._96h_1-Ctl	96
96h	1-Ctl	2-MB231_1-tet_3UTR	2-dox	.	3314	2-MB231_1-tet_3UTR_2-dox_._._96h_1-Ctl	96
0h	0-Control	3-Hs578t_3-tet_3UTR	1-empty	.	1620	3-Hs578t_3-tet_3UTR_1-empty_._._0h_0-Control	0
0h	0-Control	3-Hs578t_3-tet_3UTR	1-empty	.	1511	3-Hs578t_3-tet_3UTR_1-empty_._._0h_0-Control	0
0h	0-Control	3-Hs578t_3-tet_3UTR	1-empty	.	1591	3-Hs578t_3-tet_3UTR_1-empty_._._0h_0-Control	0
0h	0-Control	3-Hs578t_3-tet_3UTR	1-empty	.	1470	3-Hs578t_3-tet_3UTR_1-empty_._._0h_0-Control	0
0h	0-Control	3-Hs578t_3-tet_3UTR	2-dox	.	1144	3-Hs578t_3-tet_3UTR_2-dox_._._0h_0-Control	0
0h	0-Control	3-Hs578t_3-tet_3UTR	2-dox	.	1037	3-Hs578t_3-tet_3UTR_2-dox_._._0h_0-Control	0
0h	0-Control	3-Hs578t_3-tet_3UTR	2-dox	.	1045	3-Hs578t_3-tet_3UTR_2-dox_._._0h_0-Control	0
0h	0-Control	3-Hs578t_3-tet_3UTR	2-dox	.	1100	3-Hs578t_3-tet_3UTR_2-dox_._._0h_0-Control	0
24h	1-Ctl	3-Hs578t_3-tet_3UTR	1-empty	.	2002	3-Hs578t_3-tet_3UTR_1-empty_._._24h_1-Ctl	24
24h	1-Ctl	3-Hs578t_3-tet_3UTR	1-empty	.	2157	3-Hs578t_3-tet_3UTR_1-empty_._._24h_1-Ctl	24
24h	1-Ctl	3-Hs578t_3-tet_3UTR	1-empty	.	1980	3-Hs578t_3-tet_3UTR_1-empty_._._24h_1-Ctl	24
24h	1-Ctl	3-Hs578t_3-tet_3UTR	1-empty	.	2282	3-Hs578t_3-tet_3UTR_1-empty_._._24h_1-Ctl	24
24h	1-Ctl	3-Hs578t_3-tet_3UTR	2-dox	.	1395	3-Hs578t_3-tet_3UTR_2-dox_._._24h_1-Ctl	24
24h	1-Ctl	3-Hs578t_3-tet_3UTR	2-dox	.	1317	3-Hs578t_3-tet_3UTR_2-dox_._._24h_1-Ctl	24
24h	1-Ctl	3-Hs578t_3-tet_3UTR	2-dox	.	1330	3-Hs578t_3-tet_3UTR_2-dox_._._24h_1-Ctl	24
24h	1-Ctl	3-Hs578t_3-tet_3UTR	2-dox	.	1444	3-Hs578t_3-tet_3UTR_2-dox_._._24h_1-Ctl	24
48h	1-Ctl	3-Hs578t_3-tet_3UTR	1-empty	.	3629	3-Hs578t_3-tet_3UTR_1-empty_._._48h_1-Ctl	48
48h	1-Ctl	3-Hs578t_3-tet_3UTR	1-empty	.	3693	3-Hs578t_3-tet_3UTR_1-empty_._._48h_1-Ctl	48
48h	1-Ctl	3-Hs578t_3-tet_3UTR	1-empty	.	3372	3-Hs578t_3-tet_3UTR_1-empty_._._48h_1-Ctl	48
48h	1-Ctl	3-Hs578t_3-tet_3UTR	1-empty	.	3094	3-Hs578t_3-tet_3UTR_1-empty_._._48h_1-Ctl	48
48h	1-Ctl	3-Hs578t_3-tet_3UTR	2-dox	.	1682	3-Hs578t_3-tet_3UTR_2-dox_._._48h_1-Ctl	48
48h	1-Ctl	3-Hs578t_3-tet_3UTR	2-dox	.	1705	3-Hs578t_3-tet_3UTR_2-dox_._._48h_1-Ctl	48
48h	1-Ctl	3-Hs578t_3-tet_3UTR	2-dox	.	1849	3-Hs578t_3-tet_3UTR_2-dox_._._48h_1-Ctl	48
48h	1-Ctl	3-Hs578t_3-tet_3UTR	2-dox	.	1833	3-Hs578t_3-tet_3UTR_2-dox_._._48h_1-Ctl	48
72h	1-Ctl	3-Hs578t_3-tet_3UTR	1-empty	.	5878	3-Hs578t_3-tet_3UTR_1-empty_._._72h_1-Ctl	72
72h	1-Ctl	3-Hs578t_3-tet_3UTR	1-empty	.	5241	3-Hs578t_3-tet_3UTR_1-empty_._._72h_1-Ctl	72
72h	1-Ctl	3-Hs578t_3-tet_3UTR	1-empty	.	6040	3-Hs578t_3-tet_3UTR_1-empty_._._72h_1-Ctl	72
72h	1-Ctl	3-Hs578t_3-tet_3UTR	1-empty	.	4910	3-Hs578t_3-tet_3UTR_1-empty_._._72h_1-Ctl	72
72h	1-Ctl	3-Hs578t_3-tet_3UTR	2-dox	.	2695	3-Hs578t_3-tet_3UTR_2-dox_._._72h_1-Ctl	72
72h	1-Ctl	3-Hs578t_3-tet_3UTR	2-dox	.	2299	3-Hs578t_3-tet_3UTR_2-dox_._._72h_1-Ctl	72
72h	1-Ctl	3-Hs578t_3-tet_3UTR	2-dox	.	2482	3-Hs578t_3-tet_3UTR_2-dox_._._72h_1-Ctl	72
72h	1-Ctl	3-Hs578t_3-tet_3UTR	2-dox	.	2006	3-Hs578t_3-tet_3UTR_2-dox_._._72h_1-Ctl	72
96h	1-Ctl	3-Hs578t_3-tet_3UTR	1-empty	.	7766	3-Hs578t_3-tet_3UTR_1-empty_._._96h_1-Ctl	96
96h	1-Ctl	3-Hs578t_3-tet_3UTR	1-empty	.	8451	3-Hs578t_3-tet_3UTR_1-empty_._._96h_1-Ctl	96
96h	1-Ctl	3-Hs578t_3-tet_3UTR	1-empty	.	9214	3-Hs578t_3-tet_3UTR_1-empty_._._96h_1-Ctl	96
96h	1-Ctl	3-Hs578t_3-tet_3UTR	1-empty	.	8061	3-Hs578t_3-tet_3UTR_1-empty_._._96h_1-Ctl	96
96h	1-Ctl	3-Hs578t_3-tet_3UTR	2-dox	.	3030	3-Hs578t_3-tet_3UTR_2-dox_._._96h_1-Ctl	96
96h	1-Ctl	3-Hs578t_3-tet_3UTR	2-dox	.	2977	3-Hs578t_3-tet_3UTR_2-dox_._._96h_1-Ctl	96
96h	1-Ctl	3-Hs578t_3-tet_3UTR	2-dox	.	2958	3-Hs578t_3-tet_3UTR_2-dox_._._96h_1-Ctl	96
96h	1-Ctl	3-Hs578t_3-tet_3UTR	2-dox	.	3295	3-Hs578t_3-tet_3UTR_2-dox_._._96h_1-Ctl	96

## Sheet: F07b_shELAVL1
FullTag	mean_percent	sd	N	sem	CellLine	Info01	Info02	Timepoint
3-BT549_3-tet_CDSII_1-DMSO_1-Empty_._0	0	0	4	0	3-BT549	3-tet_CDSII	1-Empty	0
3-BT549_3-tet_CDSII_1-DMSO_1-Empty_._0.5	4.789	1.03645	4	0.518224	3-BT549	3-tet_CDSII	1-Empty	0.5
3-BT549_3-tet_CDSII_1-DMSO_1-Empty_._1	5.2435	2.28005	4	1.14002	3-BT549	3-tet_CDSII	1-Empty	1
3-BT549_3-tet_CDSII_1-DMSO_1-Empty_._1.5	6.07375	2.53223	4	1.26611	3-BT549	3-tet_CDSII	1-Empty	1.5
3-BT549_3-tet_CDSII_1-DMSO_1-Empty_._10	30.6303	4.07246	4	2.03623	3-BT549	3-tet_CDSII	1-Empty	10
3-BT549_3-tet_CDSII_1-DMSO_1-Empty_._10.5	31.3307	4.34083	4	2.17041	3-BT549	3-tet_CDSII	1-Empty	10.5
3-BT549_3-tet_CDSII_1-DMSO_1-Empty_._11	32.3603	4.48965	4	2.24483	3-BT549	3-tet_CDSII	1-Empty	11
3-BT549_3-tet_CDSII_1-DMSO_1-Empty_._11.5	33.65	5.10008	4	2.55004	3-BT549	3-tet_CDSII	1-Empty	11.5
3-BT549_3-tet_CDSII_1-DMSO_1-Empty_._12	35.1968	4.64153	4	2.32076	3-BT549	3-tet_CDSII	1-Empty	12
3-BT549_3-tet_CDSII_1-DMSO_1-Empty_._12.5	36.7137	4.4811	4	2.24055	3-BT549	3-tet_CDSII	1-Empty	12.5
3-BT549_3-tet_CDSII_1-DMSO_1-Empty_._13	37.637	5.28874	4	2.64437	3-BT549	3-tet_CDSII	1-Empty	13
3-BT549_3-tet_CDSII_1-DMSO_1-Empty_._13.5	39.1325	4.70389	4	2.35194	3-BT549	3-tet_CDSII	1-Empty	13.5
3-BT549_3-tet_CDSII_1-DMSO_1-Empty_._14	39.976	4.22392	4	2.11196	3-BT549	3-tet_CDSII	1-Empty	14
3-BT549_3-tet_CDSII_1-DMSO_1-Empty_._14.5	40.1313	4.32443	4	2.16222	3-BT549	3-tet_CDSII	1-Empty	14.5
3-BT549_3-tet_CDSII_1-DMSO_1-Empty_._15	41.1512	5.389	4	2.6945	3-BT549	3-tet_CDSII	1-Empty	15
3-BT549_3-tet_CDSII_1-DMSO_1-Empty_._15.5	42.3392	4.9194	4	2.4597	3-BT549	3-tet_CDSII	1-Empty	15.5
3-BT549_3-tet_CDSII_1-DMSO_1-Empty_._16	44.396	4.70057	4	2.35028	3-BT549	3-tet_CDSII	1-Empty	16
3-BT549_3-tet_CDSII_1-DMSO_1-Empty_._16.5	44.082	5.62361	4	2.8118	3-BT549	3-tet_CDSII	1-Empty	16.5
3-BT549_3-tet_CDSII_1-DMSO_1-Empty_._17	45.7593	4.66123	4	2.33062	3-BT549	3-tet_CDSII	1-Empty	17
3-BT549_3-tet_CDSII_1-DMSO_1-Empty_._17.5	45.1587	6.71468	4	3.35734	3-BT549	3-tet_CDSII	1-Empty	17.5
3-BT549_3-tet_CDSII_1-DMSO_1-Empty_._18	46.8158	6.51356	4	3.25678	3-BT549	3-tet_CDSII	1-Empty	18
3-BT549_3-tet_CDSII_1-DMSO_1-Empty_._18.5	47.8608	5.18818	4	2.59409	3-BT549	3-tet_CDSII	1-Empty	18.5
3-BT549_3-tet_CDSII_1-DMSO_1-Empty_._19	49.0985	4.74688	4	2.37344	3-BT549	3-tet_CDSII	1-Empty	19
3-BT549_3-tet_CDSII_1-DMSO_1-Empty_._19.5	49.9085	7.36203	4	3.68101	3-BT549	3-tet_CDSII	1-Empty	19.5
3-BT549_3-tet_CDSII_1-DMSO_1-Empty_._2	6.899	2.86605	4	1.43302	3-BT549	3-tet_CDSII	1-Empty	2
3-BT549_3-tet_CDSII_1-DMSO_1-Empty_._2.5	7.852	3.39244	4	1.69622	3-BT549	3-tet_CDSII	1-Empty	2.5
3-BT549_3-tet_CDSII_1-DMSO_1-Empty_._20	50.8098	5.50248	4	2.75124	3-BT549	3-tet_CDSII	1-Empty	20
3-BT549_3-tet_CDSII_1-DMSO_1-Empty_._20.5	51.879	3.93843	4	1.96921	3-BT549	3-tet_CDSII	1-Empty	20.5
3-BT549_3-tet_CDSII_1-DMSO_1-Empty_._21	52.2555	3.65328	4	1.82664	3-BT549	3-tet_CDSII	1-Empty	21
3-BT549_3-tet_CDSII_1-DMSO_1-Empty_._21.5	52.7398	5.74888	4	2.87444	3-BT549	3-tet_CDSII	1-Empty	21.5
3-BT549_3-tet_CDSII_1-DMSO_1-Empty_._22	54.8608	4.37968	4	2.18984	3-BT549	3-tet_CDSII	1-Empty	22
3-BT549_3-tet_CDSII_1-DMSO_1-Empty_._22.5	54.0215	4.36419	4	2.1821	3-BT549	3-tet_CDSII	1-Empty	22.5
3-BT549_3-tet_CDSII_1-DMSO_1-Empty_._23	56.5303	4.03104	4	2.01552	3-BT549	3-tet_CDSII	1-Empty	23
3-BT549_3-tet_CDSII_1-DMSO_1-Empty_._23.5	57.3528	4.84515	4	2.42257	3-BT549	3-tet_CDSII	1-Empty	23.5
3-BT549_3-tet_CDSII_1-DMSO_1-Empty_._24	57.3398	4.79478	4	2.39739	3-BT549	3-tet_CDSII	1-Empty	24
3-BT549_3-tet_CDSII_1-DMSO_1-Empty_._3	9.38425	3.61441	4	1.8072	3-BT549	3-tet_CDSII	1-Empty	3
3-BT549_3-tet_CDSII_1-DMSO_1-Empty_._3.5	10.6267	3.583	4	1.7915	3-BT549	3-tet_CDSII	1-Empty	3.5
3-BT549_3-tet_CDSII_1-DMSO_1-Empty_._4	12.259	3.77766	4	1.88883	3-BT549	3-tet_CDSII	1-Empty	4
3-BT549_3-tet_CDSII_1-DMSO_1-Empty_._4.5	12.969	3.09407	4	1.54703	3-BT549	3-tet_CDSII	1-Empty	4.5
3-BT549_3-tet_CDSII_1-DMSO_1-Empty_._5	14.8957	3.55133	4	1.77566	3-BT549	3-tet_CDSII	1-Empty	5
3-BT549_3-tet_CDSII_1-DMSO_1-Empty_._5.5	16.6777	3.75369	4	1.87685	3-BT549	3-tet_CDSII	1-Empty	5.5
3-BT549_3-tet_CDSII_1-DMSO_1-Empty_._6	18.777	3.14718	4	1.57359	3-BT549	3-tet_CDSII	1-Empty	6
3-BT549_3-tet_CDSII_1-DMSO_1-Empty_._6.5	19.7432	3.22407	4	1.61204	3-BT549	3-tet_CDSII	1-Empty	6.5
3-BT549_3-tet_CDSII_1-DMSO_1-Empty_._7	21.9123	2.7055	4	1.35275	3-BT549	3-tet_CDSII	1-Empty	7
3-BT549_3-tet_CDSII_1-DMSO_1-Empty_._7.5	23.3188	3.10052	4	1.55026	3-BT549	3-tet_CDSII	1-Empty	7.5
3-BT549_3-tet_CDSII_1-DMSO_1-Empty_._8	24.831	2.96483	4	1.48241	3-BT549	3-tet_CDSII	1-Empty	8
3-BT549_3-tet_CDSII_1-DMSO_1-Empty_._8.5	26.1627	3.69994	4	1.84997	3-BT549	3-tet_CDSII	1-Empty	8.5
3-BT549_3-tet_CDSII_1-DMSO_1-Empty_._9	28.082	3.69824	4	1.84912	3-BT549	3-tet_CDSII	1-Empty	9
3-BT549_3-tet_CDSII_1-DMSO_1-Empty_._9.5	29.1627	3.75109	4	1.87555	3-BT549	3-tet_CDSII	1-Empty	9.5
3-BT549_3-tet_CDSII_1-DMSO_2-Dox_._0	0	0	4	0	3-BT549	3-tet_CDSII	2-Dox	0
3-BT549_3-tet_CDSII_1-DMSO_2-Dox_._0.5	4.39075	1.18836	4	0.594182	3-BT549	3-tet_CDSII	2-Dox	0.5
3-BT549_3-tet_CDSII_1-DMSO_2-Dox_._1	6.442	1.28751	4	0.643753	3-BT549	3-tet_CDSII	2-Dox	1
3-BT549_3-tet_CDSII_1-DMSO_2-Dox_._1.5	7.3185	1.52732	4	0.763659	3-BT549	3-tet_CDSII	2-Dox	1.5
3-BT549_3-tet_CDSII_1-DMSO_2-Dox_._10	22.9505	3.63685	4	1.81843	3-BT549	3-tet_CDSII	2-Dox	10
3-BT549_3-tet_CDSII_1-DMSO_2-Dox_._10.5	23.6077	3.72708	4	1.86354	3-BT549	3-tet_CDSII	2-Dox	10.5
3-BT549_3-tet_CDSII_1-DMSO_2-Dox_._11	23.8998	3.42919	4	1.7146	3-BT549	3-tet_CDSII	2-Dox	11
3-BT549_3-tet_CDSII_1-DMSO_2-Dox_._11.5	24.7692	3.12258	4	1.56129	3-BT549	3-tet_CDSII	2-Dox	11.5
3-BT549_3-tet_CDSII_1-DMSO_2-Dox_._12	25.557	4.25116	4	2.12558	3-BT549	3-tet_CDSII	2-Dox	12
3-BT549_3-tet_CDSII_1-DMSO_2-Dox_._12.5	27.031	3.57251	4	1.78625	3-BT549	3-tet_CDSII	2-Dox	12.5
3-BT549_3-tet_CDSII_1-DMSO_2-Dox_._13	27.8807	3.02162	4	1.51081	3-BT549	3-tet_CDSII	2-Dox	13
3-BT549_3-tet_CDSII_1-DMSO_2-Dox_._13.5	28.7538	3.38964	4	1.69482	3-BT549	3-tet_CDSII	2-Dox	13.5
3-BT549_3-tet_CDSII_1-DMSO_2-Dox_._14	29.9868	4.09568	4	2.04784	3-BT549	3-tet_CDSII	2-Dox	14
3-BT549_3-tet_CDSII_1-DMSO_2-Dox_._14.5	30.2222	3.89432	4	1.94716	3-BT549	3-tet_CDSII	2-Dox	14.5
3-BT549_3-tet_CDSII_1-DMSO_2-Dox_._15	30.2467	4.04317	4	2.02159	3-BT549	3-tet_CDSII	2-Dox	15
3-BT549_3-tet_CDSII_1-DMSO_2-Dox_._15.5	30.5763	4.17571	4	2.08785	3-BT549	3-tet_CDSII	2-Dox	15.5
3-BT549_3-tet_CDSII_1-DMSO_2-Dox_._16	31.4587	3.54417	4	1.77208	3-BT549	3-tet_CDSII	2-Dox	16
3-BT549_3-tet_CDSII_1-DMSO_2-Dox_._16.5	33.4468	4.054	4	2.027	3-BT549	3-tet_CDSII	2-Dox	16.5
3-BT549_3-tet_CDSII_1-DMSO_2-Dox_._17	33.7848	5.22596	4	2.61298	3-BT549	3-tet_CDSII	2-Dox	17
3-BT549_3-tet_CDSII_1-DMSO_2-Dox_._17.5	34.663	5.57339	4	2.78669	3-BT549	3-tet_CDSII	2-Dox	17.5
3-BT549_3-tet_CDSII_1-DMSO_2-Dox_._18	35.666	3.7408	4	1.8704	3-BT549	3-tet_CDSII	2-Dox	18
3-BT549_3-tet_CDSII_1-DMSO_2-Dox_._18.5	35.3567	3.72818	4	1.86409	3-BT549	3-tet_CDSII	2-Dox	18.5
3-BT549_3-tet_CDSII_1-DMSO_2-Dox_._19	36.5555	4.49298	4	2.24649	3-BT549	3-tet_CDSII	2-Dox	19
3-BT549_3-tet_CDSII_1-DMSO_2-Dox_._19.5	37.4492	4.00252	4	2.00126	3-BT549	3-tet_CDSII	2-Dox	19.5
3-BT549_3-tet_CDSII_1-DMSO_2-Dox_._2	8.331	1.64935	4	0.824676	3-BT549	3-tet_CDSII	2-Dox	2
3-BT549_3-tet_CDSII_1-DMSO_2-Dox_._2.5	8.98725	1.78308	4	0.891539	3-BT549	3-tet_CDSII	2-Dox	2.5
3-BT549_3-tet_CDSII_1-DMSO_2-Dox_._20	38.3903	5.34024	4	2.67012	3-BT549	3-tet_CDSII	2-Dox	20
3-BT549_3-tet_CDSII_1-DMSO_2-Dox_._20.5	39.442	4.39409	4	2.19705	3-BT549	3-tet_CDSII	2-Dox	20.5
3-BT549_3-tet_CDSII_1-DMSO_2-Dox_._21	40.2422	4.31301	4	2.15651	3-BT549	3-tet_CDSII	2-Dox	21
3-BT549_3-tet_CDSII_1-DMSO_2-Dox_._21.5	40.4898	4.11317	4	2.05659	3-BT549	3-tet_CDSII	2-Dox	21.5
3-BT549_3-tet_CDSII_1-DMSO_2-Dox_._22	40.6073	3.73129	4	1.86564	3-BT549	3-tet_CDSII	2-Dox	22
3-BT549_3-tet_CDSII_1-DMSO_2-Dox_._22.5	42.293	5.51048	4	2.75524	3-BT549	3-tet_CDSII	2-Dox	22.5
3-BT549_3-tet_CDSII_1-DMSO_2-Dox_._23	42.3028	5.47119	4	2.7356	3-BT549	3-tet_CDSII	2-Dox	23
3-BT549_3-tet_CDSII_1-DMSO_2-Dox_._23.5	42.9967	3.42562	4	1.71281	3-BT549	3-tet_CDSII	2-Dox	23.5
3-BT549_3-tet_CDSII_1-DMSO_2-Dox_._24	44.2903	4.70671	4	2.35336	3-BT549	3-tet_CDSII	2-Dox	24
3-BT549_3-tet_CDSII_1-DMSO_2-Dox_._3	9.3715	1.74248	4	0.871238	3-BT549	3-tet_CDSII	2-Dox	3
3-BT549_3-tet_CDSII_1-DMSO_2-Dox_._3.5	9.91925	1.75611	4	0.878057	3-BT549	3-tet_CDSII	2-Dox	3.5
3-BT549_3-tet_CDSII_1-DMSO_2-Dox_._4	10.402	1.68302	4	0.841508	3-BT549	3-tet_CDSII	2-Dox	4
3-BT549_3-tet_CDSII_1-DMSO_2-Dox_._4.5	10.9225	1.68352	4	0.841762	3-BT549	3-tet_CDSII	2-Dox	4.5
3-BT549_3-tet_CDSII_1-DMSO_2-Dox_._5	12.0382	2.06955	4	1.03477	3-BT549	3-tet_CDSII	2-Dox	5
3-BT549_3-tet_CDSII_1-DMSO_2-Dox_._5.5	12.7185	2.04683	4	1.02341	3-BT549	3-tet_CDSII	2-Dox	5.5
3-BT549_3-tet_CDSII_1-DMSO_2-Dox_._6	13.6288	2.01416	4	1.00708	3-BT549	3-tet_CDSII	2-Dox	6
3-BT549_3-tet_CDSII_1-DMSO_2-Dox_._6.5	14.7562	1.63883	4	0.819417	3-BT549	3-tet_CDSII	2-Dox	6.5
3-BT549_3-tet_CDSII_1-DMSO_2-Dox_._7	16.6395	2.31753	4	1.15876	3-BT549	3-tet_CDSII	2-Dox	7
3-BT549_3-tet_CDSII_1-DMSO_2-Dox_._7.5	17.22	2.63317	4	1.31659	3-BT549	3-tet_CDSII	2-Dox	7.5
3-BT549_3-tet_CDSII_1-DMSO_2-Dox_._8	18.572	2.41658	4	1.20829	3-BT549	3-tet_CDSII	2-Dox	8
3-BT549_3-tet_CDSII_1-DMSO_2-Dox_._8.5	19.4405	2.73684	4	1.36842	3-BT549	3-tet_CDSII	2-Dox	8.5
3-BT549_3-tet_CDSII_1-DMSO_2-Dox_._9	20.1995	2.86884	4	1.43442	3-BT549	3-tet_CDSII	2-Dox	9
3-BT549_3-tet_CDSII_1-DMSO_2-Dox_._9.5	21.3017	2.90934	4	1.45467	3-BT549	3-tet_CDSII	2-Dox	9.5
2-MB231_1-tet_CDS_1-Empty_._._0	0	0	5	0	2-MB231	1-tet_CDS	1-Empty	0
2-MB231_1-tet_CDS_1-Empty_._._0.5	6.946	0.519919	5	0.232515	2-MB231	1-tet_CDS	1-Empty	0.5
2-MB231_1-tet_CDS_1-Empty_._._1	8.5852	0.863391	5	0.38612	2-MB231	1-tet_CDS	1-Empty	1
2-MB231_1-tet_CDS_1-Empty_._._1.5	9.9732	1.4172	5	0.633792	2-MB231	1-tet_CDS	1-Empty	1.5
2-MB231_1-tet_CDS_1-Empty_._._10	51.3848	6.98587	5	3.12417	2-MB231	1-tet_CDS	1-Empty	10
2-MB231_1-tet_CDS_1-Empty_._._10.5	53.1212	6.169	5	2.75886	2-MB231	1-tet_CDS	1-Empty	10.5
2-MB231_1-tet_CDS_1-Empty_._._11	54.9588	6.37267	5	2.84994	2-MB231	1-tet_CDS	1-Empty	11
2-MB231_1-tet_CDS_1-Empty_._._11.5	56.5916	6.19346	5	2.7698	2-MB231	1-tet_CDS	1-Empty	11.5
2-MB231_1-tet_CDS_1-Empty_._._12	58.316	6.56367	5	2.93536	2-MB231	1-tet_CDS	1-Empty	12
2-MB231_1-tet_CDS_1-Empty_._._12.5	59.7444	6.14947	5	2.75013	2-MB231	1-tet_CDS	1-Empty	12.5
2-MB231_1-tet_CDS_1-Empty_._._13	60.8788	6.4581	5	2.88815	2-MB231	1-tet_CDS	1-Empty	13
2-MB231_1-tet_CDS_1-Empty_._._13.5	61.9644	6.32845	5	2.83017	2-MB231	1-tet_CDS	1-Empty	13.5
2-MB231_1-tet_CDS_1-Empty_._._14	63.437	6.39403	5	2.8595	2-MB231	1-tet_CDS	1-Empty	14
2-MB231_1-tet_CDS_1-Empty_._._14.5	64.766	5.89961	5	2.63839	2-MB231	1-tet_CDS	1-Empty	14.5
2-MB231_1-tet_CDS_1-Empty_._._15	66.002	5.79909	5	2.59343	2-MB231	1-tet_CDS	1-Empty	15
2-MB231_1-tet_CDS_1-Empty_._._15.5	66.8102	5.55607	5	2.48475	2-MB231	1-tet_CDS	1-Empty	15.5
2-MB231_1-tet_CDS_1-Empty_._._16	67.3168	5.5698	5	2.49089	2-MB231	1-tet_CDS	1-Empty	16
2-MB231_1-tet_CDS_1-Empty_._._16.5	68.536	4.85896	5	2.17299	2-MB231	1-tet_CDS	1-Empty	16.5
2-MB231_1-tet_CDS_1-Empty_._._17	69.1888	5.06079	5	2.26326	2-MB231	1-tet_CDS	1-Empty	17
2-MB231_1-tet_CDS_1-Empty_._._17.5	70.2588	4.55462	5	2.03689	2-MB231	1-tet_CDS	1-Empty	17.5
2-MB231_1-tet_CDS_1-Empty_._._18	71.2022	4.42129	5	1.97726	2-MB231	1-tet_CDS	1-Empty	18
2-MB231_1-tet_CDS_1-Empty_._._18.5	71.8586	4.36331	5	1.95133	2-MB231	1-tet_CDS	1-Empty	18.5
2-MB231_1-tet_CDS_1-Empty_._._19	72.3	3.83751	5	1.71619	2-MB231	1-tet_CDS	1-Empty	19
2-MB231_1-tet_CDS_1-Empty_._._19.5	72.939	3.64859	5	1.6317	2-MB231	1-tet_CDS	1-Empty	19.5
2-MB231_1-tet_CDS_1-Empty_._._2	11.7228	1.74418	5	0.780023	2-MB231	1-tet_CDS	1-Empty	2
2-MB231_1-tet_CDS_1-Empty_._._2.5	13.8714	1.94207	5	0.868518	2-MB231	1-tet_CDS	1-Empty	2.5
2-MB231_1-tet_CDS_1-Empty_._._20	73.4028	3.6257	5	1.62146	2-MB231	1-tet_CDS	1-Empty	20
2-MB231_1-tet_CDS_1-Empty_._._20.5	73.9596	3.61467	5	1.61653	2-MB231	1-tet_CDS	1-Empty	20.5
2-MB231_1-tet_CDS_1-Empty_._._21	74.4438	3.69199	5	1.65111	2-MB231	1-tet_CDS	1-Empty	21
2-MB231_1-tet_CDS_1-Empty_._._21.5	74.9564	3.49833	5	1.5645	2-MB231	1-tet_CDS	1-Empty	21.5
2-MB231_1-tet_CDS_1-Empty_._._22	75.2588	3.42833	5	1.5332	2-MB231	1-tet_CDS	1-Empty	22
2-MB231_1-tet_CDS_1-Empty_._._22.5	75.6064	3.23467	5	1.44659	2-MB231	1-tet_CDS	1-Empty	22.5
2-MB231_1-tet_CDS_1-Empty_._._23	75.7922	3.31387	5	1.48201	2-MB231	1-tet_CDS	1-Empty	23
2-MB231_1-tet_CDS_1-Empty_._._23.5	76.1112	3.43966	5	1.53826	2-MB231	1-tet_CDS	1-Empty	23.5
2-MB231_1-tet_CDS_1-Empty_._._3	16.4192	1.89052	5	0.845466	2-MB231	1-tet_CDS	1-Empty	3
2-MB231_1-tet_CDS_1-Empty_._._3.5	18.1802	2.99671	5	1.34017	2-MB231	1-tet_CDS	1-Empty	3.5
2-MB231_1-tet_CDS_1-Empty_._._4	21.0392	3.45062	5	1.54316	2-MB231	1-tet_CDS	1-Empty	4
2-MB231_1-tet_CDS_1-Empty_._._4.5	23.655	3.77448	5	1.688	2-MB231	1-tet_CDS	1-Empty	4.5
2-MB231_1-tet_CDS_1-Empty_._._5	26.5056	4.63522	5	2.07293	2-MB231	1-tet_CDS	1-Empty	5
2-MB231_1-tet_CDS_1-Empty_._._5.5	29.4238	5.27597	5	2.35948	2-MB231	1-tet_CDS	1-Empty	5.5
2-MB231_1-tet_CDS_1-Empty_._._6	31.8592	5.48365	5	2.45236	2-MB231	1-tet_CDS	1-Empty	6
2-MB231_1-tet_CDS_1-Empty_._._6.5	34.9244	6.22979	5	2.78605	2-MB231	1-tet_CDS	1-Empty	6.5
2-MB231_1-tet_CDS_1-Empty_._._7	37.5402	6.35844	5	2.84358	2-MB231	1-tet_CDS	1-Empty	7
2-MB231_1-tet_CDS_1-Empty_._._7.5	40.1744	6.60894	5	2.95561	2-MB231	1-tet_CDS	1-Empty	7.5
2-MB231_1-tet_CDS_1-Empty_._._8	42.2968	6.68399	5	2.98917	2-MB231	1-tet_CDS	1-Empty	8
2-MB231_1-tet_CDS_1-Empty_._._8.5	44.7342	7.13088	5	3.18903	2-MB231	1-tet_CDS	1-Empty	8.5
2-MB231_1-tet_CDS_1-Empty_._._9	46.9924	7.06957	5	3.16161	2-MB231	1-tet_CDS	1-Empty	9
2-MB231_1-tet_CDS_1-Empty_._._9.5	49.293	6.82535	5	3.05239	2-MB231	1-tet_CDS	1-Empty	9.5
2-MB231_1-tet_CDS_2-Dox_._._0	0	0	5	0	2-MB231	1-tet_CDS	2-Dox	0
2-MB231_1-tet_CDS_2-Dox_._._0.5	4.7462	3.1414	5	1.40488	2-MB231	1-tet_CDS	2-Dox	0.5
2-MB231_1-tet_CDS_2-Dox_._._1	7.1332	2.16675	5	0.969002	2-MB231	1-tet_CDS	2-Dox	1
2-MB231_1-tet_CDS_2-Dox_._._1.5	11.1186	2.30692	5	1.03168	2-MB231	1-tet_CDS	2-Dox	1.5
2-MB231_1-tet_CDS_2-Dox_._._10	42.4708	6.25178	5	2.79588	2-MB231	1-tet_CDS	2-Dox	10
2-MB231_1-tet_CDS_2-Dox_._._10.5	44.7702	5.80916	5	2.59794	2-MB231	1-tet_CDS	2-Dox	10.5
2-MB231_1-tet_CDS_2-Dox_._._11	45.6836	5.83643	5	2.61013	2-MB231	1-tet_CDS	2-Dox	11
2-MB231_1-tet_CDS_2-Dox_._._11.5	46.167	5.86545	5	2.62311	2-MB231	1-tet_CDS	2-Dox	11.5
2-MB231_1-tet_CDS_2-Dox_._._12	47.5014	5.23611	5	2.34166	2-MB231	1-tet_CDS	2-Dox	12
2-MB231_1-tet_CDS_2-Dox_._._12.5	49.2962	6.2898	5	2.81289	2-MB231	1-tet_CDS	2-Dox	12.5
2-MB231_1-tet_CDS_2-Dox_._._13	50.0076	5.25783	5	2.35137	2-MB231	1-tet_CDS	2-Dox	13
2-MB231_1-tet_CDS_2-Dox_._._13.5	50.7396	5.95972	5	2.66527	2-MB231	1-tet_CDS	2-Dox	13.5
2-MB231_1-tet_CDS_2-Dox_._._14	50.7942	5.44204	5	2.43375	2-MB231	1-tet_CDS	2-Dox	14
2-MB231_1-tet_CDS_2-Dox_._._14.5	51.5422	5.26799	5	2.35592	2-MB231	1-tet_CDS	2-Dox	14.5
2-MB231_1-tet_CDS_2-Dox_._._15	52.198	5.46612	5	2.44452	2-MB231	1-tet_CDS	2-Dox	15
2-MB231_1-tet_CDS_2-Dox_._._15.5	52.832	5.46464	5	2.44386	2-MB231	1-tet_CDS	2-Dox	15.5
2-MB231_1-tet_CDS_2-Dox_._._16	53.1888	5.52316	5	2.47003	2-MB231	1-tet_CDS	2-Dox	16
2-MB231_1-tet_CDS_2-Dox_._._16.5	53.5836	5.55539	5	2.48444	2-MB231	1-tet_CDS	2-Dox	16.5
2-MB231_1-tet_CDS_2-Dox_._._17	53.8326	5.20708	5	2.32868	2-MB231	1-tet_CDS	2-Dox	17
2-MB231_1-tet_CDS_2-Dox_._._17.5	54.0048	5.00215	5	2.23703	2-MB231	1-tet_CDS	2-Dox	17.5
2-MB231_1-tet_CDS_2-Dox_._._18	55.0056	4.62821	5	2.0698	2-MB231	1-tet_CDS	2-Dox	18
2-MB231_1-tet_CDS_2-Dox_._._18.5	55.4018	5.03362	5	2.2511	2-MB231	1-tet_CDS	2-Dox	18.5
2-MB231_1-tet_CDS_2-Dox_._._19	55.6884	4.74201	5	2.12069	2-MB231	1-tet_CDS	2-Dox	19
2-MB231_1-tet_CDS_2-Dox_._._19.5	56.0032	4.62385	5	2.06785	2-MB231	1-tet_CDS	2-Dox	19.5
2-MB231_1-tet_CDS_2-Dox_._._2	12.7356	2.59228	5	1.1593	2-MB231	1-tet_CDS	2-Dox	2
2-MB231_1-tet_CDS_2-Dox_._._2.5	15.381	1.39661	5	0.624582	2-MB231	1-tet_CDS	2-Dox	2.5
2-MB231_1-tet_CDS_2-Dox_._._20	56.3884	4.54109	5	2.03084	2-MB231	1-tet_CDS	2-Dox	20
2-MB231_1-tet_CDS_2-Dox_._._20.5	56.7442	4.32676	5	1.93499	2-MB231	1-tet_CDS	2-Dox	20.5
2-MB231_1-tet_CDS_2-Dox_._._21	57.1336	4.44608	5	1.98835	2-MB231	1-tet_CDS	2-Dox	21
2-MB231_1-tet_CDS_2-Dox_._._21.5	57.924	4.0579	5	1.81475	2-MB231	1-tet_CDS	2-Dox	21.5
2-MB231_1-tet_CDS_2-Dox_._._22	58.2328	4.54118	5	2.03088	2-MB231	1-tet_CDS	2-Dox	22
2-MB231_1-tet_CDS_2-Dox_._._22.5	58.47	4.26863	5	1.90899	2-MB231	1-tet_CDS	2-Dox	22.5
2-MB231_1-tet_CDS_2-Dox_._._23	58.739	4.32444	5	1.93395	2-MB231	1-tet_CDS	2-Dox	23
2-MB231_1-tet_CDS_2-Dox_._._23.5	59.1442	3.91924	5	1.75274	2-MB231	1-tet_CDS	2-Dox	23.5
2-MB231_1-tet_CDS_2-Dox_._._3	15.8376	2.68076	5	1.19887	2-MB231	1-tet_CDS	2-Dox	3
2-MB231_1-tet_CDS_2-Dox_._._3.5	15.6438	3.97917	5	1.77954	2-MB231	1-tet_CDS	2-Dox	3.5
2-MB231_1-tet_CDS_2-Dox_._._4	17.7784	3.54789	5	1.58666	2-MB231	1-tet_CDS	2-Dox	4
2-MB231_1-tet_CDS_2-Dox_._._4.5	20.4038	2.74968	5	1.22969	2-MB231	1-tet_CDS	2-Dox	4.5
2-MB231_1-tet_CDS_2-Dox_._._5	22.3766	4.29438	5	1.92051	2-MB231	1-tet_CDS	2-Dox	5
2-MB231_1-tet_CDS_2-Dox_._._5.5	24.8288	5.31265	5	2.37589	2-MB231	1-tet_CDS	2-Dox	5.5
2-MB231_1-tet_CDS_2-Dox_._._6	26.8274	4.49013	5	2.00805	2-MB231	1-tet_CDS	2-Dox	6
2-MB231_1-tet_CDS_2-Dox_._._6.5	29.6094	5.31706	5	2.37786	2-MB231	1-tet_CDS	2-Dox	6.5
2-MB231_1-tet_CDS_2-Dox_._._7	32.8566	7.26267	5	3.24797	2-MB231	1-tet_CDS	2-Dox	7
2-MB231_1-tet_CDS_2-Dox_._._7.5	33.5268	5.88008	5	2.62965	2-MB231	1-tet_CDS	2-Dox	7.5
2-MB231_1-tet_CDS_2-Dox_._._8	35.6634	6.26149	5	2.80022	2-MB231	1-tet_CDS	2-Dox	8
2-MB231_1-tet_CDS_2-Dox_._._8.5	37.712	5.68121	5	2.54071	2-MB231	1-tet_CDS	2-Dox	8.5
2-MB231_1-tet_CDS_2-Dox_._._9	40.0244	5.36822	5	2.40074	2-MB231	1-tet_CDS	2-Dox	9
2-MB231_1-tet_CDS_2-Dox_._._9.5	41.347	5.65859	5	2.5306	2-MB231	1-tet_CDS	2-Dox	9.5
3-Hs578t_1-tet_CDS_1-Empty_._._0	0	0	8	0	3-Hs578t	1-tet_CDS	1-Empty	0
3-Hs578t_1-tet_CDS_1-Empty_._._0.5	5.30087	2.79964	8	0.989821	3-Hs578t	1-tet_CDS	1-Empty	0.5
3-Hs578t_1-tet_CDS_1-Empty_._._1	7.58988	2.59356	8	0.916962	3-Hs578t	1-tet_CDS	1-Empty	1
3-Hs578t_1-tet_CDS_1-Empty_._._1.5	7.48137	2.32831	8	0.823182	3-Hs578t	1-tet_CDS	1-Empty	1.5
3-Hs578t_1-tet_CDS_1-Empty_._._10	18.5987	2.53259	8	0.895405	3-Hs578t	1-tet_CDS	1-Empty	10
3-Hs578t_1-tet_CDS_1-Empty_._._10.5	17.6385	2.79801	8	0.989244	3-Hs578t	1-tet_CDS	1-Empty	10.5
3-Hs578t_1-tet_CDS_1-Empty_._._11	18.2096	1.96474	8	0.694641	3-Hs578t	1-tet_CDS	1-Empty	11
3-Hs578t_1-tet_CDS_1-Empty_._._11.5	19.8634	2.63646	8	0.93213	3-Hs578t	1-tet_CDS	1-Empty	11.5
3-Hs578t_1-tet_CDS_1-Empty_._._12	20.633	2.8136	8	0.994757	3-Hs578t	1-tet_CDS	1-Empty	12
3-Hs578t_1-tet_CDS_1-Empty_._._12.5	22.2488	2.93789	8	1.0387	3-Hs578t	1-tet_CDS	1-Empty	12.5
3-Hs578t_1-tet_CDS_1-Empty_._._13	22.5018	3.22898	8	1.14162	3-Hs578t	1-tet_CDS	1-Empty	13
3-Hs578t_1-tet_CDS_1-Empty_._._13.5	22.1461	3.13807	8	1.10947	3-Hs578t	1-tet_CDS	1-Empty	13.5
3-Hs578t_1-tet_CDS_1-Empty_._._14	23.6893	2.66671	8	0.942826	3-Hs578t	1-tet_CDS	1-Empty	14
3-Hs578t_1-tet_CDS_1-Empty_._._14.5	25.0039	2.72442	8	0.963226	3-Hs578t	1-tet_CDS	1-Empty	14.5
3-Hs578t_1-tet_CDS_1-Empty_._._15	25.4481	2.90356	8	1.02656	3-Hs578t	1-tet_CDS	1-Empty	15
3-Hs578t_1-tet_CDS_1-Empty_._._15.5	27.5129	2.93289	8	1.03693	3-Hs578t	1-tet_CDS	1-Empty	15.5
3-Hs578t_1-tet_CDS_1-Empty_._._16	26.5416	3.77887	8	1.33603	3-Hs578t	1-tet_CDS	1-Empty	16
3-Hs578t_1-tet_CDS_1-Empty_._._16.5	27.6122	3.41463	8	1.20726	3-Hs578t	1-tet_CDS	1-Empty	16.5
3-Hs578t_1-tet_CDS_1-Empty_._._17	28.4564	3.79467	8	1.34162	3-Hs578t	1-tet_CDS	1-Empty	17
3-Hs578t_1-tet_CDS_1-Empty_._._17.5	30.6181	4.23854	8	1.49855	3-Hs578t	1-tet_CDS	1-Empty	17.5
3-Hs578t_1-tet_CDS_1-Empty_._._18	31.994	5.52864	8	1.95467	3-Hs578t	1-tet_CDS	1-Empty	18
3-Hs578t_1-tet_CDS_1-Empty_._._18.5	32.4809	5.01545	8	1.77323	3-Hs578t	1-tet_CDS	1-Empty	18.5
3-Hs578t_1-tet_CDS_1-Empty_._._19	31.9028	4.40065	8	1.55587	3-Hs578t	1-tet_CDS	1-Empty	19
3-Hs578t_1-tet_CDS_1-Empty_._._19.5	32.3601	4.48471	8	1.58558	3-Hs578t	1-tet_CDS	1-Empty	19.5
3-Hs578t_1-tet_CDS_1-Empty_._._2	8.07725	3.90296	8	1.37991	3-Hs578t	1-tet_CDS	1-Empty	2
3-Hs578t_1-tet_CDS_1-Empty_._._2.5	9.047	2.53498	8	0.89625	3-Hs578t	1-tet_CDS	1-Empty	2.5
3-Hs578t_1-tet_CDS_1-Empty_._._20	34.2172	5.2567	8	1.85852	3-Hs578t	1-tet_CDS	1-Empty	20
3-Hs578t_1-tet_CDS_1-Empty_._._20.5	33.701	4.85129	8	1.71519	3-Hs578t	1-tet_CDS	1-Empty	20.5
3-Hs578t_1-tet_CDS_1-Empty_._._21	34.8721	5.36877	8	1.89815	3-Hs578t	1-tet_CDS	1-Empty	21
3-Hs578t_1-tet_CDS_1-Empty_._._21.5	36.8032	6.73964	8	2.38282	3-Hs578t	1-tet_CDS	1-Empty	21.5
3-Hs578t_1-tet_CDS_1-Empty_._._22	38.6305	7.02146	8	2.48246	3-Hs578t	1-tet_CDS	1-Empty	22
3-Hs578t_1-tet_CDS_1-Empty_._._22.5	37.7092	6.53607	8	2.31085	3-Hs578t	1-tet_CDS	1-Empty	22.5
3-Hs578t_1-tet_CDS_1-Empty_._._23	39.3164	6.76153	8	2.39056	3-Hs578t	1-tet_CDS	1-Empty	23
3-Hs578t_1-tet_CDS_1-Empty_._._23.5	38.1676	6.59197	8	2.33061	3-Hs578t	1-tet_CDS	1-Empty	23.5
3-Hs578t_1-tet_CDS_1-Empty_._._3	9.07512	2.7748	8	0.981039	3-Hs578t	1-tet_CDS	1-Empty	3
3-Hs578t_1-tet_CDS_1-Empty_._._3.5	9.59662	3.49907	8	1.23711	3-Hs578t	1-tet_CDS	1-Empty	3.5
3-Hs578t_1-tet_CDS_1-Empty_._._4	9.73263	3.40582	8	1.20414	3-Hs578t	1-tet_CDS	1-Empty	4
3-Hs578t_1-tet_CDS_1-Empty_._._4.5	10.7535	2.70162	8	0.955168	3-Hs578t	1-tet_CDS	1-Empty	4.5
3-Hs578t_1-tet_CDS_1-Empty_._._5	11.3837	2.22349	8	0.786124	3-Hs578t	1-tet_CDS	1-Empty	5
3-Hs578t_1-tet_CDS_1-Empty_._._5.5	11.2834	2.48179	8	0.877446	3-Hs578t	1-tet_CDS	1-Empty	5.5
3-Hs578t_1-tet_CDS_1-Empty_._._6	11.6119	2.65776	8	0.93966	3-Hs578t	1-tet_CDS	1-Empty	6
3-Hs578t_1-tet_CDS_1-Empty_._._6.5	12.1651	2.23304	8	0.789498	3-Hs578t	1-tet_CDS	1-Empty	6.5
3-Hs578t_1-tet_CDS_1-Empty_._._7	13.1073	2.88077	8	1.01851	3-Hs578t	1-tet_CDS	1-Empty	7
3-Hs578t_1-tet_CDS_1-Empty_._._7.5	14.0776	3.0568	8	1.08074	3-Hs578t	1-tet_CDS	1-Empty	7.5
3-Hs578t_1-tet_CDS_1-Empty_._._8	14.5823	2.55639	8	0.903821	3-Hs578t	1-tet_CDS	1-Empty	8
3-Hs578t_1-tet_CDS_1-Empty_._._8.5	15.4409	3.0433	8	1.07597	3-Hs578t	1-tet_CDS	1-Empty	8.5
3-Hs578t_1-tet_CDS_1-Empty_._._9	15.7674	2.18501	8	0.772518	3-Hs578t	1-tet_CDS	1-Empty	9
3-Hs578t_1-tet_CDS_1-Empty_._._9.5	16.5673	3.44372	8	1.21754	3-Hs578t	1-tet_CDS	1-Empty	9.5
3-Hs578t_1-tet_CDS_2-Dox_._._0	0	0	8	0	3-Hs578t	1-tet_CDS	2-Dox	0
3-Hs578t_1-tet_CDS_2-Dox_._._0.5	3.97525	4.37309	8	1.54612	3-Hs578t	1-tet_CDS	2-Dox	0.5
3-Hs578t_1-tet_CDS_2-Dox_._._1	2.80262	3.15565	8	1.11569	3-Hs578t	1-tet_CDS	2-Dox	1
3-Hs578t_1-tet_CDS_2-Dox_._._1.5	5.07175	4.78423	8	1.69148	3-Hs578t	1-tet_CDS	2-Dox	1.5
3-Hs578t_1-tet_CDS_2-Dox_._._10	16.8954	8.36281	8	2.9567	3-Hs578t	1-tet_CDS	2-Dox	10
3-Hs578t_1-tet_CDS_2-Dox_._._10.5	18.6196	9.05259	8	3.20057	3-Hs578t	1-tet_CDS	2-Dox	10.5
3-Hs578t_1-tet_CDS_2-Dox_._._11	17.705	9.23016	8	3.26335	3-Hs578t	1-tet_CDS	2-Dox	11
3-Hs578t_1-tet_CDS_2-Dox_._._11.5	19.261	7.44339	8	2.63164	3-Hs578t	1-tet_CDS	2-Dox	11.5
3-Hs578t_1-tet_CDS_2-Dox_._._12	18.7319	8.4763	8	2.99682	3-Hs578t	1-tet_CDS	2-Dox	12
3-Hs578t_1-tet_CDS_2-Dox_._._12.5	19.0377	8.41838	8	2.97635	3-Hs578t	1-tet_CDS	2-Dox	12.5
3-Hs578t_1-tet_CDS_2-Dox_._._13	19.4079	8.97433	8	3.1729	3-Hs578t	1-tet_CDS	2-Dox	13
3-Hs578t_1-tet_CDS_2-Dox_._._13.5	21.2375	9.61554	8	3.39961	3-Hs578t	1-tet_CDS	2-Dox	13.5
3-Hs578t_1-tet_CDS_2-Dox_._._14	21.5425	8.63628	8	3.05339	3-Hs578t	1-tet_CDS	2-Dox	14
3-Hs578t_1-tet_CDS_2-Dox_._._14.5	22.7999	9.15139	8	3.23551	3-Hs578t	1-tet_CDS	2-Dox	14.5
3-Hs578t_1-tet_CDS_2-Dox_._._15	21.7386	9.57963	8	3.38691	3-Hs578t	1-tet_CDS	2-Dox	15
3-Hs578t_1-tet_CDS_2-Dox_._._15.5	22.5865	10.1171	8	3.57695	3-Hs578t	1-tet_CDS	2-Dox	15.5
3-Hs578t_1-tet_CDS_2-Dox_._._16	24.5891	9.48514	8	3.3535	3-Hs578t	1-tet_CDS	2-Dox	16
3-Hs578t_1-tet_CDS_2-Dox_._._16.5	23.9352	8.52211	8	3.01302	3-Hs578t	1-tet_CDS	2-Dox	16.5
3-Hs578t_1-tet_CDS_2-Dox_._._17	24.5828	8.69546	8	3.07431	3-Hs578t	1-tet_CDS	2-Dox	17
3-Hs578t_1-tet_CDS_2-Dox_._._17.5	25.2811	8.5773	8	3.03253	3-Hs578t	1-tet_CDS	2-Dox	17.5
3-Hs578t_1-tet_CDS_2-Dox_._._18	26.142	9.65841	8	3.41476	3-Hs578t	1-tet_CDS	2-Dox	18
3-Hs578t_1-tet_CDS_2-Dox_._._18.5	25.4635	9.72499	8	3.4383	3-Hs578t	1-tet_CDS	2-Dox	18.5
3-Hs578t_1-tet_CDS_2-Dox_._._19	26.9608	9.74188	8	3.44427	3-Hs578t	1-tet_CDS	2-Dox	19
3-Hs578t_1-tet_CDS_2-Dox_._._19.5	25.3547	8.40296	8	2.97089	3-Hs578t	1-tet_CDS	2-Dox	19.5
3-Hs578t_1-tet_CDS_2-Dox_._._2	6.15587	5.80217	8	2.05138	3-Hs578t	1-tet_CDS	2-Dox	2
3-Hs578t_1-tet_CDS_2-Dox_._._2.5	5.89138	7.32607	8	2.59016	3-Hs578t	1-tet_CDS	2-Dox	2.5
3-Hs578t_1-tet_CDS_2-Dox_._._20	26.8346	9.11403	8	3.2223	3-Hs578t	1-tet_CDS	2-Dox	20
3-Hs578t_1-tet_CDS_2-Dox_._._20.5	27.0867	9.52548	8	3.36777	3-Hs578t	1-tet_CDS	2-Dox	20.5
3-Hs578t_1-tet_CDS_2-Dox_._._21	27.2879	9.4971	8	3.35773	3-Hs578t	1-tet_CDS	2-Dox	21
3-Hs578t_1-tet_CDS_2-Dox_._._21.5	28.372	8.40356	8	2.97111	3-Hs578t	1-tet_CDS	2-Dox	21.5
3-Hs578t_1-tet_CDS_2-Dox_._._22	28.8568	10.1402	8	3.58509	3-Hs578t	1-tet_CDS	2-Dox	22
3-Hs578t_1-tet_CDS_2-Dox_._._22.5	29.5182	10.2149	8	3.6115	3-Hs578t	1-tet_CDS	2-Dox	22.5
3-Hs578t_1-tet_CDS_2-Dox_._._23	29.2831	11.1844	8	3.95429	3-Hs578t	1-tet_CDS	2-Dox	23
3-Hs578t_1-tet_CDS_2-Dox_._._23.5	28.2191	9.8967	8	3.49901	3-Hs578t	1-tet_CDS	2-Dox	23.5
3-Hs578t_1-tet_CDS_2-Dox_._._3	6.3045	7.47431	8	2.64257	3-Hs578t	1-tet_CDS	2-Dox	3
3-Hs578t_1-tet_CDS_2-Dox_._._3.5	8.9935	7.70281	8	2.72335	3-Hs578t	1-tet_CDS	2-Dox	3.5
3-Hs578t_1-tet_CDS_2-Dox_._._4	7.49625	5.79637	8	2.04932	3-Hs578t	1-tet_CDS	2-Dox	4
3-Hs578t_1-tet_CDS_2-Dox_._._4.5	7.582	6.11326	8	2.16136	3-Hs578t	1-tet_CDS	2-Dox	4.5
3-Hs578t_1-tet_CDS_2-Dox_._._5	9.11712	5.52104	8	1.95198	3-Hs578t	1-tet_CDS	2-Dox	5
3-Hs578t_1-tet_CDS_2-Dox_._._5.5	10.6	7.51525	8	2.65704	3-Hs578t	1-tet_CDS	2-Dox	5.5
3-Hs578t_1-tet_CDS_2-Dox_._._6	10.4001	7.59299	8	2.68453	3-Hs578t	1-tet_CDS	2-Dox	6
3-Hs578t_1-tet_CDS_2-Dox_._._6.5	11.5946	6.42551	8	2.27176	3-Hs578t	1-tet_CDS	2-Dox	6.5
3-Hs578t_1-tet_CDS_2-Dox_._._7	11.5815	6.65222	8	2.35192	3-Hs578t	1-tet_CDS	2-Dox	7
3-Hs578t_1-tet_CDS_2-Dox_._._7.5	12.7965	6.31269	8	2.23187	3-Hs578t	1-tet_CDS	2-Dox	7.5
3-Hs578t_1-tet_CDS_2-Dox_._._8	12.8546	8.13814	8	2.87727	3-Hs578t	1-tet_CDS	2-Dox	8
3-Hs578t_1-tet_CDS_2-Dox_._._8.5	13.5929	8.47561	8	2.99658	3-Hs578t	1-tet_CDS	2-Dox	8.5
3-Hs578t_1-tet_CDS_2-Dox_._._9	13.2747	6.31515	8	2.23274	3-Hs578t	1-tet_CDS	2-Dox	9
3-Hs578t_1-tet_CDS_2-Dox_._._9.5	15.857	7.04994	8	2.49253	3-Hs578t	1-tet_CDS	2-Dox	9.5

## Sheet: F07b_shELAVL1 II
FullTag	mean_percent	sd	N	sem	CellLine	Info01	Info02	Timepoint
1-BT549_2-tet_3UTR_1-Empty_._._0	0	0	7	0	1-BT549	2-tet_3UTR	1-Empty	0
1-BT549_2-tet_3UTR_1-Empty_._._0.5	5.16914	0.799371	7	0.302134	1-BT549	2-tet_3UTR	1-Empty	0.5
1-BT549_2-tet_3UTR_1-Empty_._._1	6.73614	0.900674	7	0.340423	1-BT549	2-tet_3UTR	1-Empty	1
1-BT549_2-tet_3UTR_1-Empty_._._1.5	7.92757	0.949371	7	0.358829	1-BT549	2-tet_3UTR	1-Empty	1.5
1-BT549_2-tet_3UTR_1-Empty_._._10	32.5191	3.07157	7	1.16094	1-BT549	2-tet_3UTR	1-Empty	10
1-BT549_2-tet_3UTR_1-Empty_._._10.5	33.9294	3.28914	7	1.24318	1-BT549	2-tet_3UTR	1-Empty	10.5
1-BT549_2-tet_3UTR_1-Empty_._._11	35.58	3.4555	7	1.30606	1-BT549	2-tet_3UTR	1-Empty	11
1-BT549_2-tet_3UTR_1-Empty_._._11.5	37.0701	3.39032	7	1.28142	1-BT549	2-tet_3UTR	1-Empty	11.5
1-BT549_2-tet_3UTR_1-Empty_._._12	38.6613	3.64524	7	1.37777	1-BT549	2-tet_3UTR	1-Empty	12
1-BT549_2-tet_3UTR_1-Empty_._._12.5	40.424	3.60632	7	1.36306	1-BT549	2-tet_3UTR	1-Empty	12.5
1-BT549_2-tet_3UTR_1-Empty_._._13	42.1329	3.71638	7	1.40466	1-BT549	2-tet_3UTR	1-Empty	13
1-BT549_2-tet_3UTR_1-Empty_._._13.5	43.785	3.98163	7	1.50491	1-BT549	2-tet_3UTR	1-Empty	13.5
1-BT549_2-tet_3UTR_1-Empty_._._14	45.088	4.18084	7	1.58021	1-BT549	2-tet_3UTR	1-Empty	14
1-BT549_2-tet_3UTR_1-Empty_._._14.5	46.5706	3.77259	7	1.4259	1-BT549	2-tet_3UTR	1-Empty	14.5
1-BT549_2-tet_3UTR_1-Empty_._._15	48.3144	4.24222	7	1.60341	1-BT549	2-tet_3UTR	1-Empty	15
1-BT549_2-tet_3UTR_1-Empty_._._15.5	49.6737	4.17808	7	1.57917	1-BT549	2-tet_3UTR	1-Empty	15.5
1-BT549_2-tet_3UTR_1-Empty_._._16	51.1937	4.19492	7	1.58553	1-BT549	2-tet_3UTR	1-Empty	16
1-BT549_2-tet_3UTR_1-Empty_._._16.5	52.5573	4.64169	7	1.75439	1-BT549	2-tet_3UTR	1-Empty	16.5
1-BT549_2-tet_3UTR_1-Empty_._._17	54.1643	4.58419	7	1.73266	1-BT549	2-tet_3UTR	1-Empty	17
1-BT549_2-tet_3UTR_1-Empty_._._17.5	55.3556	4.25842	7	1.60953	1-BT549	2-tet_3UTR	1-Empty	17.5
1-BT549_2-tet_3UTR_1-Empty_._._18	56.59	4.43581	7	1.67658	1-BT549	2-tet_3UTR	1-Empty	18
1-BT549_2-tet_3UTR_1-Empty_._._18.5	57.6214	4.34887	7	1.64372	1-BT549	2-tet_3UTR	1-Empty	18.5
1-BT549_2-tet_3UTR_1-Empty_._._19	58.6801	4.16864	7	1.5756	1-BT549	2-tet_3UTR	1-Empty	19
1-BT549_2-tet_3UTR_1-Empty_._._19.5	59.6716	4.44114	7	1.67859	1-BT549	2-tet_3UTR	1-Empty	19.5
1-BT549_2-tet_3UTR_1-Empty_._._2	9.05943	1.0926	7	0.412965	1-BT549	2-tet_3UTR	1-Empty	2
1-BT549_2-tet_3UTR_1-Empty_._._2.5	10.2284	1.40384	7	0.530603	1-BT549	2-tet_3UTR	1-Empty	2.5
1-BT549_2-tet_3UTR_1-Empty_._._20	60.8014	4.37569	7	1.65386	1-BT549	2-tet_3UTR	1-Empty	20
1-BT549_2-tet_3UTR_1-Empty_._._20.5	61.7189	4.21463	7	1.59298	1-BT549	2-tet_3UTR	1-Empty	20.5
1-BT549_2-tet_3UTR_1-Empty_._._21	62.3804	3.75627	7	1.41974	1-BT549	2-tet_3UTR	1-Empty	21
1-BT549_2-tet_3UTR_1-Empty_._._21.5	63.8016	3.83416	7	1.44918	1-BT549	2-tet_3UTR	1-Empty	21.5
1-BT549_2-tet_3UTR_1-Empty_._._22	64.657	3.94498	7	1.49106	1-BT549	2-tet_3UTR	1-Empty	22
1-BT549_2-tet_3UTR_1-Empty_._._22.5	65.4944	3.8078	7	1.43921	1-BT549	2-tet_3UTR	1-Empty	22.5
1-BT549_2-tet_3UTR_1-Empty_._._23	66.2703	4.02472	7	1.5212	1-BT549	2-tet_3UTR	1-Empty	23
1-BT549_2-tet_3UTR_1-Empty_._._23.5	67.1594	3.68448	7	1.3926	1-BT549	2-tet_3UTR	1-Empty	23.5
1-BT549_2-tet_3UTR_1-Empty_._._3	11.0516	1.49651	7	0.565627	1-BT549	2-tet_3UTR	1-Empty	3
1-BT549_2-tet_3UTR_1-Empty_._._3.5	12.4324	1.34798	7	0.509487	1-BT549	2-tet_3UTR	1-Empty	3.5
1-BT549_2-tet_3UTR_1-Empty_._._4	13.4359	1.61949	7	0.61211	1-BT549	2-tet_3UTR	1-Empty	4
1-BT549_2-tet_3UTR_1-Empty_._._4.5	14.686	1.67942	7	0.634762	1-BT549	2-tet_3UTR	1-Empty	4.5
1-BT549_2-tet_3UTR_1-Empty_._._5	16.1423	1.85502	7	0.70113	1-BT549	2-tet_3UTR	1-Empty	5
1-BT549_2-tet_3UTR_1-Empty_._._5.5	17.8049	2.03824	7	0.770381	1-BT549	2-tet_3UTR	1-Empty	5.5
1-BT549_2-tet_3UTR_1-Empty_._._6	19.4511	1.92236	7	0.726582	1-BT549	2-tet_3UTR	1-Empty	6
1-BT549_2-tet_3UTR_1-Empty_._._6.5	20.8906	2.27085	7	0.858302	1-BT549	2-tet_3UTR	1-Empty	6.5
1-BT549_2-tet_3UTR_1-Empty_._._7	22.4221	2.20875	7	0.83483	1-BT549	2-tet_3UTR	1-Empty	7
1-BT549_2-tet_3UTR_1-Empty_._._7.5	24.1499	2.22668	7	0.841604	1-BT549	2-tet_3UTR	1-Empty	7.5
1-BT549_2-tet_3UTR_1-Empty_._._8	26.0576	2.37615	7	0.898101	1-BT549	2-tet_3UTR	1-Empty	8
1-BT549_2-tet_3UTR_1-Empty_._._8.5	27.5753	2.55767	7	0.966707	1-BT549	2-tet_3UTR	1-Empty	8.5
1-BT549_2-tet_3UTR_1-Empty_._._9	29.3004	2.66344	7	1.00669	1-BT549	2-tet_3UTR	1-Empty	9
1-BT549_2-tet_3UTR_1-Empty_._._9.5	31.1494	2.84518	7	1.07538	1-BT549	2-tet_3UTR	1-Empty	9.5
1-BT549_2-tet_3UTR_2-Dox_._._0	0	0	7	0	1-BT549	2-tet_3UTR	2-Dox	0
1-BT549_2-tet_3UTR_2-Dox_._._0.5	5.14714	1.4343	7	0.542113	1-BT549	2-tet_3UTR	2-Dox	0.5
1-BT549_2-tet_3UTR_2-Dox_._._1	6.48171	1.83972	7	0.695348	1-BT549	2-tet_3UTR	2-Dox	1
1-BT549_2-tet_3UTR_2-Dox_._._1.5	6.70129	1.73275	7	0.654917	1-BT549	2-tet_3UTR	2-Dox	1.5
1-BT549_2-tet_3UTR_2-Dox_._._10	19.1241	3.38994	7	1.28128	1-BT549	2-tet_3UTR	2-Dox	10
1-BT549_2-tet_3UTR_2-Dox_._._10.5	20.017	3.42724	7	1.29537	1-BT549	2-tet_3UTR	2-Dox	10.5
1-BT549_2-tet_3UTR_2-Dox_._._11	20.7799	3.56957	7	1.34917	1-BT549	2-tet_3UTR	2-Dox	11
1-BT549_2-tet_3UTR_2-Dox_._._11.5	21.3614	3.41516	7	1.29081	1-BT549	2-tet_3UTR	2-Dox	11.5
1-BT549_2-tet_3UTR_2-Dox_._._12	22.129	3.66725	7	1.38609	1-BT549	2-tet_3UTR	2-Dox	12
1-BT549_2-tet_3UTR_2-Dox_._._12.5	22.8354	3.66763	7	1.38623	1-BT549	2-tet_3UTR	2-Dox	12.5
1-BT549_2-tet_3UTR_2-Dox_._._13	23.5716	3.69436	7	1.39634	1-BT549	2-tet_3UTR	2-Dox	13
1-BT549_2-tet_3UTR_2-Dox_._._13.5	24.2044	3.95179	7	1.49364	1-BT549	2-tet_3UTR	2-Dox	13.5
1-BT549_2-tet_3UTR_2-Dox_._._14	24.7861	3.98051	7	1.50449	1-BT549	2-tet_3UTR	2-Dox	14
1-BT549_2-tet_3UTR_2-Dox_._._14.5	25.4067	3.92809	7	1.48468	1-BT549	2-tet_3UTR	2-Dox	14.5
1-BT549_2-tet_3UTR_2-Dox_._._15	26.0854	3.92449	7	1.48332	1-BT549	2-tet_3UTR	2-Dox	15
1-BT549_2-tet_3UTR_2-Dox_._._15.5	26.8831	4.23983	7	1.6025	1-BT549	2-tet_3UTR	2-Dox	15.5
1-BT549_2-tet_3UTR_2-Dox_._._16	27.4163	4.11723	7	1.55617	1-BT549	2-tet_3UTR	2-Dox	16
1-BT549_2-tet_3UTR_2-Dox_._._16.5	27.909	3.95121	7	1.49342	1-BT549	2-tet_3UTR	2-Dox	16.5
1-BT549_2-tet_3UTR_2-Dox_._._17	28.4589	4.0541	7	1.5323	1-BT549	2-tet_3UTR	2-Dox	17
1-BT549_2-tet_3UTR_2-Dox_._._17.5	29.3326	4.04846	7	1.53018	1-BT549	2-tet_3UTR	2-Dox	17.5
1-BT549_2-tet_3UTR_2-Dox_._._18	29.9623	4.07864	7	1.54158	1-BT549	2-tet_3UTR	2-Dox	18
1-BT549_2-tet_3UTR_2-Dox_._._18.5	30.6031	3.99017	7	1.50814	1-BT549	2-tet_3UTR	2-Dox	18.5
1-BT549_2-tet_3UTR_2-Dox_._._19	31.199	3.90939	7	1.47761	1-BT549	2-tet_3UTR	2-Dox	19
1-BT549_2-tet_3UTR_2-Dox_._._19.5	31.7917	4.05308	7	1.53192	1-BT549	2-tet_3UTR	2-Dox	19.5
1-BT549_2-tet_3UTR_2-Dox_._._2	7.75143	1.7567	7	0.663971	1-BT549	2-tet_3UTR	2-Dox	2
1-BT549_2-tet_3UTR_2-Dox_._._2.5	7.93043	1.60337	7	0.606016	1-BT549	2-tet_3UTR	2-Dox	2.5
1-BT549_2-tet_3UTR_2-Dox_._._20	32.1889	4.14034	7	1.5649	1-BT549	2-tet_3UTR	2-Dox	20
1-BT549_2-tet_3UTR_2-Dox_._._20.5	32.8807	4.34106	7	1.64077	1-BT549	2-tet_3UTR	2-Dox	20.5
1-BT549_2-tet_3UTR_2-Dox_._._21	33.4403	4.10389	7	1.55113	1-BT549	2-tet_3UTR	2-Dox	21
1-BT549_2-tet_3UTR_2-Dox_._._21.5	33.7991	4.04612	7	1.52929	1-BT549	2-tet_3UTR	2-Dox	21.5
1-BT549_2-tet_3UTR_2-Dox_._._22	34.1823	3.9674	7	1.49953	1-BT549	2-tet_3UTR	2-Dox	22
1-BT549_2-tet_3UTR_2-Dox_._._22.5	34.9117	3.88799	7	1.46952	1-BT549	2-tet_3UTR	2-Dox	22.5
1-BT549_2-tet_3UTR_2-Dox_._._23	35.4244	4.0177	7	1.51855	1-BT549	2-tet_3UTR	2-Dox	23
1-BT549_2-tet_3UTR_2-Dox_._._23.5	35.6103	3.8379	7	1.45059	1-BT549	2-tet_3UTR	2-Dox	23.5
1-BT549_2-tet_3UTR_2-Dox_._._3	8.68457	1.92627	7	0.728062	1-BT549	2-tet_3UTR	2-Dox	3
1-BT549_2-tet_3UTR_2-Dox_._._3.5	9.63086	1.68114	7	0.635412	1-BT549	2-tet_3UTR	2-Dox	3.5
1-BT549_2-tet_3UTR_2-Dox_._._4	9.823	1.4338	7	0.541924	1-BT549	2-tet_3UTR	2-Dox	4
1-BT549_2-tet_3UTR_2-Dox_._._4.5	10.4957	1.52226	7	0.575361	1-BT549	2-tet_3UTR	2-Dox	4.5
1-BT549_2-tet_3UTR_2-Dox_._._5	11.2216	1.37441	7	0.519478	1-BT549	2-tet_3UTR	2-Dox	5
1-BT549_2-tet_3UTR_2-Dox_._._5.5	11.7214	1.6537	7	0.62504	1-BT549	2-tet_3UTR	2-Dox	5.5
1-BT549_2-tet_3UTR_2-Dox_._._6	12.6347	1.94767	7	0.736152	1-BT549	2-tet_3UTR	2-Dox	6
1-BT549_2-tet_3UTR_2-Dox_._._6.5	13.3504	1.91956	7	0.725527	1-BT549	2-tet_3UTR	2-Dox	6.5
1-BT549_2-tet_3UTR_2-Dox_._._7	14.325	2.41839	7	0.914067	1-BT549	2-tet_3UTR	2-Dox	7
1-BT549_2-tet_3UTR_2-Dox_._._7.5	15.2299	2.51269	7	0.949706	1-BT549	2-tet_3UTR	2-Dox	7.5
1-BT549_2-tet_3UTR_2-Dox_._._8	15.9933	2.59973	7	0.982606	1-BT549	2-tet_3UTR	2-Dox	8
1-BT549_2-tet_3UTR_2-Dox_._._8.5	16.8527	2.88287	7	1.08962	1-BT549	2-tet_3UTR	2-Dox	8.5
1-BT549_2-tet_3UTR_2-Dox_._._9	17.4556	3.04026	7	1.14911	1-BT549	2-tet_3UTR	2-Dox	9
1-BT549_2-tet_3UTR_2-Dox_._._9.5	18.3563	3.08694	7	1.16675	1-BT549	2-tet_3UTR	2-Dox	9.5
2-MB231_2-tet_3UTR_1-Empty_._._0	0	0	7	0	2-MB231	2-tet_3UTR	1-Empty	0
2-MB231_2-tet_3UTR_1-Empty_._._0.5	6.37543	1.84637	7	0.697864	2-MB231	2-tet_3UTR	1-Empty	0.5
2-MB231_2-tet_3UTR_1-Empty_._._1	8.22843	2.06344	7	0.779907	2-MB231	2-tet_3UTR	1-Empty	1
2-MB231_2-tet_3UTR_1-Empty_._._1.5	9.02143	2.10674	7	0.796272	2-MB231	2-tet_3UTR	1-Empty	1.5
2-MB231_2-tet_3UTR_1-Empty_._._10	42.9866	9.0134	7	3.40674	2-MB231	2-tet_3UTR	1-Empty	10
2-MB231_2-tet_3UTR_1-Empty_._._10.5	44.3923	9.06947	7	3.42794	2-MB231	2-tet_3UTR	1-Empty	10.5
2-MB231_2-tet_3UTR_1-Empty_._._11	46.0597	9.33566	7	3.52855	2-MB231	2-tet_3UTR	1-Empty	11
2-MB231_2-tet_3UTR_1-Empty_._._11.5	47.6201	9.12747	7	3.44986	2-MB231	2-tet_3UTR	1-Empty	11.5
2-MB231_2-tet_3UTR_1-Empty_._._12	49.1073	8.88974	7	3.36001	2-MB231	2-tet_3UTR	1-Empty	12
2-MB231_2-tet_3UTR_1-Empty_._._12.5	50.6843	8.94182	7	3.37969	2-MB231	2-tet_3UTR	1-Empty	12.5
2-MB231_2-tet_3UTR_1-Empty_._._13	51.7244	8.73517	7	3.30158	2-MB231	2-tet_3UTR	1-Empty	13
2-MB231_2-tet_3UTR_1-Empty_._._13.5	52.9611	8.63109	7	3.26224	2-MB231	2-tet_3UTR	1-Empty	13.5
2-MB231_2-tet_3UTR_1-Empty_._._14	54.035	8.75047	7	3.30737	2-MB231	2-tet_3UTR	1-Empty	14
2-MB231_2-tet_3UTR_1-Empty_._._14.5	55.1559	8.89919	7	3.36358	2-MB231	2-tet_3UTR	1-Empty	14.5
2-MB231_2-tet_3UTR_1-Empty_._._15	56.3159	8.58834	7	3.24609	2-MB231	2-tet_3UTR	1-Empty	15
2-MB231_2-tet_3UTR_1-Empty_._._15.5	57.3313	8.38048	7	3.16753	2-MB231	2-tet_3UTR	1-Empty	15.5
2-MB231_2-tet_3UTR_1-Empty_._._16	58.3156	8.48439	7	3.2068	2-MB231	2-tet_3UTR	1-Empty	16
2-MB231_2-tet_3UTR_1-Empty_._._16.5	59.1003	7.8906	7	2.98237	2-MB231	2-tet_3UTR	1-Empty	16.5
2-MB231_2-tet_3UTR_1-Empty_._._17	59.9281	7.94718	7	3.00375	2-MB231	2-tet_3UTR	1-Empty	17
2-MB231_2-tet_3UTR_1-Empty_._._17.5	61.092	8.07351	7	3.0515	2-MB231	2-tet_3UTR	1-Empty	17.5
2-MB231_2-tet_3UTR_1-Empty_._._18	62.2084	7.67469	7	2.90076	2-MB231	2-tet_3UTR	1-Empty	18
2-MB231_2-tet_3UTR_1-Empty_._._18.5	62.4886	7.76688	7	2.93561	2-MB231	2-tet_3UTR	1-Empty	18.5
2-MB231_2-tet_3UTR_1-Empty_._._19	63.3167	7.64384	7	2.8891	2-MB231	2-tet_3UTR	1-Empty	19
2-MB231_2-tet_3UTR_1-Empty_._._19.5	63.6617	7.27329	7	2.74904	2-MB231	2-tet_3UTR	1-Empty	19.5
2-MB231_2-tet_3UTR_1-Empty_._._2	10.5866	2.66594	7	1.00763	2-MB231	2-tet_3UTR	1-Empty	2
2-MB231_2-tet_3UTR_1-Empty_._._2.5	12.1264	3.39498	7	1.28318	2-MB231	2-tet_3UTR	1-Empty	2.5
2-MB231_2-tet_3UTR_1-Empty_._._20	64.4783	7.50994	7	2.83849	2-MB231	2-tet_3UTR	1-Empty	20
2-MB231_2-tet_3UTR_1-Empty_._._20.5	64.9304	7.17087	7	2.71034	2-MB231	2-tet_3UTR	1-Empty	20.5
2-MB231_2-tet_3UTR_1-Empty_._._21	65.4493	7.27615	7	2.75012	2-MB231	2-tet_3UTR	1-Empty	21
2-MB231_2-tet_3UTR_1-Empty_._._21.5	66.113	6.88894	7	2.60377	2-MB231	2-tet_3UTR	1-Empty	21.5
2-MB231_2-tet_3UTR_1-Empty_._._22	66.7619	7.09258	7	2.68074	2-MB231	2-tet_3UTR	1-Empty	22
2-MB231_2-tet_3UTR_1-Empty_._._22.5	67.1979	6.81257	7	2.57491	2-MB231	2-tet_3UTR	1-Empty	22.5
2-MB231_2-tet_3UTR_1-Empty_._._23	67.5477	7.00846	7	2.64895	2-MB231	2-tet_3UTR	1-Empty	23
2-MB231_2-tet_3UTR_1-Empty_._._23.5	68.1629	6.78506	7	2.56451	2-MB231	2-tet_3UTR	1-Empty	23.5
2-MB231_2-tet_3UTR_1-Empty_._._3	13.3929	3.28027	7	1.23983	2-MB231	2-tet_3UTR	1-Empty	3
2-MB231_2-tet_3UTR_1-Empty_._._3.5	15.6629	4.04564	7	1.52911	2-MB231	2-tet_3UTR	1-Empty	3.5
2-MB231_2-tet_3UTR_1-Empty_._._4	17.7061	4.66628	7	1.76369	2-MB231	2-tet_3UTR	1-Empty	4
2-MB231_2-tet_3UTR_1-Empty_._._4.5	20.2316	5.29883	7	2.00277	2-MB231	2-tet_3UTR	1-Empty	4.5
2-MB231_2-tet_3UTR_1-Empty_._._5	22.0647	5.0556	7	1.91084	2-MB231	2-tet_3UTR	1-Empty	5
2-MB231_2-tet_3UTR_1-Empty_._._5.5	24.4014	5.75594	7	2.17554	2-MB231	2-tet_3UTR	1-Empty	5.5
2-MB231_2-tet_3UTR_1-Empty_._._6	26.7337	6.4574	7	2.44067	2-MB231	2-tet_3UTR	1-Empty	6
2-MB231_2-tet_3UTR_1-Empty_._._6.5	28.8771	6.71948	7	2.53973	2-MB231	2-tet_3UTR	1-Empty	6.5
2-MB231_2-tet_3UTR_1-Empty_._._7	30.9389	7.32873	7	2.77	2-MB231	2-tet_3UTR	1-Empty	7
2-MB231_2-tet_3UTR_1-Empty_._._7.5	33.3081	7.7285	7	2.9211	2-MB231	2-tet_3UTR	1-Empty	7.5
2-MB231_2-tet_3UTR_1-Empty_._._8	35.2837	7.83695	7	2.96209	2-MB231	2-tet_3UTR	1-Empty	8
2-MB231_2-tet_3UTR_1-Empty_._._8.5	37.3207	8.33795	7	3.15145	2-MB231	2-tet_3UTR	1-Empty	8.5
2-MB231_2-tet_3UTR_1-Empty_._._9	39.2801	8.57792	7	3.24215	2-MB231	2-tet_3UTR	1-Empty	9
2-MB231_2-tet_3UTR_1-Empty_._._9.5	40.9866	8.73284	7	3.3007	2-MB231	2-tet_3UTR	1-Empty	9.5
2-MB231_2-tet_3UTR_2-Dox_._._0	0	0	7	0	2-MB231	2-tet_3UTR	2-Dox	0
2-MB231_2-tet_3UTR_2-Dox_._._0.5	3.81471	1.93259	7	0.730452	2-MB231	2-tet_3UTR	2-Dox	0.5
2-MB231_2-tet_3UTR_2-Dox_._._1	6.25014	3.10045	7	1.17186	2-MB231	2-tet_3UTR	2-Dox	1
2-MB231_2-tet_3UTR_2-Dox_._._1.5	6.37643	3.8991	7	1.47372	2-MB231	2-tet_3UTR	2-Dox	1.5
2-MB231_2-tet_3UTR_2-Dox_._._10	23.0993	5.74685	7	2.1721	2-MB231	2-tet_3UTR	2-Dox	10
2-MB231_2-tet_3UTR_2-Dox_._._10.5	24.3529	5.75216	7	2.17411	2-MB231	2-tet_3UTR	2-Dox	10.5
2-MB231_2-tet_3UTR_2-Dox_._._11	25.002	6.27817	7	2.37293	2-MB231	2-tet_3UTR	2-Dox	11
2-MB231_2-tet_3UTR_2-Dox_._._11.5	26.8029	5.66866	7	2.14255	2-MB231	2-tet_3UTR	2-Dox	11.5
2-MB231_2-tet_3UTR_2-Dox_._._12	26.5006	6.40836	7	2.42213	2-MB231	2-tet_3UTR	2-Dox	12
2-MB231_2-tet_3UTR_2-Dox_._._12.5	27.5779	6.34161	7	2.3969	2-MB231	2-tet_3UTR	2-Dox	12.5
2-MB231_2-tet_3UTR_2-Dox_._._13	28.2567	6.61937	7	2.50189	2-MB231	2-tet_3UTR	2-Dox	13
2-MB231_2-tet_3UTR_2-Dox_._._13.5	29.3986	6.53368	7	2.4695	2-MB231	2-tet_3UTR	2-Dox	13.5
2-MB231_2-tet_3UTR_2-Dox_._._14	30.1977	6.82776	7	2.58065	2-MB231	2-tet_3UTR	2-Dox	14
2-MB231_2-tet_3UTR_2-Dox_._._14.5	31.3383	6.7397	7	2.54737	2-MB231	2-tet_3UTR	2-Dox	14.5
2-MB231_2-tet_3UTR_2-Dox_._._15	32.1887	6.83235	7	2.58239	2-MB231	2-tet_3UTR	2-Dox	15
2-MB231_2-tet_3UTR_2-Dox_._._15.5	32.8783	6.82775	7	2.58065	2-MB231	2-tet_3UTR	2-Dox	15.5
2-MB231_2-tet_3UTR_2-Dox_._._16	33.7177	6.89133	7	2.60468	2-MB231	2-tet_3UTR	2-Dox	16
2-MB231_2-tet_3UTR_2-Dox_._._16.5	34.6314	6.80713	7	2.57285	2-MB231	2-tet_3UTR	2-Dox	16.5
2-MB231_2-tet_3UTR_2-Dox_._._17	35.606	6.63866	7	2.50918	2-MB231	2-tet_3UTR	2-Dox	17
2-MB231_2-tet_3UTR_2-Dox_._._17.5	36.2724	6.776	7	2.56109	2-MB231	2-tet_3UTR	2-Dox	17.5
2-MB231_2-tet_3UTR_2-Dox_._._18	36.934	6.72415	7	2.54149	2-MB231	2-tet_3UTR	2-Dox	18
2-MB231_2-tet_3UTR_2-Dox_._._18.5	37.7169	6.79735	7	2.56916	2-MB231	2-tet_3UTR	2-Dox	18.5
2-MB231_2-tet_3UTR_2-Dox_._._19	38.1681	6.79216	7	2.5672	2-MB231	2-tet_3UTR	2-Dox	19
2-MB231_2-tet_3UTR_2-Dox_._._19.5	39.0496	6.89814	7	2.60725	2-MB231	2-tet_3UTR	2-Dox	19.5
2-MB231_2-tet_3UTR_2-Dox_._._2	8.46729	3.58254	7	1.35407	2-MB231	2-tet_3UTR	2-Dox	2
2-MB231_2-tet_3UTR_2-Dox_._._2.5	8.56043	3.6584	7	1.38274	2-MB231	2-tet_3UTR	2-Dox	2.5
2-MB231_2-tet_3UTR_2-Dox_._._20	39.6401	7.11654	7	2.6898	2-MB231	2-tet_3UTR	2-Dox	20
2-MB231_2-tet_3UTR_2-Dox_._._20.5	40.5299	6.9005	7	2.60815	2-MB231	2-tet_3UTR	2-Dox	20.5
2-MB231_2-tet_3UTR_2-Dox_._._21	40.7869	6.62668	7	2.50465	2-MB231	2-tet_3UTR	2-Dox	21
2-MB231_2-tet_3UTR_2-Dox_._._21.5	41.6746	6.78398	7	2.5641	2-MB231	2-tet_3UTR	2-Dox	21.5
2-MB231_2-tet_3UTR_2-Dox_._._22	42.3954	6.48517	7	2.45117	2-MB231	2-tet_3UTR	2-Dox	22
2-MB231_2-tet_3UTR_2-Dox_._._22.5	43.0649	6.44057	7	2.43431	2-MB231	2-tet_3UTR	2-Dox	22.5
2-MB231_2-tet_3UTR_2-Dox_._._23	43.9897	6.42956	7	2.43014	2-MB231	2-tet_3UTR	2-Dox	23
2-MB231_2-tet_3UTR_2-Dox_._._23.5	44.4727	6.15579	7	2.32667	2-MB231	2-tet_3UTR	2-Dox	23.5
2-MB231_2-tet_3UTR_2-Dox_._._3	9.43771	3.78467	7	1.43047	2-MB231	2-tet_3UTR	2-Dox	3
2-MB231_2-tet_3UTR_2-Dox_._._3.5	11.4444	4.40578	7	1.66523	2-MB231	2-tet_3UTR	2-Dox	3.5
2-MB231_2-tet_3UTR_2-Dox_._._4	11.9711	3.64167	7	1.37642	2-MB231	2-tet_3UTR	2-Dox	4
2-MB231_2-tet_3UTR_2-Dox_._._4.5	13.371	3.67295	7	1.38824	2-MB231	2-tet_3UTR	2-Dox	4.5
2-MB231_2-tet_3UTR_2-Dox_._._5	13.9521	4.48021	7	1.69336	2-MB231	2-tet_3UTR	2-Dox	5
2-MB231_2-tet_3UTR_2-Dox_._._5.5	14.9847	4.57019	7	1.72737	2-MB231	2-tet_3UTR	2-Dox	5.5
2-MB231_2-tet_3UTR_2-Dox_._._6	16.0266	4.77803	7	1.80592	2-MB231	2-tet_3UTR	2-Dox	6
2-MB231_2-tet_3UTR_2-Dox_._._6.5	17.614	3.68112	7	1.39133	2-MB231	2-tet_3UTR	2-Dox	6.5
2-MB231_2-tet_3UTR_2-Dox_._._7	19.533	3.66479	7	1.38516	2-MB231	2-tet_3UTR	2-Dox	7
2-MB231_2-tet_3UTR_2-Dox_._._7.5	19.5426	4.12315	7	1.5584	2-MB231	2-tet_3UTR	2-Dox	7.5
2-MB231_2-tet_3UTR_2-Dox_._._8	20.2927	5.21998	7	1.97297	2-MB231	2-tet_3UTR	2-Dox	8
2-MB231_2-tet_3UTR_2-Dox_._._8.5	20.8313	5.88726	7	2.22518	2-MB231	2-tet_3UTR	2-Dox	8.5
2-MB231_2-tet_3UTR_2-Dox_._._9	21.9904	5.24426	7	1.98214	2-MB231	2-tet_3UTR	2-Dox	9
2-MB231_2-tet_3UTR_2-Dox_._._9.5	22.8251	6.07224	7	2.29509	2-MB231	2-tet_3UTR	2-Dox	9.5

## Sheet: F07d
Plot	Short_label	Value
BT549_CDS	1-CDS	1201
BT549_CDS	1-CDS	1325
BT549_CDS	1-CDS	1104
BT549_CDS	1-CDS	1095
BT549_CDS	1-CDS	1094
BT549_CDS	2-CDS_Dox	543
BT549_CDS	2-CDS_Dox	439
BT549_CDS	2-CDS_Dox	594
BT549_CDS	2-CDS_Dox	427
BT549_CDS	2-CDS_Dox	508
MB231_CDS	1-CDS	1034
MB231_CDS	1-CDS	982
MB231_CDS	1-CDS	901
MB231_CDS	1-CDS	921
MB231_CDS	1-CDS	957
MB231_CDS	2-CDS_Dox	661
MB231_CDS	2-CDS_Dox	366
MB231_CDS	2-CDS_Dox	323
MB231_CDS	2-CDS_Dox	391
MB231_CDS	2-CDS_Dox	503
Hs578t_CDS	1-CDS	290
Hs578t_CDS	1-CDS	284
Hs578t_CDS	1-CDS	232
Hs578t_CDS	1-CDS	210
Hs578t_CDS	1-CDS	175
Hs578t_CDS	2-CDS_Dox	245
Hs578t_CDS	2-CDS_Dox	146
Hs578t_CDS	2-CDS_Dox	173
Hs578t_CDS	2-CDS_Dox	219
Hs578t_CDS	2-CDS_Dox	116
BT549_3UTR	1-3UTR	596
BT549_3UTR	1-3UTR	576
BT549_3UTR	1-3UTR	513
BT549_3UTR	1-3UTR	477
BT549_3UTR	1-3UTR	582
BT549_3UTR	2-3UTR_Dox	83
BT549_3UTR	2-3UTR_Dox	43
BT549_3UTR	2-3UTR_Dox	72
BT549_3UTR	2-3UTR_Dox	58
BT549_3UTR	2-3UTR_Dox	49
MB231_3UTR	1-3UTR	150
MB231_3UTR	1-3UTR	94
MB231_3UTR	1-3UTR	185
MB231_3UTR	1-3UTR	236
MB231_3UTR	1-3UTR	119
MB231_3UTR	2-3UTR_Dox	102
MB231_3UTR	2-3UTR_Dox	69
MB231_3UTR	2-3UTR_Dox	98
MB231_3UTR	2-3UTR_Dox	62
MB231_3UTR	2-3UTR_Dox	86
Hs578t_3UTR	1-3UTR	229
Hs578t_3UTR	1-3UTR	189
Hs578t_3UTR	1-3UTR	192
Hs578t_3UTR	1-3UTR	215
Hs578t_3UTR	1-3UTR	174
Hs578t_3UTR	2-3UTR_Dox	56
Hs578t_3UTR	2-3UTR_Dox	58
Hs578t_3UTR	2-3UTR_Dox	41
Hs578t_3UTR	2-3UTR_Dox	49
