# Supplementary material for: HuR controls glutaminase RNA metabolism
Source: Nat Commun. 2024 Jul 4;15:5620. doi: 10.1038/s41467-024-49874-x (PMC11224379; doi:10.1038/s41467-024-49874-x)
Supplement: Supplementary file 9 — Source Data [file 41467_2024_49874_MOESM9_ESM.zip › Source_Data_Figure_08.xlsx]

## Sheet: F08a
Timepoint	Treatment	Classifier1	Classifier2	Classifier3	Value	Condition	NumericTimepoint				Ratio	StdDev	N	NumericTimepoint	Timepoint	Treatment	Classifier1	Classifier2	Classifier3
0h	0-Control	3-BT549_3-tet_CDSII	1-DMSO	1-Empty	2605	3-BT549_3-tet_CDSII_1-DMSO_1-Empty_._0h_0-Control	0			3-BT549_3-tet_CDSII_1-DMSO_1-Empty_._0h_0-Control	1	0.0113358	3	0	0h	0-Control	3-BT549_3-tet_CDSII	1-DMSO	1-Empty
0h	0-Control	3-BT549_3-tet_CDSII	1-DMSO	2-Dox	2598	3-BT549_3-tet_CDSII_1-DMSO_2-Dox_._0h_0-Control	0			3-BT549_3-tet_CDSII_1-DMSO_1-Empty_._48h_1-Control	3.37774	0.0284533	3	48	48h	1-Control	3-BT549_3-tet_CDSII	1-DMSO	1-Empty
0h	0-Control	3-BT549_3-tet_CDSII	1-DMSO	1-Empty	2546	3-BT549_3-tet_CDSII_1-DMSO_1-Empty_._0h_0-Control	0			3-BT549_3-tet_CDSII_1-DMSO_1-Empty_._72h_1-Control	5.35326	0.103114	3	72	72h	1-Control	3-BT549_3-tet_CDSII	1-DMSO	1-Empty
0h	0-Control	3-BT549_3-tet_CDSII	1-DMSO	2-Dox	2702	3-BT549_3-tet_CDSII_1-DMSO_2-Dox_._0h_0-Control	0			3-BT549_3-tet_CDSII_1-DMSO_1-Empty_._96h_1-Control	8.97926	0.073535	3	96	96h	1-Control	3-BT549_3-tet_CDSII	1-DMSO	1-Empty
0h	0-Control	3-BT549_3-tet_CDSII	1-DMSO	1-Empty	2611	3-BT549_3-tet_CDSII_1-DMSO_1-Empty_._0h_0-Control	0			3-BT549_3-tet_CDSII_1-DMSO_2-Dox_._0h_0-Control	1	0.0168375	3	0	0h	0-Control	3-BT549_3-tet_CDSII	1-DMSO	2-Dox
0h	0-Control	3-BT549_3-tet_CDSII	1-DMSO	2-Dox	2622	3-BT549_3-tet_CDSII_1-DMSO_2-Dox_._0h_0-Control	0			3-BT549_3-tet_CDSII_1-DMSO_2-Dox_._48h_1-Control	2.72823	0.0448693	3	48	48h	1-Control	3-BT549_3-tet_CDSII	1-DMSO	2-Dox
0h	0-Control	3-BT549_3-tet_CDSII	2-CB839	1-Empty	2605	3-BT549_3-tet_CDSII_2-CB839_1-Empty_._0h_0-Control	0			3-BT549_3-tet_CDSII_1-DMSO_2-Dox_._72h_1-Control	4.05175	0.0511433	3	72	72h	1-Control	3-BT549_3-tet_CDSII	1-DMSO	2-Dox
0h	0-Control	3-BT549_3-tet_CDSII	2-CB839	2-Dox	2598	3-BT549_3-tet_CDSII_2-CB839_2-Dox_._0h_0-Control	0			3-BT549_3-tet_CDSII_1-DMSO_2-Dox_._96h_1-Control	6.49432	0.0939795	3	96	96h	1-Control	3-BT549_3-tet_CDSII	1-DMSO	2-Dox
0h	0-Control	3-BT549_3-tet_CDSII	2-CB839	1-Empty	2546	3-BT549_3-tet_CDSII_2-CB839_1-Empty_._0h_0-Control	0			3-BT549_3-tet_CDSII_2-CB839_1-Empty_._0h_0-Control	1	0.0113358	3	0	0h	0-Control	3-BT549_3-tet_CDSII	2-CB839	1-Empty
0h	0-Control	3-BT549_3-tet_CDSII	2-CB839	2-Dox	2702	3-BT549_3-tet_CDSII_2-CB839_2-Dox_._0h_0-Control	0			3-BT549_3-tet_CDSII_2-CB839_1-Empty_._48h_1-Control	2.32788	0.0527228	3	48	48h	1-Control	3-BT549_3-tet_CDSII	2-CB839	1-Empty
0h	0-Control	3-BT549_3-tet_CDSII	2-CB839	1-Empty	2611	3-BT549_3-tet_CDSII_2-CB839_1-Empty_._0h_0-Control	0			3-BT549_3-tet_CDSII_2-CB839_1-Empty_._72h_1-Control	3.31938	0.0694413	3	72	72h	1-Control	3-BT549_3-tet_CDSII	2-CB839	1-Empty
0h	0-Control	3-BT549_3-tet_CDSII	2-CB839	2-Dox	2622	3-BT549_3-tet_CDSII_2-CB839_2-Dox_._0h_0-Control	0			3-BT549_3-tet_CDSII_2-CB839_1-Empty_._96h_1-Control	4.93056	0.0922915	3	96	96h	1-Control	3-BT549_3-tet_CDSII	2-CB839	1-Empty
48h	1-Control	3-BT549_3-tet_CDSII	1-DMSO	1-Empty	8776	3-BT549_3-tet_CDSII_1-DMSO_1-Empty_._48h_1-Control	48			3-BT549_3-tet_CDSII_2-CB839_2-Dox_._0h_0-Control	1	0.0168375	3	0	0h	0-Control	3-BT549_3-tet_CDSII	2-CB839	2-Dox
48h	1-Control	3-BT549_3-tet_CDSII	1-DMSO	1-Empty	8744	3-BT549_3-tet_CDSII_1-DMSO_1-Empty_._48h_1-Control	48			3-BT549_3-tet_CDSII_2-CB839_2-Dox_._48h_1-Control	1.70045	0.0407376	3	48	48h	1-Control	3-BT549_3-tet_CDSII	2-CB839	2-Dox
48h	1-Control	3-BT549_3-tet_CDSII	1-DMSO	2-Dox	7041	3-BT549_3-tet_CDSII_1-DMSO_2-Dox_._48h_1-Control	48			3-BT549_3-tet_CDSII_2-CB839_2-Dox_._72h_1-Control	1.9461	0.0351753	3	72	72h	1-Control	3-BT549_3-tet_CDSII	2-CB839	2-Dox
48h	1-Control	3-BT549_3-tet_CDSII	1-DMSO	1-Empty	8698	3-BT549_3-tet_CDSII_1-DMSO_1-Empty_._48h_1-Control	48			3-BT549_3-tet_CDSII_2-CB839_2-Dox_._96h_1-Control	2.60452	0.0586104	3	96	96h	1-Control	3-BT549_3-tet_CDSII	2-CB839	2-Dox
48h	1-Control	3-BT549_3-tet_CDSII	1-DMSO	2-Dox	7280	3-BT549_3-tet_CDSII_1-DMSO_2-Dox_._48h_1-Control	48			2-BT549_2-tet_3UTR_1-DMSO_1-Empty_._0h_0-Control	1	0.0166948	3	0	0h	0-Control	2-BT549_2-tet_3UTR	1-DMSO	1-Empty
48h	1-Control	3-BT549_3-tet_CDSII	1-DMSO	2-Dox	7292	3-BT549_3-tet_CDSII_1-DMSO_2-Dox_._48h_1-Control	48			2-BT549_2-tet_3UTR_1-DMSO_1-Empty_._48h_1-Control	3.46026	0.0446221	3	48	48h	1-Control	2-BT549_2-tet_3UTR	1-DMSO	1-Empty
48h	1-Control	3-BT549_3-tet_CDSII	2-CB839	1-Empty	6095	3-BT549_3-tet_CDSII_2-CB839_1-Empty_._48h_1-Control	48			2-BT549_2-tet_3UTR_1-DMSO_1-Empty_._72h_1-Control	5.45502	0.0773399	3	72	72h	1-Control	2-BT549_2-tet_3UTR	1-DMSO	1-Empty
48h	1-Control	3-BT549_3-tet_CDSII	2-CB839	2-Dox	4400	3-BT549_3-tet_CDSII_2-CB839_2-Dox_._48h_1-Control	48			2-BT549_2-tet_3UTR_1-DMSO_1-Empty_._96h_1-Control	8.573	0.105473	3	96	96h	1-Control	2-BT549_2-tet_3UTR	1-DMSO	1-Empty
48h	1-Control	3-BT549_3-tet_CDSII	2-CB839	1-Empty	6199	3-BT549_3-tet_CDSII_2-CB839_1-Empty_._48h_1-Control	48			2-BT549_2-tet_3UTR_1-DMSO_2-Dox_._0h_0-Control	1	0.0161708	3	0	0h	0-Control	2-BT549_2-tet_3UTR	1-DMSO	2-Dox
48h	1-Control	3-BT549_3-tet_CDSII	2-CB839	2-Dox	4677	3-BT549_3-tet_CDSII_2-CB839_2-Dox_._48h_1-Control	48			2-BT549_2-tet_3UTR_1-DMSO_2-Dox_._48h_1-Control	1.47238	0.036309	3	48	48h	1-Control	2-BT549_2-tet_3UTR	1-DMSO	2-Dox
48h	1-Control	3-BT549_3-tet_CDSII	2-CB839	1-Empty	5775	3-BT549_3-tet_CDSII_2-CB839_1-Empty_._48h_1-Control	48			2-BT549_2-tet_3UTR_1-DMSO_2-Dox_._72h_1-Control	1.55391	0.137173	3	72	72h	1-Control	2-BT549_2-tet_3UTR	1-DMSO	2-Dox
48h	1-Control	3-BT549_3-tet_CDSII	2-CB839	2-Dox	4394	3-BT549_3-tet_CDSII_2-CB839_2-Dox_._48h_1-Control	48			2-BT549_2-tet_3UTR_1-DMSO_2-Dox_._96h_1-Control	1.90229	0.0992349	3	96	96h	1-Control	2-BT549_2-tet_3UTR	1-DMSO	2-Dox
72h	1-Control	3-BT549_3-tet_CDSII	1-DMSO	1-Empty	14142	3-BT549_3-tet_CDSII_1-DMSO_1-Empty_._72h_1-Control	72			2-BT549_2-tet_3UTR_2-CB839_1-Empty_._0h_0-Control	1	0.0166948	3	0	0h	0-Control	2-BT549_2-tet_3UTR	2-CB839	1-Empty
72h	1-Control	3-BT549_3-tet_CDSII	1-DMSO	2-Dox	10625	3-BT549_3-tet_CDSII_1-DMSO_2-Dox_._72h_1-Control	72			2-BT549_2-tet_3UTR_2-CB839_1-Empty_._48h_1-Control	2.17959	0.026925	3	48	48h	1-Control	2-BT549_2-tet_3UTR	2-CB839	1-Empty
72h	1-Control	3-BT549_3-tet_CDSII	1-DMSO	1-Empty	14041	3-BT549_3-tet_CDSII_1-DMSO_1-Empty_._72h_1-Control	72			2-BT549_2-tet_3UTR_2-CB839_1-Empty_._72h_1-Control	3.21252	0.0492729	3	72	72h	1-Control	2-BT549_2-tet_3UTR	2-CB839	1-Empty
72h	1-Control	3-BT549_3-tet_CDSII	1-DMSO	2-Dox	10693	3-BT549_3-tet_CDSII_1-DMSO_2-Dox_._72h_1-Control	72			2-BT549_2-tet_3UTR_2-CB839_1-Empty_._96h_1-Control	4.37422	0.0537974	3	96	96h	1-Control	2-BT549_2-tet_3UTR	2-CB839	1-Empty
72h	1-Control	3-BT549_3-tet_CDSII	1-DMSO	1-Empty	13369	3-BT549_3-tet_CDSII_1-DMSO_1-Empty_._72h_1-Control	72			2-BT549_2-tet_3UTR_2-CB839_2-Dox_._0h_0-Control	1	0.0161708	3	0	0h	0-Control	2-BT549_2-tet_3UTR	2-CB839	2-Dox
72h	1-Control	3-BT549_3-tet_CDSII	1-DMSO	2-Dox	10780	3-BT549_3-tet_CDSII_1-DMSO_2-Dox_._72h_1-Control	72			2-BT549_2-tet_3UTR_2-CB839_2-Dox_._48h_1-Control	1.13721	0.0209847	3	48	48h	1-Control	2-BT549_2-tet_3UTR	2-CB839	2-Dox
72h	1-Control	3-BT549_3-tet_CDSII	2-CB839	1-Empty	8914	3-BT549_3-tet_CDSII_2-CB839_1-Empty_._72h_1-Control	72			2-BT549_2-tet_3UTR_2-CB839_2-Dox_._72h_1-Control	1.17196	0.015928	3	72	72h	1-Control	2-BT549_2-tet_3UTR	2-CB839	2-Dox
72h	1-Control	3-BT549_3-tet_CDSII	2-CB839	2-Dox	5020	3-BT549_3-tet_CDSII_2-CB839_2-Dox_._72h_1-Control	72			2-BT549_2-tet_3UTR_2-CB839_2-Dox_._96h_1-Control	1.10544	0.0337576	3	96	96h	1-Control	2-BT549_2-tet_3UTR	2-CB839	2-Dox
72h	1-Control	3-BT549_3-tet_CDSII	2-CB839	1-Empty	8370	3-BT549_3-tet_CDSII_2-CB839_1-Empty_._72h_1-Control	72			2-BT549_1-DMSO_4-shGFP_Puro_._0h_0-Control	1	0.027585	4	0	0h	0-Control	2-BT549	1-DMSO	4-shGFP_Puro
72h	1-Control	3-BT549_3-tet_CDSII	2-CB839	2-Dox	5135	3-BT549_3-tet_CDSII_2-CB839_2-Dox_._72h_1-Control	72			2-BT549_1-DMSO_4-shGFP_Puro_._48h_1-Ctl	2.62609	0.108705	4	48	48h	1-Ctl	2-BT549	1-DMSO	4-shGFP_Puro
72h	1-Control	3-BT549_3-tet_CDSII	2-CB839	1-Empty	8481	3-BT549_3-tet_CDSII_2-CB839_1-Empty_._72h_1-Control	72			2-BT549_1-DMSO_4-shGFP_Puro_._96h_1-Ctl	7.67287	0.315814	4	96	96h	1-Ctl	2-BT549	1-DMSO	4-shGFP_Puro
72h	1-Control	3-BT549_3-tet_CDSII	2-CB839	2-Dox	5262	3-BT549_3-tet_CDSII_2-CB839_2-Dox_._72h_1-Control	72			2-BT549_1-DMSO_5-shHuR_CDS_._0h_0-Control	1	0.0639409	4	0	0h	0-Control	2-BT549	1-DMSO	5-shHuR_CDS
96h	1-Control	3-BT549_3-tet_CDSII	1-DMSO	1-Empty	23301	3-BT549_3-tet_CDSII_1-DMSO_1-Empty_._96h_1-Control	96			2-BT549_1-DMSO_5-shHuR_CDS_._48h_1-Ctl	1.7799	0.104265	4	48	48h	1-Ctl	2-BT549	1-DMSO	5-shHuR_CDS
96h	1-Control	3-BT549_3-tet_CDSII	1-DMSO	2-Dox	17262	3-BT549_3-tet_CDSII_1-DMSO_2-Dox_._96h_1-Control	96			2-BT549_1-DMSO_5-shHuR_CDS_._96h_1-Ctl	3.81147	0.238729	4	96	96h	1-Ctl	2-BT549	1-DMSO	5-shHuR_CDS
96h	1-Control	3-BT549_3-tet_CDSII	1-DMSO	1-Empty	23230	3-BT549_3-tet_CDSII_1-DMSO_1-Empty_._96h_1-Control	96			2-BT549_2-CB839_4-shGFP_Puro_._0h_0-Control	1	0.027585	4	0	0h	0-Control	2-BT549	2-CB839	4-shGFP_Puro
96h	1-Control	3-BT549_3-tet_CDSII	1-DMSO	2-Dox	16869	3-BT549_3-tet_CDSII_1-DMSO_2-Dox_._96h_1-Control	96			2-BT549_2-CB839_4-shGFP_Puro_._48h_1-Ctl	1.38467	0.0424722	4	48	48h	1-Ctl	2-BT549	2-CB839	4-shGFP_Puro
96h	1-Control	3-BT549_3-tet_CDSII	1-DMSO	1-Empty	23166	3-BT549_3-tet_CDSII_1-DMSO_1-Empty_._96h_1-Control	96			2-BT549_2-CB839_4-shGFP_Puro_._96h_1-Ctl	1.56121	0.0414673	4	96	96h	1-Ctl	2-BT549	2-CB839	4-shGFP_Puro
96h	1-Control	3-BT549_3-tet_CDSII	1-DMSO	2-Dox	17317	3-BT549_3-tet_CDSII_1-DMSO_2-Dox_._96h_1-Control	96			2-BT549_2-CB839_5-shHuR_CDS_._0h_0-Control	1	0.0639409	4	0	0h	0-Control	2-BT549	2-CB839	5-shHuR_CDS
96h	1-Control	3-BT549_3-tet_CDSII	2-CB839	2-Dox	7140	3-BT549_3-tet_CDSII_2-CB839_2-Dox_._96h_1-Control	96			2-BT549_2-CB839_5-shHuR_CDS_._48h_1-Ctl	0.926412	0.0449129	4	48	48h	1-Ctl	2-BT549	2-CB839	5-shHuR_CDS
96h	1-Control	3-BT549_3-tet_CDSII	2-CB839	1-Empty	12923	3-BT549_3-tet_CDSII_2-CB839_1-Empty_._96h_1-Control	96			2-BT549_2-CB839_5-shHuR_CDS_._96h_1-Ctl	0.628724	0.0654393	4	96	96h	1-Ctl	2-BT549	2-CB839	5-shHuR_CDS
96h	1-Control	3-BT549_3-tet_CDSII	2-CB839	2-Dox	6758	3-BT549_3-tet_CDSII_2-CB839_2-Dox_._96h_1-Control	96
96h	1-Control	3-BT549_3-tet_CDSII	2-CB839	1-Empty	13019	3-BT549_3-tet_CDSII_2-CB839_1-Empty_._96h_1-Control	96
96h	1-Control	3-BT549_3-tet_CDSII	2-CB839	2-Dox	6735	3-BT549_3-tet_CDSII_2-CB839_2-Dox_._96h_1-Control	96
96h	1-Control	3-BT549_3-tet_CDSII	2-CB839	1-Empty	12329	3-BT549_3-tet_CDSII_2-CB839_1-Empty_._96h_1-Control	96
0h	0-Control	2-BT549_2-tet_3UTR	1-DMSO	1-Empty	3346	2-BT549_2-tet_3UTR_1-DMSO_1-Empty_._0h_0-Control	0
0h	0-Control	2-BT549_2-tet_3UTR	1-DMSO	2-Dox	2252	2-BT549_2-tet_3UTR_1-DMSO_2-Dox_._0h_0-Control	0
0h	0-Control	2-BT549_2-tet_3UTR	1-DMSO	1-Empty	2995	2-BT549_2-tet_3UTR_1-DMSO_1-Empty_._0h_0-Control	0
0h	0-Control	2-BT549_2-tet_3UTR	1-DMSO	2-Dox	2285	2-BT549_2-tet_3UTR_1-DMSO_2-Dox_._0h_0-Control	0
0h	0-Control	2-BT549_2-tet_3UTR	1-DMSO	1-Empty	3120	2-BT549_2-tet_3UTR_1-DMSO_1-Empty_._0h_0-Control	0
0h	0-Control	2-BT549_2-tet_3UTR	1-DMSO	2-Dox	2197	2-BT549_2-tet_3UTR_1-DMSO_2-Dox_._0h_0-Control	0
0h	0-Control	2-BT549_2-tet_3UTR	1-DMSO	1-Empty	3056	2-BT549_2-tet_3UTR_1-DMSO_1-Empty_._0h_0-Control	0
0h	0-Control	2-BT549_2-tet_3UTR	1-DMSO	2-Dox	2118	2-BT549_2-tet_3UTR_1-DMSO_2-Dox_._0h_0-Control	0
0h	0-Control	2-BT549_2-tet_3UTR	2-CB839	1-Empty	3346	2-BT549_2-tet_3UTR_2-CB839_1-Empty_._0h_0-Control	0
0h	0-Control	2-BT549_2-tet_3UTR	2-CB839	2-Dox	2252	2-BT549_2-tet_3UTR_2-CB839_2-Dox_._0h_0-Control	0
0h	0-Control	2-BT549_2-tet_3UTR	2-CB839	1-Empty	2995	2-BT549_2-tet_3UTR_2-CB839_1-Empty_._0h_0-Control	0
0h	0-Control	2-BT549_2-tet_3UTR	2-CB839	2-Dox	2285	2-BT549_2-tet_3UTR_2-CB839_2-Dox_._0h_0-Control	0
0h	0-Control	2-BT549_2-tet_3UTR	2-CB839	1-Empty	3120	2-BT549_2-tet_3UTR_2-CB839_1-Empty_._0h_0-Control	0
0h	0-Control	2-BT549_2-tet_3UTR	2-CB839	2-Dox	2197	2-BT549_2-tet_3UTR_2-CB839_2-Dox_._0h_0-Control	0
0h	0-Control	2-BT549_2-tet_3UTR	2-CB839	1-Empty	3056	2-BT549_2-tet_3UTR_2-CB839_1-Empty_._0h_0-Control	0
0h	0-Control	2-BT549_2-tet_3UTR	2-CB839	2-Dox	2118	2-BT549_2-tet_3UTR_2-CB839_2-Dox_._0h_0-Control	0
48h	1-Control	2-BT549_2-tet_3UTR	1-DMSO	1-Empty	10687	2-BT549_2-tet_3UTR_1-DMSO_1-Empty_._48h_1-Control	48
48h	1-Control	2-BT549_2-tet_3UTR	1-DMSO	2-Dox	3162	2-BT549_2-tet_3UTR_1-DMSO_2-Dox_._48h_1-Control	48
48h	1-Control	2-BT549_2-tet_3UTR	1-DMSO	1-Empty	10535	2-BT549_2-tet_3UTR_1-DMSO_1-Empty_._48h_1-Control	48
48h	1-Control	2-BT549_2-tet_3UTR	1-DMSO	2-Dox	3359	2-BT549_2-tet_3UTR_1-DMSO_2-Dox_._48h_1-Control	48
48h	1-Control	2-BT549_2-tet_3UTR	1-DMSO	1-Empty	10512	2-BT549_2-tet_3UTR_1-DMSO_1-Empty_._48h_1-Control	48
48h	1-Control	2-BT549_2-tet_3UTR	1-DMSO	2-Dox	3394	2-BT549_2-tet_3UTR_1-DMSO_2-Dox_._48h_1-Control	48
48h	1-Control	2-BT549_2-tet_3UTR	1-DMSO	1-Empty	10918	2-BT549_2-tet_3UTR_1-DMSO_1-Empty_._48h_1-Control	48
48h	1-Control	2-BT549_2-tet_3UTR	1-DMSO	2-Dox	3057	2-BT549_2-tet_3UTR_1-DMSO_2-Dox_._48h_1-Control	48
48h	1-Control	2-BT549_2-tet_3UTR	2-CB839	1-Empty	6399	2-BT549_2-tet_3UTR_2-CB839_1-Empty_._48h_1-Control	48
48h	1-Control	2-BT549_2-tet_3UTR	2-CB839	2-Dox	2584	2-BT549_2-tet_3UTR_2-CB839_2-Dox_._48h_1-Control	48
48h	1-Control	2-BT549_2-tet_3UTR	2-CB839	1-Empty	6621	2-BT549_2-tet_3UTR_2-CB839_1-Empty_._48h_1-Control	48
48h	1-Control	2-BT549_2-tet_3UTR	2-CB839	2-Dox	2479	2-BT549_2-tet_3UTR_2-CB839_2-Dox_._48h_1-Control	48
48h	1-Control	2-BT549_2-tet_3UTR	2-CB839	1-Empty	6705	2-BT549_2-tet_3UTR_2-CB839_1-Empty_._48h_1-Control	48
48h	1-Control	2-BT549_2-tet_3UTR	2-CB839	2-Dox	2595	2-BT549_2-tet_3UTR_2-CB839_2-Dox_._48h_1-Control	48
48h	1-Control	2-BT549_2-tet_3UTR	2-CB839	1-Empty	6663	2-BT549_2-tet_3UTR_2-CB839_1-Empty_._48h_1-Control	48
48h	1-Control	2-BT549_2-tet_3UTR	2-CB839	2-Dox	2315	2-BT549_2-tet_3UTR_2-CB839_2-Dox_._48h_1-Control	48
72h	1-Control	2-BT549_2-tet_3UTR	1-DMSO	1-Empty	16825	2-BT549_2-tet_3UTR_1-DMSO_1-Empty_._72h_1-Control	72
72h	1-Control	2-BT549_2-tet_3UTR	1-DMSO	2-Dox	1874	2-BT549_2-tet_3UTR_1-DMSO_2-Dox_._72h_1-Control	72
72h	1-Control	2-BT549_2-tet_3UTR	1-DMSO	1-Empty	16788	2-BT549_2-tet_3UTR_1-DMSO_1-Empty_._72h_1-Control	72
72h	1-Control	2-BT549_2-tet_3UTR	1-DMSO	2-Dox	2899	2-BT549_2-tet_3UTR_1-DMSO_2-Dox_._72h_1-Control	72
72h	1-Control	2-BT549_2-tet_3UTR	1-DMSO	1-Empty	15759	2-BT549_2-tet_3UTR_1-DMSO_1-Empty_._72h_1-Control	72
72h	1-Control	2-BT549_2-tet_3UTR	1-DMSO	2-Dox	3643	2-BT549_2-tet_3UTR_1-DMSO_2-Dox_._72h_1-Control	72
72h	1-Control	2-BT549_2-tet_3UTR	1-DMSO	1-Empty	16415	2-BT549_2-tet_3UTR_1-DMSO_1-Empty_._72h_1-Control	72
72h	1-Control	2-BT549_2-tet_3UTR	1-DMSO	2-Dox	3922	2-BT549_2-tet_3UTR_1-DMSO_2-Dox_._72h_1-Control	72
72h	1-Control	2-BT549_2-tet_3UTR	2-CB839	1-Empty	10013	2-BT549_2-tet_3UTR_2-CB839_1-Empty_._72h_1-Control	72
72h	1-Control	2-BT549_2-tet_3UTR	2-CB839	2-Dox	2657	2-BT549_2-tet_3UTR_2-CB839_2-Dox_._72h_1-Control	72
72h	1-Control	2-BT549_2-tet_3UTR	2-CB839	1-Empty	9724	2-BT549_2-tet_3UTR_2-CB839_1-Empty_._72h_1-Control	72
72h	1-Control	2-BT549_2-tet_3UTR	2-CB839	2-Dox	2593	2-BT549_2-tet_3UTR_2-CB839_2-Dox_._72h_1-Control	72
72h	1-Control	2-BT549_2-tet_3UTR	2-CB839	1-Empty	9725	2-BT549_2-tet_3UTR_2-CB839_1-Empty_._72h_1-Control	72
72h	1-Control	2-BT549_2-tet_3UTR	2-CB839	2-Dox	2642	2-BT549_2-tet_3UTR_2-CB839_2-Dox_._72h_1-Control	72
72h	1-Control	2-BT549_2-tet_3UTR	2-CB839	1-Empty	9248	2-BT549_2-tet_3UTR_2-CB839_1-Empty_._72h_1-Control	72
72h	1-Control	2-BT549_2-tet_3UTR	2-CB839	2-Dox	2513	2-BT549_2-tet_3UTR_2-CB839_2-Dox_._72h_1-Control	72
96h	1-Control	2-BT549_2-tet_3UTR	1-DMSO	1-Empty	21413	2-BT549_2-tet_3UTR_1-DMSO_1-Empty_._96h_1-Control	96
96h	1-Control	2-BT549_2-tet_3UTR	1-DMSO	2-Dox	2230	2-BT549_2-tet_3UTR_1-DMSO_2-Dox_._96h_1-Control	96
96h	1-Control	2-BT549_2-tet_3UTR	1-DMSO	1-Empty	26370	2-BT549_2-tet_3UTR_1-DMSO_1-Empty_._96h_1-Control	96
96h	1-Control	2-BT549_2-tet_3UTR	1-DMSO	2-Dox	3940	2-BT549_2-tet_3UTR_1-DMSO_2-Dox_._96h_1-Control	96
96h	1-Control	2-BT549_2-tet_3UTR	1-DMSO	1-Empty	26197	2-BT549_2-tet_3UTR_1-DMSO_1-Empty_._96h_1-Control	96
96h	1-Control	2-BT549_2-tet_3UTR	1-DMSO	2-Dox	4680	2-BT549_2-tet_3UTR_1-DMSO_2-Dox_._96h_1-Control	96
96h	1-Control	2-BT549_2-tet_3UTR	1-DMSO	1-Empty	26056	2-BT549_2-tet_3UTR_1-DMSO_1-Empty_._96h_1-Control	96
96h	1-Control	2-BT549_2-tet_3UTR	1-DMSO	2-Dox	4190	2-BT549_2-tet_3UTR_1-DMSO_2-Dox_._96h_1-Control	96
96h	1-Control	2-BT549_2-tet_3UTR	2-CB839	1-Empty	13304	2-BT549_2-tet_3UTR_2-CB839_1-Empty_._96h_1-Control	96
96h	1-Control	2-BT549_2-tet_3UTR	2-CB839	2-Dox	2520	2-BT549_2-tet_3UTR_2-CB839_2-Dox_._96h_1-Control	96
96h	1-Control	2-BT549_2-tet_3UTR	2-CB839	1-Empty	13352	2-BT549_2-tet_3UTR_2-CB839_1-Empty_._96h_1-Control	96
96h	1-Control	2-BT549_2-tet_3UTR	2-CB839	2-Dox	2782	2-BT549_2-tet_3UTR_2-CB839_2-Dox_._96h_1-Control	96
96h	1-Control	2-BT549_2-tet_3UTR	2-CB839	1-Empty	12428	2-BT549_2-tet_3UTR_2-CB839_1-Empty_._96h_1-Control	96
96h	1-Control	2-BT549_2-tet_3UTR	2-CB839	2-Dox	2579	2-BT549_2-tet_3UTR_2-CB839_2-Dox_._96h_1-Control	96
96h	1-Control	2-BT549_2-tet_3UTR	2-CB839	1-Empty	13460	2-BT549_2-tet_3UTR_2-CB839_1-Empty_._96h_1-Control	96
96h	1-Control	2-BT549_2-tet_3UTR	2-CB839	2-Dox	2345	2-BT549_2-tet_3UTR_2-CB839_2-Dox_._96h_1-Control	96
0h	0-Control	2-BT549	1-DMSO	4-shGFP_Puro	1404	2-BT549_1-DMSO_4-shGFP_Puro_._0h_0-Control	0
0h	0-Control	2-BT549	1-DMSO	4-shGFP_Puro	1516	2-BT549_1-DMSO_4-shGFP_Puro_._0h_0-Control	0
0h	0-Control	2-BT549	1-DMSO	4-shGFP_Puro	1510	2-BT549_1-DMSO_4-shGFP_Puro_._0h_0-Control	0
0h	0-Control	2-BT549	1-DMSO	4-shGFP_Puro	1427	2-BT549_1-DMSO_4-shGFP_Puro_._0h_0-Control	0
48h	1-Ctl	2-BT549	1-DMSO	4-shGFP_Puro	3823	2-BT549_1-DMSO_4-shGFP_Puro_._48h_1-Ctl	48
48h	1-Ctl	2-BT549	1-DMSO	4-shGFP_Puro	3482	2-BT549_1-DMSO_4-shGFP_Puro_._48h_1-Ctl	48
48h	1-Ctl	2-BT549	1-DMSO	4-shGFP_Puro	3916	2-BT549_1-DMSO_4-shGFP_Puro_._48h_1-Ctl	48
48h	1-Ctl	2-BT549	1-DMSO	4-shGFP_Puro	4160	2-BT549_1-DMSO_4-shGFP_Puro_._48h_1-Ctl	48
48h	1-Ctl	2-BT549	2-CB839	4-shGFP_Puro	2103	2-BT549_2-CB839_4-shGFP_Puro_._48h_1-Ctl	48
48h	1-Ctl	2-BT549	2-CB839	4-shGFP_Puro	1997	2-BT549_2-CB839_4-shGFP_Puro_._48h_1-Ctl	48
48h	1-Ctl	2-BT549	2-CB839	4-shGFP_Puro	2105	2-BT549_2-CB839_4-shGFP_Puro_._48h_1-Ctl	48
48h	1-Ctl	2-BT549	2-CB839	4-shGFP_Puro	1905	2-BT549_2-CB839_4-shGFP_Puro_._48h_1-Ctl	48
96h	1-Ctl	2-BT549	1-DMSO	4-shGFP_Puro	10588	2-BT549_1-DMSO_4-shGFP_Puro_._96h_1-Ctl	96
96h	1-Ctl	2-BT549	1-DMSO	4-shGFP_Puro	10482	2-BT549_1-DMSO_4-shGFP_Puro_._96h_1-Ctl	96
96h	1-Ctl	2-BT549	1-DMSO	4-shGFP_Puro	12045	2-BT549_1-DMSO_4-shGFP_Puro_._96h_1-Ctl	96
96h	1-Ctl	2-BT549	1-DMSO	4-shGFP_Puro	11825	2-BT549_1-DMSO_4-shGFP_Puro_._96h_1-Ctl	96
96h	1-Ctl	2-BT549	2-CB839	4-shGFP_Puro	2342	2-BT549_2-CB839_4-shGFP_Puro_._96h_1-Ctl	96
96h	1-Ctl	2-BT549	2-CB839	4-shGFP_Puro	2192	2-BT549_2-CB839_4-shGFP_Puro_._96h_1-Ctl	96
96h	1-Ctl	2-BT549	2-CB839	4-shGFP_Puro	2243	2-BT549_2-CB839_4-shGFP_Puro_._96h_1-Ctl	96
96h	1-Ctl	2-BT549	2-CB839	4-shGFP_Puro	2367	2-BT549_2-CB839_4-shGFP_Puro_._96h_1-Ctl	96
0h	0-Control	2-BT549	2-CB839	4-shGFP_Puro	1404	2-BT549_2-CB839_4-shGFP_Puro_._0h_0-Control	0
0h	0-Control	2-BT549	2-CB839	4-shGFP_Puro	1516	2-BT549_2-CB839_4-shGFP_Puro_._0h_0-Control	0
0h	0-Control	2-BT549	2-CB839	4-shGFP_Puro	1510	2-BT549_2-CB839_4-shGFP_Puro_._0h_0-Control	0
0h	0-Control	2-BT549	2-CB839	4-shGFP_Puro	1427	2-BT549_2-CB839_4-shGFP_Puro_._0h_0-Control	0
0h	0-Control	2-BT549	1-DMSO	5-shHuR_CDS	988	2-BT549_1-DMSO_5-shHuR_CDS_._0h_0-Control	0
0h	0-Control	2-BT549	1-DMSO	5-shHuR_CDS	1106	2-BT549_1-DMSO_5-shHuR_CDS_._0h_0-Control	0
0h	0-Control	2-BT549	1-DMSO	5-shHuR_CDS	1206	2-BT549_1-DMSO_5-shHuR_CDS_._0h_0-Control	0
0h	0-Control	2-BT549	1-DMSO	5-shHuR_CDS	1198	2-BT549_1-DMSO_5-shHuR_CDS_._0h_0-Control	0
48h	1-Ctl	2-BT549	1-DMSO	5-shHuR_CDS	1851	2-BT549_1-DMSO_5-shHuR_CDS_._48h_1-Ctl	48
48h	1-Ctl	2-BT549	1-DMSO	5-shHuR_CDS	1994	2-BT549_1-DMSO_5-shHuR_CDS_._48h_1-Ctl	48
48h	1-Ctl	2-BT549	1-DMSO	5-shHuR_CDS	1955	2-BT549_1-DMSO_5-shHuR_CDS_._48h_1-Ctl	48
48h	1-Ctl	2-BT549	1-DMSO	5-shHuR_CDS	2206	2-BT549_1-DMSO_5-shHuR_CDS_._48h_1-Ctl	48
48h	1-Ctl	2-BT549	2-CB839	5-shHuR_CDS	993	2-BT549_2-CB839_5-shHuR_CDS_._48h_1-Ctl	48
48h	1-Ctl	2-BT549	2-CB839	5-shHuR_CDS	1073	2-BT549_2-CB839_5-shHuR_CDS_._48h_1-Ctl	48
48h	1-Ctl	2-BT549	2-CB839	5-shHuR_CDS	1066	2-BT549_2-CB839_5-shHuR_CDS_._48h_1-Ctl	48
48h	1-Ctl	2-BT549	2-CB839	5-shHuR_CDS	1035	2-BT549_2-CB839_5-shHuR_CDS_._48h_1-Ctl	48
96h	1-Ctl	2-BT549	1-DMSO	5-shHuR_CDS	4023	2-BT549_1-DMSO_5-shHuR_CDS_._96h_1-Ctl	96
96h	1-Ctl	2-BT549	1-DMSO	5-shHuR_CDS	3919	2-BT549_1-DMSO_5-shHuR_CDS_._96h_1-Ctl	96
96h	1-Ctl	2-BT549	1-DMSO	5-shHuR_CDS	4678	2-BT549_1-DMSO_5-shHuR_CDS_._96h_1-Ctl	96
96h	1-Ctl	2-BT549	1-DMSO	5-shHuR_CDS	4524	2-BT549_1-DMSO_5-shHuR_CDS_._96h_1-Ctl	96
96h	1-Ctl	2-BT549	2-CB839	5-shHuR_CDS	692	2-BT549_2-CB839_5-shHuR_CDS_._96h_1-Ctl	96
96h	1-Ctl	2-BT549	2-CB839	5-shHuR_CDS	880	2-BT549_2-CB839_5-shHuR_CDS_._96h_1-Ctl	96
96h	1-Ctl	2-BT549	2-CB839	5-shHuR_CDS	699	2-BT549_2-CB839_5-shHuR_CDS_._96h_1-Ctl	96
96h	1-Ctl	2-BT549	2-CB839	5-shHuR_CDS	557	2-BT549_2-CB839_5-shHuR_CDS_._96h_1-Ctl	96
0h	0-Control	2-BT549	2-CB839	5-shHuR_CDS	988	2-BT549_2-CB839_5-shHuR_CDS_._0h_0-Control	0
0h	0-Control	2-BT549	2-CB839	5-shHuR_CDS	1106	2-BT549_2-CB839_5-shHuR_CDS_._0h_0-Control	0
0h	0-Control	2-BT549	2-CB839	5-shHuR_CDS	1206	2-BT549_2-CB839_5-shHuR_CDS_._0h_0-Control	0
0h	0-Control	2-BT549	2-CB839	5-shHuR_CDS	1198	2-BT549_2-CB839_5-shHuR_CDS_._0h_0-Control	0

## Sheet: F08b
Timepoint	Treatment	CompoundConc(nmol_L)	Classifier1	Classifier2	Classifier3	Value	Condition	Flags	SpecificCondition	NumericTimepoint	ProliferationRatio
0h	0-Control	0	2-BT549	2-tet-CDSII	1-empty	3974	2-BT549_2-tet-CDSII_1-empty_._0h_0-Control_0	ok	2-BT549_2-tet-CDSII_1-empty_.	0	NA
0h	0-Control	0	2-BT549	2-tet-CDSII	1-empty	4144	2-BT549_2-tet-CDSII_1-empty_._0h_0-Control_0	ok	2-BT549_2-tet-CDSII_1-empty_.	0	NA
0h	0-Control	0	2-BT549	2-tet-CDSII	1-empty	3857	2-BT549_2-tet-CDSII_1-empty_._0h_0-Control_0	ok	2-BT549_2-tet-CDSII_1-empty_.	0	NA
96h	1-CB839	2000	2-BT549	2-tet-CDSII	1-empty	6929	2-BT549_2-tet-CDSII_1-empty_._96h_1-CB839_2000	ok	2-BT549_2-tet-CDSII_1-empty_.	96	1.73587
96h	1-CB839	2000	2-BT549	2-tet-CDSII	1-empty	6883	2-BT549_2-tet-CDSII_1-empty_._96h_1-CB839_2000	ok	2-BT549_2-tet-CDSII_1-empty_.	96	1.72434
96h	1-CB839	2000	2-BT549	2-tet-CDSII	1-empty	6948	2-BT549_2-tet-CDSII_1-empty_._96h_1-CB839_2000	ok	2-BT549_2-tet-CDSII_1-empty_.	96	1.74063
96h	1-CB839	1000	2-BT549	2-tet-CDSII	1-empty	8009	2-BT549_2-tet-CDSII_1-empty_._96h_1-CB839_1000	ok	2-BT549_2-tet-CDSII_1-empty_.	96	2.00643
96h	1-CB839	1000	2-BT549	2-tet-CDSII	1-empty	7817	2-BT549_2-tet-CDSII_1-empty_._96h_1-CB839_1000	ok	2-BT549_2-tet-CDSII_1-empty_.	96	1.95833
96h	1-CB839	1000	2-BT549	2-tet-CDSII	1-empty	8317	2-BT549_2-tet-CDSII_1-empty_._96h_1-CB839_1000	ok	2-BT549_2-tet-CDSII_1-empty_.	96	2.08359
96h	1-CB839	500	2-BT549	2-tet-CDSII	1-empty	7113	2-BT549_2-tet-CDSII_1-empty_._96h_1-CB839_500	ok	2-BT549_2-tet-CDSII_1-empty_.	96	1.78196
96h	1-CB839	500	2-BT549	2-tet-CDSII	1-empty	6924	2-BT549_2-tet-CDSII_1-empty_._96h_1-CB839_500	ok	2-BT549_2-tet-CDSII_1-empty_.	96	1.73461
96h	1-CB839	500	2-BT549	2-tet-CDSII	1-empty	6871	2-BT549_2-tet-CDSII_1-empty_._96h_1-CB839_500	ok	2-BT549_2-tet-CDSII_1-empty_.	96	1.72134
96h	1-CB839	250	2-BT549	2-tet-CDSII	1-empty	8495	2-BT549_2-tet-CDSII_1-empty_._96h_1-CB839_250	ok	2-BT549_2-tet-CDSII_1-empty_.	96	2.12818
96h	1-CB839	250	2-BT549	2-tet-CDSII	1-empty	8619	2-BT549_2-tet-CDSII_1-empty_._96h_1-CB839_250	ok	2-BT549_2-tet-CDSII_1-empty_.	96	2.15925
96h	1-CB839	250	2-BT549	2-tet-CDSII	1-empty	9305	2-BT549_2-tet-CDSII_1-empty_._96h_1-CB839_250	ok	2-BT549_2-tet-CDSII_1-empty_.	96	2.33111
96h	1-CB839	100	2-BT549	2-tet-CDSII	1-empty	10618	2-BT549_2-tet-CDSII_1-empty_._96h_1-CB839_100	ok	2-BT549_2-tet-CDSII_1-empty_.	96	2.66004
96h	1-CB839	100	2-BT549	2-tet-CDSII	1-empty	10677	2-BT549_2-tet-CDSII_1-empty_._96h_1-CB839_100	ok	2-BT549_2-tet-CDSII_1-empty_.	96	2.67482
96h	1-CB839	100	2-BT549	2-tet-CDSII	1-empty	11671	2-BT549_2-tet-CDSII_1-empty_._96h_1-CB839_100	ok	2-BT549_2-tet-CDSII_1-empty_.	96	2.92384
96h	1-CB839	50	2-BT549	2-tet-CDSII	1-empty	11808	2-BT549_2-tet-CDSII_1-empty_._96h_1-CB839_50	ok	2-BT549_2-tet-CDSII_1-empty_.	96	2.95816
96h	1-CB839	50	2-BT549	2-tet-CDSII	1-empty	12069	2-BT549_2-tet-CDSII_1-empty_._96h_1-CB839_50	ok	2-BT549_2-tet-CDSII_1-empty_.	96	3.02355
96h	1-CB839	50	2-BT549	2-tet-CDSII	1-empty	11533	2-BT549_2-tet-CDSII_1-empty_._96h_1-CB839_50	ok	2-BT549_2-tet-CDSII_1-empty_.	96	2.88927
96h	1-CB839	10	2-BT549	2-tet-CDSII	1-empty	17248	2-BT549_2-tet-CDSII_1-empty_._96h_1-CB839_10	ok	2-BT549_2-tet-CDSII_1-empty_.	96	4.321
96h	1-CB839	10	2-BT549	2-tet-CDSII	1-empty	17444	2-BT549_2-tet-CDSII_1-empty_._96h_1-CB839_10	ok	2-BT549_2-tet-CDSII_1-empty_.	96	4.3701
96h	1-CB839	10	2-BT549	2-tet-CDSII	1-empty	16739	2-BT549_2-tet-CDSII_1-empty_._96h_1-CB839_10	ok	2-BT549_2-tet-CDSII_1-empty_.	96	4.19349
96h	1-CB839	1	2-BT549	2-tet-CDSII	1-empty	18338	2-BT549_2-tet-CDSII_1-empty_._96h_1-CB839_1	ok	2-BT549_2-tet-CDSII_1-empty_.	96	4.59407
96h	1-CB839	1	2-BT549	2-tet-CDSII	1-empty	19471	2-BT549_2-tet-CDSII_1-empty_._96h_1-CB839_1	ok	2-BT549_2-tet-CDSII_1-empty_.	96	4.87791
96h	1-CB839	1	2-BT549	2-tet-CDSII	1-empty	19574	2-BT549_2-tet-CDSII_1-empty_._96h_1-CB839_1	ok	2-BT549_2-tet-CDSII_1-empty_.	96	4.90372
0h	0-Control	0	2-BT549	2-tet-CDSII	2-dox	2684	2-BT549_2-tet-CDSII_2-dox_._0h_0-Control_0	ok	2-BT549_2-tet-CDSII_2-dox_.	0	NA
0h	0-Control	0	2-BT549	2-tet-CDSII	2-dox	2693	2-BT549_2-tet-CDSII_2-dox_._0h_0-Control_0	ok	2-BT549_2-tet-CDSII_2-dox_.	0	NA
0h	0-Control	0	2-BT549	2-tet-CDSII	2-dox	2722	2-BT549_2-tet-CDSII_2-dox_._0h_0-Control_0	ok	2-BT549_2-tet-CDSII_2-dox_.	0	NA
96h	1-CB839	2000	2-BT549	2-tet-CDSII	2-dox	1701	2-BT549_2-tet-CDSII_2-dox_._96h_1-CB839_2000	ok	2-BT549_2-tet-CDSII_2-dox_.	96	0.630078
96h	1-CB839	2000	2-BT549	2-tet-CDSII	2-dox	1570	2-BT549_2-tet-CDSII_2-dox_._96h_1-CB839_2000	ok	2-BT549_2-tet-CDSII_2-dox_.	96	0.581553
96h	1-CB839	2000	2-BT549	2-tet-CDSII	2-dox	1679	2-BT549_2-tet-CDSII_2-dox_._96h_1-CB839_2000	ok	2-BT549_2-tet-CDSII_2-dox_.	96	0.621929
96h	1-CB839	1000	2-BT549	2-tet-CDSII	2-dox	1515	2-BT549_2-tet-CDSII_2-dox_._96h_1-CB839_1000	ok	2-BT549_2-tet-CDSII_2-dox_.	96	0.56118
96h	1-CB839	1000	2-BT549	2-tet-CDSII	2-dox	1487	2-BT549_2-tet-CDSII_2-dox_._96h_1-CB839_1000	ok	2-BT549_2-tet-CDSII_2-dox_.	96	0.550809
96h	1-CB839	1000	2-BT549	2-tet-CDSII	2-dox	1612	2-BT549_2-tet-CDSII_2-dox_._96h_1-CB839_1000	ok	2-BT549_2-tet-CDSII_2-dox_.	96	0.597111
96h	1-CB839	500	2-BT549	2-tet-CDSII	2-dox	1807	2-BT549_2-tet-CDSII_2-dox_._96h_1-CB839_500	ok	2-BT549_2-tet-CDSII_2-dox_.	96	0.669342
96h	1-CB839	500	2-BT549	2-tet-CDSII	2-dox	1603	2-BT549_2-tet-CDSII_2-dox_._96h_1-CB839_500	ok	2-BT549_2-tet-CDSII_2-dox_.	96	0.593777
96h	1-CB839	500	2-BT549	2-tet-CDSII	2-dox	1677	2-BT549_2-tet-CDSII_2-dox_._96h_1-CB839_500	ok	2-BT549_2-tet-CDSII_2-dox_.	96	0.621188
96h	1-CB839	250	2-BT549	2-tet-CDSII	2-dox	2386	2-BT549_2-tet-CDSII_2-dox_._96h_1-CB839_250	ok	2-BT549_2-tet-CDSII_2-dox_.	96	0.883813
96h	1-CB839	250	2-BT549	2-tet-CDSII	2-dox	2148	2-BT549_2-tet-CDSII_2-dox_._96h_1-CB839_250	ok	2-BT549_2-tet-CDSII_2-dox_.	96	0.795654
96h	1-CB839	250	2-BT549	2-tet-CDSII	2-dox	2400	2-BT549_2-tet-CDSII_2-dox_._96h_1-CB839_250	ok	2-BT549_2-tet-CDSII_2-dox_.	96	0.888999
96h	1-CB839	100	2-BT549	2-tet-CDSII	2-dox	3508	2-BT549_2-tet-CDSII_2-dox_._96h_1-CB839_100	ok	2-BT549_2-tet-CDSII_2-dox_.	96	1.29942
96h	1-CB839	100	2-BT549	2-tet-CDSII	2-dox	3600	2-BT549_2-tet-CDSII_2-dox_._96h_1-CB839_100	ok	2-BT549_2-tet-CDSII_2-dox_.	96	1.3335
96h	1-CB839	100	2-BT549	2-tet-CDSII	2-dox	3562	2-BT549_2-tet-CDSII_2-dox_._96h_1-CB839_100	ok	2-BT549_2-tet-CDSII_2-dox_.	96	1.31942
96h	1-CB839	50	2-BT549	2-tet-CDSII	2-dox	5082	2-BT549_2-tet-CDSII_2-dox_._96h_1-CB839_50	ok	2-BT549_2-tet-CDSII_2-dox_.	96	1.88245
96h	1-CB839	50	2-BT549	2-tet-CDSII	2-dox	4328	2-BT549_2-tet-CDSII_2-dox_._96h_1-CB839_50	ok	2-BT549_2-tet-CDSII_2-dox_.	96	1.60316
96h	1-CB839	50	2-BT549	2-tet-CDSII	2-dox	4896	2-BT549_2-tet-CDSII_2-dox_._96h_1-CB839_50	ok	2-BT549_2-tet-CDSII_2-dox_.	96	1.81356
96h	1-CB839	10	2-BT549	2-tet-CDSII	2-dox	6295	2-BT549_2-tet-CDSII_2-dox_._96h_1-CB839_10	ok	2-BT549_2-tet-CDSII_2-dox_.	96	2.33177
96h	1-CB839	10	2-BT549	2-tet-CDSII	2-dox	6893	2-BT549_2-tet-CDSII_2-dox_._96h_1-CB839_10	ok	2-BT549_2-tet-CDSII_2-dox_.	96	2.55328
96h	1-CB839	10	2-BT549	2-tet-CDSII	2-dox	6100	2-BT549_2-tet-CDSII_2-dox_._96h_1-CB839_10	ok	2-BT549_2-tet-CDSII_2-dox_.	96	2.25954
96h	1-CB839	1	2-BT549	2-tet-CDSII	2-dox	7796	2-BT549_2-tet-CDSII_2-dox_._96h_1-CB839_1	ok	2-BT549_2-tet-CDSII_2-dox_.	96	2.88776
96h	1-CB839	1	2-BT549	2-tet-CDSII	2-dox	7591	2-BT549_2-tet-CDSII_2-dox_._96h_1-CB839_1	ok	2-BT549_2-tet-CDSII_2-dox_.	96	2.81183
96h	1-CB839	1	2-BT549	2-tet-CDSII	2-dox	7659	2-BT549_2-tet-CDSII_2-dox_._96h_1-CB839_1	ok	2-BT549_2-tet-CDSII_2-dox_.	96	2.83702

## Sheet: F08c
CellLine	Info01	Info02	Info03	Timepoint	mean	sd	N	sem
1-BT549	2-Migration	1-DMSO	1-Empty	0	0	0	4	0
1-BT549	2-Migration	1-DMSO	1-Empty	0.5	1.75375	0.189454	4	0.0947271
1-BT549	2-Migration	1-DMSO	1-Empty	1	2.715	0.390046	4	0.195023
1-BT549	2-Migration	1-DMSO	1-Empty	1.5	3.602	0.446988	4	0.223494
1-BT549	2-Migration	1-DMSO	1-Empty	10	30.8995	1.68442	4	0.84221
1-BT549	2-Migration	1-DMSO	1-Empty	10.5	31.9868	1.39159	4	0.695795
1-BT549	2-Migration	1-DMSO	1-Empty	11	33.1302	1.12879	4	0.564395
1-BT549	2-Migration	1-DMSO	1-Empty	11.5	34.519	1.15003	4	0.575013
1-BT549	2-Migration	1-DMSO	1-Empty	12	35.8772	2.23836	4	1.11918
1-BT549	2-Migration	1-DMSO	1-Empty	12.5	37.3985	2.85486	4	1.42743
1-BT549	2-Migration	1-DMSO	1-Empty	13	38.6225	1.93592	4	0.967961
1-BT549	2-Migration	1-DMSO	1-Empty	13.5	39.8177	2.12565	4	1.06282
1-BT549	2-Migration	1-DMSO	1-Empty	14	42.1545	4.1391	4	2.06955
1-BT549	2-Migration	1-DMSO	1-Empty	14.5	42.4143	2.04463	4	1.02232
1-BT549	2-Migration	1-DMSO	1-Empty	15	44.5592	3.59519	4	1.79759
1-BT549	2-Migration	1-DMSO	1-Empty	15.5	45.0737	2.31339	4	1.1567
1-BT549	2-Migration	1-DMSO	1-Empty	17.5	49.073	0.957462	4	0.478731
1-BT549	2-Migration	1-DMSO	1-Empty	19.5	51.338	2.69725	4	1.34862
1-BT549	2-Migration	1-DMSO	1-Empty	2	4.64125	0.765804	4	0.382902
1-BT549	2-Migration	1-DMSO	1-Empty	2.5	6.158	0.624987	4	0.312493
1-BT549	2-Migration	1-DMSO	1-Empty	21.5	54.8155	2.47938	4	1.23969
1-BT549	2-Migration	1-DMSO	1-Empty	23.5	57.4105	2.67147	4	1.33574
1-BT549	2-Migration	1-DMSO	1-Empty	25.5	60.326	1.96839	4	0.984197
1-BT549	2-Migration	1-DMSO	1-Empty	27.5	62.7548	1.36228	4	0.681142
1-BT549	2-Migration	1-DMSO	1-Empty	29.5	64.6628	2.06092	4	1.03046
1-BT549	2-Migration	1-DMSO	1-Empty	3	7.24575	0.577584	4	0.288792
1-BT549	2-Migration	1-DMSO	1-Empty	3.5	9.1135	0.57785	4	0.288925
1-BT549	2-Migration	1-DMSO	1-Empty	31.5	66.24	2.01107	4	1.00554
1-BT549	2-Migration	1-DMSO	1-Empty	33.5	68.0238	1.9911	4	0.995549
1-BT549	2-Migration	1-DMSO	1-Empty	35.5	69.704	1.75417	4	0.877086
1-BT549	2-Migration	1-DMSO	1-Empty	37.5	71.3055	2.01096	4	1.00548
1-BT549	2-Migration	1-DMSO	1-Empty	39.5	73.3667	1.47614	4	0.73807
1-BT549	2-Migration	1-DMSO	1-Empty	4	10.7453	0.846013	4	0.423007
1-BT549	2-Migration	1-DMSO	1-Empty	4.5	12.7782	1.04972	4	0.524862
1-BT549	2-Migration	1-DMSO	1-Empty	41.5	73.882	2.59351	4	1.29675
1-BT549	2-Migration	1-DMSO	1-Empty	43.5	74.7848	1.08446	4	0.542231
1-BT549	2-Migration	1-DMSO	1-Empty	45.5	77.3083	1.2504	4	0.625199
1-BT549	2-Migration	1-DMSO	1-Empty	47.5	77.9262	1.80825	4	0.904123
1-BT549	2-Migration	1-DMSO	1-Empty	5	15.1282	1.62765	4	0.813825
1-BT549	2-Migration	1-DMSO	1-Empty	5.5	16.556	1.65923	4	0.829616
1-BT549	2-Migration	1-DMSO	1-Empty	6	18.2213	1.35394	4	0.676969
1-BT549	2-Migration	1-DMSO	1-Empty	6.5	20.4735	1.36503	4	0.682516
1-BT549	2-Migration	1-DMSO	1-Empty	7	21.8015	1.04137	4	0.520684
1-BT549	2-Migration	1-DMSO	1-Empty	7.5	24.1225	2.24238	4	1.12119
1-BT549	2-Migration	1-DMSO	1-Empty	8	25.2545	2.31953	4	1.15976
1-BT549	2-Migration	1-DMSO	1-Empty	8.5	27.0742	2.02021	4	1.0101
1-BT549	2-Migration	1-DMSO	1-Empty	9	28.1403	1.51341	4	0.756703
1-BT549	2-Migration	1-DMSO	1-Empty	9.5	29.0837	1.45113	4	0.725564
1-BT549	2-Migration	1-DMSO	2-Dox	0	0	0	4	0
1-BT549	2-Migration	1-DMSO	2-Dox	0.5	1.912	0.391599	4	0.1958
1-BT549	2-Migration	1-DMSO	2-Dox	1	3.073	0.64125	4	0.320625
1-BT549	2-Migration	1-DMSO	2-Dox	1.5	3.81975	0.641393	4	0.320696
1-BT549	2-Migration	1-DMSO	2-Dox	10	21.816	4.0015	4	2.00075
1-BT549	2-Migration	1-DMSO	2-Dox	10.5	23.015	3.6859	4	1.84295
1-BT549	2-Migration	1-DMSO	2-Dox	11	23.963	3.52085	4	1.76042
1-BT549	2-Migration	1-DMSO	2-Dox	11.5	24.3238	4.64414	4	2.32207
1-BT549	2-Migration	1-DMSO	2-Dox	12	25.9608	5.14914	4	2.57457
1-BT549	2-Migration	1-DMSO	2-Dox	12.5	27.7853	4.36517	4	2.18258
1-BT549	2-Migration	1-DMSO	2-Dox	13	27.9485	4.25268	4	2.12634
1-BT549	2-Migration	1-DMSO	2-Dox	13.5	29.3695	4.26259	4	2.13129
1-BT549	2-Migration	1-DMSO	2-Dox	14	30.135	3.35336	4	1.67668
1-BT549	2-Migration	1-DMSO	2-Dox	14.5	30.105	3.9209	4	1.96045
1-BT549	2-Migration	1-DMSO	2-Dox	15	31.3558	3.88648	4	1.94324
1-BT549	2-Migration	1-DMSO	2-Dox	15.5	32.5765	4.47729	4	2.23865
1-BT549	2-Migration	1-DMSO	2-Dox	17.5	36.1202	4.5618	4	2.2809
1-BT549	2-Migration	1-DMSO	2-Dox	19.5	39.9862	5.14614	4	2.57307
1-BT549	2-Migration	1-DMSO	2-Dox	2	4.68775	0.851734	4	0.425867
1-BT549	2-Migration	1-DMSO	2-Dox	2.5	5.36925	1.40559	4	0.702794
1-BT549	2-Migration	1-DMSO	2-Dox	21.5	43.7308	4.17242	4	2.08621
1-BT549	2-Migration	1-DMSO	2-Dox	23.5	46.9552	4.3414	4	2.1707
1-BT549	2-Migration	1-DMSO	2-Dox	25.5	49.7047	4.39058	4	2.19529
1-BT549	2-Migration	1-DMSO	2-Dox	27.5	52.9845	4.02588	4	2.01294
1-BT549	2-Migration	1-DMSO	2-Dox	29.5	55.0425	2.82039	4	1.41019
1-BT549	2-Migration	1-DMSO	2-Dox	3	6.4365	1.84804	4	0.924021
1-BT549	2-Migration	1-DMSO	2-Dox	3.5	7.31525	1.83624	4	0.918118
1-BT549	2-Migration	1-DMSO	2-Dox	31.5	58.5423	4.58204	4	2.29102
1-BT549	2-Migration	1-DMSO	2-Dox	33.5	59.721	4.64676	4	2.32338
1-BT549	2-Migration	1-DMSO	2-Dox	35.5	61.8297	3.41995	4	1.70997
1-BT549	2-Migration	1-DMSO	2-Dox	37.5	63.5625	3.02769	4	1.51384
1-BT549	2-Migration	1-DMSO	2-Dox	39.5	64.7435	3.61851	4	1.80926
1-BT549	2-Migration	1-DMSO	2-Dox	4	8.14725	1.96866	4	0.984331
1-BT549	2-Migration	1-DMSO	2-Dox	4.5	9.26825	2.06557	4	1.03279
1-BT549	2-Migration	1-DMSO	2-Dox	41.5	67.0438	3.16982	4	1.58491
1-BT549	2-Migration	1-DMSO	2-Dox	43.5	67.2558	3.41035	4	1.70517
1-BT549	2-Migration	1-DMSO	2-Dox	45.5	68.9795	2.63447	4	1.31723
1-BT549	2-Migration	1-DMSO	2-Dox	47.5	70.9685	2.78446	4	1.39223
1-BT549	2-Migration	1-DMSO	2-Dox	5	10.2912	2.43824	4	1.21912
1-BT549	2-Migration	1-DMSO	2-Dox	5.5	11.7957	2.33602	4	1.16801
1-BT549	2-Migration	1-DMSO	2-Dox	6	12.6683	3.31651	4	1.65825
1-BT549	2-Migration	1-DMSO	2-Dox	6.5	13.737	3.24075	4	1.62038
1-BT549	2-Migration	1-DMSO	2-Dox	7	15.2045	3.42224	4	1.71112
1-BT549	2-Migration	1-DMSO	2-Dox	7.5	16.3932	3.44793	4	1.72396
1-BT549	2-Migration	1-DMSO	2-Dox	8	16.987	3.97459	4	1.98729
1-BT549	2-Migration	1-DMSO	2-Dox	8.5	18.597	3.26893	4	1.63446
1-BT549	2-Migration	1-DMSO	2-Dox	9	19.3562	3.86265	4	1.93132
1-BT549	2-Migration	1-DMSO	2-Dox	9.5	20.8193	3.51208	4	1.75604
1-BT549	2-Migration	2-CB839	1-Empty	0	0	0	3	0
1-BT549	2-Migration	2-CB839	1-Empty	0.5	1.94833	0.585929	3	0.338286
1-BT549	2-Migration	2-CB839	1-Empty	1	2.74	0.179969	3	0.103905
1-BT549	2-Migration	2-CB839	1-Empty	1.5	4.17533	0.690769	3	0.398816
1-BT549	2-Migration	2-CB839	1-Empty	10	33.0123	2.11065	3	1.21859
1-BT549	2-Migration	2-CB839	1-Empty	10.5	36.1813	1.53826	3	0.888117
1-BT549	2-Migration	2-CB839	1-Empty	11	38.176	3.03898	3	1.75456
1-BT549	2-Migration	2-CB839	1-Empty	11.5	37.8267	2.06416	3	1.19174
1-BT549	2-Migration	2-CB839	1-Empty	12	40.0417	2.62357	3	1.51472
1-BT549	2-Migration	2-CB839	1-Empty	12.5	40.935	2.74853	3	1.58687
1-BT549	2-Migration	2-CB839	1-Empty	13	42.705	3.21573	3	1.8566
1-BT549	2-Migration	2-CB839	1-Empty	13.5	43.9233	2.47762	3	1.43045
1-BT549	2-Migration	2-CB839	1-Empty	14	45.1513	2.8643	3	1.65371
1-BT549	2-Migration	2-CB839	1-Empty	14.5	46.7177	3.00076	3	1.73249
1-BT549	2-Migration	2-CB839	1-Empty	15	46.2263	2.15544	3	1.24444
1-BT549	2-Migration	2-CB839	1-Empty	15.5	47.9473	1.55267	3	0.896433
1-BT549	2-Migration	2-CB839	1-Empty	17.5	52.9263	3.17604	3	1.83369
1-BT549	2-Migration	2-CB839	1-Empty	19.5	56.2803	3.27683	3	1.89188
1-BT549	2-Migration	2-CB839	1-Empty	2	5.871	0.980382	3	0.566024
1-BT549	2-Migration	2-CB839	1-Empty	2.5	6.97467	0.843858	3	0.487202
1-BT549	2-Migration	2-CB839	1-Empty	21.5	58.5467	2.65785	3	1.53451
1-BT549	2-Migration	2-CB839	1-Empty	23.5	61.713	3.41875	3	1.97382
1-BT549	2-Migration	2-CB839	1-Empty	25.5	63.8593	1.74409	3	1.00695
1-BT549	2-Migration	2-CB839	1-Empty	27.5	65.6867	0.709455	3	0.409604
1-BT549	2-Migration	2-CB839	1-Empty	29.5	69.61	2.55386	3	1.47447
1-BT549	2-Migration	2-CB839	1-Empty	3	8.609	1.12751	3	0.650967
1-BT549	2-Migration	2-CB839	1-Empty	3.5	10.2893	1.25821	3	0.726427
1-BT549	2-Migration	2-CB839	1-Empty	31.5	69.8253	1.82758	3	1.05515
1-BT549	2-Migration	2-CB839	1-Empty	33.5	71.306	1.29606	3	0.748279
1-BT549	2-Migration	2-CB839	1-Empty	35.5	72.1	1.98461	3	1.14581
1-BT549	2-Migration	2-CB839	1-Empty	37.5	74.7967	3.85369	3	2.22493
1-BT549	2-Migration	2-CB839	1-Empty	39.5	75.1347	1.20385	3	0.695045
1-BT549	2-Migration	2-CB839	1-Empty	4	12.021	1.28749	3	0.743331
1-BT549	2-Migration	2-CB839	1-Empty	4.5	14.2297	1.32783	3	0.766622
1-BT549	2-Migration	2-CB839	1-Empty	41.5	74.544	1.08006	3	0.623573
1-BT549	2-Migration	2-CB839	1-Empty	43.5	77.1813	1.99339	3	1.15088
1-BT549	2-Migration	2-CB839	1-Empty	45.5	77.9807	1.9253	3	1.11157
1-BT549	2-Migration	2-CB839	1-Empty	47.5	78.6543	0.602868	3	0.348066
1-BT549	2-Migration	2-CB839	1-Empty	5	15.947	1.23418	3	0.712553
1-BT549	2-Migration	2-CB839	1-Empty	5.5	17.886	1.3269	3	0.766087
1-BT549	2-Migration	2-CB839	1-Empty	6	19.391	0.832344	3	0.480554
1-BT549	2-Migration	2-CB839	1-Empty	6.5	21.8763	0.561762	3	0.324333
1-BT549	2-Migration	2-CB839	1-Empty	7	24.0377	1.30147	3	0.751402
1-BT549	2-Migration	2-CB839	1-Empty	7.5	25.0977	0.689091	3	0.397847
1-BT549	2-Migration	2-CB839	1-Empty	8	27.5367	1.44371	3	0.833528
1-BT549	2-Migration	2-CB839	1-Empty	8.5	29.652	2.71174	3	1.56562
1-BT549	2-Migration	2-CB839	1-Empty	9	30.3897	0.828931	3	0.478583
1-BT549	2-Migration	2-CB839	1-Empty	9.5	32.3837	2.31039	3	1.3339
1-BT549	2-Migration	2-CB839	2-Dox	0	0	0	4	0
1-BT549	2-Migration	2-CB839	2-Dox	0.5	2.252	0.535439	4	0.26772
1-BT549	2-Migration	2-CB839	2-Dox	1	2.94025	0.422108	4	0.211054
1-BT549	2-Migration	2-CB839	2-Dox	1.5	3.741	0.495406	4	0.247703
1-BT549	2-Migration	2-CB839	2-Dox	10	18.266	1.09094	4	0.545468
1-BT549	2-Migration	2-CB839	2-Dox	10.5	18.4062	1.59043	4	0.795214
1-BT549	2-Migration	2-CB839	2-Dox	11	19.0517	1.80322	4	0.901612
1-BT549	2-Migration	2-CB839	2-Dox	11.5	19.6973	1.27107	4	0.635536
1-BT549	2-Migration	2-CB839	2-Dox	12	20.434	1.72299	4	0.861495
1-BT549	2-Migration	2-CB839	2-Dox	12.5	21.3397	1.90371	4	0.951855
1-BT549	2-Migration	2-CB839	2-Dox	13	21.8717	1.6796	4	0.839801
1-BT549	2-Migration	2-CB839	2-Dox	13.5	22.255	2.09025	4	1.04513
1-BT549	2-Migration	2-CB839	2-Dox	14	22.7972	1.70134	4	0.850672
1-BT549	2-Migration	2-CB839	2-Dox	14.5	23.6285	1.64748	4	0.823741
1-BT549	2-Migration	2-CB839	2-Dox	15	23.9662	1.61055	4	0.805276
1-BT549	2-Migration	2-CB839	2-Dox	15.5	24.3915	1.23286	4	0.616431
1-BT549	2-Migration	2-CB839	2-Dox	17.5	26.7117	1.5007	4	0.750351
1-BT549	2-Migration	2-CB839	2-Dox	19.5	28.5645	2.16983	4	1.08492
1-BT549	2-Migration	2-CB839	2-Dox	2	4.65175	0.586652	4	0.293326
1-BT549	2-Migration	2-CB839	2-Dox	2.5	5.20475	0.719531	4	0.359765
1-BT549	2-Migration	2-CB839	2-Dox	21.5	31.3903	2.33326	4	1.16663
1-BT549	2-Migration	2-CB839	2-Dox	23.5	32.7668	2.17847	4	1.08923
1-BT549	2-Migration	2-CB839	2-Dox	25.5	34.7825	2.43743	4	1.21871
1-BT549	2-Migration	2-CB839	2-Dox	27.5	37.327	3.35966	4	1.67983
1-BT549	2-Migration	2-CB839	2-Dox	29.5	38.7398	3.56259	4	1.7813
1-BT549	2-Migration	2-CB839	2-Dox	3	6.00525	0.632801	4	0.3164
1-BT549	2-Migration	2-CB839	2-Dox	3.5	6.787	0.693483	4	0.346741
1-BT549	2-Migration	2-CB839	2-Dox	31.5	39.7242	3.36036	4	1.68018
1-BT549	2-Migration	2-CB839	2-Dox	33.5	40.677	3.27056	4	1.63528
1-BT549	2-Migration	2-CB839	2-Dox	35.5	42.6463	3.42878	4	1.71439
1-BT549	2-Migration	2-CB839	2-Dox	37.5	44.0367	3.28285	4	1.64142
1-BT549	2-Migration	2-CB839	2-Dox	39.5	45.7935	4.15005	4	2.07502
1-BT549	2-Migration	2-CB839	2-Dox	4	7.6415	0.930724	4	0.465362
1-BT549	2-Migration	2-CB839	2-Dox	4.5	8.21075	1.22764	4	0.613818
1-BT549	2-Migration	2-CB839	2-Dox	41.5	46.4535	3.45045	4	1.72523
1-BT549	2-Migration	2-CB839	2-Dox	43.5	47.5913	4.03572	4	2.01786
1-BT549	2-Migration	2-CB839	2-Dox	45.5	48.3648	4.24215	4	2.12107
1-BT549	2-Migration	2-CB839	2-Dox	47.5	49.4218	4.14334	4	2.07167
1-BT549	2-Migration	2-CB839	2-Dox	5	9.2735	1.13244	4	0.566221
1-BT549	2-Migration	2-CB839	2-Dox	5.5	10.127	1.33583	4	0.667917
1-BT549	2-Migration	2-CB839	2-Dox	6	11.0062	1.03835	4	0.519177
1-BT549	2-Migration	2-CB839	2-Dox	6.5	12.2305	1.55725	4	0.778623
1-BT549	2-Migration	2-CB839	2-Dox	7	13.0493	1.30139	4	0.650696
1-BT549	2-Migration	2-CB839	2-Dox	7.5	14.2607	1.07224	4	0.536118
1-BT549	2-Migration	2-CB839	2-Dox	8	14.9575	1.43998	4	0.719989
1-BT549	2-Migration	2-CB839	2-Dox	8.5	15.9957	0.955664	4	0.477832
1-BT549	2-Migration	2-CB839	2-Dox	9	16.5063	1.67241	4	0.836205
1-BT549	2-Migration	2-CB839	2-Dox	9.5	17.8657	1.84939	4	0.924694
1-BT549	1-Invasion	1-DMSO	1-Empty	0	0	0	8	0
1-BT549	1-Invasion	1-DMSO	1-Empty	0.5	2.76613	0.424137	8	0.149955
1-BT549	1-Invasion	1-DMSO	1-Empty	1	3.36738	0.56177	8	0.198616
1-BT549	1-Invasion	1-DMSO	1-Empty	1.5	3.61362	0.599234	8	0.211861
1-BT549	1-Invasion	1-DMSO	1-Empty	10	15.8413	2.47413	8	0.874738
1-BT549	1-Invasion	1-DMSO	1-Empty	10.5	16.8345	2.49439	8	0.8819
1-BT549	1-Invasion	1-DMSO	1-Empty	11	17.6305	2.62585	8	0.928377
1-BT549	1-Invasion	1-DMSO	1-Empty	11.5	18.9799	2.9027	8	1.02626
1-BT549	1-Invasion	1-DMSO	1-Empty	12	19.906	2.8165	8	0.995782
1-BT549	1-Invasion	1-DMSO	1-Empty	12.5	20.902	3.01604	8	1.06633
1-BT549	1-Invasion	1-DMSO	1-Empty	13	21.6656	3.11269	8	1.1005
1-BT549	1-Invasion	1-DMSO	1-Empty	13.5	22.6719	2.99671	8	1.0595
1-BT549	1-Invasion	1-DMSO	1-Empty	14	23.7523	3.04307	8	1.07589
1-BT549	1-Invasion	1-DMSO	1-Empty	14.5	24.7099	3.34559	8	1.18285
1-BT549	1-Invasion	1-DMSO	1-Empty	15	25.808	3.18332	8	1.12547
1-BT549	1-Invasion	1-DMSO	1-Empty	15.5	26.4169	3.21381	8	1.13625
1-BT549	1-Invasion	1-DMSO	1-Empty	17.5	29.4166	3.24427	8	1.14702
1-BT549	1-Invasion	1-DMSO	1-Empty	19.5	32.5139	3.67006	8	1.29756
1-BT549	1-Invasion	1-DMSO	1-Empty	2	3.75438	0.580407	8	0.205205
1-BT549	1-Invasion	1-DMSO	1-Empty	2.5	4.1785	0.792477	8	0.280183
1-BT549	1-Invasion	1-DMSO	1-Empty	21.5	35.014	4.22535	8	1.49389
1-BT549	1-Invasion	1-DMSO	1-Empty	23.5	38.016	4.88548	8	1.72728
1-BT549	1-Invasion	1-DMSO	1-Empty	25.5	40.6854	4.36312	8	1.54259
1-BT549	1-Invasion	1-DMSO	1-Empty	27.5	43.3274	4.85049	8	1.71491
1-BT549	1-Invasion	1-DMSO	1-Empty	29.5	45.7452	5.02181	8	1.77548
1-BT549	1-Invasion	1-DMSO	1-Empty	3	4.668	0.865085	8	0.305854
1-BT549	1-Invasion	1-DMSO	1-Empty	3.5	5.06037	0.805913	8	0.284933
1-BT549	1-Invasion	1-DMSO	1-Empty	31.5	48.309	5.4282	8	1.91916
1-BT549	1-Invasion	1-DMSO	1-Empty	33.5	50.9498	5.58737	8	1.97543
1-BT549	1-Invasion	1-DMSO	1-Empty	35.5	52.8892	5.91296	8	2.09055
1-BT549	1-Invasion	1-DMSO	1-Empty	37.5	54.9861	6.08151	8	2.15014
1-BT549	1-Invasion	1-DMSO	1-Empty	39.5	57.7049	6.6168	8	2.33939
1-BT549	1-Invasion	1-DMSO	1-Empty	4	5.65013	1.06076	8	0.375036
1-BT549	1-Invasion	1-DMSO	1-Empty	4.5	6.25612	1.22882	8	0.434453
1-BT549	1-Invasion	1-DMSO	1-Empty	41.5	59.4071	5.5642	8	1.96724
1-BT549	1-Invasion	1-DMSO	1-Empty	43.5	62.0352	5.8305	8	2.06139
1-BT549	1-Invasion	1-DMSO	1-Empty	45.5	63.6114	5.74491	8	2.03113
1-BT549	1-Invasion	1-DMSO	1-Empty	47.5	66.3517	5.84964	8	2.06816
1-BT549	1-Invasion	1-DMSO	1-Empty	5	7.1585	1.37768	8	0.487085
1-BT549	1-Invasion	1-DMSO	1-Empty	5.5	7.91563	1.30488	8	0.461343
1-BT549	1-Invasion	1-DMSO	1-Empty	6	8.56663	1.55065	8	0.548237
1-BT549	1-Invasion	1-DMSO	1-Empty	6.5	9.47325	1.81587	8	0.642008
1-BT549	1-Invasion	1-DMSO	1-Empty	7	10.2781	1.81803	8	0.64277
1-BT549	1-Invasion	1-DMSO	1-Empty	7.5	11.4253	1.92273	8	0.679787
1-BT549	1-Invasion	1-DMSO	1-Empty	8	12.0219	2.09814	8	0.741806
1-BT549	1-Invasion	1-DMSO	1-Empty	8.5	12.9464	2.1231	8	0.750631
1-BT549	1-Invasion	1-DMSO	1-Empty	9	13.9652	2.32648	8	0.822535
1-BT549	1-Invasion	1-DMSO	1-Empty	9.5	14.9661	2.39886	8	0.848124
1-BT549	1-Invasion	1-DMSO	2-Dox	0	0	0	8	0
1-BT549	1-Invasion	1-DMSO	2-Dox	0.5	2.879	0.619423	8	0.218999
1-BT549	1-Invasion	1-DMSO	2-Dox	1	3.35137	0.79054	8	0.279498
1-BT549	1-Invasion	1-DMSO	2-Dox	1.5	3.52637	0.852024	8	0.301236
1-BT549	1-Invasion	1-DMSO	2-Dox	10	10.9674	0.584676	8	0.206714
1-BT549	1-Invasion	1-DMSO	2-Dox	10.5	11.4819	0.703609	8	0.248763
1-BT549	1-Invasion	1-DMSO	2-Dox	11	12.385	0.920826	8	0.325561
1-BT549	1-Invasion	1-DMSO	2-Dox	11.5	13.1906	0.789	8	0.278954
1-BT549	1-Invasion	1-DMSO	2-Dox	12	13.9627	0.983669	8	0.34778
1-BT549	1-Invasion	1-DMSO	2-Dox	12.5	14.7048	1.06956	8	0.378148
1-BT549	1-Invasion	1-DMSO	2-Dox	13	15.0849	1.00887	8	0.356689
1-BT549	1-Invasion	1-DMSO	2-Dox	13.5	15.6434	1.08614	8	0.38401
1-BT549	1-Invasion	1-DMSO	2-Dox	14	16.7596	1.1406	8	0.403261
1-BT549	1-Invasion	1-DMSO	2-Dox	14.5	17.3084	1.32947	8	0.470037
1-BT549	1-Invasion	1-DMSO	2-Dox	15	18.0025	1.38326	8	0.489057
1-BT549	1-Invasion	1-DMSO	2-Dox	15.5	18.457	1.17194	8	0.414342
1-BT549	1-Invasion	1-DMSO	2-Dox	17.5	20.9399	1.67531	8	0.592311
1-BT549	1-Invasion	1-DMSO	2-Dox	19.5	23.1097	1.63328	8	0.57745
1-BT549	1-Invasion	1-DMSO	2-Dox	2	3.47838	0.710916	8	0.251347
1-BT549	1-Invasion	1-DMSO	2-Dox	2.5	3.58025	0.627184	8	0.221743
1-BT549	1-Invasion	1-DMSO	2-Dox	21.5	25.6492	2.00855	8	0.71013
1-BT549	1-Invasion	1-DMSO	2-Dox	23.5	27.4231	2.00064	8	0.707335
1-BT549	1-Invasion	1-DMSO	2-Dox	25.5	29.8332	2.27678	8	0.804964
1-BT549	1-Invasion	1-DMSO	2-Dox	27.5	31.5916	1.92876	8	0.681918
1-BT549	1-Invasion	1-DMSO	2-Dox	29.5	33.2781	2.68282	8	0.948522
1-BT549	1-Invasion	1-DMSO	2-Dox	3	3.8895	0.666447	8	0.235625
1-BT549	1-Invasion	1-DMSO	2-Dox	3.5	4.03675	0.617205	8	0.218215
1-BT549	1-Invasion	1-DMSO	2-Dox	31.5	34.6444	2.5483	8	0.900959
1-BT549	1-Invasion	1-DMSO	2-Dox	33.5	36.0361	2.5299	8	0.894456
1-BT549	1-Invasion	1-DMSO	2-Dox	35.5	37.61	2.46382	8	0.871093
1-BT549	1-Invasion	1-DMSO	2-Dox	37.5	38.3924	3.44934	8	1.21953
1-BT549	1-Invasion	1-DMSO	2-Dox	39.5	40.3316	2.9872	8	1.05614
1-BT549	1-Invasion	1-DMSO	2-Dox	4	4.341	0.587677	8	0.207775
1-BT549	1-Invasion	1-DMSO	2-Dox	4.5	4.65325	0.777367	8	0.274841
1-BT549	1-Invasion	1-DMSO	2-Dox	41.5	41.2599	2.57417	8	0.910106
1-BT549	1-Invasion	1-DMSO	2-Dox	43.5	42.2886	3.06511	8	1.08368
1-BT549	1-Invasion	1-DMSO	2-Dox	45.5	44.509	3.38522	8	1.19686
1-BT549	1-Invasion	1-DMSO	2-Dox	47.5	45.5325	4.03363	8	1.4261
1-BT549	1-Invasion	1-DMSO	2-Dox	5	5.143	0.881387	8	0.311617
1-BT549	1-Invasion	1-DMSO	2-Dox	5.5	5.54375	0.691962	8	0.244646
1-BT549	1-Invasion	1-DMSO	2-Dox	6	5.75488	0.798232	8	0.282218
1-BT549	1-Invasion	1-DMSO	2-Dox	6.5	6.307	0.873788	8	0.308931
1-BT549	1-Invasion	1-DMSO	2-Dox	7	6.8775	0.756542	8	0.267478
1-BT549	1-Invasion	1-DMSO	2-Dox	7.5	7.4365	0.716432	8	0.253297
1-BT549	1-Invasion	1-DMSO	2-Dox	8	7.797	0.723392	8	0.255758
1-BT549	1-Invasion	1-DMSO	2-Dox	8.5	8.43625	0.799653	8	0.28272
1-BT549	1-Invasion	1-DMSO	2-Dox	9	9.30113	0.864384	8	0.305606
1-BT549	1-Invasion	1-DMSO	2-Dox	9.5	10.3125	0.643922	8	0.227661
1-BT549	1-Invasion	2-CB839	1-Empty	0	0	0	8	0
1-BT549	1-Invasion	2-CB839	1-Empty	0.5	1.94712	0.679628	8	0.240285
1-BT549	1-Invasion	2-CB839	1-Empty	1	2.2875	0.686996	8	0.24289
1-BT549	1-Invasion	2-CB839	1-Empty	1.5	2.6425	0.684521	8	0.242015
1-BT549	1-Invasion	2-CB839	1-Empty	10	11.113	0.688665	8	0.24348
1-BT549	1-Invasion	2-CB839	1-Empty	10.5	11.9434	0.802885	8	0.283863
1-BT549	1-Invasion	2-CB839	1-Empty	11	12.694	1.00328	8	0.354714
1-BT549	1-Invasion	2-CB839	1-Empty	11.5	13.6028	0.757371	8	0.267771
1-BT549	1-Invasion	2-CB839	1-Empty	12	14.4784	0.807564	8	0.285517
1-BT549	1-Invasion	2-CB839	1-Empty	12.5	15.1269	0.819881	8	0.289872
1-BT549	1-Invasion	2-CB839	1-Empty	13	15.9219	0.917662	8	0.324443
1-BT549	1-Invasion	2-CB839	1-Empty	13.5	16.797	0.986715	8	0.348856
1-BT549	1-Invasion	2-CB839	1-Empty	14	17.851	1.17997	8	0.417182
1-BT549	1-Invasion	2-CB839	1-Empty	14.5	18.6648	1.09798	8	0.388194
1-BT549	1-Invasion	2-CB839	1-Empty	15	19.189	1.29688	8	0.458515
1-BT549	1-Invasion	2-CB839	1-Empty	15.5	20.0619	1.17514	8	0.415474
1-BT549	1-Invasion	2-CB839	1-Empty	17.5	23.0961	1.41912	8	0.501735
1-BT549	1-Invasion	2-CB839	1-Empty	19.5	26.1902	1.58561	8	0.560599
1-BT549	1-Invasion	2-CB839	1-Empty	2	2.7805	0.578813	8	0.204641
1-BT549	1-Invasion	2-CB839	1-Empty	2.5	3.086	0.672744	8	0.237851
1-BT549	1-Invasion	2-CB839	1-Empty	21.5	28.6455	2.02432	8	0.715704
1-BT549	1-Invasion	2-CB839	1-Empty	23.5	30.9617	1.78956	8	0.632706
1-BT549	1-Invasion	2-CB839	1-Empty	25.5	33.3059	2.49079	8	0.880628
1-BT549	1-Invasion	2-CB839	1-Empty	27.5	35.0335	2.60037	8	0.919368
1-BT549	1-Invasion	2-CB839	1-Empty	29.5	37.2178	2.72734	8	0.964262
1-BT549	1-Invasion	2-CB839	1-Empty	3	3.5655	0.738597	8	0.261133
1-BT549	1-Invasion	2-CB839	1-Empty	3.5	3.749	0.693794	8	0.245293
1-BT549	1-Invasion	2-CB839	1-Empty	31.5	39.01	3.53576	8	1.25008
1-BT549	1-Invasion	2-CB839	1-Empty	33.5	41.8104	3.45749	8	1.22241
1-BT549	1-Invasion	2-CB839	1-Empty	35.5	43.1986	4.43731	8	1.56883
1-BT549	1-Invasion	2-CB839	1-Empty	37.5	44.1389	4.10501	8	1.45134
1-BT549	1-Invasion	2-CB839	1-Empty	39.5	45.5351	4.38595	8	1.55067
1-BT549	1-Invasion	2-CB839	1-Empty	4	3.97525	0.702303	8	0.248301
1-BT549	1-Invasion	2-CB839	1-Empty	4.5	4.56375	0.745087	8	0.263428
1-BT549	1-Invasion	2-CB839	1-Empty	41.5	47.8383	4.8353	8	1.70954
1-BT549	1-Invasion	2-CB839	1-Empty	43.5	49.2961	5.34533	8	1.88986
1-BT549	1-Invasion	2-CB839	1-Empty	45.5	51.3621	5.59498	8	1.97812
1-BT549	1-Invasion	2-CB839	1-Empty	47.5	53.3339	5.10593	8	1.80522
1-BT549	1-Invasion	2-CB839	1-Empty	5	5.0385	0.745909	8	0.263719
1-BT549	1-Invasion	2-CB839	1-Empty	5.5	5.41087	0.72569	8	0.25657
1-BT549	1-Invasion	2-CB839	1-Empty	6	5.7645	0.565241	8	0.199843
1-BT549	1-Invasion	2-CB839	1-Empty	6.5	6.22825	0.71728	8	0.253597
1-BT549	1-Invasion	2-CB839	1-Empty	7	6.98262	0.78484	8	0.277483
1-BT549	1-Invasion	2-CB839	1-Empty	7.5	7.64163	0.755747	8	0.267197
1-BT549	1-Invasion	2-CB839	1-Empty	8	8.26225	0.772697	8	0.27319
1-BT549	1-Invasion	2-CB839	1-Empty	8.5	8.7355	0.754044	8	0.266595
1-BT549	1-Invasion	2-CB839	1-Empty	9	9.67625	0.99445	8	0.351591
1-BT549	1-Invasion	2-CB839	1-Empty	9.5	10.426	0.839468	8	0.296797
1-BT549	1-Invasion	2-CB839	2-Dox	0	0	0	8	0
1-BT549	1-Invasion	2-CB839	2-Dox	0.5	1.79388	0.731567	8	0.258648
1-BT549	1-Invasion	2-CB839	2-Dox	1	2.08	0.842936	8	0.298023
1-BT549	1-Invasion	2-CB839	2-Dox	1.5	2.39575	0.695625	8	0.245941
1-BT549	1-Invasion	2-CB839	2-Dox	10	9.0245	1.09683	8	0.387786
1-BT549	1-Invasion	2-CB839	2-Dox	10.5	9.30912	1.2582	8	0.444842
1-BT549	1-Invasion	2-CB839	2-Dox	11	9.94388	1.3555	8	0.479243
1-BT549	1-Invasion	2-CB839	2-Dox	11.5	10.4975	1.435	8	0.507349
1-BT549	1-Invasion	2-CB839	2-Dox	12	11.3087	1.50809	8	0.533191
1-BT549	1-Invasion	2-CB839	2-Dox	12.5	11.6219	1.50448	8	0.531913
1-BT549	1-Invasion	2-CB839	2-Dox	13	12.1569	1.68653	8	0.59628
1-BT549	1-Invasion	2-CB839	2-Dox	13.5	12.6921	1.64155	8	0.580377
1-BT549	1-Invasion	2-CB839	2-Dox	14	13.4262	1.81767	8	0.642644
1-BT549	1-Invasion	2-CB839	2-Dox	14.5	13.6364	1.50816	8	0.533216
1-BT549	1-Invasion	2-CB839	2-Dox	15	14.381	1.55089	8	0.548321
1-BT549	1-Invasion	2-CB839	2-Dox	15.5	14.9838	1.55413	8	0.549469
1-BT549	1-Invasion	2-CB839	2-Dox	17.5	16.6292	1.51401	8	0.535283
1-BT549	1-Invasion	2-CB839	2-Dox	19.5	18.3016	1.59693	8	0.564601
1-BT549	1-Invasion	2-CB839	2-Dox	2	2.37237	0.634774	8	0.224427
1-BT549	1-Invasion	2-CB839	2-Dox	2.5	2.77588	0.658285	8	0.232739
1-BT549	1-Invasion	2-CB839	2-Dox	21.5	20.4255	1.50317	8	0.531452
1-BT549	1-Invasion	2-CB839	2-Dox	23.5	22.1036	1.89448	8	0.669798
1-BT549	1-Invasion	2-CB839	2-Dox	25.5	23.6606	2.18233	8	0.77157
1-BT549	1-Invasion	2-CB839	2-Dox	27.5	25.0989	1.73621	8	0.613841
1-BT549	1-Invasion	2-CB839	2-Dox	29.5	26.8696	2.1372	8	0.755613
1-BT549	1-Invasion	2-CB839	2-Dox	3	2.91325	0.466653	8	0.164987
1-BT549	1-Invasion	2-CB839	2-Dox	3.5	3.284	0.470605	8	0.166384
1-BT549	1-Invasion	2-CB839	2-Dox	31.5	27.7565	1.88633	8	0.666918
1-BT549	1-Invasion	2-CB839	2-Dox	33.5	29.5109	2.10859	8	0.745499
1-BT549	1-Invasion	2-CB839	2-Dox	35.5	30.6461	2.24444	8	0.793529
1-BT549	1-Invasion	2-CB839	2-Dox	37.5	31.898	2.49751	8	0.883004
1-BT549	1-Invasion	2-CB839	2-Dox	39.5	33.9525	2.83004	8	1.00057
1-BT549	1-Invasion	2-CB839	2-Dox	4	3.60113	0.580385	8	0.205197
1-BT549	1-Invasion	2-CB839	2-Dox	4.5	3.67037	0.578904	8	0.204673
1-BT549	1-Invasion	2-CB839	2-Dox	41.5	34.4985	2.05433	8	0.726317
1-BT549	1-Invasion	2-CB839	2-Dox	43.5	36.0926	2.61688	8	0.925208
1-BT549	1-Invasion	2-CB839	2-Dox	45.5	37.003	2.51989	8	0.890915
1-BT549	1-Invasion	2-CB839	2-Dox	47.5	38.6108	2.78866	8	0.985941
1-BT549	1-Invasion	2-CB839	2-Dox	5	4.014	0.697919	8	0.246752
1-BT549	1-Invasion	2-CB839	2-Dox	5.5	4.48987	0.634666	8	0.224388
1-BT549	1-Invasion	2-CB839	2-Dox	6	4.5775	0.738865	8	0.261228
1-BT549	1-Invasion	2-CB839	2-Dox	6.5	5.42363	0.842791	8	0.297972
1-BT549	1-Invasion	2-CB839	2-Dox	7	5.81725	0.762299	8	0.269513
1-BT549	1-Invasion	2-CB839	2-Dox	7.5	6.1435	0.780129	8	0.275817
1-BT549	1-Invasion	2-CB839	2-Dox	8	6.50237	0.858686	8	0.303591
1-BT549	1-Invasion	2-CB839	2-Dox	8.5	7.007	0.967593	8	0.342096
1-BT549	1-Invasion	2-CB839	2-Dox	9	7.71275	0.95797	8	0.338694
1-BT549	1-Invasion	2-CB839	2-Dox	9.5	8.305	1.01786	8	0.359869
